# Supplementary material for: Transcriptional Responses to Pre-flowering Leaf Defoliation in Grapevine Berry from Different Growing Sites, Years, and Genotypes
Source: Front Plant Sci. 2017 May 2;8:630. doi: 10.3389/fpls.2017.00630 (PMC5411443; doi:10.3389/fpls.2017.00630)
Supplement: Supplementary file 2 [file Data_Sheet_1.XLSX]

## Sheet: Sheet1
Gene ID	Functional annotation	BO_C_1A	BO_C_1B	BO_C_1C	BO_PFD_1A	BO_PFD_1B	BO_PFD_1C	BO_C_2A	BO_C_2B	BO_C_2C	BO_PFD_2A	BO_PFD_2B	BO_PFD_2C	BO_C_3A	BO_C_3B	BO_C_3C	BO_PFD_3A	BO_PFD_3B	BO_PFD_3C	BO_C_4A	BO_C_4B	BO_C_4C	BO_PFD_4A	BO_PFD_4B	BO_PFD_4C	AN_C_1A	AN_C_1B	AN_C_1C	AN_PFD_1A	AN_PFD_1B	AN_PFD_1C	AN_C_2A	AN_C_2B	AN_C_2C	AN_PFD_2A	AN_PFD_2B	AN_PFD_2C	AN_C_3A	AN_C_3B	AN_C_3C	AN_PFD_3A	AN_PFD_3B	AN_PFD_3C	AN_C_4A	AN_C_4B	AN_C_4C	AN_PFD_4A	AN_PFD_4B	AN_PFD_4C
VIT_05s0020g01780	Chromatin-remodeling protein 11	8532.67	10411.8	10010.1	10846.3	10808.2	10364.4	10530.9	10407.8	10918.3	10758.3	10504.6	10293.7	9600.33	10455.2	10370.5	10213.1	10184.1	10242	12761	12571.4	12225.5	11515.4	11758.9	12002.4	10186.8	10654.6	11133.8	10693	10822.8	10514.6	11492.6	11328.6	11315.9	11501.3	11183.3	10026.3	9339.65	10282.2	9060.59	8104.78	8920.55	9976.92	10331.1	11159.7	10431	11007.7	11408.1	10401
VIT_04s0023g02460	Transducin protein	8024.93	8662.98	8219.13	8166.41	8285.67	9434.16	7838.42	8335.7	8400.7	7829.63	7962.84	7867.3	7216.69	7938.81	7567.23	7381.71	7200.43	7562.99	9438.2	9020.03	8774.3	8620.96	8732.48	8844	7785.51	8032.2	7888.11	7955.5	8577.73	7905.75	7783.81	8191.02	8277.57	8869.21	8703.75	9043.37	7120.54	6834.33	6688.25	8078.03	8446.76	8203.07	8829.26	8849.69	8661.07	9029.28	7800.54	9405.33
VIT_14s0068g01280	V-type H+-transporting ATPase subunit C	11946.9	11624.7	11625.1	10883.3	11954.9	11827.8	13084.7	11159.6	12608.9	11719.2	10939.4	11887.4	11886.4	12462.2	11343.8	12520.5	12570.7	12470.4	12314.3	12689.9	13104.3	13782.4	13466.9	13151.5	12326	13050.3	11959.5	13243.6	12298.8	13118	12777.3	13422.6	12966.9	11988.5	12007.2	12409.9	11190.6	9527.33	9818.94	10534.6	10507.5	10250.9	11753.8	12306.4	12107.7	11538.1	11938	12181.2
VIT_08s0007g03610	Monodehydroascorbate reductase	12355.9	12911.6	13490	15238.2	15076.4	13736	14768	13240.2	15433.6	15002.8	14637.6	15059.9	14541.5	15333.9	14146.8	15936.1	16045.6	15826.5	14802.5	15860.2	14775.4	15252.9	15700	16147.1	14698.9	14977.5	13853.5	14830.3	14503.9	14711.8	16040	15776.7	15272.5	16195.3	16591.8	16010.5	13119.3	12579.6	12322.8	13665.1	13066.6	13585.6	13300.7	14379.7	13156.3	13949.2	13191.6	14835.2
VIT_08s0007g07460	Chaperonin	12192.9	13213.4	11863	11672.2	11958.4	12501.4	10156.1	11378.9	10316.2	10881.6	10691.6	11027	10489.1	10200.7	10010.8	10213.4	9932.37	10494.4	10814.5	10687	9755.96	10146.5	11000	11853.5	12696	13004.5	13008.4	12994.3	12897.8	12544.6	10192.6	10509.8	11647.5	10898.5	10457.4	9479.34	12215.4	11876.2	11651.2	10605.3	12722.6	11343.8	11869.5	11973.2	11540.2	12027	11867.2	11623.5
VIT_12s0057g00680	Constans interacting protein 6	13942.2	12440.9	13261.8	13036.5	12563	13460.1	15650.1	14571.6	15720.4	14209.6	14676.3	14539	14263.9	13917.4	13905.1	14674.4	14557	14791.8	15734.6	15313.6	14073.5	14509.6	14695.7	14881.7	11854.3	12209.1	12772.2	11927.1	12051.4	11854.8	14181.1	14253.5	14806.7	15159	13942.6	12846.3	13797.2	16205.5	15061.9	13991	14968.2	15089.7	16166	14742.7	15172.8	15778.6	14847.4	14583.8
VIT_04s0023g03150	Heterogeneous nuclear ribonucleoprotein R	10254.8	8502.18	9505.96	9348.12	9709.15	8354.56	9877.49	8497.33	10019.9	9066.16	9170.08	9002.37	9441.19	10426	10141.5	10301.8	10804.4	9799.2	11479.3	11450.2	11936.2	10827.4	10866	10904.7	8800.25	8857.37	9067.38	9567.49	9544.16	8930.48	9748.36	9987.2	9094.7	9413.8	8118.89	8262.83	9402.09	8798.47	8721.53	8291.88	8991.73	8853.98	9912.17	10462.9	10895.5	10058.6	10110.1	10340.6
VIT_15s0021g00980	Translation initiation factor eIF-4F	14746.3	14260.3	16195.6	16772.8	17089.3	16049.5	16439	14975.4	16826.4	17791.9	16992.4	18173.2	16692.1	18282.5	16035.5	18044.6	17713	18376.2	18440.9	18863.7	18240.7	18935.6	18545.8	18156	15996.6	16674	17550.7	15598.5	16462.4	16427.9	15749.1	14574.1	15455.2	14537	13972.1	14008.3	16957.2	15428.1	16137.1	15329	16458	16104.6	18958.6	16831.4	19908.4	16443.8	17139.8	17184.8
VIT_06s0004g02330	Sulfite reductase	13904.3	14195.3	15419.6	15024.8	14205.6	13959.8	12366.2	11605.6	12364.3	10858.2	11815.9	12590	11927.7	12046.5	12412.9	12340.2	12127	12553.3	13014.6	14206.7	13254.9	12392	12214	12036	11549.1	13283	11795.2	13622.9	12939.2	13682.6	12748.8	12880.7	12050.7	13052.3	12798.4	14087.9	10760.8	11312.8	11273.6	11790	10174.7	12347.3	10833.8	11700.7	10997.2	12019.5	10525.3	11672.9
VIT_13s0067g03720	SAC3/GANP	4748.23	5426.56	5659.33	5180.79	5809.45	5738.32	6562.23	6390.59	6736.78	6568.11	6461.12	6519.9	5826.96	6042.33	5970.81	5877.94	5987.37	5768.52	7284.96	7049.81	7101.4	6564.81	6873.49	7182.16	5934.4	6539.35	5490.96	5727.53	5784.86	5807.09	5950.94	6077.11	5386.14	5781.41	5302.22	5427.87	5788.24	5990.04	6195.95	5312.69	5623.61	5740.33	6686.23	5899.46	6046.85	5807.49	6476.31	5992.53
VIT_01s0026g02110	Ribosomal protein S9 (RPS9C) 40S	14177.7	14061.6	13331.6	12767.6	13755.7	13321.8	12826.8	12594	12397.4	12858.4	12991.1	12612.5	11881	11703.3	13055.1	11569.9	11320	11819.7	14428.6	13498.2	14084.3	12860.7	13162.1	13463.6	11036.3	11391.3	11510.3	11599.9	11253.6	11280.6	11048.1	11445.8	10838.8	11062.6	11379.8	12577.6	12076.4	11509.1	12410.4	13414.1	12480.5	12530.5	12555.8	12799.4	13325.3	12171.9	12192.3	12660.1
VIT_09s0002g00470	ERF/AP2 Gene Family (VvERF059)	23835.6	22624.2	22797.5	23181.6	23511.4	21448.5	26307.5	25120.5	27056.2	24780.2	24672.8	27075.5	27334.8	26154.4	26343.9	26495.9	26428.1	26563.7	27051.1	26560.6	26943.1	25284.6	26874.9	28465.2	22265.3	21303	22153.7	22449.5	21578.8	21133.1	27013.1	26322.3	25179.8	26247.5	26199.6	27103.4	24967	23764.6	23360.4	25004.6	21946	24505.6	24249.9	28085.4	25291.1	26935.7	26886.1	26104.2
VIT_13s0019g03620	PWWP domain-containing protein	14504.3	14114.5	15989.1	13628	13948.7	14284.2	14411.1	12542.8	14398.3	12151.4	12370.2	12775.2	11813	11176.9	13324.5	11344.7	11037.1	11652.4	13775.1	13722.6	14690.6	13359.2	13021.6	12684	14062.5	14090.6	13049.7	13140.7	13760.1	14333.6	12774.8	13687.1	13915.5	12803.8	12015.7	12767.5	11924.5	13088.9	12123.4	11602.8	12277.9	12057.5	14613.7	14448.1	14787.4	14720.3	14090	15017.8
VIT_12s0028g03380	ADP,ATP carrier protein	25413.1	25580.5	24954.7	24233.3	24091.8	25837.7	25459.9	26689.2	26502.6	24351.4	23947.1	24721.3	21493.5	21470.9	21091.8	21601.1	21024.7	22177.5	22488.5	22315.1	20581.3	21754.6	22100.9	22447.3	24752.2	26766.2	27390.5	26322.1	26909.7	25817.7	25459.9	24665.2	26322.2	27023.5	26823.4	25978	26223.8	27854.7	26531.9	22765.7	25535	27320.5	24255	21807	25444.2	25836.4	24501.4	22886.3
VIT_14s0108g01590	UDP-glucose 6-dehydrogenase	21308.7	20064	21490	22843.9	21533.5	22150.8	23196.1	24080.9	25294.6	21599.5	22622.9	22506.1	24559	21391.3	22111.4	22837.3	22531.6	23142.9	17466.4	18069.4	17837	19591.5	19460.1	19328.6	21196.8	19518.3	22055.7	19990.4	19054.1	20131.7	19697.1	18990.3	17857.9	18685.7	18597.7	19564.1	20518.1	19878.2	20835.2	23583.7	19040	22248	21917.4	23272	21709.8	19355.5	22263.2	20619.3
VIT_11s0016g02870	Peptidase alpha subunit, Mitochondrial	10989	12866.6	13009.9	14619.5	14097.1	13540.8	10266.2	9715.77	11432	11084.5	11690	11595.5	11255.5	12759	12262.1	12361.1	12202.3	12520	11686.3	12120.1	12146.8	11526.9	11702.5	11878.1	12997.8	14147.9	12994.5	13526.9	13249.7	14033.3	10583.8	10673.4	10710.9	10993.6	11136.6	11475.6	11965.8	12193.1	11294.1	11747.3	10422.1	12115.5	11898.3	12499.1	11727.2	12943	12478	13089.4
VIT_04s0023g01580	U1 small nuclear ribonucleoprotein 70kDa	18669	19055.7	20091.7	21823.8	20439.6	20716.7	18940.2	16679.5	18257.2	18880.2	18447.7	18174	16393.5	18505.5	17189.9	18259.5	18496.4	18022.6	22203.5	21308.6	21302.1	21942.7	23089.6	24236.5	20689.4	20357.8	22149.7	19716.4	20622.9	20695.9	21126.9	20749.9	20937	20807.4	19332.5	17749.1	19181	18878.9	19949	20425.5	19005.6	21244.2	21229.8	22579.7	22039.5	19086	20258.7	19345.1
VIT_13s0019g01860	Actin-related protein 5	6897.99	7485.17	7323.77	6774.47	7153.48	6878.98	7702.28	8052.98	7778.44	8098.81	7086.53	7669	6846.75	6996.3	7746.76	6766.76	6437.67	7095.84	6928.24	7120.1	6977.65	6845.32	6942.46	7039.61	7475.36	6847.84	7327.41	6452.24	6752.95	7096.59	7932.85	7487.3	7997.83	7329.29	7254.15	6943.16	6892.07	7289.61	6980.11	6257.23	5718.29	6335.65	6310.21	6311.77	6237.26	6042.04	6236.08	5890.67
VIT_04s0023g01650	Succinate dehydrogenase flavoprotein subunit,precursor	13347.7	12707.1	13473.5	14532.7	14702.7	14430.1	12188.8	11486.1	13368.3	13400.3	13986.9	13722.7	13415.8	14479.2	13168	14852.3	14880.5	14824.2	15396.6	14179.3	15314.9	15085.1	15601.1	16117.1	15054.6	14963.3	13949.4	15376.3	14975.5	14791.7	13498.9	13432	12572.6	13500	13214.9	13162.8	12693	12756.8	12421	12907.2	11810.4	12856.1	13583.9	15172	14193.1	15771.6	15024.9	14842.8
VIT_00s0324g00040	Molecular chaperone DnaJ	7238.96	7780.3	7159.92	7864.95	8012.87	8181.88	9462.9	8871.17	8700.33	9241.61	9066.77	9235.02	8543.18	8385.03	7993.72	8191.92	7989	8394.84	9005.24	9135.34	9042.33	9789.43	9229.94	8670.46	7202.7	7937.61	7604.94	8187.63	7857.01	8313.88	8851.47	9411.05	9423.66	8711.93	8434.65	8025.53	10240	9017.18	9723.96	8827.17	10337.2	8983.15	9425.76	8971.35	9239.51	8421.21	9458.53	9309.06
VIT_06s0004g06620	Zinc finger (C3HC4-type ring finger)	11097.7	11396.1	10851.7	10758.4	10219.8	9881.39	10819.1	9871.97	11229.4	11305	10740	11228.6	10219.9	10700.1	11508.6	10662.4	10618.7	10706.1	10208.9	10001.4	10250.4	9040.2	8826.14	8612.06	11466.1	11984.6	11344.7	11892.2	11293	12239.1	10592.1	11543.6	11370	10039.7	9447.08	9379.54	11527.1	12671.6	12242.2	9653.19	10005.5	10397.4	10268.1	9623.84	11078.5	9047.95	10803.9	8595.99
VIT_05s0094g01550	RAB GDP dissociation inhibitor 1 ATGD1	14591.8	16071.2	15867.7	17410.7	17413.9	15817	16503	13949.8	16650.3	16250.6	16605.8	15606.1	15504.5	16579.6	16141	17302.1	17457	17147.2	14098	15201.7	15106.8	13457.2	14409.3	15361.3	18488.7	20397.4	19118.9	19955.8	19258.5	20302.9	17358.9	17700.4	17826	17074.3	15811.2	17805.3	16977.2	16942.3	16757.1	16773.8	15116.2	15696.4	13847.1	16898.9	14049.3	16156.9	14800.5	16557.9
VIT_00s0194g00090	forkhead-associated domain-containing protein	5413.78	5381.85	5684.34	4778.32	4537.65	4665.2	4900.48	4550.97	4680.13	4512.92	4250.47	4230.49	3796.03	3811.45	4118.81	3770.52	3842.86	3698.19	4410.94	4390	4171.48	4512.04	4371.74	4231.45	4277.51	4429	4270.59	4225.65	4479.25	4777.13	4004.89	4959.43	5114.89	4945.83	4578.86	4398.71	4756.66	4369.42	4296.43	3989.68	4173.2	4150.27	4462.61	4173.05	4335.34	4587.52	4439.35	4816.42
VIT_08s0007g01780	MRNA-capping enzyme	8756.31	8506.38	8973.51	7891.76	8341.04	7990.64	8994.65	8770.26	8751.11	7779.36	7764.08	7965.03	8446.37	8150.03	7981.82	7877.83	7879.79	7875.86	8612.46	9248	8444.84	8896.89	9214.75	9532.62	8466.04	8237.5	8717.33	7910.46	8123.3	7805.76	9248.51	8434.85	8986.47	8393.42	7663.32	7064.72	8789.34	8947.43	9615.6	8093.13	9775.22	8770.42	10561.4	9743.63	10166.8	9471.91	10110.2	9805.07
VIT_00s0972g00010	N-acetylglucosaminyltransferase	3551.53	4601.82	5185.04	5291.58	5292.45	4900.36	5036.97	4260.39	5056.59	4885.25	4987.78	5019	5057.14	4901.77	5128.28	5106.1	4906.45	5305.75	5218.86	5167.97	5186.9	5584.52	5520.86	5457.19	5693.05	5715.7	5878.73	5355.55	5240.1	5471.32	5424.9	5759.02	5910.4	5744.44	5588.07	5501.61	5380.67	5968.78	5887.86	5678.36	5527.23	6000	6068.48	6219.26	6017.07	6602.81	6072.25	6341.47
VIT_08s0040g02750	Ankyrin repeat	10661.1	9700.14	10138.5	11801	11956.3	11721.2	12011.3	10853.9	12952.1	12350.6	11673.2	12397.3	10568.7	10904	9998.29	11183.3	10659.6	11706.9	12017.1	11843.6	11780.4	12897.4	12408.1	11918.9	12699.4	11378	13053	11188.1	12047.8	10615.2	12660.3	12943.7	13177.4	11682	11815.5	11223.6	13464.5	10955.9	12942.1	12660.2	13451.1	12788.8	14412.9	14100.2	15154.2	12825	14083.9	12488.4
VIT_19s0085g00170	Unknown protein	15206.6	14183.7	15897.5	15868.7	15328.7	15113.2	14356.6	16562.6	16433.7	19027.1	18602.6	19226.9	16556.4	15475	15472.1	15143.5	14754.8	15532.2	15416.1	14724.8	15197.7	14197.8	14100.5	14003.1	17084	17725.4	17074.8	15977.4	16716	16525	15031	14094.6	14133.5	14196.9	13582.6	13823	15503	13471.3	12272.6	14485.5	13611.4	14111	15609.1	16071.3	14967.3	16241.5	14178.1	16430.4
VIT_08s0007g06450	Omega-6 fatty acid desaturase, endoplasmic reticulum (FAD2)	22971	24948.6	26555.8	25666.3	24797.8	25387.8	26185.6	26152.8	23969.7	26355.1	25560.3	26531.4	27253	28687.1	28408.3	29577.6	29586.3	29568.8	24435.5	24291.1	22447.7	21575.4	21181.8	20788.1	25891.9	26568.7	25587.2	25260.6	26993.1	26917.2	25111.2	22330.3	25783.5	25625.5	25989.6	25650.3	31300.3	25927.1	26861.5	28984.6	25826.5	29241.4	22680.1	23526.2	23222.8	24642	24679.6	25392.4
VIT_00s0868g00010	DNA-binding storekeeper protein	18062.3	15912.5	15187.8	15713.7	16494.6	15255.3	15598.9	15592.4	16019.6	14164.4	14597.6	14386.7	14003.4	13657.4	14059.5	14189.6	14093.9	14285.3	15877.3	16209.7	17252.9	15835.8	16194.3	16552.8	12473.6	13819.5	13589.6	13077.4	13792.2	13747.1	14343.9	14561.1	14194.2	14010.1	14405	14059.2	11922.5	13541.2	12540.4	13438.4	12484.2	13355.7	14844.4	14704.2	12718.5	14497.1	13754.8	15530.4
VIT_09s0002g02540	RWD domain containing 1	6109.15	6482.87	5340.17	5683.66	6337.54	6297.43	6366.28	6142.79	5947.61	5584.84	6310.48	5711.57	6405	6891	6963.07	6559.56	6328.06	6791.07	6971.12	7249.26	7114.69	7144.86	7375.67	7606.47	5827.59	6665.67	6098.2	6191.99	5591.36	6187.41	6170.3	7349.45	6720.02	6753.11	6246.63	6104.28	6201.94	6706.99	7064.22	6328.26	6501.03	6708.27	7564.76	8374.57	7579.15	7781.1	7551.74	7778.56
VIT_09s0054g00440	TIFY gene family (VvZML2)	6946.43	6436.54	6162.01	5646.64	6435.39	6322.29	5969.02	6059.34	5984.61	5982.95	6055.33	5563.06	5594.09	6365.63	5814.13	5747.93	5706.34	5789.52	6507.17	6858.23	6410.74	6507.47	6681.01	6854.54	6052.66	6127.05	6320.7	6091.39	6684.17	6484.53	4833.37	5431.87	5892.07	5080.25	5325.94	5674.1	6146.05	6066.17	6038.19	5551.55	6459.88	5693.95	7451.44	7222.89	7040.13	7534.43	6958.25	6986.33
VIT_18s0122g00660	RNA recognition motif (RRM)-containing protein	11323.4	12556	14187.2	13374.5	12318.1	11391.1	12151.4	13314.7	12348	13003.4	12857.1	13336.1	11971.3	11961.8	12165.1	11455.6	10806.5	12104.6	13356.5	14433.3	14464.5	16390.6	16324.2	16257.9	13214.9	13284	12150.1	11943.6	11873.5	13183.2	12204.1	14160.2	13379.3	12258	13091.7	12343.5	13125.6	10528.2	11217.9	11353.2	11556.2	10856.2	14191.2	14441.1	13460.7	13608.8	13730	14947.7
VIT_16s0039g02520	Unknown protein	10763.8	9477.71	9427.09	9281.36	8736.49	9043.42	9457.01	9880.3	9141.75	9223.19	9876.47	9101.52	8889.76	7860.31	9393.39	7781.63	7409.16	8154.1	9213.78	8712.46	8728.77	9437.4	9517.97	9598.54	7680.86	7808.18	8372.12	7447.15	7858.12	7880.21	9253.65	9100.62	8398.72	8764.58	8718.07	8259.19	7457.92	8314.69	7759.37	7823.71	7387.87	7420.59	8807.15	8191.17	8016.23	8619.24	8137.39	8351.04
VIT_03s0063g02450	Coatomer subunit gamma	22120.3	23201.2	21074.2	22365.7	22497.1	21382	19090.3	21491.3	21106	18999.1	20127.6	20077	18071.2	20697.8	19851.6	19349.6	18398.9	20300.3	21141.7	21524.2	20293.2	19739.6	20419.8	21100	19743.8	21646.1	21560	19873.2	20576.8	20452.9	18068.9	15846.1	17696.9	16795.7	17380.9	15439.6	19724.4	19738.1	19832.8	19373.9	19458	21333	20988.4	20944.1	22905	22698.7	22660	22024.8
VIT_14s0060g01280	Pyrophosphate-energized vacuolar membrane proton pump	22054.5	21396.2	18163.6	22211.2	22012.1	23736.6	22940.7	24305.4	24477.8	25435	23142.5	23567.9	21588.1	20896.5	19859.8	21257.1	21230.3	21283.8	21147.9	21237.3	21509.2	23488.1	23027.7	22567.3	23530.7	21027.3	23060	22419.6	23039.2	22194.1	28193.8	27011.2	29284.2	26765.7	28849.7	26758.2	23626.2	22941.4	22560.1	19099	22916	19101.3	24688.7	21663.5	25154.7	23546.1	24603.4	20543.2
VIT_00s0415g00050	Bromodomain protein	12236.5	13210.1	15526.6	15239.6	14945.8	14034.8	15778.5	13771	13857	14952.7	14845.5	15258.1	11979.8	13662.8	14569.1	13269.9	13126.7	13413.1	17464	18865.2	19214.5	16666.2	16756.9	16847.5	17764.6	16730.5	16736.7	16285.7	17605	17892.1	16239.3	15501.5	15272.2	15064.9	16303.9	15477.3	15759	13543.6	14382.2	14890.2	14953.3	15632	14785.6	14447.6	14817	14233	17068.5	16092.5
VIT_13s0064g01350	TIF31 protein	11687.7	12084.3	14397.5	14979.5	13699.3	14664.6	13547.6	11704.7	14164.8	12958.4	13224.8	13047.3	13571.7	13842.2	14579.2	13703.4	14142.3	13264.5	15771	14502.8	17343.9	15506.3	16111.2	16716	13859.1	13864.3	14230.1	13092.9	12732.4	14188.8	12908.5	12206.1	12431.4	11641.5	11470.8	11878.2	12473.5	12190.2	12722	11616	11407.1	12249.9	14202.5	13123.8	12633	13446.4	13599	13989.9
VIT_06s0009g01840	CBL-interacting protein kinase 3 CIPK3	11230.9	12296.9	10782.9	11626.9	12029	11991.1	13327.2	11739.8	12526.1	13267.1	12535.9	13034.8	11774.5	12637.1	11866	12451.6	12599.4	12303.8	13398.4	13902.2	13343.8	13047	12629.5	12212	11718.5	11581.3	11374.2	11907.6	11898.3	11902.1	14026.7	13713.7	13605.5	12956	13248.7	12498.7	11982.3	11300.5	11474.2	10741.1	10828.4	10838.2	9777.2	11439	10575.1	11295.4	10508.3	11141.5
VIT_13s0019g00840	UDP-glucuronate decarboxylase.	19434.1	19544.1	16455.7	19527.8	18770.3	19712.7	19261.4	20728.8	20374.5	19208.8	18570.9	18126.7	19636.6	20153.7	19400.8	22567.2	22936.9	22197.5	23316.1	22979.1	22849.8	22851.4	22996.5	23141.5	18984.3	20172	19458.5	19516.6	19556.3	18989	18645.2	18298	19697.7	20243.7	20452.3	19709.3	23352.6	21619.1	19596.5	22587.7	21363.2	22481.2	20189	23837.6	21706.3	23503.9	23394.9	23377.2
VIT_17s0000g10050	Phosphopantothenoylcysteine decarboxylase	9169.48	8862.64	9664.08	7653.51	8347.19	8212.65	8639.94	8291.92	7824.3	8084.44	7638.49	7568.04	7743.96	6537	7784.56	6383.47	6291.68	6475.25	6717.09	7412.89	7378.48	7605.93	7768.39	7930.85	7362.98	7390.14	7401.79	6474.65	6420.77	6952.59	7754.74	8560.71	8204.17	7408.39	7379.23	6799.27	7146.83	7584.63	7766.06	7189.78	7254.37	6953.96	8082.47	7345.72	7568.22	8557.7	7073	8126.37
VIT_16s0100g00370	Valyl-tRNA synthetase	9247.58	9515.64	8250.95	9686.56	10304.2	10065.4	10971.2	10103.1	11007.1	9964.93	10275.7	9708.02	8794.95	9527.12	9121.57	9755.47	9856.75	9654.19	11370.5	11941.8	11653.5	11552	11247.3	10942.6	10475.7	10786.5	9923.85	10244.6	10542.2	9986.15	9285.67	9311.26	9997.31	9340.25	8796.31	9262.32	9948.86	9941.18	9738.42	8366.64	8635.77	9212.24	9862.85	9988.55	11255.5	10639.1	10419	10284.7
VIT_11s0016g02680	Asparaginyl-tRNA synthetase, cytoplasmic 3	16581.7	19836.7	18846.7	18792.4	20459	19510.8	21217.3	20769.3	21413	19843.8	19748.1	18964.1	17547.4	18620	19003.9	19359.7	19163.1	19556.3	17953.3	18403	18030.6	20771.2	19938.9	19106.6	19168.5	20393	18096.1	19982.2	19716.1	20975.3	21281.2	21570.3	22120.4	20686.8	20228.6	20104.6	18249.4	21030.7	17491.5	17658.3	18312.7	18352.4	15298.2	15702.9	16015.5	16344.5	16633.3	17010.3
VIT_00s0475g00040	myb family	5517.17	4287.15	5573.24	5154.53	4951.09	5058.06	4551.56	4447.36	4748.58	4266.13	4478.14	4639.63	4586.78	3793.84	4440.89	4173.51	4204.66	4142.35	4832.11	4523.03	4899.11	4710.03	5008.91	5307.8	5178.1	5043.99	4909.44	4919.18	4869.2	5108.57	5660.04	5697.99	5804.95	5324.91	5355.13	5168.07	5060.52	5041.48	5200.05	4883.75	4919.06	4622.3	5879.38	5406.93	5832.48	5456.78	5338.67	5169.58
VIT_03s0063g00070	PAB8 (poly(A) binding protein 8)	27475.7	26054	26461.2	27674.8	27210.9	25846.5	26902.4	24844.3	27348.3	25630	25942.9	27620.8	29016.5	26485.4	27800.1	27445.8	28095.1	26796.6	25183.5	23787.6	25403.9	22469.1	22745.8	23022.5	25867.6	25783.2	25784	26753.2	25354.6	26885.5	26645.8	26560.6	24802.7	25177.6	26108.4	25045.3	20876.3	24091.5	23230	24647.3	22787.7	21836.7	24835.4	20797.3	20717.8	22154	20792.9	20647.2
VIT_15s0046g02860	Riboflavin biosynthesis protein ribD	5797.1	5463.88	6374.48	6008.88	5653.76	5819.99	4721.31	4871.69	4858.57	5472.45	5362.58	5289.13	5522.69	4867.74	5590.8	5074.46	4951.4	5197.53	5016.86	4751.55	5384.99	5265.52	5118.63	4971.74	5104.83	5055.05	4514.65	4669.97	4621.56	4609.06	5463.34	5412.92	5523.23	5070.48	5302.34	5400.92	5768.2	6092.74	6099.19	4975.14	4854.87	5031.97	5717.87	5763.86	6152.11	5729.78	5769.94	6184.82
VIT_04s0008g00560	Tetratricopeptide repeat (TPR)-containing	2411.88	2803.31	2915.51	2885.05	3294.79	3249.38	2739.74	2278.5	2984.95	2718.37	2753.84	2869.57	2684.5	2880.18	2811.4	2692.56	2694.21	2690.91	3022.26	2879.27	2991.36	3053.19	3048.89	3044.58	3117.24	2789.79	3078.63	2715.71	2721.8	2673.69	3231.66	3261.37	3206.5	2851.12	2297.73	2400.09	2777.55	2939.42	2836.03	2544.79	2995.11	2958.12	3804.73	3593.49	3498.74	3318.92	3593.41	3346.06
VIT_13s0019g00510	2-oxoglutarate dehydrogenase E1 component	14370.4	14027.2	15888.2	16336.7	15743.2	15753.8	14012.7	12394.6	15635.6	15122.6	15512	15819.2	14472.1	15810.2	16279.1	15409.6	15802.9	15016.3	17601.7	15646.4	18107.6	17250.3	16982.7	16715.2	16870.8	18213.6	16983.9	16792	16797.9	17903	14350	14245.2	15261.5	14852.4	15161.2	14558.6	18926.3	16919.9	17815.4	16075.7	17500.2	16250	18841.3	17461.7	17568.4	18920.5	18911	19768.6
VIT_12s0059g01930	Secretory carrier membrane protein (SCAMP1)	14531.2	14647	15374.6	15268.4	16110.6	14890.7	14514.3	14346.1	14442.9	13311.3	13658.3	14812	13835.9	13584.7	12689.7	13207.2	12667.2	13747.2	12261.6	12470.9	12163.9	12765	13181.4	13597.9	15811.9	15269.3	16435.8	14076.8	15381.1	14591.6	14822.3	15082.5	14439	13125.7	14063.3	13820.3	13052.1	11696.5	12303.4	12388.7	12246.9	11997.9	13511.6	14179.4	14440.1	13117.9	14175.4	14795.5
VIT_18s0001g00060	1,4-alpha-glucan branching enzyme, chloroplast precursor	8975.14	10234.6	8919.84	9699.01	9760.36	9916.13	10297.8	9576.18	10357.9	10584.7	9016.26	10919.3	8839.95	9441.26	9783.14	9341.62	8614.99	10068.2	10940.6	11867	11326.7	11737.4	11587.2	11437	10399.3	10437.5	11081.3	10661.5	10386.4	9976.93	12547	11745.2	12153.2	11385.9	12008	11754.8	11136.8	11676.3	11750.6	10812.1	10730.3	10866.2	10746.8	12152.4	11953.5	11373.5	10506.1	11527.2
VIT_09s0002g06660	DEAD box RNA helicase RH15	9027.34	8736.86	10730.1	9220.75	9703.49	8643.06	9347.34	8192.41	9195.2	8812.9	8779.61	8354.94	9834.24	9709.57	9349.84	9627.82	9597.03	9658.6	10102.2	11350.3	11115.6	10824.4	11193.9	11563.3	9800.84	10606.7	10170.1	10527.8	10118.1	9648.57	9108.23	8930.92	8733.95	8633.31	8121.94	9044.92	10322.1	11430.7	11141.4	9004	9643.89	9312.9	10476.7	10457.2	10783	10704.6	10766.6	10513.6
VIT_01s0011g03280	Protein phosphatase 2 regulatory subunit A	9548.62	9963.38	9139.45	9055.39	9373.85	9451.06	9644.53	9265.75	9328.81	9136.25	9092.54	8523.11	8232.49	8729.13	8543.81	8574.9	8673.7	8476.09	9709.42	9835.05	9122.18	9290.56	9268.27	9245.97	8961.57	9648.74	8643.77	8729.61	8804.49	8560.02	8958.25	8795.73	9041.31	9041.17	9664.39	10049.4	7591.2	8227.7	6691.11	7235.51	7449.89	7920.4	6747.48	8153.65	7605.33	8418.05	7935.88	8558.14
VIT_06s0004g00200	Splicing factor YT521-B	18598.8	19329.8	22000.8	23483.9	20909.7	20328.8	25543.6	24558.8	24581	24943	24220.7	25373.7	21296.7	21288.1	22242.5	21706.5	21404.6	22008.4	23221.3	23472.6	23306.9	22065.8	21851.9	21638.1	22102.3	23305.4	21388.2	21797.6	22175.8	22457	25978.2	26788.7	26315.2	25425	26756.3	28117.5	19676.9	21102.1	19010	23270.9	18865.1	22028.7	19580.8	21959.2	21448.2	20049.7	20888.6	23084
VIT_14s0083g00960	Auxin transport protein (BIG)	14172.4	14168.3	13662.3	15147.5	15606.4	14959.7	15874.7	13799.8	17633.5	15470.4	15647.4	16175.9	15124.3	15530.9	15233.7	15250.8	15424	15077.7	18265.6	17117.2	18736.5	18227.1	19296.7	20366.4	15865.4	13778.8	14865.4	14526	14464.2	13948.7	17064.8	15426.5	15130.8	13591.5	15100.5	15235.9	14360.8	11965.4	15369.8	13544	12946.3	14408	16682.9	16684.9	16190.4	16915.3	17840.1	16877.7
VIT_09s0002g05950	Ubiquinol-cytochrome c reductase cytochrome c1	15335.3	17642.5	17153.5	16828.3	15972.5	17851.4	17834.9	16567	16648.3	18220.7	18337.7	18048.2	15290.7	15576.6	15638.1	14857.6	14202.4	15512.9	15257.6	16611.4	14682.1	16023	16375.8	16728.5	15609.1	16652.7	16901.8	16976.5	16413.1	17899.8	17734.1	18746.9	18951	19558.7	18242	16817.1	14831.2	17018.3	13835.3	15359.8	15307.2	14995	13193.7	13874	13933.8	14699	13296	14142.9
VIT_11s0016g00420	RED	8551.3	7722.04	7365.51	7678.77	7663	7902.22	8004.13	7984.34	7709.03	7594.25	7373.68	7853.16	7380.13	7559.7	7478.9	7820.87	8038.08	7603.67	6828.13	7200.02	6836.07	6728.26	6603.74	6479.23	8592.85	7957.19	8205.21	7695.75	7694.47	8009.59	8378.64	8454.15	8747.93	8178.59	7817.11	7874.38	7093.82	7435.46	6763.78	7184.63	6918.42	7084.58	6520.89	7223.45	6265.98	6677.92	6614.52	6993.45
VIT_07s0005g05160	Proteasome 26S AAA-ATPase subunit (RPT2)	12010.8	12663.6	13949.5	16114.3	15726.1	15459.7	14945	12935.2	16273.8	15951.9	15880.6	16294.5	15730.5	17180.1	16376	18628.7	19102	18155.4	17074.5	16949.4	16687	15930.2	16312.5	16694.7	17517.8	17731.8	17826	18301.8	18024.3	17484.1	18331.3	18557	18974.3	18583.1	17799.4	14696.9	16974.5	16162.4	16863.6	16728.5	17088.5	17310.2	18565.7	16247.6	17685.6	16999.2	17641.5	16588.9
VIT_00s0203g00190	Nitric oxide synthase interacting protein	7700.25	8366.34	7899.19	7173.25	7371.91	7089.44	7835.73	8740.28	7754.11	8089.88	8715.05	8074.34	8963.24	8555.43	9090.29	8827.93	8418.73	9237.12	9116.81	9692.45	9343.07	10347.1	10286.6	10226.1	7685.89	8468.1	7718.16	7712.24	7179.7	7570.66	8606.44	9936.88	8908.72	8744.09	8230.33	9074.42	9039.8	8280.21	10117.4	8867.65	8313.44	7899.17	9428.98	8987.62	8680.04	9548.58	8978.3	8818.08
VIT_14s0108g01650	Peptidase beta subunit, Mitochondrial	14209.6	15378.3	16206	17088.9	16207.3	16496.1	14795.6	14231.9	15146.4	15290.1	15098.2	14135.6	14930.6	15902.7	14844.8	15211.5	15567.1	14855.9	16600.4	15001.9	16104.6	17287.8	17742.3	18196.9	14888.4	16554.3	15672.3	15406.9	16946.4	16183.3	14255.8	13687.7	13536	13286.7	13303.6	13609.6	15985.6	16272.7	17357.2	14468.6	15078.3	14517.5	16147.1	17516.7	16673.9	17897.2	17524.5	17635.5
VIT_14s0030g01820	Tetratricopeptide repeat domain 35	7740.55	8601	8060.23	8733.76	8803.57	8202.03	7454.95	8059.98	7229.1	8627.03	8492.19	8671.89	8316.42	9383.99	8490.31	8968.67	8808	9129.34	8400.01	8206.58	8511.45	7873.96	8169.95	8465.93	9618.18	9635.53	9702.79	9427.75	9696.39	9206.84	7270.52	7735.73	8014.82	6699.76	7052.33	6348.7	8956.47	8625.47	9569.12	7990.77	9574.26	7727.83	8316.6	8141.81	8687.78	7742.25	8455.2	8321.94
VIT_09s0002g00170	Proteasome 26S AAA-ATPase subunit (RPT1a)	17729.4	19826.4	19241.4	21101.6	19178.2	19838	18253.5	19243.7	18059.1	19671.4	19291.7	18365.1	20436.7	21669.6	19433.6	21577.5	21432	21723.1	22189.5	22441.6	23220.8	21390	23144.1	24898.2	19616.7	20928.7	20049.5	20999.2	19735	21284.8	19595	18375.8	18722.5	18729.7	19262	17905.4	16120.2	16848.5	17666.2	18007.8	15468.3	17194.2	18180.6	20497.2	17988.4	19403.1	21321.7	22979
VIT_04s0023g00770	Unknown protein	14551.5	13145.6	11983.9	13004.4	13672.8	12630.4	14573.9	16091.3	14402.3	14682.8	14438.6	13932.4	12390	12451.4	12749.7	12370.3	12531.7	12208.9	15863.2	15776.6	14232.8	14728.8	14634.8	14540.8	11772.8	12569.9	13118.4	13055.2	12988.1	12224.4	14297.8	15028.6	15247.2	14104.3	14292.1	12637.2	12399.6	11040.9	11554.3	10962.6	11559.6	11388.9	13457.9	12290	14141.7	13443	13357.9	13871.1
VIT_11s0052g00880	NADPH-cytochrome P450 oxydoreductase isoform 3	19420.5	20307	18430.3	21504	21182.2	20889.4	18492.4	19314.6	18491.9	18865.6	17404	18923.9	16887.1	17727.5	16107.5	17563.3	17210.6	17915.9	18107.9	16053.2	17472.1	18794.4	18590.2	18386.1	22172.4	21298.3	22087.2	23505.6	22365	21624.1	19175.3	18437.8	20522.2	18976.8	17486.7	16937.4	17490.1	17877	17541.3	18049.2	19399.4	19465	18964.6	16838.6	17501.6	17094.6	19264.2	17166.5
VIT_16s0013g00520	RAB GTPase RAB1C	10169.7	11075.2	10507.8	9556.1	9814.88	9815.81	10247.3	12065.5	10988.1	9794.72	10932.7	10127.1	11650.1	9777.53	10841.8	10133.8	9758.96	10508.6	9442.58	10086.6	9949.59	10706.3	10727.5	10748.8	10501.1	11554.6	10597.6	10849.1	10740.2	11383.7	11240.7	11649.4	11053.3	10982.4	10252.9	11155.4	12686.7	12663.3	13585	13101.3	12982.8	13222.8	11757.1	13405.3	11680.4	12764	11541.9	14678.7
VIT_00s0174g00190	Ribosomal protein L5 60S	9875.66	10913.6	9635.2	10292.2	10411.9	9502.86	9518.37	9627.69	9556.5	9668.38	10525.7	10292.7	9577.41	10863.1	9366.5	10667.4	10338.9	10996	11685.9	11242.3	11384.5	10420.9	10978.2	11535.6	11318.3	13486.4	12496.3	12201.7	11957.3	12568.6	9595.3	10431	10109.4	10532.8	9770.22	9044.07	12074.3	12364.3	12726.9	10966.9	12423.9	10950.2	12316.3	11954.1	12158.7	10926.7	12462	12591.8
VIT_07s0005g01460	Dipeptidyl aminopeptidases/acylaminoacyl-peptidases	10594.4	12912.9	16076.1	14419.1	13734.2	13710.5	13142.4	11998.5	13964.2	14579.2	15191.1	14910.8	16962.5	16771.7	17834.7	16796.4	17063.2	16529.6	18323.3	17804.8	18672.5	20285	18940.1	17595.2	15498	15029	14354.4	14135.8	13239.5	15320.3	15969.1	14961.4	14553.6	13560.9	13869.1	14865.1	15624.5	16383.3	15265.9	15138.4	13546.5	14838.1	13878.6	16061.1	14973.7	16445.4	14605.9	15613.6
VIT_18s0072g00440	UDP-glucose:sterol glucosyltransferase	4642.86	5271.14	5203.48	4882.57	5231.3	4730	4866.35	4376.13	4853.45	4581.58	4964.03	4772.7	4685.29	4355.34	4529.21	4430.83	4139.44	4722.23	4645.08	4794.7	4862.83	4458.51	4414.98	4371.44	4176.37	4688.11	4277.16	4590.82	4128.35	4640.24	5617.37	6200.46	5554.48	5494.11	5338.84	5469.7	4531.82	4099.97	4450.19	4395.58	4474.74	4876.39	3863.86	3937.3	4484.96	4227.27	4025.42	4171.05
VIT_05s0062g00130	Protein transport protein Sec23A	11883.7	13765.3	17586.2	16558.3	15919.3	15236.5	17689.9	16497.4	17897.3	17411.6	18284	17713	16864.6	17245.5	17329.9	17221.4	17748.5	16694.2	19938.9	19974.1	20958.4	21602.8	21266	20929.3	16629.4	16111.7	14317.7	15284.8	16196	16663.6	17496.4	18053.5	18506.7	17449.3	17830.3	18630	18624.3	19287.4	16876.5	17834.7	16271.7	17790.3	18504.4	21472.4	19394.3	19999.1	18655.1	21374.9
VIT_14s0081g00440	FLK (flowering locus KH domain)	13100.9	13760.7	17639.5	14907.7	14608.3	15368.6	16485.2	14932.7	17147.5	16241.9	16469.4	17058.2	16305.8	16081.8	18477	16138.9	15665.3	16612.5	20288	20098.5	20833.8	20237.9	19685	19132	14120.7	14752	14359.9	14797.2	14607.2	15431.5	17655.6	17203.1	17545.2	17916.9	17022.4	18210.7	16442.1	15458.8	14653.6	16957.5	15905.6	17017.2	15464	17730.3	16530.4	16457.9	16795.3	17481
VIT_10s0003g03120	Urease accessory protein G	11223.9	11610.3	12715.5	12296.2	12441.7	12174.7	10901.8	11382	10614.7	9930.1	9813.67	10779.1	10275.3	9712.84	11102.8	10545	10102.6	10987.4	9005.11	9525.96	9283.66	9682.62	9938.71	10194.8	11737.4	10948.6	11786.2	11070.9	11034.4	11590.2	13062.7	11045	12206.6	12010.3	12341.6	11165.2	10328.1	11245.1	10673.1	11119.2	11045.9	12086	8940.64	9632.27	8505.16	10305.7	10486.5	8804.66
VIT_09s0002g00390	Translation initiation factor eIF-2B alpha subunit	7599.63	7335.67	9176.27	8681.71	8191.24	8410.34	6898.67	6171.51	7395.67	7339.46	6800.19	7064.69	6481.9	7566.33	7175.18	7023.35	7102.96	6943.75	7702.08	7846.39	7190.9	8079.36	8182	8284.64	8551.89	8051.69	8212.68	7966.95	8518.33	8286.89	6991.26	7228.78	7355.37	6629.6	6728.17	5519.33	8394.85	7535.68	8704.32	7458.23	8230.95	7542.22	9089.1	8528.93	8599.64	8825.1	9270.99	8693.17
VIT_19s0015g00810	SEC13	16612.6	16358.6	14396.5	14832.5	15902.8	16427.2	15147.4	16671.7	14731.5	14246.1	14869.9	14745.2	13435.7	13245.7	13858.6	13073.6	12981.2	13165.9	12684.2	11705.5	12566.5	13051.8	12897.7	12743.7	13083.9	12644.5	12840.2	12605.9	13425.7	13203.1	15556.4	13024.4	13479.4	14867.8	15896.5	16163	12987.5	13251.8	11886.6	14065.1	12286.6	15273.9	11830.4	11863.6	11161.4	12459.8	12882.8	13644.8
VIT_00s0551g00020	Ribosomal protein L15e	29186.8	28713.2	28778.1	28691.6	29331	30829.3	30110	29826.2	29609.4	27824.1	28804.2	29967	29540.6	27819.6	31415.5	28208.2	27355.9	29060.6	27924.3	28919.3	27545.7	27762.1	26879.8	25997.5	25690	27251.8	28224.7	25107.3	25550.1	25221	26798	27189.4	26461	28201.8	27328.4	26517.2	25561.5	25134.2	25064.7	26661.7	23522.5	26876.5	20566.9	22812	23624.1	23231.3	24493.6	24238.7
VIT_00s0389g00020	Acyl-CoA oxidase (ACX1)	13116.7	11895.6	11857.8	12075.7	11812.8	12153.9	12280.2	10786.1	11783.5	12233.4	11335.7	11831.9	11234.2	11145	10281.8	11368.9	11336.3	11401.5	11189.2	10741.2	11419.6	11027.8	10743.6	10459.3	13244.5	13501.7	13068	13444.9	13717	13254.7	13160.8	13781.1	14471.9	13575.6	13390.1	13312.4	12810.7	13613.4	12397.4	11706.5	12923.6	12051	10913.9	10516.9	11804.4	11331.7	11532.6	11579.5
VIT_03s0038g04040	Aminoacylase-1	12370.3	12554.5	12929.4	14280.6	14362.2	15057.9	13320.8	11493.4	12790.2	13222.2	12620.2	13568.2	13318.9	13795.5	14551.5	14248.9	14670.2	13827.5	13922.6	15366.3	14039.2	16303.1	16134.2	15965.2	15176	15389.3	15557.2	15308.4	14455.9	14852.1	16028.4	16690.5	15860	15695.1	15088.9	15005	15329.2	16779.7	16378.6	14799.8	14652.9	14363.9	14901.3	13765.3	13663.6	14049.4	13263.1	13884.2
VIT_10s0116g01210	Aspartic Protease (VvAP27)	20909.1	22749.6	18553.4	21362.4	21181	21575.2	26496.5	26351	26512.5	25096.4	26465.1	25102.5	26544.5	24131.2	24057.1	25240.4	24635.5	25845.3	25037.8	24194.6	23734.4	24632.2	25132	25631.9	21786.6	20397.5	20571.3	22573	21810.6	20122.1	27852.5	29961.6	26125.6	27666.2	27731.2	27935.5	24652.7	24015.2	21919.6	24460.9	22002.3	26205.7	19654.7	23747.7	23312.3	23395.6	20387.4	22684.6
VIT_05s0020g01610	MYB related DIRP family protein	4602.03	4307.72	3618.96	3144.18	3780.93	3764.6	4432.59	4596.55	4987.63	4016.09	3890.2	3980.95	4163.92	4046.12	3970.84	3534.05	3606.04	3462.05	3841.95	3909.74	3962.63	3567.17	3659.51	3751.86	3667.73	3652.22	3928.66	3571.61	3856.04	3671.09	4153.98	4016.18	4241.34	3837.48	3668.84	3355.61	4318.51	4469.18	4147.83	4003.34	4199.36	3818.83	4712.03	4304.84	4905.98	4806.23	5024.23	4468.3
VIT_17s0000g09840	Adenosylhomocysteinase 1	20782.3	19865.2	20807.4	21115	19687.4	22421.8	16479.1	16745.5	17537.4	17274.6	17267.4	16432.2	17005.3	17477.1	18066.7	16942.7	16516.9	17368.5	18465	17541.3	16957.5	17507.4	17970.6	18433.8	19265.9	20148.1	20541.6	19641.1	21190	20999	16295	15212.3	16831.1	16960.9	16257.4	15061.9	18918.2	18584.8	16662.8	16703.4	16801.9	17150.7	15691.4	14800	17975.3	17298.3	17209.8	14695.3
VIT_19s0014g02340	Protein phosphatase 2C	9560.8	9715.13	8449.2	9205.42	9393	8801.39	9898.05	10225.2	10494.6	9401.5	10793.4	9912.11	9019.1	8740.36	8412.08	9241.69	8884.43	9598.95	7632.42	7843.66	7248.41	8142.51	8054.78	7967.05	7978.38	8449.83	8665.14	7996.04	8376.09	8021.76	8332.65	8594.33	8773.72	8640.28	9036.34	8981.81	9444.44	9017.91	10223.3	9273.28	11169.9	9617.8	9483.37	10291.5	11236.2	9416.4	10084.1	10632.7
VIT_13s0175g00080	Calcium Dependent Protein Kinase (VvCPK13)	12886	12609.6	13843.7	12843.2	13578.4	13719.6	16518.2	13831.8	16994.7	15532	15969.1	15359.9	14781.7	15386.1	15760.2	16263.9	16914.4	15613.4	13916.3	13805.2	13773.3	13841.8	13237.6	12633.5	14399.8	14068.3	14372.3	13988.9	14079.9	14189.6	14204.6	14186	16244.2	15647.6	14769.6	14848.9	18136.5	17072.9	17326.5	16330.1	17240.1	17498.3	15360.1	15863.9	16147	15362.4	15377.7	15147.4
VIT_12s0028g03630	Ubiquitin-conjugating enzyme E2 O	9257.5	7859.76	7514.34	7517.78	7991.42	6946.1	9220.42	9058.94	9261.59	8830.37	7835.71	7984.73	7603.78	8159.14	7473.69	7808.71	7871.54	7745.88	7140.85	7340.39	6930.15	6337.05	6986.87	7636.7	7001.23	7414.19	7909.03	7339.51	6961.47	6769.72	8755.08	8304.63	8299.05	8382.86	7702.49	7984.77	8369.16	9327.63	8320.36	7385.32	8598.92	7886.52	10063	9778.51	9796.71	9531.39	9414.37	8276.8
VIT_02s0154g00050	Glycosyl hydrolase family 5	10512.1	10690.6	9314.75	9255.95	9491.81	9299.32	9600.05	10215	8756.05	9876.96	9696.35	9880.25	9592.95	8731.78	9811.83	8698.94	8504.23	8893.65	8418.84	9884.02	8552.55	7890.64	8026.72	8162.8	7263.39	8333.06	8222.5	8628.28	7946.36	8225.23	11662.7	10675.4	11187.6	10489.3	11143.8	11526.8	9290.88	10620.5	9228.7	9439.86	8104.94	8396.87	9065.79	10005.6	9233.77	10801.6	9209.59	9434.4
VIT_05s0077g02060	Ribosomal protein L18 (RPL18B) 60S	16032.2	17263.8	18443	18272.7	16095.7	16693.5	14129.7	15444.4	13928.1	12479.6	12420.2	13316.9	14318.7	13395.1	14184.7	13494.2	13408.1	13580.2	14328	14825.6	14057.6	15260.2	15421.6	15583	13495.2	14001.8	15245.5	14672.8	14619.6	13630.2	12394.7	13161.9	13320.2	12614.8	12795.8	13599.5	12860.1	12982.4	13576.4	15153.2	13065.7	14620.5	15096.7	15776.2	14590.6	14282.3	14198.2	14816.7
VIT_08s0007g07660	NAC domain-containing protein (VvNAC60bis)	13977.2	14812.7	16186	16877.7	16883.7	16118.8	19408.3	17661.4	18910	18023.4	17353	17731.9	16512.2	15134.1	15886.3	15639.8	15401.5	15878	15752.7	14646.8	15332.6	14761.5	15182.7	15604	16517.7	16570.5	17995.8	17643.5	17208.2	15965.5	20188.4	20903.8	20193.1	20007.2	18524.2	17236.6	15707.1	17069.2	15531.2	15237.8	15279.5	16562.6	15323.4	14247.8	15381.4	14120.6	16988.1	14454.1
VIT_02s0025g04900	Phosphoglycerate mutase	2657.39	4030.58	4341.8	3791.29	3561.72	3424.06	3334.04	3082.86	3359.82	3177.56	3120.71	3309.56	3478.66	3859.93	3622.11	3515.82	3628.78	3402.86	3158.63	3549.64	4048.71	3755.74	3871.06	3986.37	3243.28	3402.67	3518.9	3520.1	3275.62	3436.33	3590.04	3999.78	3829.41	3643.4	3646.79	3854.49	4005.35	4000.64	3721.45	3992.41	3930.45	4046.07	4393.8	4859.55	4526.5	4993.27	5167.49	4996.24
VIT_19s0027g01220	Phenylalanine-tRNA synthetase	1363.25	1682.85	1834.64	1858.51	1917.9	1865.38	1977.73	1762.55	1900.81	1993.57	1909.06	1928.07	1492.98	1654.29	1663.82	1759.53	1776.01	1743.05	2098.46	1825.52	1786.76	2144.19	2075.24	2006.29	1857.92	2118.84	1936.61	2169.21	2394.2	2244.19	2095.26	2160.5	2337.13	2254.19	2162.91	2403.95	2009.2	2021.11	1834.99	2016.15	1902.15	2009.65	1851.24	1951.66	1863.49	1905.16	1972.53	1848.01
VIT_04s0023g00800	LUC7 N_terminus domain-containing protein	14914	15033.7	12720.8	13838.2	15049.6	16066	16031.1	14672.7	17422.6	15714.9	15210.3	15825.8	14187.4	15246.1	14218.4	13865.7	14202.2	13529.1	18019.2	17015.9	17175.8	16948.2	16604.6	16261	13302.8	13972.6	14910.6	13831.6	14121.5	13790	13220.2	13514.5	14730.9	13901.6	13328.8	12291	14977.3	17443.8	15892.2	14382.7	16482.1	15615	18084	17162.8	19679.2	17321.5	17663.8	17110.7
VIT_05s0020g00490	ADP-ribosylation factor A1E	24811.6	24212.2	25793	25024.8	24751.4	24389.7	26048.1	24772.7	22532.7	22257.9	24141.3	23628.2	23572.8	21967.6	23456.4	22125.4	22158.5	22092.3	26074.1	25161.3	24620.2	24730.2	25343.2	25956.1	21318.7	23130.4	22745.8	21208.7	22173.6	22818	23199.8	21358.7	20630.5	21433.5	23818.9	25188.8	17503	18620.2	17734.2	19886.4	15831	19885.6	20164.3	23537.9	19402.8	24070.1	20500	23001.7
VIT_05s0020g03430	Imidazoleglycerol-phosphate dehydratase	5503.8	5374.64	4908.42	4618.33	5248.76	5538.87	5231.83	5226.53	5034.82	6503.35	5761.46	5879	4729.41	4866.94	4944.98	4551.68	4403.28	4700.07	4872.5	4758.05	4176.11	4505.48	4743.81	4982.15	4938.75	4917.75	5242.12	4555.81	4877.58	4926.46	5271.33	5534.23	5845.74	5153.43	5242.86	4370.14	5052.46	4670.95	4845.5	4477.34	4856.08	4410.21	4390.08	4045.43	4403.69	4074.84	4056.22	3948.03
VIT_05s0049g01660	RNA-binding protein Musashi	19216.6	19233.3	22851.1	19838.7	18896.9	20864.1	24527.3	23007.2	22475.1	23846.5	23996.2	24312.2	22605.7	23622.6	24952.4	23231.9	23710.6	22753.2	26036.5	27674.2	24808.1	25977.1	25156.4	24335.7	19670.6	19920.4	19571.2	18844.2	20195.4	18874.9	23379	25282	22933.6	23835	25092.3	24634.2	22319.6	19425.9	22604.4	22198	18666.6	20485.9	19433.5	21801.4	20273.2	24464.5	21075.4	23121.8
VIT_10s0071g00950	Serine/threonine protein phosphatase 2A	6732.34	6408.2	6250.26	6665.19	6800.81	5921.36	6223.36	6649.09	6610.82	6140.93	6308.86	6147.82	6445.6	6663.99	6207.67	6467.53	6100.94	6834.13	5596.48	5918.96	5597.95	6120.04	6588.84	7057.64	7149.65	6978.67	7164	7047.6	6933.49	6984.37	6269.28	6750.98	6951.58	6135.71	6266.39	5402	7607.71	7970.52	9179.45	7073.79	7824.99	7471.99	7413.03	7594.18	8015.29	7749.49	6904.03	7031.19
VIT_14s0066g02240	Serine/threonine protein phosphatase PP2A-5 catalytic subunit (PP2A5)	10266.5	10563.3	13316.1	13261.9	12752	12294.9	10877.7	9618.77	10552.4	10316.3	11136	10644.9	10495.2	10913.7	11752.7	11534.8	10636.1	12433.6	12097.8	13334.8	11645.1	13025.4	13177.7	13330	13513.9	13686.4	13072.9	12223.8	13666.1	12609.5	9864.66	9717	10405.2	9288.77	9981.89	10208.7	11368.5	10795.2	11144.8	9935.22	9916.77	10640.2	10708	11379.2	10941	10903.6	12334.9	12165
VIT_18s0075g00220	ReMembR-H2 protein JR702	6188.41	6064.29	7891.67	7278.49	6733.07	6782.83	9528.67	6644.61	8645.68	8490.6	8009.2	7851.94	7355.4	7361.19	8341.25	7526.07	7148.89	7903.25	7646.41	7952.83	8200.9	7705.45	7730.95	7756.44	8467.52	8404.23	7758.68	7555.15	8084.27	7838.42	9601.5	10349.4	11013.3	10343.4	9901.26	9725.06	8419.89	8329.86	8105.69	8326.98	8148.11	8071.4	7414.22	7114.55	7796.79	7296.53	7747.56	8101
VIT_16s0050g01180	Myb family	3928.25	3746.88	3157.46	3243.1	3753.41	3089.03	4730.73	4569.62	5051.23	4286.6	4462.91	4697.14	4092.65	4657.07	4436.77	3965.13	4006.86	3923.39	4100.57	3694.09	3837.73	3213.07	3457.15	3701.24	3679.63	3576.38	4023.94	3944.46	3747.3	3646.76	4477.86	4391.43	4368.24	4100.43	4070.54	3883.1	4081.7	4296.3	4386.41	3413.98	3757.42	3252.9	4276.56	3809.33	4039.43	4259.14	3938.69	3690.47
VIT_05s0029g00420	Nucleotide sugar epimerase	18019	19372.5	17375.5	21870.4	19157.4	20212.2	24642.4	24081.6	25638.1	24598.9	23967.5	25670.6	27606.3	25493.9	22062.7	26402.6	26604.3	26200.8	21629.2	21474.5	20802.8	20254.4	20101.6	19948.8	23854.9	21230.5	23510.1	22923.5	21714.5	22156.8	22619.3	20646.2	21517	23750.8	21603	21287.6	22681.1	19006.3	20255.7	27563.5	22413.5	25162.2	20902.3	22562.7	21554.7	21246.9	20720.9	21843.9
VIT_08s0007g08370	Ribosomal protein S2 (RPS2D) 40S	28984.9	32433.6	27631.8	30961.8	30037.6	33050.4	24271.2	26734.8	26413.9	27060.6	25272.9	26469.6	26990.3	27154.1	27429.9	25931.3	25688.4	26174.1	30511	29054.8	30369.4	27383.5	27142.7	26901.8	29419.6	29204	30911.1	29605	30819.5	29884.3	27194.7	26361.3	26599.6	27188.7	26084	25016.3	24407.2	22972.7	20765.4	26113.6	21205.3	22913.2	24136.2	24912.1	21797.2	26183.6	22198.8	27071.9
VIT_06s0004g07060	Ubiquitin activating enzyme E1	23545.3	23538	25164.3	24743.9	24237.2	23957.6	24576.6	23105.2	25509.9	24427	23298.2	23352.5	22782.8	24187.4	23945.5	23349.8	23789.8	22909.9	26703.4	26208.4	26459.7	26648.3	26640.2	26632.2	23338.1	21356.5	23052.5	20828.4	21831.3	21342	21817.8	20248.6	20303	22034.1	22272.4	22484.4	18769.5	17330.1	18261.2	21590.5	15803.3	21461.4	22427.9	25458.7	20768.7	23005	23323.5	26410.8
VIT_14s0006g03200	Chaperonin	8806.56	10934.2	9743.15	10790.5	10339.5	9920.46	7908.81	8709.87	8923.45	7624.28	7620.28	8076.57	7987.62	9102.84	9011.79	9240.32	8976.14	9504.51	9238.26	8807.8	8939.51	8147.91	8883	9618.09	11139.6	10901.2	12324.1	10580.6	11580.2	11006.4	7942.89	7713.09	9156.35	8742.94	8501.3	7944.61	8702.67	8325.96	9509.09	8642.84	9122.2	9443.43	8798.15	8936.45	9231.22	8137.53	9435.73	9516.18
VIT_16s0022g02110	DEAD box RNA helicase (PRH75)	19888.2	20868	22995	24018	20651.5	20540.8	25237	19811.1	23516.3	24719.3	22946.8	22604	19836.3	21591.9	18353.2	22889.7	23235.8	22543.5	23053	23183.8	21684.9	22206.8	21868	21529.2	26332.6	25498.4	26459	25434.7	25357.6	24344.8	25480	26877.2	26130.6	26265.5	26970.2	26438.9	22583.9	21798.8	22162.1	22795.5	20943.3	23740.1	18036.7	18902.7	21152.6	19117.5	20484.4	19313
VIT_14s0108g00080	V-type H+-transporting ATPase subunit AC39	16992.7	17989	16686.7	17784.3	17880.3	16741.6	14502.6	14137.6	15139.6	15678.6	16056.1	15801.5	15126.1	15522.1	14789.8	15463.7	15504	15423.5	15396.1	15359.6	15210.5	15526.7	15711.3	15896	17967.3	19405.8	18251.9	19334.8	18956.7	18674.6	15404.4	16374.5	16685.9	15280.5	15153.8	14980.4	14905.4	14502.2	13377	14407.2	14928.7	14060.4	14248.3	16513.1	15827.6	15741	14051.5	16664.6
VIT_04s0023g02750	FG-GAP repeat-containing protein	6362.42	5412.14	6665.87	6864.34	6804.99	6472.72	6209.06	4973.71	7042.21	6007.73	6060.4	6367.21	6485.75	7140.46	7211.79	6892.63	7323.86	6461.39	8835.17	7423.14	8349.4	7740.83	7987.65	8234.48	6786.27	7516.06	7523.68	7842.64	7545.54	7490.69	6447.3	6638.2	6847.96	6640.13	6215.51	6581.35	7521.56	7374.9	7148.27	6846.31	7228.22	7571.5	8834.58	8506.9	7715.7	8192.92	8407.34	8074.54
VIT_02s0012g00710	RAB GTPase RAB6	12412.6	12388.1	11522.9	11900.7	11801.9	12575.9	12664.8	13388.9	13030.2	12075	12639.9	12090.1	11116.1	11260	10581.5	11200.7	10864.6	11536.8	9707.15	9737.74	9102.49	9939.08	10236	10533	11848.6	11665.5	12286	11749.5	11811.5	11601	10667.5	11312.2	11036	11603.1	11135.7	10323.5	11400	12158.6	12738.4	11537.9	13194.3	11949.2	12482.2	12247.6	12496.3	12892.6	12249.7	12686.7
VIT_16s0039g02220	Exportin1 (XPO1)	7106.57	8118.74	7846.13	8364.64	8701.68	8392.45	6968.8	7481.22	7339.91	6960.26	7038.02	6887.11	7216.14	7249.07	6967.52	6562.25	6051.38	7073.11	6252.71	5897.28	6067.52	5613.89	6112.86	6611.84	6992.35	7933.2	7630.99	7915.14	7650.96	7790.79	7605.44	7528.52	7673.55	7905.5	7468.64	7362.52	6967.57	8885.96	7521.56	7705.8	7262.81	8035.31	7686.1	8452.94	8017.12	8471.81	8445.26	7785.05
VIT_02s0025g02520	Unknown protein	8635.52	9864.87	8806.87	9226.83	9571.65	9277.08	9562.92	9897.24	9938.24	8983.13	9448.76	8883.58	8694.66	9696.86	9186.39	8930.35	8802.79	9057.91	9143.96	9383.03	8424.41	8511.05	8693.16	8875.26	9722.67	10038.2	9686.23	9335.66	9530.06	9857.39	10176.4	9997.09	10826.5	10051.5	10392	9668.74	10972.4	11705.8	11207.5	10530.9	10966.5	11517.7	10601.6	10607.2	11540.5	10352.2	11686	10877.2
VIT_13s0019g04770	Sec8 exocyst complex component specific domain containing protein	7940.42	9887.24	10404.4	9582.97	9394.82	9280.81	11955.5	10946.4	12221.8	11754	12412.9	11640.1	10159.1	10966.1	11356.2	10652	10612.7	10691.3	11042.3	10495	11692.8	11012.3	10671.2	10330.1	10778	10847.2	9660.92	10541	10058.5	10229.7	12128.7	11576.1	12487.6	12994.4	12891.3	12284.2	8621.79	9700.8	9904.28	8686.22	8764.12	9512.43	10761.1	10041.8	9307.24	10487.4	11171.6	9948.34
VIT_03s0038g03870	Calcium ion binding protein	11643.8	12201.9	12523	11410.5	12862.7	12196.9	12704	13934.1	13709.2	12963.3	12357.1	13678.6	12487.9	12948.1	13419.4	12318.7	12413	12224.3	13495.7	13977.8	13788.4	12149.4	12465.1	12780.9	11330.4	11343.9	11851.6	11731.4	11348.2	12161.5	13216.5	12543.4	12655.8	12372.2	12613.9	11969.4	13370.9	14125.7	13996.3	12893.3	15132.2	13503.6	14630.6	15330.6	16070.7	15517.5	14896.1	15380.9
VIT_12s0028g02510	DNA-binding bromodomain-containing protein	3882.56	3626.83	4008.19	3633.44	3861	3815.34	4490.88	4095.09	4807.99	4384.95	4068.06	3911.59	4068.52	3893.5	3799.43	3745.45	3961.04	3529.86	4932.73	4424.96	4748.77	4290.03	4553.6	4817.17	4080.86	3984.18	3801.46	4143.02	4070.64	3966.43	4232.11	4304.88	4356.95	4294.4	3690.98	3859.5	3844.38	4451.2	4421.4	3520.03	3823.38	3868.14	5215.93	5041.08	4730.59	4668.69	4919.52	5322.34
VIT_04s0008g06040	Aspartate aminotransferase, chloroplast precursor	13274.5	15511.6	13980.4	14170.2	15023.2	13887.2	11311	10955.3	12199.1	12777.6	12958.2	12045.4	13052.6	12588.6	12934.7	12732.4	12650.9	12814	13217.1	12630.1	13834.5	12803.7	13107.2	13410.6	15137.9	17348.6	15792.1	17052.6	15629.2	17095.2	13387	12747.7	12571.4	12821.7	11807.2	13009.8	12882.6	14924.9	14029.3	15003.4	14061.6	14669.6	13328.2	14256.3	13289	14609	12481.7	13097.8
VIT_05s0029g01090	Alpha 1,3-glucosidase	13701.7	13168.2	14371.9	12231.7	12910.9	11337.5	11829.9	12104.5	11392.1	10889.1	10736.9	10976.9	11112.7	11308.7	11627.2	10769.4	10981.4	10557.4	11580.5	11361.1	11746.1	13169.7	13145.7	13121.7	11365.1	12081.2	10829.5	11754.6	11626.5	12867.8	11278.8	10874.7	10641.3	10981.5	10738.4	11928.9	11623.8	13765.3	11627.2	11989.9	10659.2	11832.7	13557.1	13690.6	13800.1	15024.7	13562.1	14636.6
VIT_16s0050g02180	Pyruvate kinase isozyme G, chloroplast precursor	18367.6	15683.8	17207.5	16237	18183	15801.3	14750.4	15275.9	15164.3	13628.9	13400.6	13542.7	16467.4	15206.7	15246.5	15610.7	15107.5	16113.9	16147.3	16856.1	17859.1	17224.6	17606	17987.5	14642.5	16172.8	15265	15327.1	14807.7	15380.7	14999.8	13803.5	13720.6	13157.8	14084.9	15147	14867.3	15137.8	15185.9	15072.2	15255.7	15162	18241.9	18550	17700.9	17318.6	17682.8	17621.4
VIT_00s1238g00010	BSD domain-containing protein	8683.51	8861.53	9570.43	10499.9	9706.2	9333.92	11520.4	10358.6	11149.2	10855.7	11625.2	10896.4	9828.31	9503.57	10312.9	10173	10558.3	9787.67	11293	10375.1	11221.8	11153.3	11278.7	11404.2	9156.66	9857.12	8270.17	9369.76	9430.45	9471.78	11546.5	12139.2	11279.8	11415.2	12125.9	11689.1	9615.08	10805.2	10047	9265.71	8642.3	9432	10009.3	11258.7	10180.7	11690.7	10875.4	12063
VIT_03s0063g02100	Dolichyl-diphosphooligosaccharide-protein glycosyltransferase 48kDa	4528	5452.25	5405.23	5362.03	5271.2	5436.1	5186.32	5538.34	5382.95	5158.34	5275.47	5361.57	5749.62	6316.44	6531.67	6375.14	5942.31	6807.98	6508.47	6234.35	5862.35	6349.04	6288.77	6228.51	5421.11	5799.69	5343.32	5536.72	5717.51	6203.8	5474.82	5659.04	5644.46	5561.19	6008.27	6135.89	6501.94	6023.21	6297.12	6446.26	7101.58	7067.26	6234.24	6221.45	6578.39	6520.91	7350.33	7043.55
VIT_04s0023g00080	carotene hydroxylase (CYP97A3; LUT5) (VvLUT5)	9250.33	9410.09	10234.2	10601.8	10824.6	10943.5	10453.7	9041	10655.9	11121	11070.1	10792.2	10261.8	9805.65	9349.48	9999.83	10439.9	9559.75	8216.06	8834.7	8465.85	7590.05	7899.04	8208.04	9577.73	10032.8	10204.3	10313.5	10154.3	10278	11329	10956.3	10438.9	10951.3	11113.1	10988.7	9891.28	12669.1	11521.9	10839.8	10328.6	11643.6	10481.2	10080.7	9031.55	9941.36	9290.04	9352.65
VIT_17s0000g07760	ER degradation enhancer, mannosidase alpha-like 1	2088.36	2487.97	2881.22	2840.63	2499.21	2870.58	3179.27	2627.27	3306.36	3328.86	3576.97	3403.1	3142.24	2995.48	3107.7	2827.21	2936.48	2717.93	3890.68	3654.47	3490.55	3243.76	3291.16	3338.57	3507.5	3537.98	3543.29	3413.41	3346.03	3289.05	2876.64	3106.67	3137.6	2785.67	2750.59	2563.4	3252.27	3310.02	3182.42	2654.16	3231.89	2773.29	2939.92	2983.41	2978	3061.68	3041.48	2930.41
VIT_18s0001g01270	Ankyrin	16758.5	18871.1	17271.5	20193.4	20216.8	19100	17236.7	16192.6	16832.6	17260.5	16465.1	17693.3	14354.3	14952.1	13590.2	14884.6	14375.2	15393.9	16824.9	17222.1	18384.4	17763.7	17967.1	18170.5	17787.2	18633.6	17243.2	19344.4	19124	18789.3	16448.9	16154.3	16325.1	16875.6	16468.4	16090.3	16531.6	16560.8	17413	18317.9	17244	18858.6	17705.6	18079	18407.9	17199.8	17024.1	18993.3
VIT_13s0019g02070	Phosphoribosylformylglycinamidine synthase, chloroplast precursor	8875.63	8045.04	8258.54	9210.65	9014.27	9235.38	7733.36	6908.68	7985.03	7598.13	6952.55	7721.99	7096.36	7934.73	7365.55	7976.62	7767.43	8185.82	9855.35	9517.86	10202.1	9302.77	9328.77	9354.78	9453.24	9021.97	9713.61	9253	9285.56	9037.29	8632.4	8103.67	8869.91	8272.07	8421.65	7607.09	7296.28	7676.67	7497.57	7020.9	8183.44	7811.37	10078.2	8309.8	9179.74	8390.97	9095.43	7761
VIT_04s0044g00580	Actin 7 (ACT7) / actin 2	27541.2	30447.9	30655.6	31521.9	31033.3	30137.9	31997.7	31577.6	31828.8	31163.4	31443	29939.9	31172.5	29694.8	30605.7	29880.8	29828.1	29933.6	31252.9	32013	32111.7	31153.9	31336.2	31518.4	26923.9	29590.9	28677.4	29740.1	31303.5	29238.2	32467.7	27056.5	31632.7	33415	33932.7	34044.5	27116.8	23845.1	22022.1	27137.7	22076.8	25965.6	21327.8	27655.9	22361.5	26992.9	25315.6	28061.8
VIT_00s0264g00030	Aconitate hydratase, cytoplasmic	18599.7	17622.4	18991.8	18901.9	19780.9	17416	14895.4	13031.2	15081.3	12860	13972.3	13777.4	14764.9	15848.8	15334.5	16247.9	15475.6	17020.3	16238.4	15639.5	17864.4	16093.6	16110.5	16127.5	17655.4	18819.3	17239.5	18044.2	19203.6	18978.1	15738.7	16020.7	16144.8	15692.6	14622.7	15601	16470.3	17081	16508.8	15173.2	16430.2	16465.4	15697	17171.8	16757.8	17661.5	17033.7	15885.5
VIT_11s0016g05190	Phosphate translocator-related	19671.3	15796.6	17153.2	17218.8	17411	16862.6	18481	16020.9	18581.1	19529.5	19651.8	18311.1	16796.7	17562.5	18521.9	18351.2	18539.7	18162.6	22751	20516.9	21103.1	21084	21514.9	21945.8	16916.1	17606.4	18690.4	18070.5	17926.6	17744.2	18204.1	18150.5	17886	18159.7	17279.6	16216.4	14946.1	16304.8	16932.4	14900.1	17911.3	15140.4	21272.7	21439.1	22268	19897	21421.8	20094.2
VIT_09s0018g01140	Protein phosphatase 2C	8005.47	8468.84	7770.9	7285.48	7691.2	7176.15	6976.58	7606.17	6730.9	7380.1	7099.98	7677.65	6524.45	6830.97	6389.89	6658.81	6439.07	6878.56	6388.17	6958.14	6440.98	6838.04	6751.39	6664.74	6318.68	6524.73	6180.24	6328.89	6671.85	6516.47	7344.55	7403.36	7384.28	8316.09	8291.79	8294.51	5826.72	5974.5	5643.59	6311.46	5907.6	6804.01	5776.7	7267.44	6554.56	6654.23	5917.57	6974.4
VIT_13s0067g00710	Nascent polypeptide associated complex alpha chain	12674	12838.7	10248.7	9876.34	10407.4	10726.3	10433.4	12169.7	9592.09	9107.67	9564.04	9174.55	10197.1	10197.3	9685.36	9746.5	9550.18	9942.82	11568.6	12387.1	11874.7	11897	12130.6	12364.2	10223.3	12003.6	10378.8	11115.9	11121.3	11666.9	9353.24	9704.72	9657.77	10664	10598.2	10686.1	12780.7	12054.6	12342.8	11142.8	10696.8	11577.7	12965.3	11658.4	12338.1	12779.5	12320.6	13011.1
VIT_16s0100g00340	CDPK	12572	9778.46	13229.5	11637.2	11972	11307.1	15232	11875.8	14266	11883.7	10908.1	11641.6	11999.6	11001.4	11592.5	10693.5	10558.5	10828.5	12440.2	12913.9	14385.5	12960	11827.4	10694.7	12863.1	11074.2	11436.7	11508.1	11695	11534.6	16130.6	15978.6	15587.8	14700.4	14236.6	14292.2	11559.7	12298.7	11450.5	10131.9	10333.1	11337.9	11866.9	11062.2	10638.7	11451.7	11398.1	10397.4
VIT_14s0128g00250	Nuclear transcription factor Y subunit C-9	12386.2	12559	13933.8	12290	12679.8	12747.7	12869.3	13079.2	12991.3	12681.6	12867.3	13137.9	13085.7	12721.5	14556	13055	12806.1	13303.9	15202	16485.3	14834.9	15148.5	14599.5	14050.6	11685.4	11756.9	12093.9	11318.2	11438.6	11644.1	11631.2	12862.2	12586.6	12595.5	13029.4	12461.8	12173.2	11088.6	10602.7	12082.9	11442.2	11646.3	10129.5	12049.2	10644.7	13108.5	12238.3	13099
VIT_18s0001g00120	Transducin protein	6985.84	7546.3	7949.91	8226.79	8443.87	8608.69	8972.26	7486.47	9161.34	8620.26	9257.51	8660.56	7731.54	7873.86	8095.45	7890.44	7766.33	8014.55	8750.26	8233.79	8043.45	8010.3	8389.34	8768.37	8876	10038.3	9100.18	9757.31	9355.23	9338.44	8504.01	9347.49	9749.08	8615.27	8119.89	7600.91	8813.52	9474.57	8990.49	8379.46	9378.5	8256.93	10788.5	10446.8	10754.1	10596.5	9938.27	10576.4
VIT_02s0025g04100	CCR4-NOT transcription complex subunit 2	5272.09	5257.7	6034.44	5703.95	5179.3	5464.8	6579.17	6275.69	6522.28	5588.55	6498.15	6144.31	6264.03	6259.99	6847.09	6311.24	6260.81	6361.67	6758.81	7101.5	6665.51	6188.19	6416.98	6645.76	5091.22	5468.82	5766.95	5623.74	5068.12	5392.44	5397.52	5351.29	5639.98	5310.22	5194.31	4795.14	5185.31	5319.64	5323.21	5118.73	4974.12	5434.96	5651.34	5536.07	5808.58	5486.59	6001.13	5219.52
VIT_04s0044g01140	RNA-binding protein Y14	16963.2	14919.4	13083.4	12586.8	12161.6	13135.9	11278	11323.4	11218.4	11651.3	11843.7	11237.8	12002.7	12269.9	12583.7	11585.9	11016.9	12155	13394	13958.9	13985.4	13721.9	13939.6	14157.4	13414.7	13546.5	13985.6	12985.5	13543.7	13697.9	11409.2	12437.3	12937.5	11658.4	11447.6	9961.43	14616.9	14574.9	15823.4	13248.7	14841.7	13976.8	13405.7	12049	12887.2	13286.3	13909	13338.8
VIT_17s0053g00140	Serine/threonine-protein kinase Chk1	11623.1	10519.6	12493.4	14160.9	13609.4	12834.2	10325.1	9622.8	12525.7	11133.7	10512.4	11256.8	11200.8	12085.7	11379.1	11521.7	11678.2	11365.2	13077.6	11529.5	11294.3	12092.9	12282.6	12472.3	13210.9	13174.5	12963.2	13436.6	14089.9	13680	10012.2	9606.15	10225	10480.1	9723.51	9644.01	11117.4	11581.5	12206.6	11343.1	12029.5	12197	12503.6	12883.9	12918.3	12665.1	13503.4	12739.4
VIT_14s0066g01170	MAP4K alpha1	7927.58	8429.85	8809.31	10603.9	10466.6	10146.3	11350.2	9550.41	11923.7	10868.7	10575.8	10157.6	9558.95	9977.77	9953.77	10460.5	10293.5	10627.5	10569.9	10645.4	10503.9	10006.3	10544.8	11083.2	10122.4	10426.2	9881.51	10197.8	10407.1	10364	12403	12192.3	12079.1	12664	12447.4	12069.4	10721.4	11660.1	10931.1	10425.9	10776.3	10863.9	10432.8	11558.1	11399.6	11823.9	11059.1	11067.4
VIT_07s0005g01530	ATP-dependent Clp protease proteolytic subunit (ClpP1)	9724.45	9216.38	7852.75	8892.12	9444.66	9901.37	6588.95	6347.66	6724	8470.99	8242.92	7825.25	7542.26	7515.96	8410.62	7389.57	7073.03	7706.1	9300.08	8164.17	8377.97	8842.74	9217.65	9592.56	9087.78	9125.89	9398.69	9414.2	9890	9039.05	7588.1	7964.57	8035.49	7805.52	7162.79	6039.3	7972.2	8643.49	8124.56	8771.64	8490.05	7467	8294.06	7785.39	8262.98	8281.1	7145.54	7783.08
VIT_07s0130g00310	Unknown protein	7578.69	8328.98	6952.92	7528.23	7643.68	8292.12	7912.88	8335.24	8045.09	8092.74	7370.61	7828.14	7771.4	8471.3	7771.37	7812.65	7539.82	8085.48	6296.26	7033.56	6627.71	7018.25	7221.31	7424.36	8724.8	8306.53	8675.67	8295.31	8560.44	7969.52	9027.43	8980.17	9509.31	8593.4	9021.95	8261.49	9337.71	9211.81	10284.7	8592.07	9480.8	8528.51	8580.53	9171.02	8337.01	8656.43	8557.31	8503.44
VIT_10s0003g03980	LEM3 (ligand-effect modulator 3) family protein	2213.02	2284.19	2363.18	2341.27	2466.89	2414.75	2598.19	2357.05	2413.04	2426.77	2402.89	2285.93	2181.39	2256.89	2267.45	2317.56	2306.81	2328.31	2442.36	2565.29	2501.57	2792.1	2786.1	2780.1	2054.9	2227.62	2227.26	2369.83	2475.37	2379.37	2623.81	2735.79	2851.91	2536.69	2736.52	2629.73	2260.29	2841.88	2351.24	2558.13	2785.77	2486.23	2920.72	2822	3182.48	2836.59	2915	2866.27
VIT_01s0010g01440	Transcription elongation regulator 1 TCERG1	3809.29	4623.36	4166.88	4622.31	4529.87	4611.1	4557.12	3877.3	4946.6	4548.52	4390.82	4557.32	4634.24	4714.07	4580.64	4834.5	4923.08	4745.92	5889.87	5378.14	6006.37	5864.49	5816.98	5769.46	5386.63	4859.32	5082.01	5037.13	4928.72	4670.42	5075.92	5354.77	5169.57	4472.5	4089.35	3875.77	5144.62	4876.1	5195.8	4209.19	4699.49	4313.51	4717.94	4744.66	4998.84	4781.96	5012.26	4563.27
VIT_09s0070g00370	Unknown protein	10435.7	9953.06	11806.3	13205.6	11655.5	11506.6	10175.4	8360.15	10738.5	10866.4	9817.3	10630.5	11280.4	11455.1	11150.5	10805.1	10900.2	10710	11923.1	12173.8	11302.5	12034.3	11941.7	11849.2	12417.1	11354.3	12039.7	12503.9	11869.1	12191.1	10538.6	10424	10278.3	10295.2	10091.9	10307.6	9097.37	8162.87	8557.15	9590.17	9264.1	9891.65	11000.2	10366.6	10392.9	10123.2	10889.4	10420.4
VIT_16s0050g01060	Unknown protein	7356.64	8098.55	6504.59	7124.99	7337.99	6927.9	8674.1	9056.39	8651	8238.41	7909.47	7813.7	8045.92	8445.03	8755.1	7943.3	8123.35	7763.24	8113.19	8928.36	8595.25	8925.51	8956.97	8988.43	6585.12	6703.22	6796.49	6589.87	6069.73	6187.9	7665.51	8129.58	7806.52	7589.83	7889.27	7927.36	7649.8	7509.58	7370.94	7493.48	7013.7	7041.26	7365.11	8041.21	6909.7	8366.43	7239.74	9337.19
VIT_10s0003g04360	DDB1A (UV-damaged DNA-binding protein 1A)	10692.7	11454.1	13234.1	13835.4	13304.6	12067.7	12075.6	11661.2	13063.5	14368.4	13127.5	13230.7	12241.8	13496.4	12981.1	13533.9	13785.7	13282.2	15393.8	15007.6	14166.6	14552.4	15404.5	16256.7	14913.8	14193.2	14467	14328.9	14550	13805.3	11420.2	12958	13114.8	12554.3	11594.2	10201.1	14074.8	15052.1	15413	11727.3	13980.5	13730.2	17111.5	15204.2	16901.3	15637.2	17342.5	15280.8
VIT_05s0077g00820	Unknown protein	5545.64	5437.96	4633.68	6380.18	6751.49	5458.26	6700.34	5214.6	6661.74	6502.17	5491.25	6040	6565.79	7310.29	6375.2	6930.82	7073.94	6787.7	6469.04	5959.18	5790.81	5796.88	6104.27	6411.66	6175.38	6237.45	6409.03	6100.13	6070.73	5918.01	6390.23	5879.62	6199.21	6231.95	6165.61	6025.1	7722.17	8136.74	7899.69	7259.91	7873.19	7841.96	7858.69	7039.54	7074.68	7582.75	7173.18	6905.4
VIT_06s0080g00400	Ribosomal protein L10A (RPL10aA) 60S	14421.8	13040.6	14030.9	12633.1	13478.3	11920.7	11801.4	12479.3	12394.2	13226.6	13619.3	12575.4	12314.6	13005.6	11757.1	12945.8	13016.7	12875	13124.2	13035.6	12840.9	15349.2	14874.8	14400.3	10371.1	11474.9	10593	11499	12282.3	12608.1	11877.9	13172.1	13799.3	14620.7	13314.4	12430.7	15427.1	15007.9	14737	15988.5	15535.4	14734.6	11963.4	12375	11012.5	12313	10684.3	12349.7
VIT_04s0023g03690	Proteasome 20S alpha subunit D2 (PAD2) (PRS1) (PRC6)	13386.1	14840.7	12867.4	13900.1	13978	13024.8	11747.1	12470.7	10068.6	11403.6	11403	10970.1	11915.1	11566.2	11621.2	11418.6	11130.2	11707.1	11601.4	12344.4	11464.3	12364.8	12676.4	12988	12251	13217.2	13166	13499.4	13527.3	12989.1	10375.3	11554.9	11336.1	11031.1	12116.4	10880	9775.14	10644.5	11069.6	10781.9	10149.1	9929.34	10872.8	10731.9	10399	10814.4	10257.7	10754.6
VIT_12s0059g02300	forkhead-associated domain-containing protein	5533.98	5764.21	6973.75	7131.51	6966.1	7151.78	5489.55	4434.37	5616.32	5417.28	4716.59	4904.09	4636.13	5467.61	5526.86	5214.52	5148.31	5280.72	6332.33	6051.16	6274.17	6357.46	6051.15	5744.84	6661.89	6474.04	7175.94	6696.42	6739.9	6958.24	6270.43	6699.75	6367.18	5743.35	6209.04	5291.18	5343.68	5397.28	5447.37	5445.02	5625.92	5818.1	6699.56	5998.47	6488.85	5528.61	6236.28	6167.17
VIT_10s0003g01620	Ras protein Rab11B	7470.7	7788.38	8773.7	8150.52	7548.59	7672.75	9163.37	9083.94	8692.4	8242.88	7510.2	8104.47	6818.39	6573.73	6784.27	6737.7	6564.06	6911.34	5973.99	6140.21	5387.64	6947.49	7061.95	7176.41	7529.54	7316.63	8152.6	6989.56	7528.37	6720.26	6518.59	7715.83	7731.17	6332.86	7175.89	6280.87	7707.5	6795.59	7931.57	6766.05	7379.39	6388.24	6463.49	7681.44	6523.11	5878.14	6393.77	6394.57
VIT_13s0074g00310	Translation initiation factor eIF-2 gamma subunit	6073.38	6259.11	6465.78	6492.62	6287.14	6395.63	5236.71	5549.06	5540.79	5385.94	4737.43	5446.7	5470.02	5888.94	5384.75	5286.69	5002.65	5570.72	6260.6	6407.23	6173.86	6625.18	6506.04	6386.9	5547.04	5072.75	5028.92	5490.01	5331.93	4936.48	5834.67	5211.79	5018.07	5771.09	6195.66	5828.96	4903.29	4875.45	4732.33	5480.07	4983.34	5325.07	6226.47	6264.53	5754.76	5773.61	6114.05	6242.51
VIT_01s0011g02820	Unknown protein	7221.38	7400.69	9310.65	10661.4	9101.37	7755.62	8844.88	7428.43	9798.36	8509.27	9364.28	9086.29	9248.97	9377.19	9279.35	9094.14	9369.77	8818.5	11030	10995.9	11383.6	11570.5	11845.6	12120.7	10591.8	11097.9	9906.69	11300.4	10813.6	10625.1	10407.6	11274.6	10918.8	10265.7	9933.98	9878.74	9213.74	8726.95	8820.81	8883.16	8691.3	9199.94	10042.2	11054.5	10534.9	10345.6	10950.8	10533.1
VIT_00s1569g00020	Calcineurin B protein (VvCBL03)	4263.3	4606.12	4159.5	3791.17	4074.72	4155.42	4384.12	4704.64	5002.75	3831.33	3938.84	3637.43	3953.68	4488.28	3805.54	3951.66	4065.62	3837.7	4575.06	4489.57	4402.12	4539.29	4600.92	4662.55	4061.55	3920.51	3929.28	4162.71	4205.69	3536.41	3849.63	4033.46	4368.4	4012.09	4339.61	5435.46	4406.05	4357.59	4437.33	3949.41	4204.29	3957.23	5220.71	5274.66	5359	5817.94	4978.48	6109.93
VIT_00s2417g00020	Kinesin motor protein	10311.5	12102.3	10886.3	9628.87	10445.4	10530.6	10091.4	12371.6	9695.95	11921.9	11714.5	11602	9748.91	9426.25	10167.7	8664.63	8511.57	8817.68	9193.1	10532.6	9453.65	11048.9	11109.6	11170.3	9274.43	9293.67	8381.95	8742.68	8791.21	9126.14	9399.41	9546.29	9587.83	8483.63	8442.02	9127.4	8635.96	8039.33	9378.62	7774.45	8987.96	7617.52	8816.73	9843.3	8627.35	9943.14	8494.1	9504.17
VIT_07s0031g02030	Polypyrimidine tract-binding protein 3	5407.68	5182.28	5804.18	5704.4	6400.56	6590.93	5780.74	5225.18	5423.37	5768.29	6050.06	5804.85	5579.71	4596.32	5064.61	4634.95	4665.55	4604.35	5403.59	5072.56	4991.7	4331.77	4456.68	4581.6	5482.38	5671.64	6326.96	5886.47	5977.43	6161.83	5602.77	5902.13	5897.55	5193.9	5179.42	4351.89	4352	5427.06	4415.98	4215.42	4567.55	4698.81	4996.43	4830.69	5446.67	4479.33	5194.31	4514.73
VIT_01s0011g05540	Unknown protein	4242.44	6242.09	7681.25	8891.25	6983.39	6932.36	8005.16	7824.14	8095.21	8446.89	8810.68	8794.86	7739.07	8045.36	8206.56	8006.96	7681.8	8332.12	9105.31	9841.02	9421.04	9615.92	9850.57	10085.2	8711.86	8626.99	8015.58	8070.66	8158.77	8104.26	10381.9	10576.9	10159.3	9495.94	9925	8735.84	7691.35	7336.71	8079.69	7735.77	7875.61	8056.69	8303.34	8715.64	9345	8027.62	8444.89	9070.42
VIT_09s0002g01420	Transcription initiation factor TFIID subunit D10	3866.74	4496.93	4595.45	4683.73	4510.62	4831.07	5044.47	4692.09	4952.75	4580.7	4904.19	4860.82	4392.84	4506.97	4941.25	4429.2	4618.73	4239.67	5368.33	5269.21	5866.98	5667.95	5648.72	5629.5	4451.99	4054.19	4430.71	4266.26	4247.09	4464.13	5657.79	5675.58	5892.6	5415.94	5429.77	5084.18	5011.22	4589.51	4352.57	4935.14	4235.89	4092.15	5059.15	4778.12	5055.01	5017.91	5333.87	5001.57
VIT_12s0028g01070	WD-repeat protein 26	7159.66	7324.11	6244.28	5790.44	6252.37	6133.56	7767.1	7442.29	8010.03	7148.28	6206.74	6553.78	7406.85	7304.35	7517.59	6741.25	6597.46	6885.03	7819.26	8004.15	8792.51	8225.7	7997.97	7770.24	5939.46	6611.55	6336.9	6407.81	6648.61	7008.64	7238.32	7739.86	8059.3	8023.59	7291.15	8266.64	7267.13	8350.55	8072.08	7318.35	7100.73	7247.75	9234.06	8780.32	7148.8	8959.72	8141.32	8536.19
VIT_10s0116g00210	UBX domain-containing protein 1	13251.2	14175.8	12618.2	12505.8	13697.7	14275.6	13694	15112.4	14459.4	13613.2	14492.9	12976.4	15220.1	12983.9	16066.3	13053.1	13222.1	12884.2	15353.9	15489.5	15725.6	15898.3	16489.1	17079.9	12378	12141.9	13192.5	11249	10867.3	12276	13036.4	13665	13766.1	13148.3	11977.7	11601.7	13884.4	15526.5	13639.3	14359.7	13649.9	13321.9	15458.1	15152.4	15208.2	16850.2	16757.8	14981.9
VIT_08s0056g01150	NADH-cytochrome b5 reductase	13032.8	14928	14919.1	16230.3	15857.1	13997.9	10071.7	10861.6	10335.9	10439.3	11055	11401	12288.7	13223.8	13194.3	12800.4	12746.9	12853.9	10265.3	11140.7	13682.4	12590.7	11624	10657.3	14363.6	14216.4	13707	15164.6	14742.8	14618.4	11377.5	11943	10651.2	10987.3	11930.1	11586.3	11986.4	11564.1	13055.7	13366.4	12173	12335.8	13123.7	12644.2	10443.3	12232.5	12192.2	12354.1
VIT_18s0001g03760	Holocarboxylase synthetase 1 (HCS1)	6457.21	6454.4	7045.1	5926.57	6613.21	7176.15	9307.43	7688.97	8266.89	8317.06	8005.43	7784.02	7506.63	7075.59	7155.11	7485.56	7395.96	7575.17	7234.63	8456.1	7972.18	7810.04	7278.53	6747.03	7446.99	8045.74	7343.9	7395.72	7512.82	7469.95	8285.51	9608.1	9563.15	9547.75	9095.54	9055.4	7945.98	8160.77	8479.75	7552.85	8176.74	7924.68	6414.86	6675.18	6953	7227.88	6145.55	7247.83
VIT_05s0020g02270	Unknown	17309	15504.1	14556.2	17474.4	19296.8	17604.7	24281.7	22036.1	21893	22097.1	21324.5	23320.4	21478.1	20750.4	19011.3	21734.9	21383.5	22086.3	20435.8	18991.6	18028.1	18756.5	19577.3	20398.2	19641.1	18928.5	20321.5	18212.6	16844.4	17759.7	19640.7	20051.6	18556.4	18714.6	18963.9	16112.6	18426.5	17540.6	16728.3	18683.8	15983.7	17425.6	18401.2	16701	17722.7	16236.2	18606.4	16671.3
VIT_07s0005g00250	P23 co-chaperone	7903.01	8025.76	7428.05	6622.59	7415.98	6066.12	6303.2	6838.57	6460.97	5995.57	6449.36	5816.01	6276.37	6139.41	5770.25	5715.88	5639.85	5791.91	6417.08	6248.91	6170.06	6548.73	6904.83	7260.92	7756.54	7827.7	6614.29	7575.84	8447.09	8853.97	6365.56	6352.63	6911.16	6684.88	6209.01	6267.87	7089.52	8135.91	7480.62	6716.35	7884.49	7275.01	6999.49	7202.09	7657.42	7665.07	7103.28	8166.02
VIT_02s0012g02600	Octicosapeptide/Phox/Bem1p (PB1) domain-containing protein	9051.52	8027.82	8368.61	8211.77	8053.78	8737.33	6922.48	6383.11	7386.19	6614.06	6773.2	6645.15	6057.94	6730.89	6543.82	6240.81	6453.41	6028.2	6629.1	5694.33	5756.12	6407.68	6277.66	6147.64	6804.26	7136.58	6395.64	6885.79	6882.96	6534.26	6913.76	6380.78	6446.27	6997.22	7282.17	6840.2	5891.9	6755.84	5945.07	7256.02	7112.44	7159.39	7337.91	8719.49	7146.92	7902.68	6915.43	7401.75
VIT_03s0017g01350	Ribosomal protein S6 (RPS6B) 40S	13778.3	15870.9	12817.3	13746.1	13353.5	14218.1	13062.7	13641.7	12967.9	11579.4	11253.9	10404.5	11617.8	13179.2	12751.9	12853.3	12464.7	13241.9	14115.8	13622.2	13379.6	13649.8	13570.3	13490.9	11846.8	11293	10897.5	11909	13921.4	12634.8	10045.4	9403.26	10437.2	12428.6	12780.7	13213.6	11187.1	11268.9	11086.5	11803.1	11586.5	12609.6	9757.22	10845.9	10815	12912.3	10627.7	13492.3
VIT_09s0054g00700	Vacuolar-pyrophosphatase like protein 1 AVPL1	16615.5	15736.5	17572.8	16776.8	17856.7	16401.6	15829.5	14218.6	15583.2	14699.9	14928.2	15468.8	15154	16811.6	16727.6	16439.3	15889.7	16988.8	16883.6	17463.5	17485.2	18317.9	17598.7	16879.5	17626.2	16459.5	17161	16777	16932.2	15573.3	18124.3	15602.5	16249.7	15246.1	15213.7	16055.7	19180.2	16627.7	18838.4	18339.8	18912.8	18049.2	19657	21031.8	21420.8	21028.4	21184.9	19938.7
VIT_04s0008g00190	ATP-dependent protease La (LON) domain-containing	6256.18	8076.36	7801.28	7560.99	7178.13	6846.84	6344.86	6850.22	6597.33	6484.48	5955.13	6680.37	6374.58	7364.31	6969.17	6797.14	6668.03	6926.26	6907.43	7849.98	8064.37	8993.39	8421.78	7850.17	6969.34	5922.19	6317.16	5905.43	5789.08	6000.3	8579.31	8773.75	8180.58	7401.95	8139.2	7601.57	7307.14	7495.92	7114.09	7416.65	7364.12	7191.4	7887.9	8176.23	7681.85	7826.76	8071.04	8291.3
VIT_09s0002g05800	Proteasome 26S AAA-ATPase subunit (RPT6a)	5294.77	5668.52	6775.12	7031.57	6058.19	6577.63	5597.1	5331.32	5389.66	5512.39	5611.62	5464.09	5345.05	6146.37	5900.9	6054.85	6007.85	6101.85	6097.44	7038.73	6137.62	7184.55	6944.45	6704.34	6023.18	5597.03	5380.36	5064.52	5700.3	5909	5355.2	4863.82	4657.79	4815.02	5641.74	5776.17	6285.25	5819.93	5850.33	5250.64	5545.37	5150.8	6811.3	7164.45	6537.93	7048.81	7742.49	7194.85
VIT_16s0098g01880	Dipeptidyl peptidase 8	15677.5	14397.7	16080.1	15953.5	16263.8	15743.9	14122.7	12627.8	15272.6	13929.7	13463.4	13437	14051.1	14798.8	14803.8	14996.9	15598.4	14395.4	13792.3	14246.9	14205.8	13141.4	13136.8	13132.3	16415.1	16463.4	16701.5	16616.6	16205.7	16857.9	14262.6	14346.3	13950.1	13988.1	13887.3	13598.9	16690.8	19643.8	15977.8	16413.9	16641.1	17522.3	17270.6	16699.4	16997.1	17412.4	17033.6	15562.9
VIT_11s0016g04420	DnaJ homolog, subfamily C, member 13	6619.46	6903.83	8065.96	7413.16	8003.51	6961.42	8825.14	7326.43	8778.39	7694.69	8561.42	8237.64	7841.2	7491.21	7727.13	7695.5	7806.97	7584.03	7469.99	7583.24	7593.75	7927.68	8220.46	8513.24	7435.48	7963.4	7408.03	7046.37	7021.08	7317.16	8634.97	8858.22	8157.14	8043.38	6866.67	6754.23	7623.48	8227.61	8163.22	8300.1	7636.56	8495.14	10237.6	10039.2	10184.3	10270.2	9906.25	9356.41
VIT_13s0067g02410	No hit	4042.26	5494.65	5051.82	4929.07	4323.65	4451.98	4563.07	5361.18	4401.99	5565.86	5170.2	5236.98	5829.95	5793.55	5594.91	5432.84	5235.65	5630.02	6879.62	7025.32	6945.23	6196.61	6583.13	6969.66	5831.52	5691.57	5661.35	5959.94	6217.92	5424.86	5644.22	5784.69	5964.09	5422.66	5343.74	4983.09	5634.22	5263.24	5107.27	4552.03	4832.39	4907.62	4651.81	5746.33	6042.77	5725.23	5446.08	5659.83
VIT_06s0004g05890	Ceramidase	11720.1	11850.8	12987.3	13012.3	13077.9	12560.7	9908.25	8570.01	11088.1	10860.5	10118.1	10321.6	12874.9	12720.7	12213.2	12851.9	13745.9	11957.9	13074	12132.8	12319.3	11958.8	11703.8	11448.8	13953.3	14221.3	13686.7	13226.3	13432.3	14130	11460.6	11145.4	11347.1	10512	11870.3	13129.5	11741.6	11583.6	12336.3	12246.7	11144.3	11086.9	13460.2	13776.6	13502.2	14421	13511.3	14021.4
VIT_05s0136g00140	AarF domain containing kinase	3412.67	4950.71	4450.33	5144.41	5260.11	5101.33	5463.39	4964.56	4744.9	6740.8	6927.16	6776.95	5137.24	5969.92	5311.26	5658.31	5929.55	5387.07	4641.37	5082.72	4358.8	4729.49	4767.74	4805.99	4658.17	5037.44	4355.78	5286.47	5580.69	5419.84	4784.37	5298.73	5561.79	5166	5108	4947.09	5365.21	5839.84	5474.39	5455.31	6231.75	5401.22	4079.09	4206.9	4988.18	4623.48	4760.55	4089.65
VIT_16s0022g00490	Conserved oligomeric Golgi complex 7	11196.7	10212.5	11952.5	11077.9	12232.7	11907.1	11969.7	10078.5	12126.8	11215.3	11307.1	11239.8	10847.5	11537.2	10210.8	10956	11348.2	10563.8	12604.5	11491.1	11679.7	11844.3	12476.4	13108.5	11660.1	11946.1	11798.3	11554.5	12140.2	12023.7	10731.6	10268.2	11141.9	10390.3	9984.77	9019.07	12556.7	13962.3	11993.8	11169.7	11862.4	12237.6	14920.3	13584	14077.6	14611.8	14697	14237.5
VIT_07s0129g00590	Armadillo/beta-catenin repeat protein / U-box domain-containing	7439.03	7548.34	8580.73	7884.72	8035.76	7764.56	9314.16	8546.67	9213.77	9399.22	9094.05	9048.92	8731.35	7927.48	8634.34	8401.74	8701.49	8101.99	9487.98	8540.54	9271.2	8578.8	8443.24	8307.68	7528.4	7559.66	7243.06	7809.51	8146.94	8042.2	8808.04	9008.41	9117.15	9456.49	8996.66	9793.75	8657.2	10320.7	9731.04	8539.52	8595.82	9461.85	11685.3	10019.7	10302.2	9880.67	9846.49	10370.6
VIT_11s0016g03910	Unknown protein	4845.24	5064.48	5398.21	4730.76	5184.16	6187.85	4351.52	4363.76	4303.23	5212.94	5301.23	5557.53	3754.94	4291.29	4879.33	4094.86	4107.78	4081.94	4390.72	4472.89	4248.81	4478.63	4399.57	4320.51	4915.44	4532.23	5144.18	4493.74	4408.77	5189.22	6272.95	6183.24	6684.39	5451.77	5327.55	4622.11	4308.62	4858.84	4657.69	4299.25	4556.34	4230.85	4779.44	4095.79	4650.36	4343.59	4819.31	4317.05
VIT_16s0098g01040	RNA-binding protein RBP37	13005.8	13413.2	13944.2	14506.2	14462.7	12880.9	11941.5	10884.7	11686.5	12502.1	11027.4	12313.5	12126	13642.4	12594.2	13084.9	12346.7	13823.1	14417.4	14562.1	13760.8	14561.6	14844.6	15127.5	13266.9	13050.4	11957	12877.5	12872	13276.6	12119	12018	11326.7	11729.6	12095.8	12446.8	12869.8	12936.1	13193.6	13358.7	13670.1	12987.7	15040.3	15881.4	16133.9	15145.3	14655.8	15329.9
VIT_15s0045g00540	Vesicle coat complex COPII, subunit SEC23	9179.65	9202.56	9361.38	7846.91	9150.75	8364.22	6933.54	8413.38	7416.61	7086.32	7568.11	7560.87	7393.72	7574.12	8388.09	6693.1	6197.89	7188.31	8767.57	8474.21	9280.06	8836.17	9304.08	9771.98	8075.4	9165.91	8867.17	8294.32	8144.56	8411.67	8404.17	8763.73	8739.48	7294.41	7159.18	7417.63	8737.35	8334.4	8664.03	7710.98	7824.73	7478.89	8722.32	8716.35	8876.13	8797.25	9502.5	8952.54
VIT_09s0002g05110	EMB2753	7344.55	8188.12	7511.87	8293.42	9029.18	9581.28	8261.58	7553.12	9207.84	7778.66	7203.88	7365.37	7961.84	7964.53	7553.41	7786.74	7850.68	7722.8	9979.89	8850.2	9934.15	10180.8	10384.2	10587.5	8480.06	8313.31	8703.86	8788.16	8465.03	7977.05	7977.43	8030.36	7535.97	7379.42	7145.96	6730.73	7561.01	8821.01	9224.34	7047.84	9240.47	8153.41	11135.7	9382.85	10196.7	10079.3	9179.45	9084.68
VIT_08s0032g01140	Unknown protein	4233.25	5433.91	5384.64	5753.07	6580.16	6375.73	6906.76	6583.31	7223.28	5443.6	6956.45	6243.43	6519.66	5976.62	6257.66	6145.81	6168.52	6123.11	6539.03	6389.59	7136.75	6321.03	6819.49	7317.94	6009.81	6133.05	5895.55	6052.84	5716.28	6412.13	5891.95	6613.62	6350.7	5610.66	5073.74	5391.19	6298.24	7144.64	6548.87	6269.92	6038.58	6498.12	7290.81	7784.22	7497.06	7924.16	7542.19	7967.1
VIT_12s0035g00280	Endomembrane protein 70	15900.1	14926.3	18565.4	17730.6	16880.8	15688.2	15885.7	14187.6	17151.4	15909.1	15567	15072.7	15641.5	16342.6	15769	15549.6	15558.2	15541	16549.7	15996.8	16370.3	17448.2	17093.2	16738.2	17350.8	18299.5	16568.4	17944.7	18064.5	18028.6	16470.2	16556.4	17501.7	15984.4	15483.5	16347.7	17975	19547.6	17788.4	17133.7	18099.9	18777.2	20405.6	21300.5	21846.7	21347.3	20571.5	20690.9
VIT_15s0024g01010	Amidase	2846.42	2911.77	3517.21	3015.3	3041.72	3222.1	2725.23	2618.79	2773.23	2348.18	2442.77	2306.66	2930.8	2930.78	3243.72	2746.82	2868.53	2625.1	3243.66	3062.47	3055.82	2978.21	3019.94	3061.67	2286.91	2636.69	2465.89	2604.72	2411.75	2726.9	2602.65	2636.03	2570	2574.61	2645.04	2836.39	2393.95	2311.71	2364.34	2357.45	2329.72	2479.47	2835.97	2996.07	2620.91	3379.69	2709.23	3188.07
VIT_19s0085g01180	HUA1 (enhancer of AG-4 1)	4922.46	5073.87	6285.03	7217.03	6369.51	5681.9	5972.83	5285.52	6130.45	6309.86	5962.41	6031.6	5195.63	5341.42	4624.9	5200.93	5040.6	5361.27	6255.64	5056.18	5977.98	5923.86	5833.97	5744.08	7265.19	7073.58	7266.87	7058.81	7353.17	7045.71	6274.69	6104.85	5604.89	6048.45	5518.66	5234.73	4528.21	5532.06	5741.53	5394.99	5137.57	5475.77	5193.74	4851.68	5278.8	4630.22	5012.72	4644.4
VIT_15s0046g03350	Cleavage and polyadenylation specificity factor 5	3143.12	3316.31	3141.33	3250.46	2993.91	2910.43	2553.51	2741.7	2466.2	2880.35	2658.46	2785.15	3246.23	2913.89	3040.01	2871.14	2696.54	3045.75	2208.88	2626.68	2323.33	2222.12	2340.12	2458.12	2979.38	3208.53	3091.49	2995.03	3100.65	3022.13	2625.59	2814.89	2833.05	3018.87	2674.01	2436	3051.41	3403.06	3549.07	3399.53	3060.46	3124.42	3045.48	3097.74	2901.85	2911.93	2755.44	2687.59
VIT_18s0001g13090	Proteasome 26S AAA-ATPase subunit (RPT4)	5985.72	7015.1	7136.68	7321.07	7247.05	6995.52	5857.79	5863.14	5940.02	5660.48	5548.43	5977.02	6126.03	6710.01	6623.99	6685.27	6437.59	6932.95	6008.22	5932.06	5982.33	5990.3	6036.87	6083.45	6408.37	6036.19	6293.98	6048.2	6432.15	6534.3	6221.82	6137.23	6464.09	6369.26	6288.16	6418.77	7764.77	7440.75	8898.31	7090.74	7495.87	7388.12	7985.72	7055.65	7028.6	6936.72	7214.55	6871.54
VIT_19s0177g00220	Electron transfer flavoprotein alpha subunit	6014.05	6621.33	6296.66	5876.72	5691.72	6900.44	4761.78	4982.18	5155.32	5274.85	5315.32	4985.09	4948.52	5374.04	6316.82	5226.11	4896.3	5555.93	4609.01	5091.69	4564.29	5123.11	4982.59	4842.07	6151.98	6484.84	6834.45	6572.5	6795.02	6585.79	5541.55	4946.33	6031.36	5138.91	5248.94	4220.46	5875.13	5905.59	5746.76	5107.35	5237.86	5428.43	4709.74	4341.56	4953.57	5153.19	5541.6	4983.54
VIT_03s0063g00610	ARP protein (REF)	8580.69	8297.02	9210.96	7968.21	8581.85	9213.22	9793.66	9545.46	9372.33	9723.61	9109.49	9200.99	8198.82	8473.2	7869.87	8745.09	8204.18	9286.01	7793.98	8208.56	7065.66	8410.81	8084.01	7757.21	10519.6	9713.77	10136.2	9575.04	10251.4	9697.88	9493.49	10655.5	11191.7	10562.1	10668.1	9588.82	10309.4	11126.1	10783.4	8928.14	10420	9530.74	7943.55	7599.18	9764	7673.66	8322	6911.81
VIT_13s0067g03100	Lung seven transmembrane receptor	12834.7	13587.2	13921.7	13188.8	13537.6	13491.5	14302.7	14233.6	14879.8	13776.5	14604.4	14087.4	14488.4	15597.1	16483	15531.4	14812.4	16250.3	15802.3	15972.3	14491.2	15537.2	16045	16552.9	13832.2	14236.9	13982.7	13917	13431.4	13484.5	16098.8	16563.9	17243.2	14893.3	14058.4	13577.7	16258.6	16540.4	16958.1	15275.1	16730	16030.1	18375.3	17162.7	17643.2	15740.9	17968.1	16394.1
VIT_04s0069g00800	Splicing factor	15099.8	15467.7	13561.9	15323.7	15904.1	16415	15273.5	15315.7	15146.1	18154.4	18454.6	18822.8	15337.7	18392.8	16560	17544.6	17571	17518.2	21619.2	19842.7	21594.3	20747.8	22325.6	23903.4	18060.8	18407.2	19396.4	19811.3	19973.5	17648.1	17034	18240.8	17131.4	17908.4	16922.9	11863.8	17533.9	14806.5	16197	14210.3	16447.6	14215.1	18858.1	18880.7	18010.4	16808.6	18481.4	17799.1
VIT_11s0037g01130	TET8 (tetraspanin8)	25026.5	23872.8	21435.8	20847.3	23401.8	23386	27880	29221.2	29611.2	28786.3	28891.3	28169.9	32889.1	31566.3	28369.5	31996.6	30818.3	33174.8	23000	23935.2	22845.7	23329.4	23108.9	22888.4	24737.9	24872.9	25250.4	24209.6	22229.2	23592.7	25583.6	28476	24325.5	27641.9	26697.3	25831.4	26618.8	22688	23707.5	31066.1	23469.2	27382.8	22276.7	26530.3	22824.2	22718.5	23403.3	25744.1
VIT_00s0434g00020	Protein phosphatase 2C	9885.4	9870.29	11143	13155.2	13680.5	10814	12360.7	9213.91	11982.1	11995.4	13750.9	12859	11131.1	12022.7	12241.8	14099.4	14039.2	14159.7	14046.7	13504.7	15272.3	13356.6	13503	13649.4	14285	13608	14168	14094	14062.2	14289.5	10020.2	10956.9	11772.7	11474.1	10446.7	9783.37	12145.6	12843.8	12101.8	10832.7	13020.9	12150.2	15770.9	14046.2	14468.3	13070.1	14814.1	13846.7
VIT_14s0030g01630	Proteasome 20S alpha subunit B	7104.69	8415.88	5462.46	7030.42	6932.51	8057.8	6172.64	7766.6	6796.18	5936.49	6183.28	5831.41	6298.96	6738.99	6612.08	6206.86	6055.74	6357.98	7831.92	7564.48	7334.61	8138.56	8468.2	8797.84	7275.49	7921.88	7585.61	7472.9	7792.44	7221.59	7441.42	6469.31	7575.01	7169.97	7203.72	6724.16	7635.65	7213.51	7602.39	7820.28	8055.9	7842.85	8499.64	8502.94	8868.7	9898.08	8940.42	9460
VIT_14s0108g01390	Ubiquitin conjugation factor E4 B	9349.65	10194.5	10595.3	11744.3	11675.4	11671.5	11435	11541.5	12656.5	11726.6	11550.5	12239.2	11241.7	13457.1	12006	12335.4	12455.8	12215.1	13659.7	12213.3	13429.7	14200.5	14426.4	14652.3	12017.3	11105.3	11949.5	11342.3	11333.9	10474.5	12068.9	11492.9	11899.1	11791	11789.1	11334.2	11541.9	11451.5	12055.6	10700.5	11210	11718.4	13712	13515.5	14016.4	13538.6	14457.4	13235.4
VIT_08s0217g00020	DNA-binding protein GBP16	7410.76	7787.27	7168.59	8216.72	7821.61	7344.45	6304.39	6460.49	6335.15	6487.06	6444.86	6465.42	6251.67	7064.5	6629.8	6964.65	6645.71	7283.59	7143.91	6884.11	6850.45	7273.54	7459.51	7645.48	8244.45	8399.5	8836.02	8268.46	9240.88	7951.04	6683.51	6749.95	6935.58	7013.24	7294.39	6659.93	8047.31	8373.7	8249.39	7592.25	8236.45	7942.65	7842.01	7318.39	7391.47	6345.24	7320.12	7305.45
VIT_12s0028g01250	ATP-dependent Clp protease proteolytic subunit (ClpP4)	7256.07	7039.07	8751.5	8292.9	8260.19	8135.14	8397.54	8294.63	7875.65	9201.2	8804.62	9475.92	9256.62	8589.49	10170	9089.7	9003.05	9176.34	9104.46	8772.22	9225.72	8737.69	8966.62	9195.54	7364.49	7802.39	7760.95	7613.88	7428.06	7919.34	7685.43	7445.47	7534.01	6944.93	6229.51	6293.57	8110.15	9516.03	9186.73	8830.23	9085.66	8320.38	9872.28	8803.44	8618.39	8848.51	9023.2	8321.13
VIT_12s0035g02290	Nodulin	11485.6	11170.5	10799.5	11233.4	11700	11965.4	13035.7	9915.52	13414.6	13075	12460.2	12004	12169.9	12260	11689.7	11549.9	11521.2	11578.5	15549.4	15193.6	16189.1	16101.7	16061.2	16020.7	11885.4	12412.9	13102.2	11898.1	12770.9	11864.4	14115.6	14429.9	14467.5	13774.3	12367.6	11232.6	14512.9	13479.9	13248.8	11753.6	13069.9	13078	14727.7	13562.5	14870.7	12742.5	15732.2	14324.4
VIT_18s0001g12730	Carbonate dehydratase	11648.2	10236.9	9035.74	9321.42	10323.1	9059.22	7703.76	8239.47	8149.57	8396.29	8042.63	8572.02	8617.93	8951.14	8852.77	9112.26	9055.15	9169.36	8670.04	9049.52	9243.88	8820.51	8979.11	9137.71	8999.08	9332.87	9365.32	9684.34	9180.07	9420.61	7537.47	8007.98	8565.94	7597.95	7369.4	7023.27	7642.5	7392.6	7385.47	7434.32	8111.9	7504.36	8890.7	8657.41	9151.83	8783.49	9409.06	9670.51
VIT_00s2436g00010	Protein Phosphatase 2A subunit A3 PP2AA3	9296.7	10336.4	10965.9	11941.9	10733.5	11222.7	10608	9355.27	11057.2	10091	9222.89	9916.23	9568.2	10270.7	9149.53	10168.4	10009.8	10327	11579.6	10809.5	10788.6	11973.4	11991	12008.6	12434.7	11664.9	11902	11699	12715.2	11383.3	12401.4	10796.4	11510.7	12523.5	13361.5	13733.9	9099.12	9233.32	9288.01	10342.7	7943.08	9985.4	9364.71	10321.7	9215.66	9777.32	10300.7	9846.45
VIT_19s0140g00200	Ubiquitin-specific protease 15 (UBP15)	3288.19	3417.94	3821.94	3857.38	3752.96	4173.02	4008.13	3102.87	4400.07	3144.18	3113.42	3137.92	3469.88	3624.41	3705.67	3710.16	3869.34	3550.99	4557.62	4140.8	4135.51	3812.01	3959.1	4106.19	3965.55	3943.06	4115.32	3933.95	3980.23	3909.28	3867.19	3882.09	4231.57	3931.12	3675.65	3178.23	4343.1	4552.27	4612.12	3391.11	4359.08	4007.06	5111.51	4843.75	4868.39	4931.64	5108.2	4520.46
VIT_05s0020g03890	Kinase interacting	13410.9	15132.3	14197.1	15952.6	15655.6	14727.9	13322	11490.6	13180.6	12108.9	11248.4	13178.9	13608.6	14011.7	13641.4	13441.5	13920.4	12962.5	12986	13652.8	12041.3	12376.9	12581.6	12786.3	14989.9	16046.6	14736.7	15059.5	15313.2	14954.3	13296.1	13055.8	12674.3	11899.1	11418.2	11669.5	12337.3	15126.7	13570.8	10556.8	11503.6	10875.3	15346.4	14729	14558.3	14383.2	14017.2	13080.9
VIT_07s0005g02190	Zinc finger (C2H2 type) family	6000.49	5510.94	5987.25	6019.79	5554.38	6070.81	5692.67	5457.2	6528.89	5656.27	4918.49	5448.84	5624.07	6491.03	6166.72	6092.88	6306.18	5879.57	7970.04	6916.42	8244.89	7421.13	7447.22	7473.32	5630.42	5056.74	5917.41	5242.91	5398.78	5428.12	6778.95	6281.26	6696.7	6779.85	6551.83	6026.86	4947.59	6230.14	5937.51	5568.38	6265.51	6779.21	7279.39	6837.4	6489.02	7184.04	7913.42	6917.32
VIT_02s0154g00620	Unknown	9793.55	9776.58	10865.9	9729.47	9477.85	10018.4	10674	10522.1	10079.8	9983.84	8786.83	9679.23	11073.9	11123	11309.9	10893.6	10993.9	10793.2	10167.9	12043.5	11703.9	11733	10431.5	9129.97	10727.4	9083.74	9381.32	9033.23	9440.54	10342	13142.3	11984.1	12410.7	12252.5	12092.4	12476.4	10996.7	9376.72	10788.7	10767.5	9641.39	9540.64	8033.09	8273.86	8205.52	8369.18	9625.93	8757.18
VIT_17s0000g03500	Mov34 STAM-binding protein	5143.36	6082.01	5946.56	6264.4	6553.15	6983.64	7482.93	6884.67	7583.9	7263.6	6960.49	6606.37	6384.85	6477.81	6441.97	6253.41	6384.16	6122.65	6362.84	5583.33	5390.58	5231.31	5648.07	6064.83	7076.3	7619.27	7516.49	6865.84	6878.6	7153.05	6873.92	7389.58	7390.7	6938.57	6458.29	5489.53	5649.22	6430.97	5784.33	5358.77	5926.46	5949.29	5398.94	5190.19	6040.98	5671.93	4960.83	4971.06
VIT_03s0017g01830	FAR1-related sequence 2	3167.38	3868.93	3971.72	3886.04	3810.01	3962.98	4177.28	4224.81	4155.1	4001.4	4210.56	4023.36	3431.53	3369.93	4017.53	3301.38	3023.56	3579.19	4368.52	4363.61	4134.1	4684.28	4820.11	4955.94	4256.53	4102.71	4142.54	3657.74	3981.85	3992.81	3788.86	3830.59	3893.5	3415	3355.35	2691.42	3314.29	3886.36	3318.22	2670.23	3402.69	2951.88	4441.9	3506.15	4073.61	4061.22	3706.59	3588.5
VIT_18s0001g02970	Glucose-6-phosphate/phosphate translocator related	8311.88	8771.13	8362.26	9445.16	8749.19	8142.93	8843.17	9341.92	9145.35	9208.42	10255.5	9972.53	11599.4	11495.1	10557.5	11635.7	11496.8	11774.7	9971.92	9547.22	9792.58	9224.47	9285.23	9346	7948.45	8220.01	8184.48	8799.59	8640.99	8304.36	9895.09	10042.6	9703.29	10259.6	9701.47	8599.38	10112.8	9994.41	9670.73	12697.3	10697.4	11856.7	8669.36	11568.7	9230.52	10060.2	9720.29	11614.8
VIT_15s0024g01500	No hit	7692.36	7870.8	8464.25	9384.73	8879.65	10634.8	10404.8	8784.93	9950.23	10171.2	9554.51	9747.98	10019.5	11352.4	10773.3	12135.1	12655.1	11615.1	9154.71	9221.59	9055.72	9219.18	8483.51	7747.85	8883.39	8472.72	7718.06	9173.91	8959.45	8122.2	10524	9507.42	9743.73	10187.6	11341	10784.6	10344.7	9302.31	8343.9	12242	10083.7	10710.3	8056	9186.87	8683.48	9273.65	7892.31	8568.19
VIT_02s0025g02090	Kinesin light chain	11884.3	10734.6	9556.62	11884.8	12247.7	11537.1	14078.4	13564.2	14770.5	13586.8	12916.5	13346.4	12678.1	13023.4	11246.2	13296.1	13267.7	13324.4	11869.5	10345.4	10739.9	11559.2	11937.7	12316.1	11422.4	11874.1	13248.3	12941.8	12387.9	12247.6	14417.2	15681.7	14772.3	14515.2	13901.8	13576.7	13803.4	15931.5	15691.6	13829.6	13436.1	15471.4	13377.2	13748.4	13513.4	13701.5	14925.9	13416
VIT_08s0040g01480	Cell division cycle protein 48	25303.4	24154.5	23508.1	25571.2	26304.8	23389.5	23301.2	22858.1	23477.9	24276.5	23744.4	24661.4	23793.9	24735.8	23088.7	24895.9	25019.4	24772.5	27615.8	26596.3	27125.5	27312.6	27905.3	28498.1	25119.9	26259.4	26054.7	27206.6	27482.2	26246.1	25377.5	24014	23975.9	24051.5	23916.3	23177.7	22207.2	19673.3	19794.8	20011.9	19962.9	20749.3	21257.6	24954.9	22606.1	24214	25731	23535.1
VIT_13s0067g03030	Unknown protein	7859.78	8158.64	8824.02	6868.58	8046.7	8783.69	8147.92	7552.44	7608.77	6906.83	6835.62	7258.85	7132.03	7298.79	7647.12	7145.05	7108.56	7181.53	9084.88	9091.97	9661.71	10225.6	9613.43	9001.27	7823.25	7818.5	7003.54	7831.28	7443.3	7826.35	7692.1	7932.3	7516.17	7143.03	6727.39	6725.04	8568.37	9756.76	8307.39	7923.3	7733.05	7422.36	8886.66	9320.06	9135.56	9023.39	7894.72	9114.11
VIT_00s0259g00200	Nudix hydrolase 2	3559.52	3436.76	3560.3	3605.17	3713.58	3825.88	3996.14	3726.97	4466.86	4859.1	4872.64	4777.44	3651.61	4119.74	3989.51	3838.84	3858.28	3819.39	3234.58	3259.17	3272.35	3799	3719.35	3639.7	3168.51	3614.33	3192.47	3600.51	3591.09	3811	3531.1	4313.53	4384.14	4069.11	3703.56	3874.92	5062.83	4365.4	4714.45	4321.29	4465.14	3944.51	3849.05	4151.28	4427.45	4452.99	3710.75	4082.47
VIT_06s0004g06000	Rename pre-mRNA-splicing factor RBM22/SLT11	16434.4	12665.1	16833.6	17972.4	18649	17296.2	19723.2	16781.2	19514.8	18812.8	18059.2	18939.6	18365.6	18530.6	19707.3	17477.6	16885.2	18070	21327	21204.1	20852.6	20739.5	20967.8	21196	16379.4	15694.4	16472	16706.4	17250.8	17107.5	19842.9	19499.6	20796.4	18771.8	18464.1	17885.5	16167.1	13890.3	15361	16259.3	16454.3	15284.3	16947.9	16889.9	17843.7	18587.2	19690.1	19122.9
VIT_11s0016g05410	EIN3-binding F-box protein 1	14732.6	13729.5	17029.6	16467.8	15516.7	13891.6	17388.3	16144.5	17670.1	16797.8	15451.3	16681.1	16702	17174.8	16437	16172.8	16827.6	15517.9	18561.6	18519.4	17869	17369.7	17898.6	18427.4	13879	13207.1	14138.7	13323	13948.5	12662	18733.8	17821.5	17971.1	17967.9	18586.8	17923.8	15946.9	15121.9	14605.6	14763.8	15764.6	14690.4	16843.1	16367	17203.4	15382.1	16295.3	16569.2
VIT_01s0011g02270	MAP3K epsilon protein kinase	5046.3	5885.43	7229.9	7003.04	6666.25	7094.43	7166.49	6309.06	7465.47	6393.71	6662.5	6385.96	6644.69	6864.48	6500.98	6406.25	6521.45	6291.06	6284.92	6232.17	5419.23	5879.85	5958.85	6037.85	7812.25	8591.06	8217.8	7838.32	8079.15	8066.09	7105.32	7329.98	7655.9	6592.55	6305.26	5978.01	8074.99	8535.75	8248.94	6700.36	7447.37	7221.33	6544.96	6139.94	6805.33	6081.77	6606.28	5802.98
VIT_04s0008g07070	Translation initiation factor eIF-3 subunit 9	13300	15535	12108.6	14687.5	13971.3	14630.7	12439.4	14209.2	13196.1	11912.5	11459.4	11184.7	12389.1	14799.8	12366.2	13581.7	13384.2	13779.1	15695.3	16542.5	15596.7	16613.5	15957	15300.5	15670.5	15515.8	13718.7	14586	14536.7	15324.8	12708.5	13537.9	13747.7	14003.5	14087.6	13690	15201.9	14025.2	16294.7	14192.3	13667.3	14855.9	15761.2	17285.1	17364.1	17751.5	17504.9	17248.3
VIT_12s0034g02230	UDP-glucose:glycoprotein glucosyltransferase	7510.17	7516.51	8148.47	8512.44	9309.66	8588.54	7081.78	6591.85	7872.17	6234.13	5912.38	6625.66	6811.08	7044.7	6466.15	6881.22	6703.83	7058.61	7284.48	6582.25	6596.94	6791.5	6850.96	6910.42	7965.59	8542.95	8182.8	8866.65	8611.58	7963.71	7677.8	6837.9	7114.48	7183.88	6379.19	6002.86	6805.74	8250.73	7904.88	7344.24	7932.48	8459.47	8017.44	9019.57	8678.39	8446.54	8121.47	8083.9
VIT_07s0005g01120	FAR1-related sequence 11	3448.02	2700.47	3031.36	2778.39	3005.05	2780.06	2953.11	2636.07	3163.52	2715.69	3118.81	2985.52	2682.98	2428.66	2883.72	2383.82	2383.99	2383.66	3131.87	2739.63	3045.38	2576.07	2814.57	3053.07	2811.11	2991.56	2896.68	3009.72	3183.98	3041.35	2788.69	2977.39	3074.48	2685.23	2430.99	1992.18	2578.67	2817.74	2829.88	2490.2	2952.88	2477.11	3947.17	3762.5	3908.09	3210.88	3879.94	3441.17
VIT_08s0007g01460	FK506-binding protein genes family (VvFKBP72)	9502.09	9772.61	9825.07	10057	9712.93	9837.18	7361.58	6026.1	7783.83	7812.65	7221.93	7352.74	6852.26	7886.23	7418.96	7452.39	7725.76	7179.02	8004.75	7318.8	7759.7	7611.48	7883.55	8155.61	8889.24	8876.39	9432.96	8824.99	9328.65	8673.58	7898.69	7474.62	8236.21	7680.58	7632.4	7139.67	8688.99	9555.14	8559.77	7839.59	8500.56	8298.45	7606.74	8646.7	8432.45	8007.54	8630.95	8161.08
VIT_00s0551g00010	3-isopropylmalate dehydratase, small subunit	18276.4	17088.8	16382.3	15663.4	17341.8	19965	18420	17686.2	17905.7	19552	18451.8	18922.7	19173.6	18073.3	21054.2	18888.6	19610.4	18166.8	21525	19705.9	20094.1	16743.3	16849.2	16955	17710.3	18594.7	20400.8	18719.6	17624.4	18802.9	17136	17673.1	18124.7	17082.5	14774.1	13325.7	14920.5	16114.8	14250.1	14169.7	15081	15059.6	15120.8	13862.9	14649.9	15041	15171	10800.5
VIT_18s0001g04160	Translation initiation factor eIF-5	20003.1	20434.1	20153	21691.2	20652.6	21342.5	25043.2	25444.6	25924.3	23428.9	24103.6	24322	23674.3	25590.6	25695.7	25095	24725.6	25464.4	25704.7	24962	24850.5	23252.1	23501.3	23750.4	21336.7	21099	21917.9	19422.3	19746.6	20214.5	23071.5	23483.7	24122.5	24180.3	23117	23437.1	23399.1	21219.7	23463.6	24892.4	23341.9	25853	22615.6	24091.1	23235.3	25578.7	25498.4	23907.9
VIT_11s0206g00100	Unknown protein	16362.9	17552.1	16799.5	14417.4	15188.7	15788.2	13130.4	13933.7	11673.8	15185.7	13854.4	13920.7	12202.5	12835.8	12355.7	11974.7	11049.1	12900.4	10619.9	13021.2	11851.2	15180.6	13936.2	12691.8	15704.9	15955.7	16663.3	14896.4	15982.1	15531.9	12647.7	16204.5	14484.8	13064.8	12106	11994.2	13047.8	9979.52	13206.9	13073.9	12556.5	11630.2	16229.9	15007.6	16286.5	14794.7	14983.1	14577.5
VIT_19s0014g03110	flavodoxin family protein	2016.47	2473	2758.69	2516.49	2605.84	2481.61	2226.36	1690.36	2247.94	1846.8	1825.37	2048.73	1753.75	1933.95	1881.69	1783.61	1739.57	1827.65	2299.46	2220.46	2220.26	2271.22	2211.23	2151.24	2593.36	2531.15	2629.22	2462.53	2406.17	2639.53	2472.56	2313.84	2441.75	2145.54	2381.01	2232.01	2253.21	2438.47	2344.83	2176.63	2123.51	2256.5	1956.75	2045.84	1995.66	2255.47	2080.68	2213.84
VIT_04s0023g01750	TVLP1	6477.25	7785.32	8486.25	8027.78	7494.94	7605.11	9918.75	8785.8	10092.4	8533.45	7929.2	8452.18	8194.76	8139.1	9803.26	8909.55	8606.25	9212.85	8905.91	10364.1	10113.4	8913.15	9043.25	9173.35	9346.83	8729.15	7854.7	8213.15	8593.09	8393.85	10000	10904.4	11166.9	10204.4	9904.4	8952.51	11127	11261.8	10867.6	9003.91	9135.12	10233.6	10160.7	9880.52	10056.7	10199.5	11435.3	10303.7
VIT_10s0003g01800	Zinc finger (FYVE type)	4112.2	4295.23	3667.18	3721.07	4433.42	4490.88	4463.68	3689.23	4478.71	4617.3	4171.33	4228.21	3717.84	4099.64	3976.99	3778.45	3720.19	3836.72	4368.07	4493.04	4442.7	4788.67	4712.91	4637.16	4831.76	4638.98	4636.68	4161.76	4239.37	4363.67	4654.08	5550.71	5521.47	4457.85	4311.11	4342.73	4891.31	5500.55	5123.26	4357.54	4552.46	3997.44	4939.41	5124.43	5106.75	5723.92	5290.65	5249.88
VIT_10s0071g00780	DNA helicase SNF2 domain-containing protein	3684.78	3731.23	5096.13	4304.91	4678.94	4057.16	4106.34	3372.88	4297.29	3922.52	3841.96	4036.06	3766.3	4293.01	4292.92	4014.6	3834.18	4195.02	4799.95	4518.22	4970.92	5236.57	5122.97	5009.37	4572.93	4268.1	3990.72	4081.22	4416.63	4247.15	3974.99	4267.25	4378.31	3879.24	3690.47	3250.11	4154.66	4680.86	4709.73	3830.55	4501.84	4054.85	6010.24	5155.86	5591.42	5455.49	5604.19	5576.08
VIT_00s0847g00010	Phosphoinositide binding	7564.76	5740.02	6286.82	6450.45	6816.64	6086.45	6776.79	6266.28	6879.05	6211.87	6045.06	6575.08	5770.12	5258.06	5912.8	5705.32	5726.96	5683.68	6783.59	6868.31	7047.99	6975.31	6903.71	6832.11	5485.25	5540.09	5441.82	5762.38	5140.6	5603.09	5962.19	6274.3	5881.96	6069.49	5557.81	5786.22	4231.96	5436.86	5385.29	4585.24	4262.98	5094.75	6953.14	6674.93	5934.44	6309.84	6130.85	6540.66
VIT_00s0187g00350	Transcription initiation factor TFIIF alpha subunit	7823.68	8110.81	6379.51	8570.29	8213.43	8461.16	8869.51	8023.5	8627.93	8410.6	7974.84	8840.07	7287.65	8121.98	8714.61	8644.16	8649.38	8638.94	10695.7	9610.48	10592.4	10132.9	10077.3	10021.7	9367.5	9111.88	9261.2	9141.7	8579.48	9089.83	10249.1	9930.09	10702.5	10407.1	9827.56	8790.75	9416.96	10148.1	9592.02	9059.79	10163.4	9572.66	10408.6	10302.1	10714.5	10016.9	10928.4	9998.94
VIT_11s0052g01380	Calmodulin-binding protein	11161.7	10851.8	12641.1	11011.2	10974.5	11241.4	13362	11701.3	13531.7	13188.5	12344.8	12804.5	11455.2	11577.8	12452.6	11332.7	11492.3	11173	14402.8	13894.1	14188	13368.8	13603.8	13838.7	12993.5	12141	12965.3	11617.5	12083.4	12093.4	12908.8	13396.2	14075.4	12338.5	12647.7	11915.2	10927.5	11619.1	11021.3	9904.73	10318.8	9726.09	12497.5	10089.8	10855.4	10641.6	10988.6	10009.8
VIT_12s0028g02340	Ketol-acid reductoisomerase	27096.2	27289	28739.5	29004.8	27713.7	26491.9	25648.8	25755.9	29034.5	28970.8	27961.8	28856.1	27514.6	28214	25893.6	28469.4	28615.6	28323.2	27583.2	25543.9	26868.3	27212	26903.7	26595.5	28341.6	28226.9	28791.3	28037.9	29660.7	28463.2	29679.1	28437.8	27655.4	28849.1	28692.1	27085.5	23083.9	19138.2	21762.7	24193.8	19542.9	24611.9	22835.3	23773.1	22223.8	22397.9	22830.3	23833.8
VIT_04s0008g06220	Ribosomal protein S11 (RPS11C) 40S	22924.7	23599.3	22281.1	21622	22811.3	20589	19657.9	19943.2	18473.8	18919.8	20128.5	17983.5	21484.4	19645.9	21568.2	20147.7	19917.5	20378	16698.3	18680.5	18362.7	17514.6	17395.1	17275.7	22007	25203.3	20551.3	22960.6	21785.4	23528.3	17524.6	19350.4	17486.3	18199.2	16441.8	18750.3	18381	18139.3	19347.4	19749.7	16983.9	19058.2	14760.6	18879	15106.1	17296.1	15253.7	17464.8
VIT_04s0079g00600	Glutamate decarboxylase 1	23698.8	23379.6	22005.5	24977.2	24841.6	23228.2	25187.1	24893.5	27464.9	27711.1	26975.7	27128.8	29130.4	30625.5	28747.7	30010.4	29265.1	30755.8	28354.3	29772.5	27936.7	27883.2	28537.6	29192	24471	24738	25361.9	26093.2	25251.2	25311.7	27081.8	25830.9	26961.5	25628	25258.5	23998	25126.1	22268.4	21704.7	24602.9	22685.7	23395.8	20956.5	23506.5	22764.4	24105.6	24953.5	27922.2
VIT_00s0818g00010	Splicing factor 3B subunit 2	15068.5	15395.6	13201.1	15665.1	14784.2	15253.3	15777.1	15141.1	15334.6	13462.7	14673	15548.5	12815.6	13052.7	12636.1	13004.7	13092.9	12916.5	15011.6	15486.3	14706.7	15779.4	16442.2	17105.1	14074.3	14753.8	14929.7	13481.2	13687.2	13343.8	14063.5	14107.3	14155.4	14261.8	12953.8	13440.5	12244.7	13376.7	12838.7	11664.6	11200.8	11523.2	13149.4	12538.1	13696.2	13880.1	14629	13682
VIT_05s0029g00020	Ribosomal protein L13A (RPL13aD) 60S	22838.1	21453.9	19029.6	18907	21892.1	21345.3	25198.7	25779.5	24186.5	25579.2	24437	24348	23656.7	21940.7	23052	22172.2	21168.3	23176.1	21774.6	21119.5	21255.4	19627	19360.5	19094	21292.5	24372.1	23373.2	21344.2	21355.3	22376.3	22484.5	24132.5	23562.3	23161.8	22699.9	23855.5	22151.7	25362.5	23550.2	21643.6	22166.8	21797.9	16811	19044.5	18221.2	18945.3	16834.2	18602.5
VIT_00s0372g00010	Zinc-binding protein	7219.05	6108.78	6276.36	6826.89	5904.98	6267.72	6775.12	6690.13	6617.34	6533.66	5122.6	6115.59	5047.49	5140	5757.66	5718.52	5789.46	5647.58	6430.69	6875.2	6628.4	6977.66	6977.98	6978.3	5758.59	5097.54	4897.4	5058.52	5689.48	5186.88	5930.61	5932.2	6433.92	5916.65	5841.86	5683.07	5092.63	5136.82	5461.6	4417.95	4562.63	4904.39	6434.86	5242.99	5655.91	5718.47	6209.47	6142.18
VIT_12s0142g00580	ERGIC and golgi 3	5348.42	6900.52	6344.36	6173.33	6376.88	6032.61	6498.99	6977.16	6266.91	6009.91	6512.84	6102.39	6522.1	6963.3	6569.16	6867.2	6156.69	7577.71	6032.5	6587.64	6440.42	6675.9	6922.29	7168.68	6618.35	7170.19	6921.88	6598.53	6712.44	7099.65	6120.48	6922.51	7533.27	7108.93	6884.41	6207.72	9297.65	9317.78	8784.34	7974.19	8871.56	8221.08	7447.84	8128.61	7875.45	7448.77	7242.52	7742.72
VIT_01s0026g01650	Porin II, 36kDa	15935.7	18151.5	16721.2	17988.9	18020.1	17045.9	12855.5	13912	13854.8	14396.4	13436.4	13260.4	15449.9	16279.3	15331.6	16023.5	15779.9	16267.1	15437.3	17248.5	17216.1	18398.3	18820.6	19242.8	16150.5	16307	16410.5	16969.5	16248.2	16684.1	13197.4	13499.5	12604.2	13149.8	13875.1	13388.6	15577.2	12931.2	13792.2	15569.2	14183.8	14258.3	13518.2	17974.9	14236.7	17657.9	15522.1	19810.5
VIT_02s0012g00310	Lon protease	9187.44	10821.1	11840.9	11811.4	11796.2	11287.1	11922.1	11378.8	12421.7	13377.8	11276.2	12794.1	10029.4	10954.9	10334.3	11313.2	11178	11448.3	10499.7	11044	9420.81	11299.4	11049.6	10799.8	11922	11768.6	11699.7	12178.6	11792.5	11926.1	12966.5	13202.8	13379.1	13787.4	13802.3	13652.1	10239	11054.6	11638	12356.4	12865.1	14360.1	9738.92	10464.4	9855.93	9851.32	9167.79	9871.95
VIT_05s0049g01240	Casein kinase I delta	11207.5	11834.3	10695.3	10519.3	11078.9	11082.5	12728.1	12475.6	12151.9	11654	12073.9	12150.1	11858.9	11364.5	11015	10837.8	10982.8	10692.9	11121.4	12228	11561.4	10400.9	10820.1	11239.2	12690.5	12286.5	11757.8	12122.8	11868	11654	9336.45	10121.2	10238.9	10721.9	9596.23	9233.68	11441.5	11243.9	11830.5	10330.8	11895.6	10851.5	12988.2	13167.5	14299.9	13147.8	14002	13955.5
VIT_12s0134g00150	Geranylgeranyl transferase type-2 beta subunit.	4749.35	4869.71	4769.75	4337.15	4361.82	5068.4	4546.72	4629.31	4675.49	4469.15	4277.05	4195.42	3673.87	3883.01	3356.68	3621.11	3530.9	3711.32	3692.67	3954.18	3738.42	4275.59	4324.73	4373.86	4670.11	4690.81	4750.46	4483.84	4829.35	4225.49	3640.82	3992.63	4180.71	3990.1	4095.59	3483.13	4491.7	4747.35	4081.76	3888.66	4152.82	3864	4875.87	4667.38	5068.09	4675.88	4486.07	4606.04
VIT_13s0067g01710	Translation initiation factor eIF-2 alpha subunit	10033.4	9688.06	9232.79	10162.2	10535.6	10763.7	9016.87	8000.13	9740.33	8937.31	9374.63	8802.47	8603.76	10004.5	8715.72	9569.54	9288.43	9850.65	9227.59	8930.07	8228.93	8464.7	8769.29	9073.88	10941.8	11040.1	11305.8	11178.5	11347.6	10786.2	8908.99	8710.51	9821.36	9368.31	8883.52	7444.37	11858.6	12740.7	12927.7	9942.64	11700.6	11110.5	9545.6	9157.55	10240.3	10155.2	11034.9	9720.76
VIT_08s0105g00450	Transducin protein	3502.08	3074.06	2751.18	2643.88	3064.69	3067.04	3656.2	3336.53	3779.62	3480.81	3279.22	3576.16	3369.81	3253.65	3281.52	3448.59	3549.27	3347.91	3145.03	3168.8	3387.31	2977.67	2960.82	2943.96	2700.01	2665.58	2747.98	2751.84	2724.4	2549.42	3899.38	3406.17	3637.47	3431.71	3583.11	3354.74	3302.47	3572.13	3366.21	3093.08	3512.18	3067.1	4074.04	3581.92	3399.65	3879.99	3713.41	3820.02
VIT_03s0038g02820	Unknown protein	3829.03	3468.08	4720.57	4417.96	4162.81	4202.61	4277	3858.79	4652.79	4698.23	4383.2	4178.06	4124.81	4455.65	4597.71	4462	4535.32	4388.68	3640.45	3910.53	3724.99	3897.21	3965.23	4033.26	4822.81	4560.28	4523.09	4419.25	4430.71	4655.63	3965.36	4419.25	4300.7	3636.12	3691.53	3022.52	5026.28	4296.09	4457.34	4846.08	5463.93	4966.26	5257.68	5505.79	5207.72	4993.29	5511.74	5034.5
VIT_16s0039g01680	Unknown protein	16350.8	17225.2	17859.5	18462.9	18387	18962.5	14254.5	14094.7	14856.3	14744.7	14515.3	14903.1	14471.2	14593.9	15913.2	14253.6	14563.6	13943.5	15174.3	15866.7	15418.2	16065.8	15978.5	15891.1	17397.5	17046.2	16958.2	16429	18055.8	17112.3	13906.8	13748.2	15108.6	14162.6	14512	14586.1	14274.9	14281.7	13272	13827	15250.1	14608.8	16032.3	15266.8	14390.5	15662.9	15444.1	15327.3
VIT_01s0026g00250	Splicing factor	9876.8	9172.14	9434.88	6499.5	7356.34	6871.19	5977.52	7036.16	5757.15	6559.63	6990.56	6488.96	7500.37	6419.56	7457.79	6402.22	6420.9	6383.54	7164.24	6742.33	7680.44	7080.37	7332.61	7584.86	6871.73	7415.1	6970.7	7246.98	7298.1	6696.14	6230.19	6763.02	5819.49	6051.95	5436.54	5457.73	6876.38	8312.48	6714.31	6043.41	6717.43	5861.4	7643.41	6669.79	7755.51	6533.79	6864.83	6972.04
VIT_05s0051g00440	Transmembrane protein FT27/PFT27	7789.15	7906.4	7692.59	7505.39	7748.46	7538.6	6843.13	6156.69	7110.19	6601.64	5896.7	6614.81	7580.15	8171.96	7204.11	7945.2	8002.82	7887.58	5966.67	6822.93	5762.47	6219.05	6484.38	6749.7	6442.8	6671.42	6607.03	6568.11	6455.1	6941.63	6000.16	6150.65	6807.16	5743.01	5709.06	5000.93	7391.19	7850.23	7592.68	7311.62	7620.94	7899.36	7313.46	6455.24	6726.87	6682.44	7466.78	6291.52
VIT_07s0005g05790	VAMP726 (VESICLE-associated membrane protein)	13143.9	11009.2	10628.8	9371.56	10406.8	12049.7	14514.1	14729	15374.9	13140.6	13557.1	12707.7	12944.5	12749.9	13183.1	12605.9	12461.2	12750.7	11845.8	11664.7	11593.5	11628.2	11671.1	11714	10928.4	11304.1	11806	11802.7	12122.9	11719.6	14830.2	15016.4	15929.4	15313.8	14664.5	15022.7	14416.8	13689.6	14454.1	12704.3	14618.1	12161.8	12989.3	10982.9	13452.2	12144.8	12712.1	11284.6
VIT_19s0014g01010	NHL repeat-containing protein	8684.82	9490.48	9720.35	10987.5	10732.9	9874.36	9673.71	9213.87	10538.9	9612.93	9202.15	9049.79	9729.63	9151.15	9499.92	9555.65	9450.06	9661.25	10999.9	10893.8	11256	11006.6	11086	11165.5	11067.7	10934.2	10266.6	11155.6	10888.4	11528.5	9167.65	10245.3	10075.9	9111.17	8537.79	9330.9	11561.1	11033	11037.9	10491.1	11064.9	10619.9	11800.6	11025.5	12790.9	11779.9	12721.6	11809.1
VIT_06s0061g01120	UDP-D-apiose/UDP-D-xylose synthase	17130.7	18071.1	17690.8	18544.2	17529.6	18773.9	20747.8	20897.7	22717.2	20105.6	21993.1	21567.2	20873.3	19975.6	18085.5	22164.2	22033.4	22295	16432.8	16717.2	16966.1	16130.9	16565.2	16999.4	19681.8	19946.3	20092.7	20290	20142.1	19867	15811.5	16020.8	16753.1	18568	17372.8	17665.1	18340	16198.9	17486.6	21198.5	19086.3	20906.2	16740.4	20474.1	18815.9	17810.6	17096.4	19578.4
VIT_09s0002g02600	VPS46.2 SNF7	25387	23018.4	21050	21953.3	22599.1	25066	26856.5	27029.4	26812.2	29240.8	27216.7	28878.8	26968.8	27165.6	27032.8	28570.2	27555.6	29584.7	26357.5	28012	28756.2	25340	25696.5	26053	23646	22995.3	24029.7	23204.2	23090	23237.3	27248.9	27242.5	27535.9	29234.7	27935.1	25420.6	22741.3	22468.2	20613.5	23920.2	21145.9	21577.9	21288.6	22823.5	23110.2	22607.6	23681.2	25383
VIT_15s0045g01110	Pre-mRNA splicing factor cwc22	3071.57	2113.06	2534.21	2835.62	2745.8	2398.48	2672.49	3049.2	2612.4	2876.75	2759.98	3090.06	2715.26	2995.62	2790.94	2816.4	2897.32	2735.48	3043.56	3050.07	3212.83	2938.16	3090.18	3242.2	2173.05	2331.2	2287.59	2357.97	2527.34	2537.99	2945.25	2846.59	3038.8	2734.85	2729.27	2129.3	2629.99	3135.92	2921.79	2891.29	2643.74	2888.05	3499.67	3651.69	3523.91	3398.03	3694.3	3886.92
VIT_04s0044g02020	Kinesin ZWI (ZWICHEL)	9108.97	9617.22	8712.67	9609.85	9457.09	8803.47	9235.67	8659.65	9278.86	8667.96	8028.31	8837.76	7867.73	7876.07	7914.46	8090.78	8062.59	8118.98	6137.39	7304.64	5691.85	7156.38	7593.83	8031.28	9414.87	8555.57	9393.5	8585.49	9145.34	8063.83	8633.52	8619.22	8522.23	7290.24	7380.01	7253.08	8062.81	7160.83	8703.6	7257.09	8166.45	7004.84	8802.5	9492.04	9645.79	8639.83	8634.45	9030.84
VIT_09s0054g01880	Calreticulin interacted protein	9882.95	10433.9	11872.6	11177.7	10828.5	11035	13276.8	12418.8	13774.5	13023	13128.5	13002.3	11798.3	12845	13612.1	12242.6	12155.7	12329.6	14374.6	13438.2	14667	12998.2	13252	13505.8	10909.7	10700.1	11213.7	10188	10079.5	10456.3	13956	14388.6	14318.2	13426.4	13101.6	14034.2	11529.8	12534.2	11557.8	12238.3	11356.5	12350.3	14206.4	12053.3	11517.7	12406.1	12838	12135.2
VIT_11s0052g00510	Unknown protein	10907.5	11074.3	10547.1	10373.6	10497.9	10163	10140.4	10910.3	9956.03	10836.4	9935.26	10091.5	8472.64	9309.18	8027.7	8935.64	8040.97	9830.31	12018.9	12925.7	12538.6	12178.7	12018.4	11858	10096.5	10462.4	10341.8	10855.3	11024.8	10940.2	10996.9	11018.4	11414.4	10734.9	11813.9	12808.6	10483.7	10695.9	10512.9	8622.03	9013.93	9994.33	10017.3	9835.12	11173.9	10019.9	11016.5	10898.4
VIT_10s0042g00800	Proteasome 26S regulatory subunit (RPN2)	10817.5	11188.6	10824.1	11237.5	10813.5	10466.2	8829.77	8436.65	9506.44	8555.07	9201.31	9012.53	9350.92	9483.65	10224.3	9486.09	9682.24	9289.95	10125.4	10276.6	10416.1	8735.06	9116.91	9498.76	10294.5	10948.4	10394.9	11210	11070.6	10851.9	8468.31	7791.26	8340.6	7834.79	8292.62	9195.52	9024.93	9407.06	8015.64	8936.88	8089.7	9037.24	9391.68	10258.7	9434.74	10460	9644.11	9984.7
VIT_01s0146g00170	N-ethylammeline chlorohydrolase BH0746	4085.15	4637.72	4547.06	3980.84	4021	4249.72	3518.79	3531.2	3675.11	3689.78	3571.06	3521.45	3186.41	3788.91	3516.9	3307.87	3267.46	3348.28	3494.61	3750.57	3541.08	4305.26	4197.96	4090.66	4915.3	4387.18	4786.04	4042.54	4238.72	4158.57	4170.18	4689.1	4749.09	3842.87	3976.35	3585.94	3909.29	3256.72	3836.07	3716.17	3306.46	3218.29	4260.74	3782.88	3999.21	3859.05	4182.78	3671.29
VIT_11s0037g00220	No hit	15347.5	17020.9	16897	15512.4	14619.4	14534.6	16203.3	18751.3	16062.2	12535.1	14297.4	13561.3	15887.9	14439.3	15601	14035	13575.4	14494.6	13015.7	13653.1	13887.1	17114.9	16984	16853.1	14041.9	15043.2	13541.7	13900.4	13057	14624.1	13682	14063.2	12799.8	14954.9	13965.9	16069.7	17690.4	14902.2	16745.4	18602.5	16504.8	18056.6	17137.7	19301.6	16250.9	19671.8	16753.2	20782.7
VIT_00s0341g00030	Unknown protein	10105.5	11864.2	10346.6	10248.8	10205.9	9681.41	9358.92	9780.1	9008.06	9325.31	9318.97	10062.1	9036.96	10410.3	10069.9	9520.41	8527.43	10513.4	7427.44	8102.81	7036.84	7546.88	7836.33	8125.78	10795.2	10864.8	11276.4	10402	10406	10433.3	10140.9	9845.85	10302.5	9744.76	10864	10422.2	10339.3	9401.77	11228.6	9434.7	9635.27	9123.05	7797.11	8715.44	9200.49	8696.97	9164.69	9214.03
VIT_14s0060g01510	Importin alpha	16870.3	16118.8	18083.1	17837.8	16330	17917.3	18598.3	18052.8	17869.1	19023.9	15828.1	17940.4	17989.9	18773.3	19410.6	17865.1	17347.6	18382.7	19846	21396.4	20420.9	24181.3	23297.5	22413.6	17271.2	16432.2	16280.2	15828	16433.1	16172.4	19147.2	19098.2	18508.5	17522.9	18249	19868.9	18126.1	16860.5	19261.5	18784.5	19116.3	18787.6	22251.8	20880.9	20259.9	20369.7	20327	19948.4
VIT_03s0088g00630	Unknown protein	6599.07	6759.61	5712.5	9719.71	9695.12	8248.98	8110.78	8520.78	8600.21	8156.46	7676.47	8111.48	7044.17	7988.34	7513.38	7732.04	7689.89	7774.2	9821.51	8529.96	8607.77	9158.54	9295.74	9432.94	7754.47	8371.48	8786.93	7496.61	8343.48	7590.95	7486.43	7486.8	7647.76	7330.33	7742.68	6923.26	7935.02	8286.76	8100.2	6768.07	8384.63	7481.87	8987.98	9313.03	9944.5	8683.69	10064.5	9219.94
VIT_01s0113g00430	Mitotic checkpoint protein BUB3	2431.85	3083.33	3109.46	2546.28	2834.69	2801.91	3328.31	3125.93	2861.05	3270.27	3270.05	3090.61	2689.49	2858.32	3223.2	2801.24	2741.64	2860.84	3207.41	3561.74	3401.19	3880.37	3767.77	3655.16	2781.86	3056.45	2845.59	2804.4	2810.04	3201.74	3313.26	3808.02	3808.87	3308.24	3083.09	2991.31	3614.94	3657.46	4029.78	3486.34	3843	3489.09	3335.71	3420.73	3684.69	3565.96	3695.78	3605.44
VIT_12s0059g00300	TAFII59 (TATA box associated factor II 59)	5699.22	6343.07	5969.31	6039.71	6240.98	6717.95	5782.01	5437.82	5475.09	5274.49	5500.3	5627.01	6145.55	5572.08	5716.92	5530.29	5625.85	5434.72	5303.8	4739.97	4952.28	4535.57	4787.06	5038.55	6843.77	6841.38	6498.93	6954.37	6026.76	6869.57	5509.89	5782.65	6184.85	5755.01	5415	5273.82	6361.68	7028.85	6444.3	6117.21	6072.89	5664.35	5385.17	5530	4963.46	5657.48	5243.94	5576.68
VIT_08s0007g08480	Zinc proteinase	4048.79	5734.9	5410.65	6221.16	6504.28	6078.48	7000.05	6792.4	7593.57	6800.43	6587.68	6594.82	7378.02	7909.25	7112.14	8218.63	8426.07	8011.19	6391.1	6211.06	6724.51	5750.37	6222.58	6694.79	6523.4	6108.8	6314.31	6447.71	6184.57	5795.09	7695.91	7119.33	6846.15	7677.68	8104.78	8320.69	7009.44	6745.65	6779.19	7227.82	6348.19	7596.58	5444.56	6777.92	5553.79	6560.82	6143.87	7195.38
VIT_02s0012g02780	Cytochrome b5 domain-containing protein	4602.64	4627.19	4827.03	4102.62	4127.34	4113.86	5239.55	5191.41	5425.61	4868.63	5039.17	4699.34	5498.94	4341.29	5284.25	4799.9	4575.28	5024.51	4177.05	4488.34	4035.19	4766.93	4879.74	4992.56	4532.8	4439.78	4329.81	4464.45	4314.72	4328.12	4705.26	5441.48	5739.73	5187.08	4660.75	4657.67	5641.1	5674.88	6105.55	5932.13	6190.45	5705.62	5274.98	5229.28	5043.04	4812.41	4290.81	4827
VIT_04s0023g02050	Inorganic pyrophosphatase	19310.7	22669.6	19564.2	19367	20978.9	20986.4	23577.3	26046.4	23877.6	21655.7	23227.3	22941.5	26801.6	26890.6	28577.2	25935	25809.1	26060.9	23460	25031	23826.6	25409.8	25494.2	25578.6	18758.8	19065.3	18953.3	19725.1	20192	19192.8	25786.9	23117.1	24127.7	24425.1	23886.7	24126.4	24811.4	21677.7	22377.3	27561.1	21024.9	24104.2	21952.7	24451.8	22192.6	27023.4	23440	27185.8
VIT_03s0038g04150	FAR1-related sequence 9	3959	4686.69	4778.08	4710.7	5085.75	4470.56	5758.4	5391.68	5370.02	5210.43	4863.38	5056.65	4710	4831.55	5405.74	4855.62	4864.34	4846.89	5422.55	5644.19	5647.13	5277.84	5744.77	6211.7	4525.19	4794.04	4656.19	4399.69	4546.38	4906.42	5631.42	6384.34	6369.79	6121.88	5870.28	5690.66	5079.97	5955.48	5970.82	4992.97	5443.73	5342.71	6489.05	6108.07	5793.07	6013.46	6370.74	5720.12
VIT_14s0108g01230	Snf1 protein kinase (KIN10) (SKIN10)	7844.21	9460.03	9638.27	9512.06	9388.47	8715.49	9586.13	8444.57	9325.07	8773.93	8421.73	8335.97	7482.14	7467.97	8197.24	7532.89	7143.59	7922.2	9165.22	9777.62	9006.71	10210.4	10177.1	10143.7	9539.93	10085.2	9367.19	10266.2	10119.3	10103	9932.73	10445.8	11341.1	10135.6	10023.6	9545.29	9519.04	9917.08	9665.96	8982.46	9907.05	8671.7	10835.2	10013.6	10894.9	10295.3	10466.6	9811.08
VIT_07s0130g00170	Transmembrane CLPTM1 Cleft lip and palate transmembrane protein 1	10382.3	10466.1	10961.5	12297.9	12142.7	11782.9	11616.4	10858.3	12802.5	11091.7	11129.7	11466.9	11530.7	11595.6	11492	12089.8	12049.6	12130.1	11220.7	10830.7	10741.2	10708.3	11353.6	11998.8	13753.6	13402.5	14707.8	13490.9	13735.5	13405.4	12624.2	13077.5	12660.7	12784.8	12424.8	11199.8	13804.8	14169.3	15184	12604.9	14724.5	14135.5	14661	12943.6	14128.6	12792.3	14210.5	12945.9
VIT_11s0016g01230	12-oxophytodienoate reductase 3	13261.9	10498.2	11850.2	11124.4	11684.7	11852.8	12403.4	11402.7	11749.5	12529.7	11317.3	11259.1	10237.4	9006.22	10759.6	9650	9440.42	9859.59	10948.2	9975.04	10179.5	9366.36	9625.93	9885.49	11071.1	11808.2	12103.1	12446.5	10861	11414.3	13991	14751.2	12505.1	13793.4	12176.9	13116.6	10237.3	12548.4	10922.9	10060.7	11012.1	10510	9487.07	8653.32	9955.58	9843.01	9596.59	7836.57
VIT_12s0057g00590	Vacuolar protein sorting 11 (VPS11)	8618.3	11872.6	11492.4	11121.7	11288.3	11618.8	10324	10794	9743.3	8594.38	8352.89	8652.6	10181.5	10371.8	11236.3	10438.4	10479.7	10397.1	11034.7	12575	11998.2	12331.3	11641.5	10951.8	11187.9	10641.2	10100.5	10202.3	10519.1	11559.9	9675.69	9993.92	10104	9426.93	8967	9984.74	12632.4	13274.5	12895.8	11842.6	10901.3	11089.5	12955.5	12968.2	11858.7	12464.6	12267.5	13576.6
VIT_01s0137g00300	SDA1	5470.28	6279.33	6048.26	6761.98	6564.71	5739.51	6237.33	4885.7	6268.02	5361.77	5497.58	5985.14	5136.84	6404.06	5129.56	6653.87	6622.31	6685.43	7271.46	7473.19	7545.37	8088.5	8059.54	8030.57	7178.71	7262.09	6525.27	6573.37	7074.49	7118.06	6272.68	6792.91	6604.76	5960.43	6252.83	5656.03	5642.49	5761.86	6189.98	5465.17	6049.27	5548.95	6985.64	6812.11	7188	7012.8	7070.6	7311.76
VIT_19s0093g00560	Ubiquitin-specific protease 25 (UBP25)	1595.25	2193.9	2068.07	1984.47	2230.86	1906.27	2424	2316.54	2621.89	2098.46	1888.81	2020.65	1946.26	2145.55	1820.84	2363.74	2416.44	2311.03	2141.32	2084.92	2290.02	2289.67	2361.31	2432.96	2069.32	2237.37	2134.55	2265.94	2470.1	2078.94	2435.64	2338.52	2456.31	2385.13	2401.26	2147.73	2790.06	2631.09	2672.63	2229.13	2659.83	2603.48	2671.78	2874.71	3055.83	2582.19	2759.75	2921.2
VIT_17s0000g01560	Component of oligomeric golgi complex 2	10505.4	10997.5	10214.7	10690.6	10453.1	10519.1	10225.2	10178.5	10513.6	8721.15	8497.79	9361.09	8793.24	8615.99	8671.27	7831.34	7774.97	7887.71	8718.53	8131.82	8091.22	8825.22	8862.39	8899.56	8998.73	9240.69	9402.31	8994.73	9671.58	9458.98	9526.74	9423.09	10200.6	8758.32	8521.33	8785	8964.48	9765.73	8842.48	8312.26	9225.45	8848.54	9270.16	9239.98	9387.64	9615.29	10573.4	9804.92
VIT_04s0023g02940	Unknown protein	4477.53	4344.63	3285.92	3493.09	3985.93	4058.82	3258.41	3460.34	3869.24	3228.11	2800.91	3208.06	3360.03	4411.34	3440.82	3876.87	3983.59	3770.14	3844.09	3727.06	4044.12	3772.28	3837.18	3902.09	3645.74	3530.16	4041.02	3663.7	4153.87	3894.91	3814.3	3535.93	3837.56	3617.65	3485.61	3400.1	4828.17	4286.23	4736.42	4181.88	4392.22	4063.08	4822.94	4682.66	4958.78	4997.35	5134.7	4948.08
VIT_04s0008g06520	Calcineurin phosphoesterase	6615.09	6377.5	5049.98	5105.88	5422.96	6254.27	5866.53	6689.58	5901.83	5724.01	5607.97	5547.87	5215.83	5413.4	5341.6	5010.74	4884.93	5136.54	5532.44	5615.83	5293.43	6178.08	6097.41	6016.75	5248.61	5247.98	5328.05	4909.92	5413.88	5144.39	5976.69	6401.33	6688.38	6257.56	5809.76	5794.8	6329.66	6291.33	6729.2	5799.68	6262.15	5910.17	6887.03	6852	7708.33	7063.67	7192.43	7535.96
VIT_13s0019g04130	AarF domain containing kinase	2347.04	3605.51	3682.65	3399.34	3451.03	3844.66	3647.66	3203.43	3657.75	3793.35	3639.6	4075.15	3537.12	3602.43	3665.5	3051.87	2916.11	3187.63	4946.72	4354.15	4150.66	5234.6	5116.59	4998.58	3642.5	3517.47	3717.95	3188.88	3262	3395.06	4143.09	3851.79	3865.26	3508.65	3327.82	3569.21	3217.62	3685.43	3834.66	3006.99	3544.33	3407.95	3868.11	3819.06	3721.47	3898.31	4044.86	3903.95
VIT_01s0137g00420	Proteasome 20S beta subunit B (PBB2) (PRCFC)	10945.6	13795.8	13251.5	12458.2	11665.9	11992.8	9938.82	10975.6	9827.36	9566	8994.86	9283.51	10348.9	11344.4	10133.8	11036.6	10676.6	11396.7	9470.98	9742.42	8982.8	10371	10810.3	11249.6	12302.3	11988.7	11998.8	12990.6	12475	13140.7	10355.2	10505.8	10205.7	10767.2	10478.5	10291.7	9892.94	9389.49	10997.4	9827.26	10069.5	10835.9	9299.92	9918.54	8971.19	10169.6	10777.5	10164.5
VIT_19s0014g01280	Unknown	5997.49	5607.58	5749.92	5850.59	5521.79	5042.81	5106.28	4548.59	4638.04	5207.27	4611.97	4704.88	4418.61	4922.53	4121.62	4654.06	4900.03	4408.09	4814.17	4793.28	4428.32	4056.22	4357.35	4658.48	5342.87	5628.27	5702.98	6146.37	5872	5739.73	5361.67	5718.3	5723.22	5180.59	5604.87	5671.5	5364.09	5104.98	5290.47	4380.38	5007.28	4339.78	6374	5350.27	6084.6	5784.81	6446.25	5467.61
VIT_14s0128g00890	SNF4 (Sucrose NonFermenting 4)	7298.91	7330.33	7974.14	8448.56	7635.52	6974.54	10149.7	8139.62	9665.74	9939.96	9340.51	9516.57	9226.66	9803.22	8802.77	8890.56	8705.19	9075.93	10003.6	9219.48	9741.05	9234.21	9609.97	9985.72	8015.3	7516.13	7902.59	7950.98	8413.89	7596.35	9252.39	9660	9519.87	9155.85	9128.14	8975.42	9711.28	8398.01	9447.07	8654.82	8474.94	7989.98	10782.6	10594.9	10591.9	9685.59	10698.2	10493.5
VIT_06s0009g00250	Large subunit GTPase 1	6053.45	4990.21	5451.55	6193.55	6381.48	6793.33	6570.21	6081.06	6809.46	6792.26	6868.93	6847.72	5470.15	5851.17	6049	6496.54	6396.13	6596.95	7028.88	6195.78	6675	7086.28	7414.7	7743.11	6254.3	6049.08	6659.7	6231.2	6861.01	5465.84	7609.8	7768.08	7595.33	7185.24	7251.38	6674.49	7022.24	7865.24	7660.59	6357.38	7114.77	7044.13	8296.91	7688.32	7834.42	7799.13	8347.82	7422.28
VIT_12s0055g00770	SWAP (Suppressor-of-White-APricot)	5961.17	6305.13	7279.71	6871.58	6770.64	6709.48	7377.31	7730.11	7685.59	7309.71	6634.9	7482.13	7092.6	7593.6	8517.43	7277.99	7011.63	7544.35	8525.53	8815.2	8565.59	7705.14	8089.09	8473.04	6304.61	6165.4	6142.17	6255.72	6172.58	6903.1	7735.6	7498.98	7300.45	6895.18	6647.44	6339.03	7240.33	6602.51	6902.85	6594.36	6970.21	6927.02	8898.18	7727.77	8164.13	8497.67	8782.53	7990.59
VIT_17s0000g09890	Tetratricopeptide repeat (TPR)-containing	6622.86	7022.51	8206.88	6473.61	6302.66	7152.71	6463.32	6130.84	5915.57	5936.01	5630.89	5872.89	5636.88	5489.89	6139.34	5469.99	5640.05	5299.93	6190.84	6747.41	6490.95	6588.34	6437.81	6287.28	7985.21	7448.46	7694.45	6895.15	6796.68	7966.81	5864.89	6261.43	6700.98	5721.46	5433.82	5168.65	5704.59	6006.96	6765.01	5291.52	5377.68	5012.13	6402.92	5860.35	5661.73	6088.48	6263.25	5822.53
VIT_14s0083g00450	Protein kinase PKN/PRK1, effector	13376.6	11156.6	10585.5	14140.7	14600.3	13670.9	15647.4	11700.8	15455.4	16484.6	15557.9	16681.2	14966.7	16494	15914.9	16505.5	16331.6	16679.3	20716	18051.5	19733.6	16066.1	16152.8	16239.4	14132.5	13885.9	14107.2	14350.1	14054.6	14697.4	16232.2	16053.9	16786.4	16782.4	16500.4	15341.3	15643.1	13458.5	14550.2	15487.3	15316.1	16833.4	15974.7	16726.4	17044.1	16312.7	17961.8	16092.8
VIT_00s0179g00300	MPBQ/MSBQ methyltransferase 2	12518.8	14088	10647.7	10792	10471.2	11137.6	8645.81	9954.84	8730.73	8039.09	7896.44	8058.91	7981.69	8626.85	8993.05	8624.87	8237.86	9011.89	8146.17	9304.02	8650.63	8952.6	8688.05	8423.5	9635.6	9825.18	10346.8	9566.47	10400.7	10468.4	10456.9	10180.2	11225.8	10137.5	10741.9	9559.99	9822.32	9891.82	8862.52	8833.13	9233.52	9311.48	7870.99	8440.75	9338.4	9493.44	10875.6	9469.2
VIT_18s0089g00910	Auxin response factor 1	10040.2	9940.89	12197.2	11374.1	11623.1	10891.7	10910.9	10419.9	10609.3	11308.6	11740.9	12237	11706	10067.4	10693.5	11690.8	12074.5	11307.1	12443.1	11076.2	11817.7	11673.5	11598.1	11522.6	12095.9	13283.2	11903.2	12866.7	11508.4	12237.6	10469.1	11367.1	9722.18	10084.9	9507.27	8763.64	9344.16	8879.87	8408.67	9180.6	9249.92	9780.65	11189.3	10198.5	9695.76	8976.11	9226.79	8825.57
VIT_06s0009g02350	Zinc finger (C3HC4-type ring finger)	11229.5	11319.9	11352.3	10490.4	10553.1	10459.8	13066	12047.2	12827.7	11881.9	12474.6	11908.4	11292.1	10720.4	11638.1	10997.9	10916.3	11079.4	11167.3	10634.7	11794.3	10931.7	11051.6	11171.6	10645.3	10540.1	10627.8	10908.5	10082.8	10802.6	13057.4	13752.9	13370.1	13345	13282.3	12833.5	10229.5	10795.5	10653.2	10186.9	8809.36	10352.4	9363.23	10728.5	10225.8	10628.2	10634.4	11369.5
VIT_01s0011g01570	Coatomer subunit delta	13425.5	12419	12199.5	12763.9	13265.7	13244.4	10937.8	11049.8	11681.9	10581.6	11258.2	11300.4	11565.5	12510.4	10962.2	11414	11313.7	11514.3	11652	11511.8	11822.7	11208.3	12140.1	13071.9	11164.8	12359.1	12370.4	12427.1	12582.8	11783.2	10433.3	8979.54	10081.2	10120.3	10199.2	9526.43	13357.4	12475.2	12461.3	12165.6	14243	11374.6	15129.6	13307.3	15871.7	13154.9	15323.6	14194.4
VIT_03s0180g00160	ATTIC21/CIA5/TIC21 (chloroplast import apparatus 5)	7539.14	7162.73	8678.99	7181.63	7484.2	7388.43	5965.66	5951.54	5502.59	6222.01	6110.16	6083.43	6453.63	6380.51	6612.73	5859.93	5304.82	6415.04	5760.03	6029.36	5745.14	6008.24	6025.13	6042.03	7084.62	7116.32	7714.23	6772.44	7276.91	7604.86	6401.18	6554.14	6525.04	6026.9	5982.86	5966.61	7432.67	6673.57	7213.67	6474.56	6699.85	6963.63	5838.19	5921.31	6196.9	5681.64	6252.34	6085.77
VIT_19s0135g00070	Ribosomal protein L18A 60S	7280.35	6814.66	5888.06	5444.45	6175.27	6191.17	6411.71	8317.8	7274.2	6748.6	6407.31	6891.03	8415.43	8065.68	8188.05	8040.09	7388.42	8691.75	5719.02	6789.75	6039.59	6503.99	6544.21	6584.42	6462.53	5848.3	6673.49	5911.46	5871.42	5766.43	6631.5	6956.07	6912.13	6383.99	6474.82	6538.66	8209.08	8443.77	8118.85	8398.83	8187.25	7545.66	7505.45	7141.67	7315.35	8082.8	6580.72	7871.61
VIT_05s0029g01310	Actin related protein 2/3 complex, subunit 4	1399.98	1632.32	1397.11	1324.29	1395.69	1451.55	1654.89	1782.13	1509.1	1609.85	1810.62	1475.97	1565.61	1396.13	1495.41	1405.37	1276.23	1534.52	1639.19	1681.86	1635.38	1621.13	1706.03	1790.93	1267.65	1447	1408.67	1296.72	1267.96	1454.4	1220.56	1756.55	1523.13	1381.7	1295.82	1290.68	1811.12	1850.05	1805.61	1724.17	1756.26	1722.56	1887.63	1937.54	1891.07	1978.05	1863.16	1803.95
VIT_00s0404g00020	MAPK activating protein C22orf5	7813.49	7791.28	7821.77	6796.05	7296.81	7358.45	7743.72	8328.97	8406.05	7818.68	8401.04	7432.03	9235.95	9287.65	9090.37	9481.09	9681.69	9280.49	7439.29	8241.62	7997.76	8147.21	8714.01	9280.81	6776.12	7307.31	6992.36	7068.99	6448.96	6771.45	7316.75	8086.47	7332.2	7948.46	7666.59	7622.91	8774.26	8506.48	10021.4	9027.57	8230.69	9164.15	8006.4	10130.9	8107.66	10403.2	8878.13	9757.26
VIT_18s0001g13100	Glycosyl transferase family 1 protein	5430.25	5721.14	6126.07	6463.84	6028.22	5173.61	6067.91	5133.01	5906.88	6139.6	6094.1	6011.92	5442.41	6017.66	6032.92	5988.38	5679.48	6297.27	6992.41	7366.67	7421.89	8096.51	7966.11	7835.72	6716.45	6892.82	6031.59	6430.69	6712.98	7073.19	7178.54	8103.97	7969.83	6846.78	7125.11	6687.84	6779.13	7286.68	6952.37	6994.27	6706.56	6945.81	6459.4	7404.46	7571.03	6922.28	7123.81	7056.97
VIT_18s0001g07590	Argininosuccinate lyase	7087.18	6482.67	7625.29	6900.47	7228.81	6874.75	7390.29	5579.79	6903.24	7052.75	7018.3	6721.72	6128.07	5914.39	6067.61	6534.38	6457.61	6611.15	5552.16	5303.37	5006.99	5624.31	5833.91	6043.51	7779.24	7737.71	7580.67	7207.62	7507.76	7114.62	6289.72	7011.64	7093.53	6104.96	6190.26	5962.86	7184.53	7729.42	6572.97	6109.73	6652.15	6995.5	4912.11	5684.16	5882.56	5579.84	5726.02	4647.01
VIT_10s0042g00630	SET domain-containing protein	4976.36	4451.65	5228.81	4888.62	5163.91	4785.61	5398.22	5117.74	5524.68	5015.67	4546.96	4790.14	4404.96	5557.96	4719.65	4912.88	5020.96	4804.8	5676.67	5748.69	5918.47	5403.62	5366.4	5329.18	4554.58	3792.79	4152.28	4398.01	4785.15	3702.52	6202.18	4958.1	5509.64	5819.25	6055.19	5473.25	4528.78	3606.61	3749.97	4897.15	4478.7	5140.55	5405.02	5929.55	5908.75	5776.05	5980.69	5962.01
VIT_10s0003g02670	AML5 (arabidopsis mei2-like protein 5)	4807.61	5467.83	5275.66	5635.53	5095.75	4899.97	6192.04	5675.21	7037.38	5744.54	5388.38	5688.93	5451.87	5597.36	6033.16	5215.66	5348.19	5083.12	5812.81	6305.69	6052.6	5774.1	5729.4	5684.71	6876.19	6571.93	6543.18	6105.37	6668.3	6237.48	7506.22	7880.06	7728.34	7486.74	6950.44	6412.44	6430.63	5254.75	6140.58	5746.77	6689.4	5786.92	6750.87	6367.29	6761.95	6456.85	6850	6078.61
VIT_18s0001g14020	5'-3' exoribonuclease 2	5143.37	5908.82	7676.73	6062.76	6302.83	6732.27	6904.46	6067.51	6686.65	6872.95	6901.95	6832.16	7319.89	6977.78	7723.35	6945.49	7155.68	6735.29	8820.94	8421.73	9697.02	9563.91	9194.45	8824.99	7957.39	7441.07	6623.17	6335.84	6237.6	6913.03	6209.29	6839.27	7115.87	6148.85	5762.71	5955.4	7051.81	7739.08	6789.39	6049.46	5924.85	6389.36	7294.89	6653.73	6525.72	6872.15	6412.35	6655.68
VIT_06s0004g00850	DEAD box RNA helicase	5964.01	5099.2	5802.64	5381.77	5423.15	5260.27	5413.93	5726.95	4975.11	4772.68	5021.45	4390.91	4449.15	4424.28	4475.79	4225.31	4232.66	4217.97	4932.59	5319.49	5294.17	4717.62	4988.41	5259.2	4576.39	5193.32	5260.79	5100.47	5319.17	4917.91	4720.39	5076.1	4534.3	4813.85	4445.05	4443.41	4078.75	3719.76	3680.19	3918.34	4045.43	4341.71	4635.33	5307.32	4740.39	5277.23	4757.37	5204.35
VIT_08s0007g07420	MUT9-related serine/threonine protein kinase	10884.2	12368.4	12359.4	14835.2	14817.2	14441.1	16901.5	13994.8	16122.1	14893.8	14271.9	14894.3	13834.8	13672.2	13309.4	14952.4	15167.3	14737.5	13532.6	13341.5	13904.2	13597.5	13793.9	13990.2	15935.8	16256.4	15434.7	16419.1	15465.4	16597.7	17388.4	18602.3	18021.6	16360.3	15166.4	15388.9	14879.3	17452.4	15945.2	13941.3	15183.7	15013.7	15865.8	15717.2	15978.4	14840.9	14303.6	14949.8
VIT_12s0035g01860	ATP-dependent Clp protease ATP-binding subunit ClpX1 (CLPX)	2336.91	2985.44	2889.44	2981.99	3081.62	2956.99	2735.75	2369.19	2565.26	2362.26	2439.35	2484.47	2154.6	2378.93	2155.8	2390.38	2310.98	2469.78	1989.74	2210.62	2096.98	2251.72	2112.31	1972.9	2853.6	2532.07	2832.12	2583.96	2610.56	2775.65	2836.02	2570.51	2742.4	2673.7	3177.91	3256.12	2701.31	3054.72	2760.31	2760.22	2522.61	2631.11	2282.58	2303.99	2406.26	2499.26	2315.68	2542.28
VIT_05s0102g01150	F-box domain containing protein	4085	4077.99	4720.79	5223.85	5098.66	4736.21	4995.96	4139.62	5345.29	4754.82	4139.28	3876.48	4190.14	4502.15	3777.22	4538.81	4678.55	4399.08	4920.1	4726.87	4689.8	4337.75	4641.45	4945.15	4934.25	5045.53	4816.57	5632.7	5458	4945.24	5931.57	5572.61	5750.94	6012.39	7088.09	6873.1	4878.5	5445.18	4797.03	5097.22	5041.9	5126.59	4927.27	4500.52	4874.81	4690.91	4913.14	5060.15
VIT_18s0001g02810	Acyl-CoA synthetase long-chain member 9	11655.5	12482.1	12505.9	13220	13114.9	13401.1	9765.1	9814.55	11209.3	10232.8	10671.9	10821	9807.95	11324.4	10548.9	10764	10565.2	10962.7	10254.2	8813.39	10210.9	10909.8	10427.9	9946.01	13108.2	13048.4	13213.2	13606.2	13423.6	12752.1	9754.83	10178.5	11233.9	9158.97	9815.99	10222.4	11246.4	11602.1	11822.6	10585.6	10750.1	11296.8	10438.4	11504.1	10133.6	10903.5	10834.8	12285.6
VIT_16s0098g01020	Splicing factor, arginine/serine-rich 1/9	6737.85	8240.3	6911.76	5953.25	6482.36	7764.37	7015.55	7794.95	7039.07	6929.9	7295.08	7267.73	6086.64	7272.26	7243.19	6737.24	6695.2	6779.27	10408.4	9798.22	10981	9188.17	9305.9	9423.63	6540.26	6745.76	6998.91	6410.3	6818.39	6992.95	6973.94	6861.31	7105.95	7107.83	6547.32	5514.74	8301.43	7605.65	7007.62	7528.35	8567.61	6866.47	8014.11	6690.58	7605.77	7674.29	8116.67	7446.53
VIT_00s0216g00020	Glycosyl transferase family 8 protein	7935.52	7911.09	8832.57	8972.59	9652.95	9313.83	8756.86	7174.37	8745.32	9293.58	8620.9	8595.57	6600.38	7565.59	6836.9	7640.79	8007.02	7274.57	7490.16	6797.37	6741.28	6442.97	7118.09	7793.22	9359.6	9380.82	8982.75	9526.48	9084.19	9164.55	6818.88	7080.21	8026.87	7452.37	7477.14	6527.63	8642.99	8421.56	9187.49	8215.41	9505.28	8264.23	10921.2	8892.6	9688.87	8805.94	9060.33	9029.38
VIT_06s0009g03520	Signal peptide peptidase	6714.19	7641.84	8640.21	8665.98	8838.17	8721.41	9386.46	7790.55	9688.43	8316.83	8989.53	9416.19	8982.73	10409.2	9965.94	10367.4	9874.4	10860.3	9347.86	9128.13	9526.45	9603.12	9562.76	9522.4	11486.8	11934.4	10963.2	10689	11033.8	11473.7	9353.52	9516.11	10582	10577.2	8600.98	8501.41	11144.2	11714	12208.7	10510.7	11585.9	11370.5	12738	10473.5	10878.8	10589.7	10482.4	10455.7
VIT_04s0008g03800	RNA recognition motif (RRM)-containing protein	4315.89	4649.53	3275.39	4781.66	5291.4	5113.69	3919.4	4010.74	3879.59	3943.34	4042	3850.86	3662.51	3949.33	3678.86	3914.04	3813.01	4015.07	5220.53	4613.35	4615.15	4387.08	4518.55	4650.03	4668.41	4705.79	4575.64	5140.87	5329.61	4783.71	4039.66	4207.4	4121.33	4482.1	4142.29	3610.31	4274.03	5042.7	4555.07	3896.73	4862.89	4347.9	5324.35	5056.44	5796.55	5566.92	5374.6	5566.22
VIT_18s0122g01040	Ubiquitin-protein ligase	9583.37	8112.95	8336.96	8019.26	8897.16	8516.92	10856	9137.44	11143.7	13386	12095	12508.4	10321.2	10028.1	11897.2	11028.5	10904.2	11152.8	12186.9	11001.3	11719.4	9480.43	9464.44	9448.46	9787.44	8512.68	9460.64	8887.03	9359	8928.21	10567	10533.1	11037.6	10079.1	8920.42	8537.44	10049.9	10546.6	10078.8	9539.57	9886.57	9301.74	10327.8	8137.04	9598.47	8473.81	9187.81	8097.6
VIT_03s0088g01040	Aminotransferase AGD2	5162.2	5348.68	6719.43	6292.1	6130.64	5243.66	4849.25	4458.61	5148.2	5079.25	5125.21	5174.71	5015.27	5107.76	5093.76	5282.73	5044.57	5520.9	5105.63	5144.59	5026.11	4710.56	4909.25	5107.93	6705.93	7082.48	6197.33	6398.53	6653.14	6965.17	5009.38	5777.89	5609.36	5683.35	5512.35	5100.29	5280.09	6080.23	6055.78	5113.02	5481.37	5317.17	4710.59	4527.25	4859.88	4577.81	4381.48	4450.69
VIT_06s0080g00800	Vesicle-associated membrane protein 714	9564.07	7857.8	8610.87	7732.78	8372.05	9124.39	10728.4	10514.9	10496.9	10002.7	9492.4	8651.32	8500.95	8396.94	9391.31	8585.06	8339.79	8830.34	9442.22	9929.22	9441.7	9287.92	10099.8	10911.7	7125.79	7987.56	7901.34	7356.36	7585.92	7075.25	9121.81	9375.58	9714.86	8236.29	8507.14	8009.19	9083.64	10754.5	9268.28	8826.77	9621.9	8802.63	10617	10059.7	12284.7	10651	10633.2	9840.71
VIT_05s0020g00460	Evolutionarily conserved C-terminal region 6	9411.92	9406.25	10815.6	9731.92	9709.14	10032.5	9621.06	9633.76	10135.6	8386	8691.26	9116.1	8982.88	9708.89	10050.5	9466.33	9396.81	9535.84	11345	11879.8	10110.9	11140.7	11059	10977.2	10521.6	10439.2	10304.5	9916.14	11279.5	10975.1	8036.46	8394.07	9124.84	8242.77	7657.91	7339.97	10566.6	10552.4	10017.6	8522.09	10766.2	8771	12079.8	10238.1	10929	11045.2	12156.8	11966.9
VIT_04s0008g01670	PHD finger protein alfin	4189.63	4502.15	4967.32	4230.1	3780.59	4432.27	3720.67	3877.5	3849.01	3414.38	3314.38	3482.28	3226.82	3621.1	3939.18	3092.94	2994.44	3191.43	3254.47	3850.92	3647.79	3943.94	3924.88	3905.83	3453.67	3724.84	3715.57	3399.16	3424.2	3544.6	4257.13	4169.43	4304.68	4280.98	3768.81	3452.45	4291.87	4267.87	3840.39	3805.85	3922.2	3520.79	4550.69	4017.03	4658.37	4875.26	4910.14	4335.32
VIT_07s0005g00880	fumarate hydratase	10413.4	10828.9	8436.85	9334.61	10189.3	11284.1	7724.25	7119.29	8346.25	7572.29	7640.7	7754.5	8257.41	8604.32	7441.62	8257.77	8414.23	8101.3	8183.39	7714.88	8033.35	7622.13	7565.59	7509.06	10418.7	10312	11346.2	10542.9	10676.9	10315.2	7432.81	7748.47	8199.05	8758.78	7970.16	7592.02	7497.44	9429.77	8245.97	7760.53	8674.03	8737.02	9557.16	8544	8644.67	9019.84	8605.63	8975.16
VIT_03s0088g00330	F-box protein 7	6620.67	6331.9	7095.84	6297.62	6535.48	5947.89	6645.77	6084.75	6708.62	7724.85	6723	6894.69	7135.11	7394.14	7348.78	7415.76	7347.3	7484.23	7925.66	8599.77	8647.34	8377.52	7901.13	7424.74	5580.23	5304.19	6187.07	6434.36	5993.91	5656.89	7568.05	7347.2	7427.37	7642.35	8055.2	7598.33	6109.65	6981.55	6061.9	6322.43	5681.33	6117.07	6915.64	7365.93	6223.57	7449.04	6405.34	7631.14
VIT_12s0035g00720	Permease nonimprinted in Prader-Willi/Angelman	6619.91	7949.22	7932.3	9182.75	9450.99	8956.6	7372.56	6688.03	7018.74	7384.7	7164.15	6434.4	5929.71	6855.06	6243.19	6647.31	6519.51	6775.11	6414.85	6714.74	6292.24	6647.68	7152.21	7656.74	7478.07	8959.39	7644.09	8953.18	9091.03	8556.8	5811.26	6109.4	6551.44	6846.15	7050.23	5933.99	7829.8	8077.03	7754.69	6972.58	8100.63	7449.84	6994.3	7417.35	8250.07	7436.48	7923.36	8102.98
VIT_10s0042g00070	Proteasome 20S alpha subunit C (PAC1) (PRC9)	22673.4	20350.6	16101.5	17462.8	19329.5	20250.1	15390.5	16187	15868.1	16378	15619.3	15647.3	16294.9	17174.5	16097.6	16059.3	16166.3	15952.3	17960.7	17316.9	16549.7	18281	19092.5	19904.1	16329	16476.3	18313.7	16143.8	16634.5	16828.8	14269.9	14024.8	14651.4	13805.7	13205.1	11302.5	15318.1	15178.6	13444.6	13958.6	14511.7	14240.9	15695	14777.1	15119.9	17367.6	16014.8	15304.8
VIT_06s0009g02320	4-diphosphocytidyl-2-C-methyl-D-erythritol kinase, chloroplast precursor	5803.28	6157.9	6830.06	6262.55	6015.2	6243.81	6073.24	6467.29	5692.83	6962.16	7055.94	7019.87	6658.31	5830.07	6596.04	5896.7	5357.22	6436.18	5959.31	5858.19	5616.94	6094.47	6031.46	5968.46	6114.78	6460.66	6822.5	6462.2	6881.54	6216.93	7020.52	7528.88	7261.87	6577.14	6254.51	6343.73	5249.77	6724.14	5353.09	5485.97	5447.86	5670.34	5162.27	4819.69	5244.1	4906.4	4766.65	4275.01
VIT_14s0083g00220	Zinc finger CCHC domain-containing protein 8	4026.95	4232.61	5135.46	4910.34	4568.51	5140.53	4843.99	4218.39	4340.69	4936.95	5093.95	5053.69	4011.01	3999.48	4577.31	3874.69	3702.11	4047.28	5819.64	5112.77	5564.53	5812.81	5566.35	5319.88	5148.7	4801.22	5269.41	4761.56	4810.51	5219.32	5153.82	5268.59	5399.61	5094.04	5300.18	4947.65	5227.97	5942.82	5141.71	4442.03	4630.45	4867.36	4302.22	4005.78	4122.08	4198.89	4552.68	4250.56
VIT_09s0002g03990	Unknown protein	8054.82	5646.31	7579.23	8087.58	8251.77	7790.23	9879.77	7462.51	10449.6	8557.84	8663.83	8296.35	7705.39	7866.47	7631.22	8231.93	8557.85	7906.01	10302.9	8960.08	9635.01	9547.12	9746.07	9945.03	7405.61	7635.6	7598.01	7810.05	7881.54	7761.54	9436.07	9505.53	9390.76	10344.7	8467.05	8220.85	8764.9	10014.3	9557.53	8508.82	8770.2	9850.18	11029.8	11091.5	11614.1	10795.6	11499.3	10330.2
VIT_11s0037g00600	Calcium-binding EF hand	3843.09	4424.1	3276.58	2957.93	2845.28	3116.75	3381.43	4058.33	3102.82	3254.22	3414.97	3327.27	3858.9	3502.29	4012.22	3448.39	3141.59	3755.2	2990.9	3592.19	3435.87	3559.56	3430.89	3302.22	3045.11	3215.84	3130.66	2956.19	2975.46	3350.85	3205.22	4039.61	3876.47	3425.05	3203.99	3189.48	4408.81	4246.52	4217.14	4015.35	4275.46	3873.09	4251.15	4265.05	4713.16	4545.85	4357.09	4369.18
VIT_17s0000g09280	Ubiquitin-associated (UBA)	16868.1	17985.8	18090.5	18912.2	19090.2	18428.5	20472.1	17965.5	21083.3	18631.2	18748.6	18965.2	17959.6	18405.7	20036.4	18979.1	19602.1	18356.1	22752.9	21791.8	22198.1	23206.4	23921.3	24636.3	19448.9	19754.7	19526.2	18529.3	19318.9	18058.5	21507.3	20589.9	21842.6	20895	19145.1	17916.6	20367.8	21626.4	19223.3	17696.9	20601.1	19533.3	23478	24677.7	23276.7	23458.7	23377.8	23972.8
VIT_15s0024g00820	Stress-induced protein	10340.8	8241.28	7899.15	8589.36	8774.03	9706.1	12263.7	11978.7	13109.6	11419.9	11122.7	10426.6	11223.5	10695.9	10753.1	11056.5	11751.5	10361.5	12464	11613.8	10685.7	10494.3	11210.8	11927.4	9400.32	9111.73	9737.11	8789.14	9025.64	9499.7	11608.3	11631.2	12697.2	10756.8	9314	9647.27	12672.8	13744.5	12021.2	11453	13228	11877	11041.4	10623.6	11553	11881	11851	9900.8
VIT_11s0016g01920	EIF-4A3	18855	17907.7	16822.1	17404.1	16295.4	17845.5	21946.9	20757.1	22056.2	20625.8	19975.5	19035.9	20042.4	20119.7	18841.3	20753.4	20908.1	20598.8	20406.7	20515.5	20938.4	20554.4	21140.3	21726.3	19316.3	18564.6	18345.7	19395.8	18801.4	18548.8	20965.3	21404.6	22947.5	21762	20784.9	20811.7	24017.2	21773.6	23002.2	21265	23516.4	23358.8	24588.6	22139	25703.9	21306.2	23120.2	23378.5
VIT_06s0004g03220	Elongation factor 1-alpha 1	24050.5	27828.5	25412.2	26846.9	26480.2	24800.5	21183.5	24488	21931.8	24941.4	23309.1	23919.9	26974.9	27412	25031.5	26678.4	26610.9	26745.9	26007.1	25572.4	25570.7	23121.8	23987.6	24853.4	28051.2	28784.2	26619.6	28029.1	27397.1	28449.4	23939	23247.2	22602.2	24284.8	24593	25916.5	21313	19906.3	19738	23408.2	16901.8	20313.9	17576.7	23116.5	18402.4	21613.6	19805.1	21580.9
VIT_18s0001g09460	GASA5	23606.3	24916.7	21926.7	22452	23058.3	21839.6	25716.8	30406.9	26353	29234.7	27114.6	27923.7	26496.9	26545.6	26512.8	26033.1	26119.2	25947.1	27745.8	28164.8	26785.3	29249.4	29163.4	29077.3	24330.7	23013.3	23215.7	23320.2	23666.4	22693.2	31140.9	32034.1	30556.8	28121.1	30802	30566.1	27070	20238.1	20923.8	25661.8	23115.8	21901	21695.5	24432.6	21814.9	23388.4	22245.1	25203.7
VIT_13s0019g03470	Translation initiation factor eIF-3 subunit 5	8011.61	8124.94	7015.87	6741.64	7688.33	7189.75	7210.18	7563.1	7187.11	6389.15	6280.7	6452.01	6966.34	7686.68	7088.03	7092.68	6518.85	7666.5	6048.03	6230.67	5953.63	6224.68	6444.7	6664.71	7062.68	7203.22	7389.41	7598.59	7283.48	7318.96	6335.37	6493.1	6561.65	6885.52	6623.12	6165.96	8180.58	9248.28	8894.46	8591.16	9127.45	7880.15	7886.58	7331.01	7648.14	6994.85	7334.06	7157.73
VIT_04s0079g00840	Catenin, beta like 1	3137.61	3233.25	3778.72	3731.85	3525.5	3151.82	3646.48	3673.05	4059.98	3986.09	3709.38	4014.94	3321.29	3648.32	3445.77	3596.9	3603.54	3590.26	4579.25	4281.26	4483.4	3891.81	4178.09	4464.36	3659.54	3971.38	3553.72	3803.4	3734.52	3523.2	3862	3499.56	3057.25	4152.48	3643.04	3535.03	4386.47	4003.36	3982.91	3558.96	3699.21	4579.3	4792.12	4827.62	5760.81	5008.97	5040.04	4800.83
VIT_06s0004g01270	Callose synthase catalytic subunit	12526.7	13447.1	12118.7	12847.1	13665.5	13074.8	15428.3	13847.3	16025.5	11647.9	11700	12724.3	13112.7	13975.7	12676.2	13450.1	13740.3	13159.8	12824.7	13274	11507.7	12307.1	12337.1	12367	14424	13497.6	13265.8	13226.4	14315.9	13460	15229.9	13671.7	16007.1	15052	14273.8	14788.1	17823.4	16979.5	19002	14267.5	17754.9	17046.8	14369.8	15925.1	16369.3	14905.8	17056.9	14627.8
VIT_12s0142g00170	Potassium transporter (KUP7)	8725.8	7347.16	7560.7	7553.46	7072.16	6976.47	6163.38	6079.27	6110.7	5458.87	5449.94	5317.23	5859.3	5307.41	6219.58	5191.26	5214.67	5167.86	6743.35	6980.44	6875.34	6593.44	6525.53	6457.61	6705.23	7320.44	7768.02	6936.27	7116.33	7379.15	6558.85	6763.57	7595.29	6942.34	6350.85	6894.6	6187.16	7291.57	6554.94	5853.48	6310.26	6700.65	7674.11	6329.99	6733.58	6333.42	6914.67	6239.05
VIT_09s0002g00430	AT-rich interaction region	4392.19	5100.64	5167.59	6220.73	6109.01	5848.25	5501.57	4475.2	5273.09	4858.2	5011.15	5386.25	4799.77	5429.7	4770.16	5331.9	5009.63	5654.18	6698.39	6830.72	6262.42	6415.81	6794.58	7173.35	5555.48	6319.2	5892.4	6298.29	6405.9	6220.79	5319.66	5557.62	5990.97	5497.92	5106.71	4926.81	4813.71	5171.41	4747	4729.22	4779.18	5047.72	5103.98	4805.92	5469.75	4938.7	5400.26	5525.17
VIT_07s0031g01970	Proteasome 26S regulatory subunit (RPN5)	12762.6	12228.5	12362.4	12517.1	11885.3	13245.6	12985.8	12564.4	13738.6	13179.6	12406.8	12483.1	12019.3	14351.1	13546	14147.1	14106.1	14188.2	15514.7	16584.7	15410.5	16851.7	16955.5	17059.3	13135.6	13948.5	13794.5	14218.8	14360.9	13931.6	13251.6	13592.6	14081.2	13694.2	12819.7	12087.1	14066	13974.1	15718.2	12184.5	13716.9	12864.3	15620.9	15395.9	15920	15215.1	17005.7	16066.9
VIT_07s0031g02300	Translation initiation factor eIF-6	12118.7	12816.6	11178.9	10136.1	10870.6	11189.4	10233.5	10880.2	9435.05	10895.9	10885	10168.8	10652	9900.47	11007.1	9911.59	9231.08	10592.1	12010.3	11818.3	12482.2	12159.6	12572.9	12986.2	10922.7	11285.4	10863.2	10457.2	10385.5	10900.1	9266.33	9221.45	9254.09	9455.82	9427.04	9229.83	8985.66	10544.6	9274.37	10012	8907.74	9853.01	11383.3	13366	11526	14452.9	11487.1	13894.2
VIT_03s0088g00990	Metal transporter CNNM4 (Cyclin-M4)	4917.96	4743.54	4247.98	4932.79	5179.56	4815.98	3429.29	3700.7	3712.75	3669.42	3584.25	3683.45	4035.12	3787.35	3980.12	3911.85	4002.21	3821.48	5115.66	4334.66	4454.74	4941.09	5163.46	5385.84	3890.92	4167.43	4174.96	4530.57	4686.17	4245.26	4201.85	3750.81	3909.13	4185.41	3797.97	3651.82	3955.55	4133.54	4595.89	3905.73	4241.57	4017.54	4756.75	4302.57	4866.73	4485.73	5064.78	4328.77
VIT_16s0050g00580	Signal peptide peptidase	12261.1	11289.2	12966.8	13272.5	13457.8	13225.4	15282.6	12243.1	14787	13891.1	14179.8	13521.4	12242	12687.7	13224.8	13054.2	13025	13083.3	15086.4	14429.3	13967.7	15125.4	15210.9	15296.3	12224.5	11590.7	13169.6	12474	12069.2	11839	11599.1	11514.2	12032.3	11098.5	11222.3	9910.03	12900.2	15927.1	14052.2	11971.4	12426.6	12994.2	16254	14693.9	16068.4	15062.5	16331.4	14855.5
VIT_15s0046g00250	Transducin protein	3299.11	3882.88	4601.59	3999.65	4719.55	4975.54	5763.03	5291.84	5925.75	4614.34	4935.53	4708.74	4690.84	4841.32	4917.03	4370.77	4585.87	4155.66	4271.65	4263.46	4136.6	3781.64	3964	4146.35	5264.13	5305.4	5027.74	5023.36	5154.53	4577.24	5455.69	5079.52	5454.27	4686.19	3969.93	3876.46	5426.43	5922.75	5202.67	5093.47	5330.57	5409.59	5160.95	5209.07	5755	5642.61	5197.32	4887.11
VIT_13s0067g00900	Phosphoinositide-specific phospholipase C	11761.3	11329.7	13799.5	12801.3	12432.9	11963.3	15055	13819.8	15314.4	15438.4	14756.6	14182.2	15915.5	15561.2	16869.2	15398.1	15854.2	14942	15769	15211.4	14572.1	15382	14924	14465.9	13910.4	14583.8	13242.7	14104.5	13380	14078.5	16515.1	17138.6	17149.5	17646.7	16140.2	18116.5	15729.7	16122.8	16295.5	15824	14885.4	16203.4	14825	15932.2	16359.4	17095.8	15784.2	16688.2
VIT_07s0005g00070	5,10-methylenetetrahydrofolate dehydrogenase-5	2355.2	2720.13	2078.8	2174.55	2486.59	2447.47	2652.51	3042.94	2694.57	3085.16	2481.4	2943.44	2591.28	3281.4	2993.05	3010.41	3172.58	2848.23	3617.88	4100.74	3387.61	3922.34	3855.66	3788.98	2557.41	2883.36	2996.07	2701.42	2599.93	2794.9	2918.16	3020.45	2959.45	2998.82	2642.19	2644.74	3363.24	3139.79	3555.17	2561.67	3181.51	2375.78	3013.74	3059.5	3263.97	3141.4	2892.81	2992.7
VIT_03s0038g02730	Mutator-like transposase	2428.15	3694.83	3530.08	4408.1	3477.96	4207.22	3245.51	2903.54	3552.6	3425.65	3137.95	3335.95	2906.54	3675.69	3035.93	3342.17	3277.3	3407.04	3533.66	3771.82	3838.79	3192.33	3155.19	3118.06	3894.79	3807.13	3938.34	4088.89	4339.81	3710.71	4529.15	3564.95	4142.07	4646.95	5743.14	5356.35	3201.95	3172.62	3217.59	3280.67	3259.76	3607.39	2689.61	3276.94	3170.02	3174.81	3287.8	3345.58
VIT_16s0039g02770	No hit	12535.2	10269	9783.06	9205.88	9533.46	9419.32	10301.2	10587.1	10212.2	9451	9546.6	9043.44	10600.2	9385.44	10365.1	9230.92	9346.83	9115.01	11750.4	11866.3	11319.6	11634.5	11525.5	11416.6	8230.18	9124.93	9436.79	8735.9	8793.36	8363.57	9205.57	9373.22	8751.78	8950.45	8007.86	7637.09	8302.09	10029.3	7945.92	9236.77	9530.47	8883.79	11347.2	10917.9	11244.9	11470.2	10503.7	10446.3
VIT_07s0130g00340	Esterase/lipase/thioesterase	10142.9	8667.19	8328.69	6993.07	7915.02	8965.71	6990.76	7395.45	7161.11	7349.64	6809.77	6950.55	6101.02	6038.66	6729.72	5877.63	5729.97	6025.29	6743.05	6705.78	6971.95	6659.64	6489.98	6320.33	6932.85	7220.18	8137.38	7327.29	6961.58	7671.93	8584.31	8164.68	9568.36	7709.87	8309.65	8267.97	8040.29	7420.86	6989.37	8505.53	7661.57	7491	7636.92	7157.67	8044.36	7881.63	7990.99	7769.69
VIT_00s0407g00060	Catalytic/ transferase	5103.77	6832.19	6785.48	5139.94	5491	6099.24	6059.67	6197.17	5290.4	5190.88	5552.76	5561.03	5612.05	5266.02	6613.04	5432.31	5125.7	5738.93	6605.17	7722.33	7229.45	8087.57	7537.1	6986.62	6064.82	5441.21	5388.22	4955.62	5135.06	5768.8	5361.62	5599.01	5838.28	4399.55	4788.01	4835.28	5852.49	5865.14	6009.36	5611.78	5312.01	5249.2	6175.11	7111.08	6472.11	7212.74	7135.88	6827.86
VIT_05s0062g01080	Translation initiation factor eIF-3 subunit 8	8677.19	9224.43	9718.9	10357	9790.97	10257.7	8442.43	8891.65	8707.41	8698.44	8268.32	8815.45	8790.05	9147.89	9903.27	9254.74	8963.72	9545.76	11021.9	10576.3	10304	11451.9	11345.9	11240	10072.5	10440	11545	10068.6	10688.8	11142.6	8379.13	9113.58	10308.3	9466.17	9956.74	8439.25	10854.6	11329.1	13104.3	9967.81	12466.9	11383.4	12030.2	11690.2	12141.9	11052.3	12195.5	11949.9
VIT_01s0011g00480	Aspartate/glutamate/uridylate kinase	4313.62	5072.73	4756.42	4185.8	4156.68	3978.86	5002.63	4999.27	4781.42	4934.62	4666.09	4863.27	3989.34	4246.53	4341.43	4207.56	3857.12	4558	4551.99	5365.63	4863.53	4357.98	4510.06	4662.15	4699.17	4564.37	4741.51	4469.35	4219.27	5094.27	5906.45	6091.7	6252.49	6041.52	5487.27	5462.71	5132.97	5119.88	5488.51	5048.32	5044.85	4719.77	4796.01	4741.48	4858.51	4382.04	4751.82	4555.2
VIT_03s0038g01820	Translocon-associated protein alpha TRAP complex	14731.9	14613.4	13398.7	14226.5	15418.3	13570.3	11987.2	12567	11641.4	12221.6	12600.4	13024.5	12272.5	12551.5	12131.7	12206.9	11366.7	13047.2	13609.6	13065.8	15533.4	14452.5	14871.3	15290	13685.3	15695.7	13064.7	15044.4	14156.6	15265.6	11216.2	12459.4	10278.1	12570	11486.7	11145.3	13784	15289.6	14191.2	14485	13919.6	14321.4	17238.6	17729.3	14860.4	15725.8	15771.6	15965.7
VIT_14s0066g00450	Sucrase	14503.1	13460.2	11832.1	13369.2	12220.1	13709.1	11492	11003.6	13358.8	12031.3	11124.7	10956.7	11743.7	13480.2	11463.4	12890.3	13001.7	12778.9	11444.2	11555.1	10451.5	11562.1	12186.5	12810.9	12676.1	12759.3	14871.7	12815.3	13843.6	13084.1	12403.1	11937.1	13893.9	12293.2	11877.4	10629.8	16104	17403.1	18367.1	14626.8	18232.3	15767	14403.7	13582.4	14872.8	15065.8	14981.3	14105
VIT_13s0139g00200	Orotate phosphoribosyltransferase	18785.4	17691	19658.9	17812.1	18269.8	19629	16871	16845.4	16917	14236.8	14987.2	15909.8	18325.6	18903.4	18640.7	17872.9	18047.7	17698.1	19675.4	20203.1	21151.1	20134.3	21038.2	21942.2	18540.5	15976.6	16367.5	17092.1	17469.8	17184.5	17659.4	16127.9	17246.8	17037.6	19418.9	18614.1	21309.3	21422.1	21240.1	19551.9	19666.8	18861.7	18761.7	20466.3	19731.6	21233.9	19675.7	22323
VIT_14s0171g00270	COP9 signalosome complex subunit 3	3149.34	3388.83	3945.27	4153.86	4368.47	3663.46	4113.69	3843.72	4752.36	3998.24	4205.4	4169	3877.93	4184.28	3864.25	4185.97	4200.71	4171.23	4809.86	4552.31	4708.51	4714.74	5143.82	5572.9	4602.87	5164.84	5084.86	4920.06	4922.95	4689.97	5339.12	5631.01	5424	4886.75	4606.51	3837.87	4600.78	5237.92	5360.56	4233.52	4661.34	4289.76	5685.53	4856.84	5196.33	4829.97	5255.13	4749.6
VIT_19s0027g00070	Protein Phosphatase 2A subunit A3 PP2AA3	8987.38	10412.4	11443.9	12333.5	11410.7	10487.9	10066.3	9411.49	10110.8	9532.84	8839.35	9681.44	8563.81	10144.9	9107.36	9925.38	9581.9	10268.9	10830.7	10515.1	10150.6	11293.9	11261.2	11228.4	11609.2	10696.7	10927.1	10390.9	11926.1	10575.7	11996.1	9841.31	11116	11873.7	14352.4	14143.4	8561.14	7316.55	7940.15	9597.5	7277.23	9428.46	7713.27	9644.76	8238.5	9224.85	9421.24	9725.17
VIT_04s0008g01170	FtsH protease that is localized to the mitochondrion	7625.5	7467.06	9102.41	8613.02	8603.66	8284.7	7299.95	6571.32	7105.62	7817.82	7650.33	7741.05	7544.82	7858.1	8246.67	8104.07	8120.65	8087.5	9794.86	9181.16	9028.23	9053.42	9583.41	10113.4	7620.45	7990.72	7837.24	7973.85	7795.2	8000.14	7931.15	7243.56	7592.07	7940.34	7917.46	7643.68	7884.72	8629.44	8405.42	8448.03	8596.03	8702.96	9664.57	9906.06	9464.54	9371.32	10230.8	9482.22
VIT_01s0011g05400	Actin related protein 2/3 complex, subunit 2	3611.88	3495.6	4090.53	3324.33	3906.54	2939.77	3889.56	3061.55	3923.53	3294.17	4056.97	3517.25	3446.78	3659.96	3823.4	3718.79	3601.76	3835.81	4343.07	4188.34	4201.04	4218.33	4321.12	4423.92	4088.29	4590.18	4171.21	4733.86	4526.16	4719.28	3062.4	3972.09	3554.59	3394.87	3305.95	2995.73	4381.63	4555.76	4364.71	3842.29	4205.97	3799.86	4819.56	4576.6	5121.3	5011.62	4766.07	4541.91
VIT_19s0177g00140	Thiazole biosynthetic enzyme, chloroplast (ARA6)	31059.4	31537.2	28232.1	27919.4	29191.4	29969.8	25725.5	27225	27328.8	30525	30115.1	27352	26742.2	24781.2	28339.1	26081.7	26017.3	26146	35934.7	34100.6	34924.3	34306.5	34177.9	34049.2	30518.8	30988.5	33355.6	33125.9	30716	32227.2	28983.7	31588.1	29754.3	28883.8	26523.2	25466.2	27370.2	25956	25718.5	23868.2	26643.9	23586	33556.5	29095.2	31036.6	30539.7	32585.7	28709.1
VIT_01s0137g00250	T-complex protein 1 epsilon subunit	12410.6	12432.6	13264.3	13189.5	13048.8	12140.4	10562.6	9623.68	10891.7	9472.1	9398.69	9612.8	10200.8	9417.65	9937.52	9550.05	9826.39	9273.71	9948.21	8980.16	8984.06	9189.01	8935.51	8682.01	10522	10564	9225.37	10795.9	10905.4	10730.7	10292.8	10052.2	10426.9	11305.4	11559.8	12283.3	10427.7	12194.6	11099.5	10886.2	11252	12023.3	10389.8	10073.2	9783.39	11836.9	9474.16	11326.1
VIT_11s0149g00020	Brix domain-containing protein	6581.96	8187.71	6386.14	6826.53	6918.8	7810.7	5482.94	5846.32	5734.82	4907.67	5113.53	4927.67	4958.05	5212.89	5701.08	5144.09	5045.7	5242.48	6346.24	6806.95	6721.75	7372.58	7083.2	6793.82	6907.13	6756.46	6302.05	6333.28	6710.22	7154.81	5476.86	5533.65	5957.33	5980.91	5527.87	5492.52	5519.29	6295.32	5557.84	6667.61	5861.08	5887.26	5210.41	6300.22	5406.64	6076.55	5784.58	6682.19
VIT_03s0017g01690	CIP1 (COP1-interacting protein 4)	11033.5	12416.2	12244	12808.6	11819.6	12198.3	15163.1	15402.1	16260	14356	13502.6	13757.9	16252.3	15960.2	15367.9	16372.7	16235.7	16509.8	12241.4	14392.6	14581.9	14505.5	14106.3	13707.1	13021.8	12667.9	11187.2	13986.4	13140	13071.9	15587.9	14898.8	15423.1	15084.7	16146.5	16699.3	19964.9	16531	16316.8	17239.9	14975.6	15767.6	13840.3	15007.4	14205.5	15110.2	12565.1	15266.4
VIT_02s0234g00080	Enoyl-CoA hydratase/isomerase	3972.49	5114.61	3937.42	3785.36	4159.13	4542.4	3720.22	4087.19	3278.68	3455.01	3719.83	3182.02	3194.18	3322.46	3480.95	3230.65	3018.98	3442.31	3050	3436.76	2870.31	3475.86	3417.6	3359.35	3572.95	4024.1	3660.09	3914.13	3708.73	3591.85	3863.94	4274.83	4084.63	3988.73	3849.4	3843.81	4506.78	4549.47	4681.6	4074.41	4386.56	4439.75	4180.17	4385.91	4466.37	4293.14	4186.46	4302.93
VIT_02s0025g00070	Ubiquitin-conjugating enzyme E2 H	6792.71	8447.34	6026.46	5824.83	5699.11	6511.05	7689.22	8498.3	7530.54	6909.67	8271.26	7639.84	8516.54	7287.36	8058.34	7928.07	7506.87	8349.27	7614.27	7921.81	7797.77	7959.8	7830.38	7700.97	6152.47	6266.19	5798.57	5929.15	5651.1	6251.47	7744.87	8206.05	7903.62	8275.08	8478.28	8017.93	8803.86	8192.88	7943.86	8393.42	8478.58	8276.23	7841.48	7961.82	7512.34	8079.97	7398.12	7883.51
VIT_01s0137g00760	ATP-binding region	2711.8	2979.02	2726.63	3012.11	2886.78	2730.55	3286.27	3155.65	3685.85	3942.89	3584.08	4119.14	3083.92	3701.01	3534.02	3340.24	3388.61	3291.87	4223.42	4230.76	4217.86	3777.44	3950.05	4122.66	3378.39	3494.03	3550.77	3481.01	3535.81	3391.19	3690.74	4176.6	3833.79	3777.38	3460.28	3026.82	3677.41	4183.94	3695.43	3160.84	3775.89	3191.98	4334.83	3887.73	4425.95	3626.44	4120.7	3535.94
VIT_04s0023g01400	5-azacytidine resistance	7717.54	6332.7	5919.1	6409.78	6376.49	5960.79	5061.92	5834.36	5478.64	6105.77	5445.38	5610.77	6150.12	5885.92	5828.16	5417.96	5337.14	5498.78	6786.87	6292.13	6085	7071.6	7053.74	7035.88	5809.49	6071.84	5813.85	5550.99	5570.23	5678.46	5397.06	5440.89	5667.27	5145.92	4983.8	4656.38	5843.98	5881.97	6073.79	5192.98	5333.14	5253.77	7735.86	6497.06	7307.53	6761.56	7516.77	6324.03
VIT_19s0014g02310	MAP kinase (Map 4 kinase alpha2)	2727.17	2961.22	3486.15	3759.81	3789.51	3887.56	4904.86	3849.67	4908.45	4733.52	4695.82	4893.94	3590.64	3907.57	3650.97	3766.18	3701.89	3830.47	3750.58	3549.29	3616.11	3124.86	3333.79	3542.72	3663.08	3755.09	3970.51	3602.08	3518.18	3655.4	4776.18	4938.13	5258.98	4933.99	4209.69	3465.66	3488.03	3944.11	3990.96	3273.28	3576.76	3873.98	3906.72	3872.2	3850.65	3647.72	3796.71	3512.13
VIT_14s0066g01180	Phospholipid-transporting ATPase	5691.3	6548.1	8549.86	7390.35	7419.29	6688.16	9761.75	9095.04	9511.62	10609.8	9952.03	9519.15	9279.95	9002.97	10151.1	8714.5	8952.21	8476.79	9099.06	9573.07	9199.59	9529.73	9505.17	9480.61	8344.67	8942.84	8109.05	8568.46	8117.93	8646.61	10298.7	11685.4	10485.5	9859.43	9442.58	9561.46	9541.62	9589.67	10081.9	9075.48	9353.98	8719.45	9135.91	7857.67	8594.65	8316.08	8206.42	7340.56
VIT_07s0151g00500	MLK/Raf-related protein kinase 1	8885.25	7873.01	8692.01	9434.83	9012.6	8643.33	10595.8	8831.18	9944.54	10209	8734.41	9841.12	8220.82	8396.52	8222.89	8821.05	8623.92	9018.18	10376	10349.1	9906.02	10995.4	10698.1	10400.7	10701.8	10434.4	10387.1	10216.6	10381.3	9858.53	9526.49	9293.46	10185.3	9917.59	10155.6	8925.08	7600.19	8523.57	8209.75	7140.22	7463.43	7505.13	8615.65	8446.71	9481.39	9257.56	8577.34	8690.25
VIT_14s0128g00370	Seryl-tRNA synthetase	7073.57	6555.64	7158.02	8901.28	8833.95	8818.44	8980.98	7419.06	8958.42	7630.46	7330.4	7676.18	7095.32	7680.68	7049.27	8006.92	8133.86	7879.98	7980.99	7816.34	8454.04	9552.36	9184.93	8817.51	9997.65	9722.31	9223.63	9841	9555.91	9298.29	9504.09	9939.7	10351.4	9615.76	10165	9458.09	9278.19	9625.21	9517.62	8148.94	9537.13	9274.92	9711.98	8011.04	9131.67	8154.37	9949.25	8984.86
VIT_01s0010g02410	Unknown protein	4130.63	4874.32	4044.23	4654.89	4604.44	4456.67	3666.11	3899.9	3400.23	4054.14	4014.29	3898.57	3554.39	3109.19	3894.16	2989.44	2717.04	3261.84	3975.8	3836.03	3543.76	4315.22	4058.21	3801.21	4353.06	4105.9	4539.21	3879.48	4366.79	4399.77	4984.71	4844.19	5070.08	4104.77	3850.68	3902.16	4338.91	4457.67	4540.03	3769.37	4125.78	3779.83	4233.83	3548.49	3638.15	3940.52	4232.75	3627.83
VIT_15s0048g02570	Component of oligomeric golgi complex 4	11902.3	10378.7	11973.3	12839.2	12568	11414.6	9962.28	8966.14	11446	11137	11064.9	10884.2	10037.4	10927.8	11402.4	10662.2	10534.8	10789.7	11719.9	10326.6	11694.3	10406.5	10995.9	11585.2	11475	11778.8	11541.3	12135.5	11646	12426.9	10138.6	9550.31	10203.7	9517.41	8580.32	9200.62	11039.1	12502.4	12512.8	11935.9	12167.1	12860.6	15236.6	14036.7	13241.6	13144.9	13131	14140.5
VIT_13s0064g00460	Unknown protein	18293.7	21187.8	21183.8	20103	19035.2	20397.4	18240.2	18549	18842.8	16140.8	14971.8	16113	16224.1	18594.8	16684.8	15815.7	17367.7	14263.6	19974.6	18910.2	16869.1	19178.1	18923.4	18668.7	22675.3	22597.1	22723.1	21376.8	21830	21680.2	20787.8	20206.4	20606	20527.5	20411.3	20537.7	17984.6	17338.6	17520.9	17143.3	18188.1	20082.5	17338.2	15346.8	18212	16932	17187.5	14642.8
VIT_08s0058g00750	Binding	9252.68	10105.7	8897.48	8717.82	8971.62	8414.16	9963.61	10968.4	9271.42	8792.65	8708.19	8509.91	9512.86	8573.9	9637.54	8870.86	8262.11	9479.62	7520.46	8774.19	7929.12	7668.12	7623.43	7578.73	7607.05	8675.87	8537.38	8951.53	8723.8	8783.56	9570.19	9859.84	10665.7	10509.2	10838.2	10365.4	7971.82	7951.17	8682.59	8561.17	8105.79	7970.39	7096.86	7662.89	6870.52	7800.19	6813.64	8032.61
VIT_00s0131g00290	Protein phosphatase 2 (formerly 2A), regulatory subunit A	9151.49	9447.32	10031.5	12714	11609.8	10106.3	9059.34	8587.42	9641.1	8464.47	8528.62	9051.79	8860.55	9275.23	8752.9	9740.55	9832.85	9648.25	9968.47	8945.03	9800.02	10556.7	10985.9	11415.2	11329	9978.57	9178.62	11996.4	11536.3	10459.5	11241.8	10029.7	9517.58	10735	12630.1	12775.6	8430.71	7003.05	7890.42	8965.94	7495.86	8428.18	7958.91	9794.59	7928.63	9045.07	8520.39	8827.95
VIT_19s0090g01210	FK506-binding protein genes family (VvTIG)	1417.86	2208.83	2245.33	2837.48	2613.12	2835.04	2039.4	1891.47	2444.47	2725.77	2594.3	2823.25	2882.62	3232.52	2895.75	3148.78	3237.01	3060.55	2080.2	2041.35	1850.08	2241.03	2258.06	2275.09	2602.46	2719.12	2552.34	2814.29	2778.49	2781.63	2214.01	2743.47	2651.82	2385.12	2171.11	1719.12	2209.6	2682.02	2619.35	2684	2806.64	2779.87	2454.77	2746.06	2706.11	2623.9	2637.62	2913.21
VIT_05s0062g00940	Trigalactosyldiacylglycerol	5916.98	5265.45	5786.58	6054.07	5689.87	6533.5	5277.72	4723.1	5081.33	5443.58	5326.66	5872.54	4972.56	5051.52	4874.74	4879.49	4951.67	4807.31	6256.02	6219.66	6558.43	6341.88	6335.32	6328.75	5275.73	4713.92	5534.58	5311.13	5575.06	5180.46	5134.98	4962.31	5340.27	4602.84	4756.74	4742.27	5041.11	5292.49	5134.52	4868.34	4818.9	4618.8	6047.94	5745.28	5767.19	6066.1	5407.39	6203.47
VIT_00s0283g00020	Tudor domain protein 4SNc	9505.74	9388.72	10303.7	12466.6	13048.6	11294	12065.2	10549.2	13721.5	12232.1	12395.4	11622.4	12038.6	12757.8	11966.7	12941.4	13677.5	12205.3	14631.3	12312	14825.4	11444.5	12458.7	13472.9	12793.8	12220.3	13302.8	13608.8	12476.5	12874.8	12086.4	13439.8	12638.1	13899.7	12277.7	12076.2	14132.7	15730.2	16619.2	13180.4	14387.8	15633.2	15861.7	15401	15161.3	15319.1	15621.8	16464.4
VIT_04s0008g03720	Vacuolar sorting-associated protein (Vps27)	9154.55	9002.75	10694.4	10967.2	11194.6	11714.4	12782.5	11921.1	12870.3	13336.9	13089.3	12532	11907.6	11934.3	11994.9	11967	11930.7	12003.3	12460.6	13140.5	12317.4	15095.7	14652.1	14208.5	12552.4	11174.2	11883.1	11400	11941.4	11653.6	13541	14701.2	13990.7	12391.7	11849.7	11932.6	12015	11103.4	10707.4	12279.3	11685.9	12208.8	12421.6	13468	12528.6	12369.3	12425.2	13165.5
VIT_19s0015g00920	Heterogeneous nuclear ribonucleoprotein A1/A3	5010.42	5737.08	7090.06	6469.78	6480.23	5195.13	6754.94	5406.36	5297.42	6187	6510.72	6000.61	5500.09	5533.39	5566.09	6313.7	6327.81	6299.58	6803.34	7736.78	7823.33	8159.72	8011.54	7863.36	5755.97	6634.67	5686.45	6377.26	6975.87	6474.29	8509.13	8532.92	8043.29	8307.08	8428.28	7700.72	6564.47	5843.5	6258.87	6629.24	6497.73	6139.85	7050.61	8052.68	7661.37	6482.42	8294.29	8603.43
VIT_16s0039g01610	V-type H+-transporting ATPase 54 kD subunit	12186.9	11346.4	11791.5	12406.3	13192.7	12667.5	11356	11522.2	11620.6	11413.7	11244.1	10819.2	11650.3	11893.3	11009.8	11565.2	11437.5	11692.8	12417.1	12158.2	10954.2	12141.2	12725.5	13309.9	12579.2	12719.5	13250.3	12953.9	12893.1	12119.9	10672.8	10606.3	11720.3	10362.9	9928.22	10079.9	12495.9	13623.7	12933	11695.7	12900.2	11528.1	14617.3	13232.6	15256.2	14480.7	14933.3	14520.4
VIT_00s0207g00240	Tetratricopeptide repeat (TPR)-containing	10136.7	11827.6	10459	10759.4	11140.3	10260.3	8830.64	10173.4	8277.08	9433.02	8452.94	8999.83	8925.86	9539.64	9447.71	8732.27	8640.84	8823.7	10363.4	10777.3	10417	9561.68	9578.27	9594.85	10553	10842	11371.5	10754.7	10683.8	9983.09	10224.6	9953.39	9308.44	9781.25	9761.14	9774.82	7876.26	7595.07	8647.62	8223.1	6817.9	7750.62	8157.53	9232.25	8323.7	9603.29	8778.1	9129.23
VIT_00s2574g00010	Protein transport protein Sec61 subunit alpha	9406.18	9611.7	10506.6	13298.2	11498.7	11579.2	12921.8	12539.9	13609.1	12774.2	12234.3	12039.2	12539.4	13581.2	12496.5	13994.5	14378.3	13610.7	14602.9	12688.7	13878.8	15287	15169.6	15052.3	12088.8	11220.6	12214.2	12635	13477.3	11316	15038.8	13101.2	14930.4	14838	16281.4	14241.5	11376.9	10752.7	11207.8	13501	11455.5	13072	11018.9	12552.3	12719.6	13260.6	13357.1	12962.6
VIT_00s0704g00010	Derlin-2	7019.68	6952.68	7954.72	8404.46	7935.11	6497.7	8666.62	8170.65	8884.3	10038.8	10465.6	10647.6	9927.67	11098.4	10146.2	11135.2	10146.9	12123.5	9975.85	10693.7	10476.2	9429.03	9873.16	10317.3	8943.28	10146.4	8884.71	9288.66	9223.51	10229.8	8599.92	10256.3	9938.22	10042	9948.07	9162.51	10312.9	10929.2	11384.8	9789.58	9990.04	8920.72	10204	9960.91	9665.99	9985.51	10452.6	10481.7
VIT_05s0077g00620	O-acetyltransferase	11392	13968.5	14418.3	12961.3	14077.6	12856.2	12424.8	13273	12450.1	11713.2	12830	12734.4	12294.9	10732.6	11138.3	10641.4	10187.8	11095	8925.9	10824.4	9544.24	12359.9	12192.3	12024.6	13502.4	13544.2	11622.2	12763.9	12520.9	13441	8555.31	10048.2	8851.26	9455.79	9759.07	10541.8	10558.6	10296.9	11543.7	11099	10856.1	10354.4	11767.3	14014.2	11883.1	12897.6	12062.3	13817.8
VIT_15s0024g00080	Geranylgeranyl transferase type-2 beta subunit.	5354.15	5353.98	5584.21	5045	5200.99	5172.88	5325.18	5708.33	5307.91	5086.25	5892.3	5606.2	4973.36	4795.63	4810.63	4355.83	4120.93	4590.74	5237.5	4932	4639.44	4690	5028.42	5366.84	4498.3	4325.46	4386.08	4360.12	4219.52	3852.37	4814.35	4162.76	4057.47	4935.11	5073.4	4769.37	4322.23	5091.49	5630.54	4791.68	4662.03	5139.89	6765.51	6344.89	5633.79	6239.71	5796.13	5958.91
VIT_09s0002g01650	5'-nucleotidase surE	8004.67	9159.37	10914.2	9710.58	9141.76	9419.28	7829.55	6504.9	7448.02	8279.79	8536.29	8160.8	7916.39	7584.36	8854.75	7548.65	7801.03	7296.26	8508.92	8674.51	8015.69	9072.85	8919.24	8765.64	11023.7	11462.6	10205.3	10591.5	10554.8	11038.5	7927.41	8871.32	8893.25	8132.14	7920.48	7799.22	10205.5	10218.7	10001.2	9762.05	9885.25	8428.62	8909.1	8347.9	9147.11	8782.52	8952.17	9410.68
VIT_13s0019g04730	Glycerol-3-phosphate dehydrogenase	2954.28	2274.47	2433.59	2392.37	2548.59	2720.27	2720.45	2573.08	3183.8	2723.95	2828.77	2839.74	2411.64	2775.63	2740.73	2855.64	2897.91	2813.37	2895.98	2552.7	2624.05	3044.6	3113.28	3181.95	2262.56	2330.9	2710.05	2465.54	2410.57	2228.75	3131.01	2876.87	2998.59	2588.57	2260.91	2225.81	3256.14	3456.94	3434.85	2793.29	3513.59	3248.32	3471.81	3105.4	3366.83	3324.06	3609.05	3295.54
VIT_12s0035g01130	Elongation factor 1-gamma	6679.57	6558.19	7868.51	8540.35	7805.17	7659.01	5852.02	4305.19	6730.29	6206.12	6157.99	6097.9	5249.24	6240.47	5798.98	6553.05	6530	6576.1	8285.93	6843.57	7696.72	7615.94	7982.1	8348.26	8494.61	8207.74	7766.46	8652.47	7934.5	8985.16	6703.93	6757.61	6680.65	7492.07	7065.12	6254.21	5385.83	5959.08	5965.57	5874.8	6176.92	5943.97	7575.48	6634.8	6928.37	6256.26	7148.32	7112.51
VIT_06s0009g02360	THO complex subunit 7	4775.4	5756.62	4302.99	5115.33	4910.62	4592.52	4690.73	5021.83	4660.21	3775.16	4143.62	3711.13	4399.25	4060.47	4025.37	4401.91	4270.51	4533.31	3955.68	4265.21	4508.19	5080.44	4956.93	4833.42	4458.48	5003.13	4451.04	4643.34	4604.86	4725.28	4621.84	4787.83	4749.84	4742.19	4615.81	4934.34	5571.45	5478.42	5622.29	5504.82	5498.4	5794.14	5245.91	5996.59	5216.35	5747.59	5352.95	5912.37
VIT_07s0005g01170	Phosphoribosylformylglycinamidine cyclo-ligase,chloroplast/precursor	3903.01	4384.08	4271.44	4488.1	4108.98	4018.56	3640.7	2916.53	3593.9	3465.4	3516.4	3725.81	3260.45	3951.33	3322.88	4026.64	3913.13	4140.15	4677.64	4812.89	5171.19	5131.55	5143.22	5154.9	4289.68	4183.84	4095.82	4341.1	4421.2	4207.82	3773.4	4216.53	4191.54	3880.52	4221.99	3468.05	3799.75	3791.2	4056.65	3558.94	3778.06	3949.73	3989.08	4603.42	4206.7	4527	4540.98	4786.46
VIT_01s0011g02220	AAA-type ATPase	3852.16	4461.82	3761.4	4025.18	4578.36	5320.59	4647.84	4793.15	4784.94	4529.75	4958.47	4957.08	4103.4	4567.16	4344.1	4646.83	4942.33	4351.33	5402.3	5263.36	5413.7	5277.93	5294.99	5312.05	4779.25	4573.15	4393.23	4279.48	4476.84	4673.59	4574.65	4654.45	4695.71	4664.92	4422.99	4375.77	5165.47	4387.94	5045.48	5540.91	5915.36	6196.9	5413.85	6141.97	5857.22	5850.73	5949.7	5697.97
VIT_18s0122g00710	3-beta-hydroxy-delta5-steroid dehydrogenase	6089.93	5720.51	6741.69	7240.5	6785.94	6281.76	4950.44	4413.78	5387.89	5184.09	4926.78	5634.26	4640.9	5259.47	5389.75	5665.92	5713.39	5618.44	5255.87	4660.8	4715.09	4634.48	4792.37	4950.26	6782.96	6280.75	6816.65	5886.91	6383.54	5988.78	5202.87	5031.72	5454.98	5174.7	5272.63	4564.94	5198.42	5352.63	5060.4	4165.74	4748.46	4676.64	5680.57	5210.84	5323.82	5125.25	5511.45	4433.2
VIT_00s0194g00030	Heat shock protein 81-2 (HSP81-2)	20850	21676.7	20463.3	24089.1	24227.9	21430.8	21142.3	19829.7	26360.5	20795.8	19515.8	21564.8	20279.4	23863.8	21058.3	21885.2	21336.3	22434.1	19224.7	15677.4	16721.8	18520.8	18789	19057.2	24135.2	23222.9	23412.2	23108.3	26591.3	24138.5	20857.4	20998.6	21520.2	24195	23951.7	23335.5	18912	13958.9	17340.9	20117.6	17910	18898.8	17280.7	18569.4	18145.8	17203.6	18470	17530.4
VIT_04s0008g02320	Coatomer subunit beta	17033.3	16932.2	19501.9	18849.2	18775.7	18153.6	16833.7	16823.3	18219.1	14266.5	16463.2	14987.2	15352.2	14473	15867.1	15392.3	15643.6	15141.1	16503.5	15779.8	15815	17040.3	17611.1	18182	18347.2	18596.2	17537.9	17454.3	17431.1	18252.7	13389.1	14728.5	14811.4	14648.6	12958.9	12440.6	16587.9	18103.7	17668.2	15507.1	18124.3	17314.1	19944.6	18756.5	18566.1	19565.1	17710.8	19535.8
VIT_07s0151g01110	Ribosome recycling factor, chloroplast precursor	3323.93	3574.8	1790.8	3179.04	3132.7	3075.47	3952.98	4045.35	3743.32	4895.58	4512.66	4538.08	4577.58	4187.73	4258.6	4313.78	4328.14	4299.43	3852.82	3978.29	3631.68	3699.09	3902.32	4105.55	3166.58	3521.21	3707.34	3893.01	4000.43	3774.4	3805.67	4085.57	4348.03	4020.86	3884.13	3018.87	3312.55	3890.06	3830.97	3712.67	3638.07	3276.45	2836	2797.46	2845.77	2930.43	2704.66	2482.77
VIT_03s0180g00010	Cysteine proteinase	24315.9	20885.9	21100.6	21645.8	22439.4	22802.4	22817.1	21390.8	25647.7	22565.7	20699.2	22990.4	25553.2	25610.4	23547.3	25683.6	25836.9	25530.3	27598.4	26486.8	28552.1	30690.9	29313.1	27935.4	22031.7	19494.9	21636.1	20070.1	20498.9	20268.8	23230	22560.2	23715	22741.7	22631.3	23209	26742.2	23309.1	22737.1	24823.9	25557.1	26322.9	25175.2	29214.8	26625.4	26259.9	28516.5	31448
VIT_14s0036g00510	Cell division cycle 5	10828	10465.4	11739	13570.2	12853.2	12391.3	10830.8	9070.62	11366.6	10133.6	9620.27	10465.5	10751.3	11044.2	11072.9	11269.3	11102.5	11436	13583.1	13354.6	14010.7	14076.2	13764.5	13452.8	12558.3	11426.6	12387.7	11798.4	11951.7	12070.7	11616.1	11246.2	11899.9	11605.5	11183.9	10806.5	12099.3	12067.2	12895.5	11078.8	11795.6	12449	14411.7	14129.3	13120.7	13106.2	13809.3	13176.6
VIT_18s0001g08260	Xylulose kinase	8960.58	8373.33	9038.01	9449.46	9555.73	8738.04	8484.72	7565.66	9463.44	9215.81	8794.99	8509.92	10385.4	10196.2	9874.54	9857.26	10054.7	9659.79	11388	11288.2	11032.2	11630.1	11417.4	11204.8	8368.84	9159.04	8886.65	8877.4	8906.51	8714.32	10320.7	11007	11120.6	9716.33	10168.6	9513.01	10558.7	12592.8	10777.1	9965.48	10977	9540.56	11577.4	11007.1	12621.3	12456.9	11523.1	9950.81
VIT_18s0001g08860	U3 small nucleolar RNA-associated protein 4	4174.23	4910.37	5615.61	6025.97	6130.05	5230.07	4500.43	3495.47	4815.69	4805.13	4234.57	4357.67	4028.79	4885	4168.15	4710.28	4575.29	4845.26	4793.96	4383.13	4331.21	4975.61	5084.43	5193.25	6299.39	6319.42	6265.4	6741.7	7042.42	6388.68	4875.97	5259.36	5551.31	4701.76	4548.62	4218.89	5279.18	4755.59	5309.24	4740.88	5006.17	5100.11	4826.55	4756.21	5233.11	4346.53	4852.25	4974.61
VIT_10s0003g03880	F-box domain containing protein	13396.1	11993.5	12563.3	11949.1	12956.8	12576.1	14154.1	13411.4	13339.1	13967.8	14858.1	14049.2	11929.6	11231.5	12294.8	12657.4	13310.4	12004.5	12621.8	12948.8	13540.3	12832.4	12018.2	11204	13684.8	12709.3	14587.4	13530.3	12920.8	12840.6	15227.8	14742.3	14552.1	14586.9	14203.2	13307.9	12330.5	10378.9	10626.5	10905.8	11650.6	10063.9	10277.2	9564.66	10706.8	10967.9	12039.7	10519.1
VIT_14s0068g01030	Ubiquinol-cytochrome C reductase iron-sulfur subunit, mitochondrial	12964.9	11959.5	12448.5	10240.6	10498.1	10771.5	12287.3	12411.6	12512.8	11511.3	10138	10770.6	12422.6	10991.3	12864.1	11124.3	10490	11758.5	11686	12831.5	12551	14027.3	13993.6	13959.8	9053.53	9780.59	9462.65	9169.35	9449.16	9232.77	12129.5	11805.5	12312.9	12272	11944	11458.5	11618.4	10427.4	10265.9	11159.7	10569.3	10188.5	9899.25	10917.3	11265.4	11635.6	9773.68	12128.4
VIT_01s0137g00280	Actin related protein 3	8915.23	9255.61	9943.02	10612.6	9911.68	9890.05	7541.99	6994.58	7879.61	7656.31	7627.56	8700.52	6884.85	8349.03	7713.8	8192.79	7840.57	8545	9089.87	9463.78	10010.2	9263.41	9625.51	9987.61	10165.5	8806.05	10127.8	8964.13	9204.77	9269.47	7779.33	7739.28	8629.38	7965.69	8002.22	6477.59	10209.1	9834.87	10198.7	8298.54	10162.1	9644.07	10926.4	10166.1	10489.8	9594.47	11440.5	9910.59
VIT_10s0042g00400	No hit	4146.96	6171.53	4905.95	6060.2	5971.18	4814.28	5998.96	5182.8	5276.71	5551.6	5655.99	5155	4800.97	6354.96	3807.24	6014.75	6417.42	5612.07	6225.35	7204.38	7637.61	8814.62	9031.99	9249.36	6422.05	6317.97	6580.43	7367.31	7080.52	6652.19	5689.43	6661.41	6480.94	6419.59	6767.83	5264.51	6456.57	5096.07	6454.86	6019.99	6858.76	5727.04	7179.59	7332.01	7619.38	7091.76	7997.4	8290.28
VIT_02s0025g00900	ABC Transporter (VvMRP11 - VvABCC11)	15087.9	12990.9	13259.1	13563.6	14163.6	11614	11609.2	9437.22	12763.3	13732.4	13397.3	13151.8	11199.9	12832.7	11032.7	13613.8	14329.1	12898.4	15647.5	15797.2	16958.4	15915.6	16260.9	16606.1	15523.1	14648.6	16123.1	14739.7	16043.8	15526.9	11507.3	14338.9	13749.3	12164.7	10486.2	10598.8	12872.8	12072.3	12749.9	11336.8	12375.1	11371.7	15217	14150.1	14805.8	13018.4	14074.9	13979.9
VIT_14s0108g00130	GTP-binding protein LepA	2202.75	3952.38	3964.69	4357.91	4385.05	3838.74	4000.02	3572.47	4099.86	3823.2	3899.32	3893.54	2957.28	3281.64	3182.18	3301.75	3190.23	3413.28	4243.27	4066.16	3963.85	4442.35	4638.66	4834.97	4937.73	5228.96	4649.81	4908.62	4347.89	4471.46	3795.93	4267.33	3738.87	3931.97	3428.83	2771.16	3493.67	3368.64	3741.61	3540.55	3857.48	3931.19	4583.87	5247.77	4977.86	4619.65	5378.12	5491.65
VIT_05s0049g00980	Cofilin	18488.2	18182	19913.5	18161.2	17223.6	16606.4	18526	20327.5	17791	21340.5	20665.1	20242.3	21018.3	19269.5	20798.3	20637.9	19737.8	21538	16649.1	20291.8	19124.5	19969.2	19263.7	18558.1	18818.5	19732	19301.7	18683.2	18440.7	18981.4	24107.4	25892.8	23111.4	23293.3	23366.8	24332.6	24201.5	23772.6	27547	25228.7	23960.3	24695.1	19380.3	22161.2	20964.1	21124.6	16916.1	21521
VIT_06s0004g00100	Unknown protein	4370.83	4503.2	3633.39	3278.92	3674.8	3386.27	3070.01	3393.53	3147.69	3039.69	3403.06	3540.1	3721.74	3941.43	4096.01	3851.75	3780.24	3923.26	3727.93	4365.86	4253.99	3371.47	3523.15	3674.82	4020.53	4656.39	4295.27	3762.61	4014.34	4477.57	2818.88	3456.4	3482.91	3357.19	2936.84	2757.21	4198.28	4106.54	4528.03	4135.95	4012.82	3653.29	4236.62	4308.66	4302.79	4476.91	4251.36	4536.14
VIT_07s0005g01220	DnaJ homolog, subfamily B, member 11	9385.12	10311.2	8079.36	10388	9819.91	8704.67	7999.53	9762.11	10238.9	7954.87	8765.36	9010.39	9553.82	10559	9368.68	10111.6	9819.49	10403.7	7828.43	7105.67	7314.79	7139.31	7618.68	8098.04	9700.34	10038.6	9709.51	10085.8	10591.7	10463.9	9349.74	8926.16	8344.87	9247.69	8755.29	8377.03	10481.5	8434.87	10966.4	11442	10430.3	12038.4	12463.3	11467	11573.6	10915.1	10353.4	11069.3
VIT_17s0000g03310	Heat shock protein 70	9894.05	10240.2	8136.19	9734.47	10769.8	10533.2	7589.97	8484.15	10019.6	10587.1	9908.18	10463.1	10198.3	10907.5	10042.1	10033.8	10366.1	9701.43	9086.72	9867.55	10860.9	8518.15	8394.56	8270.97	8236.53	9427.65	9227.5	10316.8	10047.2	10118.1	6749.46	6594.36	7620.33	8595.34	6758.01	6524.51	8304.36	7698.83	6799.44	8748.53	9053.69	8335.93	8435.5	8098.54	8884.04	8361.37	8027.78	8438.09
VIT_04s0008g03860	Peroxisomal membrane 22 kDa	4807.72	5089.8	5511.46	3971.43	4244.11	4587.66	4241.86	4519.92	4117.21	3931.11	3966.55	3540.08	4237.5	4002.5	4683.07	4079.33	4063.06	4095.61	2860.38	3688.26	3508.1	3925.63	3738.57	3551.5	4041.46	3953.55	3391.16	3128.65	3037.66	3941.2	2794.04	3975.96	3929.05	3552.15	3284.69	3372.26	4894.96	5295.55	5024.62	4749.36	4737.08	3827.04	4425.37	4523.26	4750.24	5187.48	4440.44	5114.9
VIT_07s0104g01380	GP5 ubiquitin-like	4614.98	5041.45	4370.3	3496.81	3984.38	4249.28	5676.09	5735.85	5534.25	4804.2	5208.43	4962.29	5053.91	4839.11	5162.86	4932.83	4691.49	5174.18	4731.08	5328.9	4928.85	4978.62	5098.07	5217.52	4095.61	4736.1	4455.11	3951.44	4067.14	4305.16	5201.73	6001.83	5955.15	5247.83	4839.2	5014.32	5635.78	5666.04	6234.64	5466.61	6095.79	5580.1	5434.45	5245.27	4968.97	5595.14	4517.55	5363
VIT_02s0012g02120	Defender against cell death 1 (DAD1)	9313.05	9567.34	9104.36	7851.76	8631.58	9179.79	7902.49	9215.96	7781.22	7641.73	8408.65	7668.2	9742	9286.48	10229.9	8819.99	8641.3	8998.67	8746.67	9449.99	9800.37	10173.8	10325.2	10476.6	7327.57	8005.87	7332.04	7441.05	7480.96	7780.31	7334.82	7766.27	7228.95	8335	7908.97	8166.68	9126.68	9182.24	8417.6	9788.62	9096.37	8895.89	9338.72	10662.4	9722.69	11419.8	9154.05	12292.3
VIT_16s0039g01390	TRNA-Ala synthetase, cytosolic	3294.02	3673.83	4098.78	4831.31	4715.72	4167.41	4863.44	3945.47	5129.57	4977.78	4638.7	5029.05	4074.74	4818.55	3961.57	5104.24	5419.14	4789.35	4746.85	4642.47	4801.9	4051.29	4091.82	4132.35	4473.85	4003.01	3872.2	4221.43	4612.35	3777.96	6099.59	4677.91	4715.19	6282.2	6733.99	7080.87	4267.86	3940.51	3504.69	4544.92	3695.85	4621.5	3888.72	4510.15	3747.8	4652.14	4728.61	4564.7
VIT_05s0077g01800	Unknown protein	1514.16	1642.82	1395.43	1362.09	1425.68	1573.36	1590	1774.67	1640.79	1631.02	1635.39	1737.86	1629.79	1841.09	1816.22	1739.25	1757.76	1720.74	1241.38	1440.32	1345.55	1384.01	1523.01	1662	1197.26	1357.85	1496.45	1333.54	1228.58	1356.11	1407.65	1549.2	1661.72	1258.62	1228.1	1243.46	1775.52	1682.34	1859.52	1677.04	1547.79	1674.15	1697.7	1726.25	1671.55	1615.95	1761.82	1822.11
VIT_11s0016g01910	THO complex subunit 6	6872.81	5904.48	6073.41	4930.54	5818.98	5710.56	5214.62	4412.21	5078.78	4381.33	5016.11	4991.56	4511.49	4480.89	4906.06	4250.71	3959.67	4541.74	4733.61	4616.47	4816.96	4201.8	4132.25	4062.69	5245.26	5433.57	5690.7	5166.66	5384.2	5442.15	4844.31	4762.3	5061.62	4630.76	4408.78	4315.56	5158.29	6240.67	5603.78	4941.61	5409.43	5556.7	4827.17	4531.8	4567.3	4491.49	4663.29	4112.19
VIT_02s0025g00340	Monodehydroascorbate reductase, chloroplast precursor	6109.34	6401.51	6361.85	5711.33	6085.03	6133.9	5043.89	5551.8	5769.12	4643.86	5108.14	6093.11	6230.97	6136.55	6580.72	6004.76	5971.39	6038.14	6084.92	6480.81	6112.43	6426.48	6768.96	7111.44	5627.73	5699.28	5570.27	5377.19	4993.47	5151.41	5206.5	5239.77	4992.38	5231.48	4917.38	4563.32	5641.18	5807.2	6484.49	5681.76	5483.11	5699.92	7007.07	6610.65	6814.36	7210.88	6716.14	6874.09
VIT_05s0020g00060	Unknown	10432	11496.2	8479.73	8852.24	8593.29	8372.39	10675.3	12636.5	9883.43	9723.21	10009.9	9931.29	10822	10092.9	9935.08	9946.32	9388.74	10503.9	9760.98	10908	10775.9	11284.5	11602.9	11921.4	7471.5	8094.54	8395.4	7473.02	8526.85	7831.93	9936.68	10096.8	9626.65	11249.2	10968.5	10402.2	9726.66	9719.01	9771.39	11237.4	9971.01	10467.2	11232.9	12282.7	11497.1	12596.3	10517.5	12483.9
VIT_03s0017g00530	Elongation factor 1-alpha HBS1	2316.95	2536.88	3056.64	2676.74	2769.19	2570.83	3493.97	2795.07	3442.66	3001.08	3036.98	3263.03	2735.64	2774.63	2943.78	3026.77	2861.3	3192.24	3200.09	3315.15	3437.31	3395.78	3420.96	3446.14	2941.51	2813.62	2817.06	2558.05	2759.42	2909.93	3222.46	3729.63	4000.14	3465.53	3169.01	2956.38	3532.67	3857.41	3766.69	3293.85	3721.03	3445.5	4036.99	3360.21	3908.96	3562.04	3870.61	4153.79
VIT_00s0211g00060	Metalloendopeptidase	10528.1	10868.4	10549.9	11202.4	10794.7	9626.98	10772.5	10187.6	9765.9	10035.5	10679.1	10584.4	8469.67	8075.88	8789.87	8511.04	8618.8	8403.28	9132.32	9363.09	9117.89	9552.02	9506.2	9460.39	12129.9	11868.6	11647.8	11398.7	11699.4	11928.9	10931.2	11605.5	11019.3	10106.5	10615.4	9539.92	9653.9	9076	10853.7	8507.68	8971.73	9631.14	11135.4	9861.98	10887.4	9995.45	10301	9462.22
VIT_13s0019g04100	Zinc finger (C3HC4-type ring finger)	2731.24	5283.98	4527.62	4384.83	4568.33	4579.38	5542.51	5005.48	5499.62	4857.55	4925.3	4660.95	5288.6	5548.32	5263.26	5536.53	6250.23	4822.82	5647.72	5500.78	5340.03	5489.03	5614.62	5740.21	5916.35	5484.92	5374.14	5417.09	5323.39	5467.92	6061.07	6532.79	6948.37	5789.58	5977.22	6245.34	6562.19	6584.92	6404.15	6350.05	6605.9	6667.07	6699	7384.2	6781.2	6573.45	6490.01	7161.28
VIT_00s0125g00170	Peroxisome biogenesis protein (PEX1)	2458.89	2725.55	3314.25	3165.4	3419.57	3170.82	3839.57	2855.13	4235.37	3640.82	3862.74	4248.48	3805.46	4145.22	4003.38	4192.24	4277.48	4107.01	4393.65	4642.54	4422.87	4179.41	4210.55	4241.7	3617.41	3839.41	3493.33	3593.35	3356.59	3471.86	4365.62	4364.06	4557.85	4003.79	3441.37	3505.93	4163.19	4351.53	4514.67	3739.19	3685.13	4169.07	4392.09	4471.23	4137.56	4139.56	4851.68	4563.66
VIT_03s0063g02300	ATP-dependent Clp protease proteolytic subunit (ClpP)	6491.35	7658.56	6028.74	5728.82	6063.9	6655.86	5649.63	6295.42	4942.96	6425.42	6022.08	6288.33	6048.01	5164.72	5230.9	5205.31	4873	5537.62	6237.36	6468.66	5245.5	6564.89	7122.79	7680.69	7531.47	7608.22	7530.22	7780.2	7308.14	7887.52	6978.22	7379.57	6691.85	6039.26	5929.3	6258.73	5867.73	5370.33	5610.38	6013	5908.93	5242.83	5513.9	5411.49	5171.73	5359.24	5103.37	5825.25
VIT_01s0010g02140	Z-ring ARC3	2958.11	4860.79	4511.6	4683.57	4667.72	4570.16	4728.35	4423.9	3945.09	5746.67	5808.03	6153.68	4638.07	4598.52	5058.53	4559.84	4287.96	4831.72	5368.98	5996.27	5442.8	6351.96	6045.09	5738.21	5771.91	5106.18	5382.18	5845.59	5536.19	5959.24	5805.93	6785.15	7093.46	5975.18	4589.13	4423.54	4580.71	4506.07	4796.73	5317.37	5240.9	4810.33	3774.54	4517.56	4283.14	4163.5	4138.25	4256.18
VIT_02s0025g01370	Unknown protein	4598.49	4516.79	4789.02	4327.88	4817.35	5036.96	6312.06	5459.5	6100.9	6308.19	6638.29	6898.78	5868.58	6646.14	6490.37	6941.46	6763.35	7119.56	6503.35	6704.46	6178.57	5290.3	5157.79	5025.28	4575.95	4753.39	5475.28	4760	4932.01	5111.95	5709.02	6074.36	6691.82	6666.62	5964.22	4434.2	5845.88	5633.57	5680.11	5429.63	5665.07	5789.14	4763.04	4880.44	5353.84	4810.22	5466.75	5048.61
VIT_00s0341g00010	Dual specificity protein phosphatase	11180.5	10662.9	9429.11	9454.72	10040.4	10735.3	12403	11477.5	12362.2	11625.5	11660.4	11773.9	10916.8	11405.2	10829.1	10505.6	10683.5	10327.6	11889.1	10930	10267.5	10051	10477.3	10903.7	11649.8	11323.6	12875.7	11010.6	11887.1	11220.3	12025.4	11906.9	14545.3	12132.4	11546.6	10608.9	10408.1	11490.9	9885.41	9504.92	9073.24	8792.52	8387.06	8180.43	8963.31	9272.87	9008.17	8526.53
VIT_04s0069g01180	NC domain-containing protein	9462.8	11020.8	9726.76	10177.4	9694.86	9586.66	11040.1	12436.6	11581.5	11365.9	10577.4	10995.8	9449.86	10676.5	10342.4	10066.1	9075.67	11056.6	10055.8	11575.7	10287.1	11667.8	12187.9	12708	9933.39	9374.47	10382.8	9140.68	9235.75	9372.48	11825	13467.5	13039.5	12240.1	12322.2	11723.7	14200.7	12463.6	14789.6	12254	14264.4	11462.1	12741.7	11602.6	13208.5	12448.5	11679.8	11580.2
VIT_17s0000g07230	Activating signal cointegrator 1 complex subunit 3	2772.81	4249.11	5760.11	5432.71	5311.42	4828.36	4508.73	3450.6	4715.24	4188.01	4649.39	4277.08	4087.69	4677.22	4634.2	4521.16	4485.88	4556.43	5604.67	5450.69	5490.71	5860.51	5860.63	5860.75	6118.35	5753.79	5587.75	6073.79	6168.39	5929.45	5657.88	5338.94	5725.48	4718.11	4592.86	3977.03	5375.36	5673.16	6018.21	4729.04	5325.32	5289.91	6258.5	6817.33	7179.37	6538.86	6953.57	6379.73
VIT_17s0000g01720	Nucleolar protein 58	9679.18	9893.79	6158.07	10725.8	10511.1	9713.81	8614.12	8290.45	8495.44	9124.12	8100.28	7617.81	7170	6902.05	6496.08	7464.42	7617.41	7311.44	8706.65	6561.18	7815.07	6700.78	7438.71	8176.65	10785	11557.5	11592.7	11734.6	11632.6	11370.1	8017.53	9333.44	9259.26	9287.76	8004.09	7252.43	7692.34	8311.41	8269.68	6856.26	8019.71	7567.43	8633.45	8482.17	8896	8734.81	8568.64	8002.05
VIT_18s0001g01860	Preprotein translocase secA	4920.31	4744.47	4845.18	4460.21	5267.27	4862.89	5165.61	4907.48	5507.6	5918.48	5809.37	5961.35	6290.18	5679.98	5670.76	5241.86	4919.56	5564.16	6506.11	5960.01	5910.08	4802.61	5213.95	5625.28	4849.36	5106.19	5276.16	5073.56	4810.27	4938.51	4639.81	4543.3	4512.01	4286.62	3731.6	3411.88	4101.19	5035.88	4223.41	3499.92	4374.19	4201.57	5662.8	4453.18	4777.06	4956.11	4909.21	4130.53
VIT_18s0001g00230	Unknown protein	10708.6	11938.9	9180.22	8864.58	8636.9	9472.93	6448.44	8495.02	5970.86	7458.81	6911.35	6565.66	8224.1	7980.9	7673.81	7564.81	7141.19	7988.43	6460.39	7844.79	6840.24	7292.47	7173.7	7054.92	9358.61	10028.1	9462.53	9273.4	9791.06	9842.2	6700.26	7129	7609.28	7438.56	7102.77	7137.72	8126.01	7716.64	8113.2	8703.43	7968.17	8377.01	6824.42	7825.36	6948.05	8287.63	6466	8089.76
VIT_14s0068g00720	Tudor domain protein 4SNc	7104.06	7527.39	7055.25	6841.76	7081.89	7612.04	6121.72	6112.13	7035.96	5152.85	5257.11	5323.6	5684.33	6264.97	5861.78	5955.53	5939.06	5972.01	7156.71	6475.03	7043.06	6686.62	6430.39	6174.15	7487.77	7094.04	7027.2	7204.6	7531.98	7141.08	5786.48	5032.63	6036.1	6356.59	6186.84	5943.69	7167.93	7508.32	7022.15	6682.06	7334.03	7599.13	6172.51	5893.15	6467.45	6607.62	6609.21	6410.7
VIT_07s0005g01650	Nodal modulator 1 precursor	7796.64	9146.98	10006.3	9418.65	9223.95	9515.27	7916.27	8015.26	8843.24	7812.45	7311.33	7516.48	7300.38	7676.11	6993.86	7224.86	7142.79	7306.94	9046.6	7743.64	8331.9	7591.45	8012.47	8433.5	10143.9	10068.9	9343.94	10654.3	10022.8	9848.32	8627.81	8942.17	9164.1	9346.53	8993.38	8560.07	8448.55	8505.64	9422.3	8640.3	9074.3	9261.98	10650.9	9509.23	9982.48	9248.49	10340.6	10179.7
VIT_14s0108g01030	Polypyrimidine tract-binding protein	3303.81	3357.45	3248.07	3635.98	3418.47	3303.79	3743.28	3626.97	4547.92	4067.37	3782.14	4051.44	4035.02	4244.42	3914.02	4053.04	4237.6	3868.47	3747.66	3344.25	3004.89	2478.2	2755.18	3032.16	4449.7	3970.55	4746.62	4464.34	4294.23	4157.03	3296.31	3602.33	4007.98	3253.44	2941.07	2295.46	3674.71	3432.02	3641.37	3053.03	3558.54	3174.04	3648.03	3325.14	3564.32	3253.2	3804.91	3425.56
VIT_13s0067g02210	ALPHA-SNAP2 (alpha-soluble nsf attachment protein)	4781.56	5195.4	3489.23	3795.83	4421.14	4224.71	4905.18	5448.77	5151.49	4617.14	4166.54	4044.56	4702.78	4960.36	4333.15	4535.45	4472.47	4598.44	4394	5189.96	4716.05	5390.85	5578.44	5766.03	4681.41	4973.96	4658.02	4604.2	4490.03	4591.54	4460.71	5491.93	5387.96	5282.29	4623.89	4643.4	5474.44	5945.85	6440.8	5735.99	5175.7	5254.96	5914.89	6821.93	6333.94	6499.74	6192.1	6486.52
VIT_11s0052g01400	Ribitol kinase	7111.52	6860.28	6721.68	6245.77	6204.39	6334.45	7808.68	6954.94	7955.51	7561.5	7148.93	7688.2	6987.15	6812.49	7493.2	7083.52	6872.23	7294.81	6970.51	8001.13	7318.5	6887.15	6977.27	7067.39	5922.57	5697.56	6353.69	5887.78	5748.81	5834.35	8907.18	8595.38	8539.67	7876.21	7620.05	7501.59	7340.26	8257.74	7887.81	6763.2	7634.78	7766.71	8082.27	7741.38	7324.9	7802.87	8453.73	7077.38
VIT_00s0878g00030	RAB GTPase RAB2	9701.7	12057	12543.2	9487.76	9866.98	9558	12394.8	14086.6	11226.6	11303	11642.2	11167.2	11336.6	10481.2	12166.2	10624	9763.94	11484.1	10416.7	13015.3	11306.3	13975.8	13254.7	12533.6	11161.4	10530.4	10616.1	9764.69	10329	11024.9	13469.6	16497.9	15332.9	14477.3	14624.4	15443.7	13554.4	12399.1	12934.7	13463.5	13480.4	12459.6	12451.5	14082.3	12012.8	13835.6	12701.7	13810.3
VIT_18s0041g01830	Glyoxylate reductase	3749.64	4520.92	3596	4098.07	4040.78	4317.62	3501.57	3589.21	3585.11	3075.38	3392.91	3620.85	3118.29	3167.36	3253.18	3235.66	3126.65	3344.68	3032.54	2976.02	2923.77	2822.15	3081.85	3341.55	3712.58	3812.98	3936.86	3925.14	3731.57	3990.23	3193.56	3575.54	3964.35	3665.13	3618.89	3208.98	4282.41	4820.26	4096.7	3898.11	4672.86	4319.59	3758.78	3805.84	3724.89	3833.19	4194.39	3999.37
VIT_06s0004g03460	Transducin protein	5347.37	5546.29	5495.53	6040.83	6517.74	6272.43	5730.55	5338.46	5742.6	5974.97	5616.7	5173.39	5733.15	5707.35	6067.52	5403.53	5460.6	5346.46	6352.62	5449.97	5598	6236.75	6328.07	6419.39	5779.21	6081.64	6702.41	5792.4	5759.09	5800.46	6385.6	6671.56	6814.71	6426.42	5635.2	4818.76	6668.24	8500.9	6827.14	6407.12	6514.09	6692.98	7521.34	7256.07	8247.87	7923.11	7545.7	7903.32
VIT_19s0027g00760	Ribosome assembly protein 1	30936.1	29720.9	29778.9	31615.3	30699.9	29848.9	29315.1	28300.3	29347.2	28321.5	29710.4	29319.4	28059.7	30555.6	31407.8	30802.1	30597.5	31006.8	33141.6	29848.1	33199.4	30368.9	30315.9	30262.8	29461.9	29604.8	29064.1	30027.1	30863.1	29137.9	27807.9	29303.9	26801.5	28622.8	29268.2	29498.3	24605	21230	21868.3	25065.8	19865.5	24231.9	22717.3	27783.5	22087.7	25742.2	24312.2	25724.8
VIT_16s0013g01530	U3 small nucleolar RNA-associated protein 10	1338.55	2107.24	2241.19	2278.47	2310.63	1922.76	1919.97	1495.38	2130.54	1729.45	1811.51	1839.12	1635.68	1826.54	1747.3	1847.32	1747.33	1947.3	2805.55	2507.06	2765.21	2478.97	2454.03	2429.1	2407.07	2744.52	2345.74	2338.97	2484.69	2300.3	2352.28	2525.99	2504.69	2541.53	2320.51	2030.67	2168.49	2211.5	2275.92	1783.11	2122.05	2094.68	2524.38	2601.78	2603.41	2554.65	2922.63	2673.19
VIT_03s0091g00830	Cyclin-related	8401.83	8225.25	6950.59	7050.8	8338.06	8302.35	7024.85	6392.55	7278.43	6625.86	6931.63	6987.2	5064.57	6332.55	6567.19	6763.72	6316.83	7210.6	5688.71	6548.33	5858.22	5795.78	5578.51	5361.24	6726.95	7307.84	7370.15	7230.73	7189.96	7637.84	5705.43	6395.51	6427.6	5915.97	5776.92	5517.29	7970.63	8413.31	9260.55	7246.52	8176.29	7311.33	6502.48	6249.57	6678.84	6578.75	6273.14	5699.53
VIT_13s0067g02600	No hit	6989.68	9235.19	8884.18	10826.8	10156.9	9800.2	9586.46	8128.02	10051.2	8569.2	9304	10053.6	7492.83	8805.01	7453.34	7967.38	7588.71	8346.05	9413.53	8921.85	8807.63	8188.69	8675.61	9162.53	10078.7	9684.2	9621.67	10306.8	10003.6	8850.18	11832.7	10764.4	10809.7	11069.3	11276.8	11015.1	7341.35	7537.03	7689.89	7179.01	7245.23	7955.61	6733.12	8446.18	8497.01	8277.53	8608.1	8712.36
VIT_12s0028g03770	DNA-directed RNA polymerase II subunit B	8231.22	10471.1	11216.2	11205.5	11030.2	11251.1	10820.1	9001.75	10625.2	10521.6	9077.82	10644.9	10323.6	11380.6	11586.7	10689.7	10339.4	11040	12815.4	12469.2	13885.5	12240.2	12230.6	12221	10374.5	10003	10120	10079.5	9789.81	10486.6	10395.6	10127.7	10206.5	9886.38	9984.44	9772.37	12316.5	13941.1	13063.9	10697	11555.4	11362.1	14198.8	12382.9	13443	13615.1	14237.6	13223.7
VIT_03s0038g00920	Carbohydrate kinase, PfkB	4359.8	4215.71	4653.89	3899.01	4350.73	4289.96	4759.41	4628.2	4925.53	5104.33	5034.48	4591.48	4532.85	4224.39	5266.86	4494.58	4303.33	4685.82	5551.83	5508.89	5399.52	5644.19	5465.34	5286.49	4408.83	4000.13	4216.33	3746.45	3939.63	4044.8	4938.72	6059.58	5497.59	4810.14	4435.1	3966.69	5810.66	5824.77	5854.87	4887.49	5071.36	4982.74	4606.06	4900.34	5159.07	4608.63	5077.23	4844.59
VIT_11s0016g05910	Mak10 subunit, NatC N(Alpha)-terminal acetyltransferase	1756.12	2937.67	2629.94	2837.05	3312.84	2901.15	3682.68	3014.1	3881.71	3200.79	3553.73	3591.13	3415.68	3768.35	3711.2	3770.41	3654.16	3886.67	3456.42	3477.69	3554.92	3423.65	3378.82	3333.99	3634.77	4001.73	3652.73	3688.28	3515.32	3692.53	3598.43	4223.14	4233.28	3669.6	3491.5	3389.25	4322.89	4988.49	4152.18	4193.09	4459.23	4420.62	3495.37	4046.16	3815.28	3937.13	4010.77	3660.47
VIT_05s0049g00890	Serine/threonine-protein phosphatase PP1	4720.87	5550.55	5397.91	5446.02	5390.44	4650.27	5277.03	5091.2	5760.38	5405.34	5060.14	5418.2	5668.05	6023.99	5429.37	5824.46	5856.1	5792.82	4744.19	4763.1	4620.56	4461.29	4603.68	4746.08	5258.42	5509.31	5779.12	5435.31	4792.11	4923.69	5403.85	6190.97	5913.25	5593.37	5401.74	5603.6	5036.35	6084.26	5837.07	5609.76	6590.54	5976.85	7223.45	7190.5	7518.62	7289.49	5970.38	6720.58
VIT_02s0012g00100	Ribosomal protein L37a (RPL37aB) 60S	11236.2	12001.6	9951.72	8940.1	9597.92	9293.07	6651.68	8709.56	6403.18	6860.83	6845.22	6660.13	8241.29	8093.99	8081.52	7676.99	7194.64	8159.35	7891.34	9328.91	9263.65	8103.37	8341.38	8579.4	9374.22	9804.92	8809.24	9113.15	9475.32	10577.9	6466.07	7009.41	6492.08	7543.95	7639.82	7962.27	9284.76	7530.1	8177.56	8747.94	8508.6	8195.08	7035.22	8573.28	7214.09	8701.82	6922.92	8421.67
VIT_17s0000g07280	Histone deacetylase HDA05	6187.84	5889.35	7114.35	7544.72	7490.35	7299.01	8440.34	6988.97	8334.27	8636.59	8385.26	8676.27	7247.8	7902.45	7260.67	7522.98	7833.81	7212.15	7092.17	7905.3	7502.56	7909.85	7660.07	7410.28	7495.25	7635.87	6900.72	7278.86	6784.41	6904.59	9515.26	10245.1	9741.28	9461.62	9585.13	8710.23	7983.68	9185.98	9144.9	8041.69	8189.19	8590.8	8203.56	8308.15	8863.64	8455.89	8091.92	8694.69
VIT_14s0060g00370	Transposon protein, Mutator sub-class	5542.65	5087.52	6121.42	5328.68	5375.7	4846.2	7670.86	6980.02	7013.58	6261.87	6317.3	6459.55	6121.58	6512.83	7307.38	5848.73	5957.16	5740.3	5035.97	4997.02	5114.78	4859.4	4932.76	5006.13	5245.71	5434.61	4642.35	4919.8	5264.07	5355.01	5599.49	6382.11	6548.54	5304.3	5340.76	5271.53	5816.64	6599.27	5919.4	5287.62	5428.94	5323.5	6248.25	5787.68	6448.68	6016.29	5934.59	5403.55
VIT_18s0001g09370	Arginine N-methyltransferase 2	5636.01	5168.04	5577.64	4755.55	4767.03	5275.25	4648.57	4673.14	4363.2	3999.81	4256.4	4138.44	4279.66	4767.57	4816.21	4460.78	4418.14	4503.42	4085.55	4831.68	3906.13	4553.32	4722.09	4890.86	3807.04	3911.84	3934.92	3992.36	4070.91	3829.01	3592.18	3992.12	3896.28	3685.78	3634.06	3419.21	4503.01	4177.39	4115.41	4100.27	4426.68	4411.98	4230.94	4312.85	4059.05	4255.24	4121.14	3887.52
VIT_17s0000g05970	Ribosomal protein S9 (RPS9C) 40S	16888.5	16805.7	15487.9	14239.6	16156.6	14076.6	11834	13098.8	10988.4	11110.7	12052.3	11412.5	12581.4	12294.3	12766.2	11745.1	11484.3	12005.8	13457.2	13353.8	13973.5	13553.4	13572	13590.7	13439.7	14481.3	13745.8	14334.6	14555.2	13879.1	10652	10754	9692.36	10981.1	10574.4	11908.1	11995.9	13338.4	12556	12934.6	12052.5	13135.3	13223.1	15321.6	12295.2	13541.3	10983.7	13388.9
VIT_03s0038g02070	TOC132	12515.7	12726.7	14221.5	14113.9	13808.6	13265.3	11698	11614.1	11318.6	11437	11922.8	11791.7	10567.4	10465.1	11887.1	10613	10295.3	10930.7	12863.5	13004.1	13179.3	14914.1	14448.4	13982.7	12926.3	12883.9	12595.3	11493.6	12240.9	12307.5	11082.2	12076.3	11720.8	10886.4	11418.3	10681.7	11498.8	11180	10562.9	9909.7	10351.9	10079.1	12999.9	11119	11483.8	12283.7	11820.5	11877.4
VIT_08s0007g08090	DNA-directed RNA polymerase I subunit A1	8392.14	9529.37	9133.16	8232.14	8670.53	8890.38	7540.62	8038.13	7462.43	6959.49	6929.04	6963.63	7191.87	7043.7	7761.79	6442.24	6481.44	6403.04	8491.04	8415.82	8522.64	8666.6	8474.75	8282.9	7155.41	6971.34	7100.59	6790.3	6668.18	7248.93	6845.22	6864.66	6346.86	6858.91	6662.46	7404.01	6821.47	6995.24	6383.55	7583.77	6377.41	7609.36	6797.5	7566.59	6627.96	8139.85	7393.6	7833.33
VIT_19s0014g00290	UDP-glucose 4,6-dehydratase	19261	16932.8	18381.3	20364.5	20145.6	18133.9	19275.4	17544.6	20552.9	19776.4	18818.8	19448.9	20502.3	19169.3	17576.6	20868.2	20836.2	20900.1	15653.1	14849.6	13573	13656	14398.2	15140.4	20136	19615.7	19060.7	20705.7	20342.5	20200.8	16769.7	18138.9	16030.2	16931.5	16010	17110.4	18507.7	17479.9	19445.3	19457.3	18887.8	20716.8	18880.6	19534.4	17899.6	15965.1	17177.2	18188.7
VIT_14s0060g01740	Unknown protein	2036.74	2088.14	1774.43	1829.75	2062.63	1954.92	2330.34	2005.09	2534.93	2079.35	1829.69	1924.36	1937.95	2210.68	2203.14	2082.24	1920.7	2243.77	2467.19	2528.3	2413.7	2489.97	2625.18	2760.4	2229.76	2204.29	2381.75	2140.64	2205.6	2261.13	2381.67	2637.77	2850.07	2586.78	2321.38	1766.58	2452.27	2718.64	2535.92	2425.97	2571.61	2271.1	3003.03	2802.85	3111.08	2844.57	2997.26	2764.76
VIT_03s0038g03820	DNA-binding bromodomain-containing protein	2739.47	2778.65	3992.44	4674.45	3992.34	3722.87	3943.41	2981.73	4166.08	5163.04	4567.85	4450.65	4455.64	4965.73	4991.73	4736.41	4903.98	4568.85	5916.08	5650.25	6109.94	5113.18	5166.28	5219.37	4729.7	4003.58	4494.64	4031.32	4486.57	4612.28	4180.06	3904.26	4476.28	3940.43	3507.75	2854.23	4133.97	4147.65	4550.99	3816.37	4028.58	4019.18	4603.68	3514.25	3537.15	3488.75	4164.9	3825.94
VIT_10s0116g00010	Derlin-2	8090.04	8256.86	6718.48	6556.5	6655.05	7330.65	7262.28	8641.98	7425.04	6784.97	6678.31	6377.33	6688.08	6746.48	6417.84	5944.59	5968.89	5920.29	6661.14	6903.19	6481.55	7300.32	7215.13	7129.93	5471.16	5355.1	5946.25	5941.46	5402.4	5094.65	6594.71	6610.56	6431.06	6458.89	6480.93	5744.24	6513.08	6999.45	6382.99	6485.52	7302.99	6615.48	7426.67	7682.96	8005.76	8640.92	7418.64	8117.79
VIT_04s0023g02620	Ubiquitin-conjugating enzyme E2 W	4998.46	5652.62	4976.78	4628.34	4574.84	4604.38	4867.98	5746.03	4192.74	5413.17	5301.95	5055.42	4732.2	3906.52	4806.06	4044.11	3763.45	4324.76	4428.58	4784.23	4760.91	3979.91	4110.9	4241.89	5254.78	6174.44	5427.28	4920.29	5307.97	5408.53	5273.1	6727.8	6050.9	5701.65	5741.04	5764.28	4676.82	4836.18	4397.51	4412.88	4429.6	4308.15	3824.56	4447.68	4083.9	4374.75	4038.35	3993.62
VIT_14s0068g01110	Alpha-mannosidase precursor lysosomal	5408.93	6202.83	5981.99	7070.45	7178.31	6853.62	6833.76	6432.97	7653.51	6665.33	6037.39	6859.86	7023.11	7922.21	6869.38	7491.39	7375.38	7607.4	5814.26	5508.74	5319.72	5996.85	6006.04	6015.23	7141.53	7310.12	7884.69	7335.27	7534.12	7120.25	7982.9	7159.68	8036.38	7342.94	7396.38	7306.64	7855.82	8279.44	8537.22	7080.8	7727.97	8089.33	7316.16	6765.16	7615.68	7594.99	7453.96	6986.98
VIT_02s0012g01920	RCD1 (radical-induced cell death1)	5013.03	5336.78	5652.14	5665.32	5854.42	6314.87	7431.03	6160.32	7736.38	6891.19	7087.96	7071.01	5652.1	5734.42	6102.38	6039.09	6430.53	5647.65	6642.14	6439.38	6298.31	6280.73	6165.11	6049.49	4896.72	4534.83	5533.83	5175.31	4943.11	4993.61	6464.67	7092.74	6724.92	5756.18	5480.27	4626.82	5082.56	6536.01	5799.96	4869.47	5462.52	5079.15	7537.81	6594.26	6970.37	6853.48	6637.83	6435.37
VIT_17s0000g09990	Zinc finger (CCCH-type) family protein	6643.32	7701.87	10135.3	10012.2	10520.9	10635.1	12945.4	10534.9	12532.3	12309.9	11332.6	11555.5	12333.2	12469.1	12652.6	12358.8	12584.5	12133.1	13277.4	12816.1	13305.7	12427.8	12591.4	12754.9	11803.1	11095.3	12868	11471.8	11967.3	11681.6	13345.7	13337.4	14422.1	13184.8	12705.8	12087.5	14024.1	13211.8	12123.4	11470	13746.2	11778.8	13796.6	13167.8	13765.5	12750.9	12940.7	13973.5
VIT_19s0014g03640	Myosin VII	5821.64	6468.37	6662.95	7262.77	7586.7	7244.08	7392.21	6182.96	7555.09	7156.91	6591.31	7396.99	7417.66	7497.72	6806.39	7640.38	7786.09	7494.67	6279.03	5899.48	5745.57	5125.42	5302.6	5479.78	7630.68	7520.23	7598.7	7947.14	7656.56	7031.12	8428.39	7650.59	8236.17	8283.21	7756.89	7998.87	7187.95	8638.87	7466.51	7247.72	6886.6	7775.47	7084.9	7324.7	7849.15	7594.74	7221.79	7130.81
VIT_09s0070g00120	Phosphatidylinositolglycan class O (PIG-O)	2552	3491.45	2640.92	2427.49	2568.16	3184.85	2938.05	3254.88	3129.08	2668.68	2690.36	2663.59	2611.87	2644.46	2641.1	2519.94	2327.92	2711.96	3379.57	3755.18	3332.16	3372.65	3483.72	3594.79	2637.04	2653.45	2689.8	2307.53	2515.32	2526.04	3420.25	3443.83	3494.67	3024.76	3113.38	3000.55	3077.74	3310.81	3505.63	2982.35	3017.93	3022.75	3411.83	3073.37	3390.58	3231.87	3501.63	3450.08
VIT_06s0080g01240	MD-2 lipid recognition domain-containing protein	12026.2	13918.6	9798.44	9944.17	10248.2	9852.34	11936	13264	10930.2	10837.6	9969.05	9817.98	11580.9	11918.5	11282.9	10292.6	9762.48	10822.7	8997.55	10405.1	9517.35	8915.07	9474.44	10033.8	11010.4	11352.2	10320.6	11226.8	10877.2	10647.8	11321.5	11380.6	11387	10891.6	10766.3	10964.3	9572.3	8761.56	9384.45	9885.9	8707.93	8815.85	8037.62	8559.5	7494.53	8810.33	7729.83	8147.8
VIT_01s0010g02610	Unknown protein	5258	4951.81	5416.55	5711.67	5622.61	5725.54	5604.98	4742.22	6080.6	5321.99	5042.48	5135.11	4439.39	4217.93	4201.04	4127.64	4398.73	3856.55	5154.27	4673.11	4853.38	4949.07	5086.31	5223.56	5953.1	5946.09	5887.89	4835.12	5578.14	5578.69	4964.33	5331.36	4723.15	4964.07	4532.59	4257.78	4168.06	4167.33	4594.99	3995.53	4173.12	3990.57	6351.96	5261.7	5101.08	5073.5	5067.32	4855.75
VIT_11s0016g03210	NADP-dependent malic enzyme	20123	17970.1	19416.4	19629	20338.1	18929.1	18997.2	16283.2	20519.9	21909.6	22147.2	21637.8	18255.2	20647	20814.8	20846.5	20855.1	20837.9	23754.4	21289.6	21374.9	20935.6	21327	21718.4	24460.2	25974.6	25069.9	24407.4	25908.5	24837.2	27802.3	27638.7	30241	24871.3	23978.9	22572.1	22560.5	22573.2	23654.5	21137.1	20508.2	21463.4	21916.2	18067.4	22940.8	19585.2	21569.5	17873.6
VIT_08s0007g01790	Defective in exine formation protein (DEX1)	4842.34	5238.08	5985.54	6885.87	6261.69	5462.56	5539.13	4227.52	5876.44	5800.73	5490.03	5464.41	5559.73	6461.07	5976	6304.01	5980.1	6627.93	7382.36	6525.66	6888.65	7072.89	7328.8	7584.71	6558.01	6891.37	6529.93	7195.64	6696.91	7030.49	5418.05	5348.4	5634.36	5404.02	4934.26	4989.26	5886.86	6667.77	6652.33	6006.28	6538.48	7094.39	7177.04	7332.43	7216.99	7165.79	7901.65	7768.2
VIT_07s0141g00790	Unknown protein	7380.81	8446.55	10995.9	10421.1	10237.2	8583.41	12702.2	11203	12148.8	12044.3	12425.9	11630.4	12169.6	11592.2	12117.5	13132.4	12969.9	13295	12316.6	12399.8	12711.9	13048	13232.2	13416.4	9041.84	10647.9	8470.45	9656.41	9355.21	9767.34	11188.5	12627.4	11778.3	12037.1	12242.1	12024.9	10177.1	10655.9	10229.2	11664.3	11727.4	12770	12266	14213.6	12261.7	12494.5	11265.1	13588.2
VIT_05s0102g00500	RNA recognition motif (RRM)-containing protein	1674.96	2453.98	2356.82	2213.79	2054.2	2229.73	1994.35	2306.57	1927.95	1735.76	1763.9	2105.56	1807.62	2007.93	1841.34	1797.84	1711.34	1884.35	1875.68	2280.5	2185.71	2312.48	2172.47	2032.46	1637.34	1607.89	1626.91	1729.97	1743.84	1644.66	2288.2	2448.52	2228.23	2025.13	2209.28	2388.15	1979.11	2035.58	1973.45	1869.48	1974.9	1735.41	2431.92	2571.31	2536.86	2812.74	2519.87	2678
VIT_00s0229g00030	SEC16 homolog B	5586.05	5259.68	5802.65	5140.69	5396.91	5562.01	6609.71	6018.62	6697.55	6714.81	6680.97	6874.72	6643.62	6831.25	6886.07	6201.8	6471.91	5931.69	7658.88	7450.07	7665.18	7089.09	6941.65	6794.21	6004.2	5991.9	6070.97	5467.95	5949.91	5929.75	6574.9	6614.93	6129.72	6516.11	5045.31	5194.66	7270.79	7599.96	6716.03	6095.05	7217.31	6273.2	7869.76	7291.43	8021.79	7308.96	7381.62	6647.09
VIT_15s0021g02090	DnaJ homolog, subfamily A, member 2	8231.91	8684.39	8318.82	8876.53	8153	8677.2	9213.01	9042.26	10197.3	9866.67	9787.6	9775.07	9119.91	9609.16	8585.62	9826.37	10143.1	9509.59	11731.4	10679.2	10980	10528.4	10833.9	11139.4	9199.72	9276.37	8798.3	10013.4	9429.95	9408.43	10521.5	10884.4	10141.8	11667.3	11465.7	10313.8	8014.72	8138.31	7144.99	9229.36	7698.96	8701.05	7910.18	9370.1	8306.36	9603.39	9226.69	9811.97
VIT_13s0064g01050	ADP,ATP carrier protein 1	17983	20196.7	16087.7	21114.7	19979.2	21233.7	16850.7	17937.3	18822.2	18073.3	16168	17836.1	16747	20669.7	17739.3	19701.7	20437.4	18966	24093	22266.3	22502.6	22965.8	23858.6	24751.5	20292.2	20910.9	20083.7	22321.1	22398.5	21384.2	15810.8	15437.3	16779.5	17735.8	16077.2	14039.4	17821	14752.7	17752	17410.1	16926.5	18295.6	18669	21395.3	21320.7	18722.1	22151.9	21995.9
VIT_13s0019g01530	Adaptor-related protein complex 3, beta 2 subunit	4973.93	5043.58	5192.43	5045.22	5052.37	4816.98	6474.86	5446.85	5989.85	5491.46	4822.31	5329.74	5093.9	4357.65	4648.97	4623.63	4746.22	4501.05	4412.77	4266.79	4157.33	4554.85	4582.95	4611.05	5867.38	5954.01	6156.47	5548.3	5404.43	5957.45	6140.95	6574.37	6516.23	6308.39	5284.97	5267.12	5504.73	6365.56	6140.56	5220.63	5419.52	5318.31	6406.44	5345.76	5555.35	5003.08	5636.12	4702.18
VIT_11s0016g02080	Esterase	6457.64	7347.77	7793.32	7216.67	7221.65	6744.95	6291.75	6713.06	5799.45	6090.18	6137.36	6499.02	6928.83	6584.09	6796.38	6498.65	6502.44	6494.85	5180.43	5957	5261.07	5854.03	6148.78	6443.53	7247.09	7702.98	6995.16	7205.48	6516.63	7170.99	6397.97	7066.83	6297.81	6217.03	6730.45	7104.68	5324.07	6366.74	5869.42	6707.48	5105.62	5596.02	4424.58	5291.38	4568.1	5372.3	4818.85	5045
VIT_18s0001g10780	Unknown protein	11567.9	11350.5	12101.9	10111.8	10604.4	11324.6	8373.66	8831.04	8671.34	8036.37	8555.28	8395.91	8592.38	8253.53	9705.53	8004.87	7831.41	8178.33	8602.33	8740.73	8478.87	9534.54	9090.36	8646.18	10660.8	10572.1	10190.5	9820.43	9636.29	10111.5	8723.64	9568.98	9013.13	8992.46	8349.41	7882.63	8785.63	10219	9438.02	8871.39	9729.97	8753.32	10198.2	9820.64	10180.7	10673.2	9413.21	10240.7
VIT_02s0025g03390	Aquaporin TMP-C	33376.2	32809.3	33828.2	32284.4	31453.6	33122.4	40016.6	39868.2	42952.5	37590.1	37550.4	37439.4	36144.1	38721.5	37930.4	35758.6	35421.6	36095.7	33858.2	33543.2	31405.7	31821.2	31429.1	31037	32791.3	31782.7	31244	33168.6	34700.9	33112.2	37227.7	36807.2	40612.1	39335.4	39197.3	40248	33715.8	27255.4	25944.5	33590.9	28603	31969	23469.3	28705.7	32913.2	27727.6	27563	29128.4
VIT_13s0067g02990	Superoxide dismutase, Fe-Mn family	14744	17116.6	15859.7	14612.2	14373.3	15756.1	13553.5	15115.8	13760.5	14058	14245.2	14808.9	16061.7	17023	17493.2	17578.2	17119.5	18037	19338.4	21676.5	21054.7	21161	19739.8	18318.6	15805.7	15994.3	13787.5	16816.3	17797	16503.4	15559.9	15282.2	15909.5	15897	16740.2	17913	15271.3	14069.7	13234.9	15161.9	12976.2	13407	13383.5	16676.6	14445.8	15736.1	14829.2	16239.5
VIT_15s0046g00140	ORMDL protein	9564.66	10417.8	8674.13	7964.02	8580.64	9338	10845.2	12383.1	11096.6	11735.7	11631.7	11290.5	10496.7	11017.2	11820.3	10489	9743.4	11234.6	10871.7	11885.7	10795.4	11287.4	11037.5	10787.6	9126.34	9845.15	9774.34	9554.1	9405.96	9218.11	12535.6	12907.7	12754.9	13072.6	12836.2	11738.4	11448.3	11907.6	13309.6	11527.1	11519.2	10431.4	11722.7	11405.2	11873.1	12125.4	10915.6	11524.1
VIT_00s0322g00040	RuvB DNA helicase protein	6693.89	7035.24	6530.97	5386.96	5476.56	5610.03	4865.22	6003.96	4555.88	3585.56	3923.29	3911.69	4424.9	4630.49	5120.42	4436.12	4231.76	4640.49	4012.82	5097.55	4826.61	5414.22	5320.56	5226.91	4312.86	4490.01	3778.57	3981.89	4420.33	3834.71	5208.28	4647.01	4298.7	4705.5	5127.64	5761.48	4611.38	4924.07	4458.25	5005.45	4431.51	5392.23	4941.18	5435.28	4756.36	5419.07	4809.62	5584.28
VIT_01s0011g05340	Unknown protein	9638.42	9954.05	9770.73	10219.3	9423.45	7875.89	9514.54	8862.34	11018.6	8358.19	8717.64	7876.84	10330.8	10453.2	9930.56	9931.94	9823.72	10040.2	8890.07	9923.47	9451.39	9101.81	10166.4	11230.9	9077.1	9809.15	8520.76	9021.84	8768.14	9365	6221.17	7990.59	7273.62	7421.66	6582.98	6870.17	7796.29	8551.2	7626.62	7410.6	7129.26	7641.91	8229.44	9509.97	9406.39	10126.3	9502.52	10362
VIT_12s0028g03180	DNA-binding protein	10932.5	11348	8051.99	8387.1	9003.71	9298.91	10623.3	12232.2	10048.3	10662.3	10735	10861.8	10340.9	9711.38	9575.19	9700.02	9074.38	10325.7	11652.3	10984.7	10959.1	11230.5	11893.9	12557.3	7769.19	7315.46	8161.28	7541.89	8158.28	7676.47	8917.02	10169.4	9850.09	9891.36	9742.31	9690.84	9618.46	9620.74	9823.93	10080.7	9501.01	9464.65	11249.5	11343.8	11397.8	11715.5	10130.1	11773.2
VIT_00s0227g00110	Gamma hydroxybutyrate dehydrogenase-like protein	9243.47	9804.66	7805.28	8884.12	8857.37	8197.7	8541.25	10599.5	8747.09	9471.66	8960.87	9391.37	9158.68	8754.5	8338.49	9232.74	9104.03	9361.45	6473.29	7459.87	7035.8	8060.85	8108.25	8155.66	9301.73	8533.89	9550.71	9941.74	9158.57	8853.28	10689.7	11607.1	10462.5	10899	10802.7	9870.5	10633.2	10460.5	10837.6	10833.3	11316.6	10645.1	9260.64	9031.93	9972.93	9077.78	9943.56	9875.3
VIT_10s0116g00550	Oligosaccharide transporter OST3/OST6	20685.3	18355.9	20406.1	20339	21265.6	22352.9	18966.6	19596.7	22338.6	20906.8	20741.5	19914.8	22530	22336.1	23583.2	22708.3	23339.5	22077.1	23590	23897.6	25486.2	25702.1	25415.4	25128.6	17221.4	16845.1	17527.7	17448	17920	19411.1	19800.4	20715.6	20167	18375.3	18372.7	19300.7	21105.8	23734.8	20433.5	23336.1	19484.1	20193.9	27074.4	24295	22560	24549.6	22670.9	22159
VIT_13s0047g00120	SUVH3 (SU(VAR)3-9 homolog 3)	2927.21	3200.39	2710.34	2539.98	2651.37	2923.9	2871.81	3150.53	2762.78	2567.17	2306.7	2676.12	2522.41	2134.72	2630.99	1960.35	2084.46	1836.24	2492.26	2647.49	2802.66	2674.24	2613.45	2552.65	3072.59	3100.05	2687.09	2760.33	2990.52	2923.15	3160.35	3464.64	3366.95	3012.05	2875.41	2967.4	2727.13	2740.98	2344.25	2390.8	2473.49	2232.98	2695.22	2740.2	2678.86	2806.26	2434.54	2674.64
VIT_01s0026g00140	RNA-binding protein 25	7898.2	11736.5	9692.91	12366.2	11397.7	11144.6	11358.1	9295.17	11373.8	11599.2	10098.7	11313.7	9875.08	11789.2	9994.96	11385.9	11552.5	11219.2	12579	13133.2	12916.1	12755.6	12805.6	12855.6	13544.9	12875.5	12085.7	12215.9	12193.2	12591.1	13685.4	14659.6	14165.5	13625.1	12308.5	12335.2	13844.1	14178.1	16780.3	12807.7	14960.8	13223.9	15139.1	14783.1	16253.1	13653.1	15806.1	14111.8
VIT_05s0020g01580	CBS	3189.96	3343.72	3889.39	4347.87	4787.36	4290.76	4805.38	3815.83	5065.08	4581.21	4792.31	4224.59	4171.64	4621.61	4449.68	4448.4	4648.59	4248.21	5266.94	4977.28	5069.78	5549.03	5486.12	5423.2	4725.03	5219.1	4444.5	4922.74	5120.67	5060.88	4086.34	4773.57	4335.43	4199.11	3702.76	3164.24	4952.9	4720.15	4940.83	4270.01	5084.41	4625.79	5390.65	5370.83	5801.14	5423.95	5605.12	5237.75
VIT_18s0001g15600	Vacuolar protein sorting 45	6332.28	6001.76	6107.43	5535.88	6012.2	6442.59	7493.32	6914.15	7611.32	6510.48	6102.08	6126.53	5774.73	6117.39	6525.82	6110.72	6098.66	6122.78	7774.54	7696.4	8037.01	7650.66	7401.03	7151.4	5835.47	5825.08	5943.85	5852.92	5727.32	6036.91	6840.71	6961.55	7648.36	6795.74	6783.09	7618.82	6804.54	7747.17	6561.62	7004.3	6912.74	7661	7513.53	7512.79	7437.49	7403.34	7997.31	7519.04
VIT_15s0021g00650	Purine permease 11 PUP11	1570.02	2061.77	1922.14	1498.57	1717.65	1830.6	2214.25	2237.84	2123.14	2378.49	2385.52	2152.33	2008.38	1473.07	1922.92	1715.57	1577.72	1853.42	1862.83	1791.49	1729.28	1957.66	1859.9	1762.14	1627.84	1602.49	1477.02	1641.39	1446.23	1349.64	2266.61	2264.48	2479.96	2219.94	2447.04	2549.54	1791.18	2074.87	1588.28	1973.87	1802.12	2135.4	1540.77	1884.71	1613.59	2055.55	1964.23	2335.3
VIT_15s0021g01420	Nuclear RNA-binding protein	23043.2	21500.4	21427	23001.4	23101.8	23600.7	19852.6	16481	21088.3	20959.5	20145.5	21744.2	21054.3	23390.5	21912.3	22848.9	21934.6	23763.1	19997.4	17807.1	19790.4	15674.3	16102.7	16531	23361.1	21787.9	24554.2	25077.9	23782.7	24091.6	22946.9	22666.2	22774	22628.5	21853.9	19589.4	21853.3	20833.1	21847.3	20316.2	19672	22384.9	18212.4	15793.3	17560	15909.8	20607.3	15441
VIT_10s0003g04630	SIT4 phosphatase-associated	11251.2	9378.98	11226.6	10887	10975.1	10803.6	11849.8	9793.47	10967	10967.2	10913.2	10493.5	10383	9993.71	10696.8	10203.6	10081	10326.1	12185.7	12251.5	12886.7	12906.8	12859.6	12812.4	10610.3	10858.6	10894.3	10670.9	10424.2	10829.2	10570.3	11000.4	10825.5	9739.19	9238.05	8999.02	10611	11514.6	11485.3	10029.9	10917.5	10623.3	14163.8	13105.1	13374.6	12809.5	13010.2	12977.8
VIT_14s0108g00510	Nucleosome assembly protein (NAP-related) NRP2	3281.24	3910.64	3928.22	3816.34	4084.24	3702.25	4856.64	4937.01	4574.29	5467.65	5212.68	5004.58	4113.34	4355.62	4551.27	4230.42	3900.53	4560.31	6058.03	5444.1	5817.95	4775.12	5044.65	5314.18	3663.81	4446.17	3796.46	3971.92	4124.2	4106.85	4844.03	4993.96	4979.86	5420.53	5255.84	5447.81	4467.21	4180	4569.9	5456.13	5042.67	5327.12	4019.12	5492.53	4247.57	4879.47	4248.76	5645.44
VIT_01s0011g01930	Alpha-1,4-glycosyltransferase	1853.56	2033.27	2512.52	2537.53	2406.53	2345.1	2704.12	2053.88	2968.64	2421.63	2343.11	2571.11	2184.82	2826.75	2186.65	2786.35	2872.71	2699.98	2983.64	2851.29	2549.98	3198.23	3408.75	3619.28	2209.82	2131.06	2306.22	2340.63	2212.86	2174.63	2151.88	2263.19	2312.39	2413.84	2274.56	1604.55	2162.41	2608.65	2772.13	2562.03	2865.36	3074.85	3460.08	3398.08	3323.22	3024.52	3212.88	3210.63
VIT_10s0071g00210	Myosin VA (heavy chain 12, myoxin)	6553.86	6634.96	6552.05	5587.1	6280.71	6002.69	5732.15	5246.92	5773.85	5437.72	5561.45	6072.47	5548.18	5856.23	6274.57	5546.76	5283.78	5809.75	6386.94	7032.75	6099.76	5543.32	5660.81	5778.3	5267.43	5454.89	6565.05	5190.51	5262.81	5311.12	4362.09	4460.75	4928.48	4125.28	4101.61	4435.72	5814.74	5913.8	6130.99	5286.32	5001.55	5707.57	5170.03	5072.92	5505.26	5609.4	5212.27	4852.72
VIT_05s0020g01890	CRK1 protein	8473.07	8158.98	8920.71	9395.45	10548.7	10250.4	9498.46	7926.72	9568.92	9012.11	9496.2	9444.61	9635.25	9164.4	9554.09	9531.52	9504.6	9558.44	9082.63	8095.43	8713.23	6126.7	6644.73	7162.76	9558.37	8975.26	10896.2	10417.4	9552.05	9792.1	8207.54	7874.71	7957.82	8465.82	7885.28	7057	10029.7	11672.6	11139.1	9303.6	10578.1	10089.1	9275.76	8399.79	8795.29	8344.64	9291.5	7634.58
VIT_06s0009g02410	Elongation factor 1-beta 1	22956.1	21231.9	20804.5	20860.5	20543.3	20958	21016.1	20687.4	19752.1	19233.7	17996.7	17628.7	18650.8	18173.9	18594	17709.8	17859.2	17560.3	16867.4	15722.9	16251.1	16015	16452.1	16889.3	19203.7	20406.5	20217.9	21158.7	20460.7	20348.7	20158.1	19389.3	18531.7	19662.1	20117.4	18620.3	16374.6	18488.8	18938.5	17906.2	17646.6	19651.7	17532.5	15498.6	15724.1	16277.5	16104.6	14388.8
VIT_14s0036g01020	Polyubiquitin (UBQ4)	20803.9	21746.2	20228.7	19825.5	19117.3	21011.8	21877.8	22483.2	22173.5	16336.2	18346.2	17478	20054.3	22706.3	23842.3	18677.8	18656.3	18699.4	20225.4	19993.3	19575.3	21465.5	20760.7	20055.9	15608.5	15425.9	14433.6	14778	15764.9	16249.2	21649.1	20776.2	19909.3	21546	21540.8	25185.6	21001.2	19848.5	19052.1	21478.3	19954.3	22005.4	16836.9	21405.2	17913.4	21514.9	17613	20860.5
VIT_03s0038g03840	Cuticular water permeability	2984.56	3501.16	2968.29	2310.25	2885.2	2898.05	3261.32	3468.32	3143.92	2553.66	2844.92	2432.54	2877.63	2274.38	2597.18	2641.85	2463.01	2820.68	2352.22	2904.99	2713.15	3615.47	3152.34	2689.2	2678.59	2735.36	2784.34	2634.56	2586.44	2756.36	2813.92	2906.23	3118.64	2547.18	2347.34	2092.15	3048.83	3438.5	3513.39	3701.31	3616.64	3171.42	3627.76	3696.02	3546.64	3434.64	3668.57	3989.72
VIT_08s0105g00390	Calcium Dependent Protein Kinase (VvCPK10)	7926.82	8991.85	8884.98	9529.92	9434.19	8677.12	7736.94	4831.96	8193.09	7353.82	7596.68	7601.28	6451.99	6995.18	6924.08	8570.74	8738.73	8402.75	9783.08	8736.25	9752.15	8902.98	9534.75	10166.5	9860.03	9834.41	10036	9905.14	10206.4	10030.9	8012.47	8106.09	8511.24	8657.28	8072.68	7405.78	8984.23	9587.54	8612.57	7535.16	9361.81	8930.23	11796.4	10629.7	11150.7	10366.2	10600.4	10312.5
VIT_13s0064g00220	Quinone reductase [Vitis vinifera]	13537	14209.1	10954.9	11197.3	11578.1	11597.9	11488.9	14676.8	12365.1	11155.5	10428.6	10859.2	13656.9	14239.7	13651.6	13725.6	13896.8	13554.4	10713.9	11631.9	11265.1	11998.3	11877.1	11756	9391.91	9894.5	10160.8	9481.75	9901.31	9657.33	10757.2	10924	10712.1	10835.4	10147.1	10241.7	12285	11886.4	10854.2	12630.6	10823.7	12686.1	8296.43	10097.1	9513.02	10985.2	9989.85	10729.4
VIT_05s0049g01790	Ribosomal protein L23 (RPL23C) 60S	24273.8	26911.6	22786.2	21183.6	22428.5	22283.4	23637.6	26159.5	20713.7	21470.3	20836.9	20689.2	22231.6	22178.8	23070.5	21883.7	20806.5	22960.8	18940.5	20817.1	19408.8	18863.8	19277.9	19692	22024.2	24541.1	23643.9	23872.6	24153.2	23032.3	21340.5	22130.9	22778.6	21356.3	21663.5	20316	25315	25558.4	24423.6	23570.2	24104.8	23472.3	16302.7	18899.8	17108.4	19335.4	17096.6	17260.1
VIT_09s0070g00050	Ribosomal protein S12 (RPS12C) 40S	13882.1	15388.9	12562.1	12579.1	12801.2	12608.1	8688.35	11088.2	8454.61	9733.95	10270.7	9783.99	9458.54	10430.4	10214.3	9377.24	8415.58	10338.9	11075	11509	11024.7	10281	10567.1	10853.3	11652.5	12278.4	12274.5	11764.4	14230.5	12484.3	9303.16	8297.23	9517.89	10286	10360	10469.3	11242.7	9687.83	10921.7	9201.85	10648.8	10454.5	9229.86	10159.6	9664.16	9710.64	10613.4	10105
VIT_10s0071g00680	Cell division cycle protein 48	2554.2	2260.16	1671.44	1602.61	1991.12	2080.64	2177.69	2556.48	1950.99	2509.37	2184.46	2385.49	2420.83	2308.76	2592.91	2127.02	2263.32	1990.71	2973.96	3128.73	2862.17	2866.22	2661.62	2457.03	1814.32	1954.82	2084.8	1595.51	1691.75	1746.04	2027.96	2542.69	2444.13	1912.78	1772.7	1598.97	2351.74	2324.68	2393.24	1946.66	2079.71	1999.45	2017.68	1994.12	2066.85	2322.22	2218.76	2011.28
VIT_06s0004g03360	Carbamoyl phosphate synthase large subunit	9436.34	8916.13	8054.1	9170.27	8380.59	9004.65	7391.88	8128.64	8896.7	8357.83	7729.42	8110.51	7124.78	6809.39	7570.27	6695.93	6045.55	7346.3	8030.18	7801.74	8484.04	7396.42	7703.45	8010.47	8730.35	8167.18	9210.78	8347.4	8872.69	8383.53	9977.55	8626.59	9373.8	8310.94	8738.92	8628.46	7378.93	7399.44	7441.5	6609.93	7131.41	6507.35	7002.32	5934.26	7143.87	5324.46	6840.55	6417.66
VIT_05s0062g01320	Chitinase	30298.6	32745.4	33840.5	31948.4	32511.1	32079.4	32127.4	30871.5	29189.7	33937.3	34112.4	32981.6	30797.7	29369.8	27275.7	29166.4	29048.4	29284.4	28301.6	26703.8	24177.8	26116.5	26413	26709.6	32322.3	35422.4	33411.9	33717.8	34271.9	34482.4	31222.3	34838.1	33803.2	34028.9	33290.3	30900.2	27838.5	23761.6	22735.8	28954.6	26170.8	25973.9	22425.4	27000.1	26322.5	29446.5	25902.2	27394.9
VIT_05s0124g00360	Protein kinase Pti1	11707.5	11094.9	12101.8	12143.1	12005.5	11139.1	13881.3	13287.1	13521.7	14181.1	13091.1	13339.8	11957.9	12723.6	14388.4	13054	12552.6	13555.4	14174	15562.3	14941.2	14677	15109.8	15542.5	12002.9	11992.1	11492.8	11551.2	11407.8	11460.1	12287.9	12255.9	11567.8	12163.4	11919.1	12019.1	12896.5	11612	12630.5	11822.3	11281.9	11581.6	14518.3	15558.5	14147.1	15376.1	14187.4	14340.4
VIT_02s0012g00870	RNA-binding protein 10	8056.06	9419.22	8159.7	8324.01	8514.18	9079.29	8323.86	8330.19	9581.11	8484.17	8070.13	8252.98	7302.77	8464.75	7737.27	8113.23	8147.02	8079.45	10879.6	10655.2	10550.5	10653.8	10845.3	11036.9	9379.36	7635.07	8607.25	8119.9	8449.59	8501.62	8515.14	8132.13	8306.41	7979.29	7657.5	7455.56	9035.85	9007.98	9064.19	8695.33	8493.98	8508.39	9571.26	10368.7	9270.75	10370.9	10158.1	10272.5
VIT_03s0088g01060	Aminotransferase AGD2	3376.39	4272.76	4605.78	5205.4	4586.44	3880.62	3662.4	3735.69	3652.12	4409.01	4154.75	4006.05	4524.79	4464.2	4270.3	4280.55	4189.54	4371.56	4382.91	4404.98	4437.44	3812.85	4271.56	4730.27	5086.16	5375.47	5000.12	5068.77	5127.79	4910.08	4105.03	4484.32	4119.8	4326.66	4399.27	4188.61	3198.47	3706.16	3814.34	3741.09	3103.78	4083.99	3282.34	3466.91	3233.72	3173.38	3287.86	3278.72
VIT_06s0004g03900	Calcium-transporting ATPase 1, endoplasmic reticulum-type ECA1	13934.4	14221	14583.7	14812.5	14097.7	12855.3	12271.1	12351.5	12172.2	10991.7	11374.1	12629.6	11544.2	12390.4	12279.8	10938.7	10800.3	11077	10323.2	10109.7	10845	10932.7	10565.4	10198.1	13598	13752.2	12307.8	13419.8	14247.1	14129.9	10713.6	10546.5	11710.6	10559.3	10945.3	10923.4	13070.2	12047.4	12303.4	11840.5	13770.2	12568	12542.7	12050.8	12442.3	12375.8	12722	12318.1
VIT_17s0000g05450	ELF5 (early flowering 5)	9828.07	9930.57	8705.41	11001.3	11809.3	12248.3	10940.4	9754.83	10633.6	11317.6	10704.7	11098.1	10439.3	11071	11149	10445.4	10683.1	10207.6	14316.3	13322	13688	13747	13446	13145.1	12175.2	11232.6	12576.2	10438.5	11621.6	11580.8	12327.7	11908.5	12174.6	10724.1	9325.26	9135.8	11302.1	9602.64	9991.75	9324.41	10266.8	9165.03	13773.1	11482.3	12038.9	11514.1	13191.1	11953.5
VIT_18s0001g12350	GYF domain-containing protein	8068.75	7054.08	7985	8150.15	8111.37	7916.89	7465.96	6740.91	7791.6	6608.42	6405.18	6645.33	6561.58	6848.57	6316.14	6561.77	6584.92	6538.63	8134.7	8091.71	8321.47	7927.2	8220.24	8513.28	8050.97	8170.64	7670.76	8008.32	8369.96	8111.14	7594.16	7765.07	7804.5	7262.96	5910.42	5859.68	7904.45	7814.37	7364.81	6651.78	7218.73	7508.1	9198.04	8740.07	9137.2	8189.7	8247.2	8640.29
VIT_12s0028g03650	Two-pore calcium channel (TPC1)	6225.85	8187.18	7096.44	6952.8	7532.81	7549.85	7554.74	8226.61	8238.61	8330.88	8398.2	8386.31	8570.46	9128.51	8735.79	8542.56	8269.51	8815.6	8616.57	9435.65	8612.16	9172.83	9411.09	9649.34	7611.18	6630.59	7063.3	7349.07	6797.78	7261.1	6934.01	7135.94	7160.09	6752.31	6610.63	6359.04	7957.23	7435.87	8386.73	7863.66	8078.13	7951.23	9293.76	10174.3	8871.96	9909.08	8121.22	10388.8
VIT_18s0001g15320	SEU3B protein	13188.6	14628.1	15726.1	15068.9	15827.9	13405	17193.2	17626.7	16826.9	17616	16860.3	16692.5	18370.4	18337.1	17735.2	17434.6	17418.6	17450.6	20397.5	21676.4	21142.5	21669.3	20951.1	20232.8	17671.8	17872.7	14781.4	16729.8	16603.1	17265.2	18441.4	17602.9	17560.6	16615.4	17289.2	17917.4	17991.4	18399	19376	15204.4	17424.7	16207.1	20707.7	19483.8	19760.8	18318.1	19281.4	20041.8
VIT_03s0110g00350	Cinnamyl alcohol dehydrogenase	1364	1863.33	1286.66	1486.04	1439.94	1604.7	2069.57	2246.71	1972.07	1976.38	1987.78	1875.54	1705.43	1562.1	1757.58	1644.68	1544.46	1744.9	1894.01	1757.43	1640.1	1818.89	1790.17	1761.44	1354.25	1242.36	1455.95	1384.6	1272.73	1300.78	1669.04	1837.9	2093.31	1871.45	1945.53	1845.11	1566.84	1972.14	1895.2	1650.2	1802.62	1729.33	1433.81	1314.66	1518.66	1491.4	1470.67	1546.14
VIT_17s0000g08790	EMB2759 (embryo defective 2759)	5654.62	5756.07	5676.83	5820.64	5992.12	5894.17	6477.28	6653.15	6354.21	7336.5	6595.29	6446.18	5812.18	6545.43	5566.85	6703.42	6947.48	6459.35	6737.95	6508.06	6158.5	6148.58	6697.18	7245.78	5267.77	5175.47	5531.04	5551.96	6160.34	5312.03	4538.74	4754.93	5072.41	4863.77	4720.55	4238.19	5490.97	5227.51	6089.99	4690.25	5451.25	5229.08	5316.77	5402.17	6156.44	5360.61	6196.58	5803.94
VIT_08s0007g00530	3-beta hydroxysteroid dehydrogenase/isomerase protein	5153.02	5370.7	5003.98	5907.48	5620.03	5428.69	3997	4347.28	3936.88	5176.85	4801.32	5260.42	4820.28	4326.01	3902.95	4765.34	4878.32	4652.37	4377.01	4861.87	4086.63	4377.58	4689.07	5000.56	5437.41	5493.01	5278.55	6259.88	6315.96	5753	4368.18	4174.3	4162.89	4882.52	4457.04	3850.06	3940.06	4193.25	4579.3	5176.11	5199.15	4486.37	3658.11	4312.43	4481.64	4068.12	3784.45	4274.06
VIT_05s0020g04480	Pyruvate kinase	15824.6	12809.7	15427.8	14441.7	15604.6	14932.2	12692.5	12253	12644.4	12386.8	13559.1	12769.1	12346.1	11568.3	11818.4	11983.6	12076.5	11890.6	12001.3	11181.1	11835.3	10994	11057.8	11121.6	13626.2	15793.6	14748.1	14520	14407.9	13849.8	12012	11775.3	11355.3	11378.3	10287.3	9625.41	10058.5	12806	11940.3	10207.3	10943.8	11818.6	11845.1	11629.2	11838.9	11547	10889.5	11409.2
VIT_19s0027g01950	CPL4 (C-Terminal Domain Phosphatase-like 4)	5020.47	6711.91	7679.65	8688.41	7313.97	6992.89	7429.99	5570.25	7845.43	8070.31	7333.61	7842.96	7254.75	8690.24	7422.15	9080.8	9409.27	8752.33	9698.82	9768.37	9696.54	10238.6	10584.7	10930.8	8183.23	8072.52	7272.27	8636.75	9093.18	8091.77	9812.44	9953.59	10062.3	9966.34	9536.66	8920.08	9051.84	7977.84	8335.25	7978.06	9490.69	9252.31	10375.1	10695.3	10130.2	8838.19	10472	10232.5
VIT_18s0001g06810	Transcriptional regulator	4590.76	4535.26	4231.22	4639.49	5007.96	4872.97	4990.18	4490.76	5292.02	6654.87	6095.29	5642.56	4875.45	5281.61	5071.07	4962	5091.69	4832.31	5914.5	4628.03	5915.19	4687.38	4489.84	4292.3	5083.14	5082	5261.97	5198.4	5072.87	5021.9	6864.1	6492.19	7153.26	6029.7	5960.41	5603.87	6084.9	6590.56	6102.06	4916.14	5667.17	5229.89	4936.13	4664.13	5084.7	5045.45	5559.35	4612.91
VIT_11s0016g04560	Bile acid sodium symporter	3825.02	3388.36	4109.64	3908.05	3828.21	4320.53	3053.38	2390.36	2851.91	2944.37	3096.5	2922.08	3061.83	2473.33	3288.78	2594.4	2395.27	2793.52	3382.49	3455.46	3085.19	3197.98	3396.53	3595.08	3743.66	3873.86	4125.1	4186.72	3634.74	3791.49	2879.62	3043.91	3488.3	3280.36	2587.99	2294.8	3176.46	2984.9	3047.63	2881.97	2743.23	3064.37	3051.79	2484.74	2920.64	2721.36	2725.37	2065.99
VIT_18s0157g00200	Steroleosin-B	2322.71	3134.94	2082.69	2605.27	2791.43	2798.34	3306.77	3697.93	3052.95	4206.65	4235.1	4066.61	3213.64	3082.8	2949.93	3194.8	3123.43	3266.17	2963.33	2888.89	2511.69	3224.26	3455.53	3686.81	2582.12	2942.4	2883.83	3109.38	2737.79	3114.82	3117.71	3856	3672.57	3456.58	3145.37	3090.98	3380.75	3343.49	3487.39	3469.13	3386.68	3384.89	2493.37	2604.15	2815.61	2728.6	2432.5	2840.21
VIT_13s0139g00320	R protein MLA10	849.644	886.954	1031.25	939.83	932.616	996.804	1139.62	829.315	1087.36	1546.08	1342.31	1383.68	921.647	776.037	1151.37	1247.48	1252.14	1242.83	1455.03	1477.16	1515.06	1394.31	1303.17	1212.03	1266.46	1180.33	1264.26	1369.62	1265.63	1428.7	1142.99	1235.91	1315.13	1202.66	1144.01	979.104	1344.9	1338.34	1242.02	1132.64	1262.88	1369.91	1388.61	1214.29	1163.65	1081.91	1260.49	1110.77
VIT_08s0007g06280	Unknown	3691.42	3528.99	2298.64	2921.25	3252.59	3245.61	4559.62	5587.59	4880.5	4139.93	4312.36	4121.3	4251.83	3676.97	3380.11	4001.65	4008.19	3995.11	3444.47	3797.38	3525.8	3667.27	3866.9	4066.52	3226.06	3469.6	3340.92	3438.53	3237.94	3162.35	3010.18	3283.84	3324.96	3235.39	2839.79	2509.43	4045.75	4056.45	4397.53	3700.4	4315.95	3387.23	4430.37	4102.84	4244.75	4328.51	3964.13	4382.6
VIT_18s0001g07890	TRAF-type zinc finger-related	3245.59	4162.46	2725.43	2955.32	3508.61	3380.39	3437.82	4170.05	3693.85	3570.95	3829.99	3718.06	4090.04	3976.24	3947.71	4033.45	3773.06	4293.85	3741.09	3433.8	3588.5	3544.3	3570.12	3595.93	3193.02	3204.81	3248.23	3061.33	3315.2	3369.37	3674.63	3891.74	4145.37	3899.54	3837.28	3697.84	4643.74	4856.23	4752.32	4780.8	4840.31	4567.4	4343.75	4530.09	4352.17	4983.93	3997.69	4899.19
VIT_18s0001g07750	Sas10/U3 ribonucleoprotein	3557.7	5046.01	3344.31	4318.59	4195.61	4133.38	3733.54	4216.3	3860.14	3482.22	3640.07	3613.12	3174.74	3498.22	3555.91	3895.52	3484.34	4306.71	4646.33	4545.71	5088.94	4841.27	5058.26	5275.25	3630.65	3936.43	3862.51	3778.64	4031.21	4118.04	3370.94	3966.22	3967.2	3857.51	3894.82	3392.32	4630.18	4606.82	4618.94	4078.25	4982.48	4365.87	4510.23	5594.52	5331.32	5735.63	5439.03	5263.7
VIT_12s0028g02960	No hit	9815.4	8328.41	9687.33	10014.5	7732.57	10189.8	9373.49	9766.82	9770.16	9301.55	9029.08	9534.12	8925.47	9555.33	8108.86	10443.6	10154	10733.2	9333.41	9630.63	9846.79	10065.1	9623.29	9181.53	10019.2	6932.47	9711.31	8307.19	8314.74	9394.71	13609.8	11100	12874.6	12644.3	13345.8	12029.5	13487.9	14009.9	13137.2	11887	12061.6	11801.8	9331.03	7833.78	9001.63	8354.33	11188.3	8632.15
VIT_19s0014g01190	Alpha-1,3-mannosyltransferase ALG2	3693.26	4382.21	3778.86	3276.77	3648.61	3783.11	4410.33	4853.07	4084	4068.95	3970.68	4048.67	4116.13	4103.79	4451.58	4295.5	4062	4528.99	3690.8	4778.04	4694.82	5236.82	5081.88	4926.93	3996.6	3656.28	4058.2	3597.13	3317.73	4166.31	4124.9	4556.66	4664.23	4135.04	4247.62	4663.23	5679.54	5871.77	5870.19	5295.52	5057.83	5153.58	4110.46	4891.55	4128.75	5242.51	4749.89	4838.03
VIT_17s0000g05520	Calcium Dependent Protein Kinase (VvCPK14)	4377.74	4582.55	4926.47	4184.05	4386.97	4180.93	5017.12	4723.11	4675.08	6112.52	5901.86	5358.56	4317.11	3458.95	3987.77	4443.19	4668.52	4217.87	5330.2	5494.73	4415.39	5208.75	5273.37	5337.99	5322.44	5320.95	5592.13	5329.9	5363.04	5124.72	4665.6	5213.31	4448.36	5195.49	4442.62	3974.21	5780.33	4967.09	5614.08	4913.48	5990.83	5330.74	6624.95	5864.85	7069.78	5730.86	6588.37	5675.76
VIT_03s0088g00450	FKBP12-rapamycin complex-associated protein	7418.46	8457.32	9159.81	7712.37	8865.83	8652.18	10209.1	9638.6	10417.4	8835.06	9445.64	9494.83	8557.08	7993.31	9072.29	8265.8	8494.01	8037.59	10539.7	9677.79	10878	10334	10407.3	10480.7	8522.88	8053.12	8417.53	7865.35	8107.12	7790.03	10837.5	10614.3	10624.6	9744.34	9265.87	8947.48	8942.94	10141.8	10023.9	8711.93	9434.75	9500.53	10613.8	11026.8	10787	11880.8	10341.1	10404.8
VIT_04s0023g01710	No hit	11232.3	16035.5	14201.6	14856.2	14385.6	15777.5	18807.2	17851.2	18984.5	18800	19789.5	19384.2	16828.8	18815.2	17400.3	16376.6	15427.7	17325.5	19874.3	20267.3	22074.1	19314.4	18963.3	18612.3	14396.5	15595.4	13838.8	15419.9	15188.1	15072.7	19193.2	20160.9	18947.5	22383.4	21531.4	21648.7	16443.9	16662.5	13326.7	17083.9	14692.4	16445.3	16148.8	20274.2	16588.2	18730.9	15567.4	18064.3
VIT_05s0020g00740	Phosphate translocator	8165.68	9436.27	10263.9	9774.6	9225.41	9106.38	6517.79	6507.31	6374.71	6613.98	7515.82	7194.92	7519.53	7325.02	7974.58	7440.08	7222.32	7657.84	8297.43	9227.39	9194.79	9497.7	9425.81	9353.93	8008.01	8382.79	7094.6	8845.09	8230.95	8995.26	5899.44	6886.81	6147.96	6690.14	7010.99	6474.49	7848.68	7302.06	6411.7	8375.52	6921.74	8027.36	5894.86	7919.04	6207.18	7768.64	6498.57	8124.47
VIT_01s0011g03200	Transmembrane protein FT27/PFT27	6523.7	6263.43	6400.09	5893.15	6427.1	5903.61	5785.77	5754.3	5497.29	6035.47	6365.64	6278.49	7563.39	7146.41	7491.68	7528.11	6998.04	8058.18	7022.82	8809.56	8744.11	8898.51	8579.53	8260.56	6826.61	7440	6387.36	7028.54	6560.87	7260.67	5496.06	6575.67	6144.49	6114.14	5503.55	4718.8	6242.86	6617.06	6281.86	6736.7	6096.72	5836.26	6806.5	7801.42	6690.55	6676.82	6670.68	7261.28
VIT_17s0000g08000	Ribonuclease III	10443.7	8656.72	9203.91	7917.77	8381.98	8091.78	9227.12	10994.3	9126.9	7715.75	8174.75	7275.16	8926.64	8131.23	9536.07	7435.2	7163.75	7706.65	10080.7	8979.83	8443.87	9182.61	9686.36	10190.1	7302.58	7637.65	7014.74	6762.61	6381.57	7317.36	9080.61	9029.14	9086.63	8465.86	7993.71	7354.04	9650.53	9728.53	9053.32	9544.32	8901.79	8798.72	9064.74	10114.5	9092.01	11067.8	9446.47	10395.3
VIT_15s0021g01020	Casein kinase II subunit beta-2	5364.53	4719.37	5673.92	5164.92	5410.71	5406.68	7387.06	6008.51	7219.02	6859.81	7324.21	6644.18	6013.46	6906.12	6484.41	6926.89	7239.15	6614.62	7217.48	7166.12	7417.91	6494.78	6928.48	7362.19	5190.41	5218.41	5521.41	4938.56	5398.95	5337.52	5890	5848.23	6135.64	6038.12	5987.08	5479.45	6158.96	6550.87	5561.49	5573.38	5848.15	5550.78	5554.14	5799.91	5681.79	6119.37	5659.13	6044.86
VIT_00s0225g00150	Anthranilate phosphoribosyltransferase	4147.52	5213.57	6088.31	5683.02	5555.3	6161.23	6386.42	5327.46	6108.08	6316.28	5812.24	6203.64	5097.13	5071.52	5555.63	4834.39	4884.1	4784.68	5547.81	5360.84	5162.28	5645.36	5371.4	5097.44	5926.66	5533.01	5555.48	5662.31	5685.7	5625	7531.4	8081.23	7695.4	7514.66	7005.92	6545.85	5962.3	6472.71	6254.96	5244.02	5005.18	5641.52	5392.05	5482.11	5461.93	5274.71	5172.77	4883.42
VIT_04s0069g01100	Unknown protein	4103.48	4102.64	3483.85	2887	3102.32	3257.15	2890.71	3614.63	3090.23	3068.88	3120.58	3046.72	3671.2	3983.68	4053.12	3493.71	3076.19	3911.23	3549.64	4058.19	3867.11	4435.1	4379.49	4323.87	3185	3229.07	2984.94	2944.2	2662.24	3432.67	2954.83	3823.4	3317.67	3208.38	3113.38	3079.49	3555.18	3967.97	4161.16	4029.92	3617.09	3596.93	4313.1	4672.68	4086.49	4890.55	4266.04	4123.36
VIT_14s0066g02630	Polyribonucleotide 5'-hydroxyl-kinase	3088.34	2954.56	2614.34	2751.4	2855.86	2815.12	3249.82	3358.3	3140.32	3433.12	3353.94	3434.83	3031.93	2999.93	3030.97	2852.48	2651.43	3053.54	3316.34	3340.6	3061.23	3326.72	3153.2	2979.68	2741.17	3006.57	2832.78	2520.05	2790.55	2685.75	3980.82	4074.5	4414.27	3780.97	3951.03	3147.04	3862.55	3651.12	3518.38	3033.6	3489.98	2947.93	3634.7	3211.69	3207.6	3497.85	3614.82	3286.79
VIT_19s0014g05300	SWAP (Suppressor-of-White-APricot)/surp domain-containing protein	5812.14	5223.96	6835.45	5821.3	6226.12	6292.09	5785.92	5558.75	6031.41	5679.99	5850.77	5654.36	5657.59	6023.03	6381.21	5832.07	6163.29	5500.85	6260.62	6421.68	6555.54	5794.86	6014.11	6233.36	4310.32	4821.39	4618.32	4932.64	4755.14	4946.53	5463.52	4761.21	4566.1	4739.5	4803.23	4940.11	4770.74	5169.07	4692.36	5047.75	4964.49	5196.96	5645.23	5990.8	5830.94	6560.48	6216.76	6349.79
VIT_04s0008g05090	Peptidyl-prolyl isomerase D (cyclophilin D)	17824.6	18678.3	19853.6	20825.3	20298.9	21438.7	21099.9	18715.8	21709.6	22339.9	20588.2	21240.6	21432.8	22535.1	23585.6	22692.5	23369.6	22015.3	25568.3	23767.2	24677.5	22450	21900.1	21350.2	20424.2	19883.2	21744.7	19751.1	20719	20100.6	22426.2	20964.6	21573.2	19782.9	20010.9	18991.7	18099.7	17424.5	16009.5	18964.3	17232.2	18317.5	18820.8	17882	17795.1	18303.6	17922.2	18188.4
VIT_19s0027g01920	EIF4-gamma/eIF5/eIF2-epsilon domain-containing protein	2955.34	3239.22	4264.63	4634.1	4016.37	3439.16	4326.09	2573.3	4778.74	4207.12	3702.52	4047.86	3644.55	4332.6	3665.66	4670.29	4907.53	4433.06	4205.8	3717.48	4345.71	4369.15	4351.97	4334.8	5013.94	4909.35	4794.28	4658.78	4582.37	5442.67	5387.6	5880.17	5763.47	5521.8	5431.75	5634.38	5247.59	5346.42	5613.74	4960.14	5160.86	4954.04	6035.97	5709.58	5614.16	5405.91	5730.44	5885.13
VIT_18s0041g00150	Quinone reductase [Vitis vinifera]	11658	11373.8	9544.26	9070.38	9814.19	10004.8	9595.41	11852.1	10220.9	9512.16	9025.82	8684.66	11840	11478	11796.6	11180.6	11168.9	11192.3	8549.41	9634.95	8944.3	9759.85	9789.46	9819.07	7850.31	7204.76	7956.15	7764.36	8357.21	7915.66	9235.15	9338.26	8445.58	9599.58	8475.23	9863.7	9169.67	8579.06	7341.6	10638.5	8984.47	10373.6	6515.2	8513.44	7410.59	8920.3	7305.34	8892.92
VIT_00s0144g00220	R protein disease resistance protein	144.214	376.949	443.49	451.509	402.846	333.725	552.754	369.581	587.552	452.041	417.95	407.122	375.818	348.875	431.709	464.016	506.445	421.587	672.316	763.681	672.359	847.854	796.243	744.632	457.106	528.451	411.171	511.929	498.572	405.66	507.31	494.697	538.482	468.247	495.986	402.889	430.144	455.341	430.407	295.687	351.05	384.495	484.191	457.58	464.091	390.97	423.692	506.759
VIT_09s0002g02100	DEAD box RNA helicase (RH20)	9808.41	9438.8	9999.83	8962.64	9753.05	9356.23	8099.25	7731.07	8767.39	8940.22	8733.02	8875.08	10193.5	9476.96	11013.4	10047.2	9874.15	10220.3	10368.8	10921	11378.9	10114.2	10401.2	10688.2	8819.88	9190.52	9653.85	8827.61	9075.46	9416.91	7393.89	7593.79	8482.76	7710.89	6816.61	7290.72	8570.82	9766.27	8606.06	8851.58	8697.98	8794.64	10226.6	9031.66	8960.03	9833.06	9484.62	10019
VIT_05s0136g00240	Ankyrin repeat protein	6833.41	7995.52	5413.99	7557.7	7118.25	7023.69	9685.02	9028.32	9849.09	8256.18	7652.17	8416.39	7199.96	7764.12	7604.03	8079.86	7928.94	8230.77	9819.36	8957.23	10309.3	9451.03	9124.1	8797.17	7395.8	6802.68	6932.06	6678	6909.2	6931.91	9683.58	8235.01	9310.93	9246.84	9266.14	8975.14	9578.94	8898.21	8535.45	8043.65	8772.41	8570.36	8757.96	9093.26	8317.66	8795.9	9747.74	8886.55
VIT_18s0001g13630	V-type H+-transporting ATPase 16kDa proteolipid subunit	26836.8	24182.8	25977.4	23736.4	23779.6	21919.6	20250.8	20584.3	19130.5	19478.1	20124.9	19515.9	21543.9	19928.8	20785.8	21024.1	20208.3	21839.9	18248.3	20057.5	19195.8	20558.2	21031.9	21505.7	24232.6	25868.2	26496.2	25001.1	25078.9	25089.2	19869.1	22976.3	20441.4	20364	18988	21076.8	23751	23270	25603.9	23324.6	22512.3	22943	23307.1	26624.9	24464.7	24271.8	23767.4	23902.6
VIT_10s0071g01140	Unknown protein	6029.45	5731.27	4729.27	4469	4601.35	4651.64	4229.39	4256.63	4148.25	4665.95	4322.25	4405.14	4453.6	4542	4552.69	4216.75	4253.86	4179.65	5089.32	4706.81	4906.78	4776.94	4780.51	4784.07	3856.24	3894.41	4291.4	4386.9	4026.42	4383.76	3946.05	4085.83	4259.75	3737.25	3178.69	3149.69	4519.69	5021.82	5005.1	4649.33	4870.72	4651.99	5386.27	4448.1	4705.99	4857.67	5214.05	4886.23
VIT_09s0002g07940	Vacuolar pyrophosphatase [Vitis vinifera]	24208.3	22456.8	25292	26078.5	24381.6	25278.2	22658.1	19496.1	23190.2	24609.1	23473.8	25240.2	23309.1	23723.4	24734.8	23448.6	23228	23669.3	28206.3	25992.5	27372.1	24117.6	24571.5	25025.3	24807.8	22744.7	21607.6	22988.5	24145.8	23607.7	30087.9	25568.1	26640.3	24842.3	25631.7	25011.4	18568.2	18408.8	16512.5	20416.9	16809.1	19045.4	20667.8	23278.1	19953.5	23163.7	20468.3	23881.4
VIT_00s0120g00020	Importin beta-3	5157.43	5472.37	5531.47	6683	5707.34	5307.09	7422.8	5905.92	7094.56	6442.19	6152.08	6555.31	7098.93	7721.9	7168.34	8074.6	7885.72	8263.49	7429.68	7001.12	7926.31	7350.99	7309.61	7268.24	6301.64	5952.33	5726.74	6783.85	6534.82	6781.77	7430.47	7099.04	6679.41	8171.87	9450.75	9163.03	7352.17	6186.85	6129.18	7818.85	6928.48	8379.01	6273.49	7771.74	6861.61	7704.26	7480.3	7663.78
VIT_10s0071g00310	F-box/LRR-repeat protein 2	8788.1	7197.81	9418.11	8194.09	8134.76	8170.12	7640.17	6631.31	7566.74	8151.43	7032.32	7071.16	5521.34	6660.77	6785.74	6375.01	6307.72	6442.3	5847.38	6015.06	6052.42	6807.72	6486.85	6165.97	8621.97	8875.49	9066.56	8309.99	9264.43	7502.26	9172.84	8996.09	9912.83	8289.98	8933.94	7968.25	8384.03	8357.61	8734.79	6483.83	7812.71	7767.79	7498.24	6345.04	7923.88	6375.48	7694.83	6195
VIT_11s0016g01490	WAVY growth 2	2916.4	3353.74	3324.55	3033.67	3269.52	3125.61	2910.21	2645.61	2824.06	2497.29	2776.34	2905.76	2965.21	2825.39	2837.26	2761.67	2671.67	2851.66	2756.8	2714.71	2813.82	3382.33	3407.58	3432.83	3794.36	3668.14	3776.94	3495.76	3327.8	3834.34	2537.09	3023.51	2819.41	2609.74	2287.47	1901.38	3170.63	3440.09	3723.2	3258.97	3241.63	2883.25	3265.27	2647.59	3063.62	2711.12	2944.47	2780.81
VIT_00s0199g00170	Cysteine desulfurase	8252.4	10057.3	8922.12	8507.81	9068.99	9060.45	9465.61	11414.4	9890.16	8939.84	8821.87	9244.5	10367.9	10017.2	9746.85	9901.03	9579.67	10222.4	10121.2	11804.3	11570.7	12533	12276.7	12020.5	8803.79	7665.53	8385.21	8490.33	8776.95	7704.09	11208.5	10877.4	10040	10231	10846.9	11620.7	11143.9	8434.68	11863.6	10067.8	10411.9	10788	11908	12358.4	11962	12035.1	11880.7	13000
VIT_06s0080g00740	Ribosomal protein S14 (RPS14C) 40S	11657.3	13583.3	11525.8	11071.5	10815.4	11279.4	9092.55	11273.7	8048.58	8926.18	8836.63	7999.43	9152.62	9255	9961.9	8153.29	7446.32	8860.27	8770.26	10449.4	9802.68	9500.9	9391.01	9281.11	10428	11158.6	9867.03	10169.3	10168.8	11074.9	8459.75	9216.91	8558.02	8930.86	9437.42	10564.8	8587.88	8989.45	8485.22	9847.52	8161.7	8540.43	7018.53	7871.31	6918.47	7566.25	6928.65	8400.85
VIT_08s0007g01720	Reticulon family protein (RTNLB12)	5461.17	5478.3	4272.41	4149.41	4375.11	4500.77	5873.44	6304.57	6140.96	5151.95	4999.42	4443.51	4859.78	4379.35	4365.69	4384.41	4261.73	4507.08	3789.07	3791.1	3604.37	3998.3	4027.93	4057.57	3335.4	4210.44	4049.25	4220.09	3890.42	4139.59	4028.3	4781.71	5038.43	4457.77	4484.78	4471.02	4863.23	5420.7	4750.53	4684.2	4955.95	5082.75	5237.92	5365.85	5138.54	5917.6	4636.01	5466.77
VIT_09s0018g02130	Calcium-transporting ATPase 9 ACA9	5654.36	7990.67	8244.9	8594.55	7280.74	7195.04	9358.96	9810.5	9518.54	8204.17	8248.6	9331.36	8621.24	9681.32	8820.15	9077.41	8478.35	9676.47	7072.61	8031.29	7827.55	7318.7	7270.22	7221.75	10282.7	9486.31	9466.59	9515.3	10579.3	9288.11	10605.1	10734.6	10764.8	10787.6	10829.9	9896.34	10545	9015.51	11445.3	8139.38	9546.87	9111.94	7640.76	7294.3	7245.37	7778.22	8203.72	7871.71
VIT_06s0009g01150	La domain-containing protein	3333.66	5147.68	4534.75	5312.49	5577.32	5204.15	5566.49	5260.46	6185.97	6474.17	5722.93	6198.61	5620.31	6502.1	5933.06	5994.06	5944.43	6043.69	5352.46	5666.41	4997.15	4530.77	4848.34	5165.91	6414.44	7085.25	6603.03	6843.49	6737.94	6673.34	6504.02	6976.07	6205.68	6608.37	6044.32	5904.8	6925.97	5755.83	7055.52	6797.66	7056.31	6815.37	5312.79	5438.13	6129.02	4946.25	4898.83	4938.76
VIT_01s0011g05330	Clathrin assembly protein 8	6757.67	6523.27	6450.7	7684.29	7425.57	7834.25	8177.72	6904.54	9435.03	9308.44	8424.86	9093.78	8651.52	9003.54	8725.32	9275.65	9857.99	8693.3	10744.4	9567.04	9966.85	9462.46	9485.59	9508.71	7444.43	7372.45	7924.25	7824.63	7348.05	7172.05	9775.98	8850.46	8926.25	9819.55	9880.17	9211.38	7108.48	8138.27	7428.48	8289.38	7309.6	8003.76	8264.59	8620.49	7728.41	9229.51	8961.32	8492.93
VIT_04s0210g00180	Isocitrate dehydrogenase subunit 1	7184.07	6417.14	6568.49	7442.54	7629.39	7140.61	6813.85	5941.84	6976.38	6634.25	6293.97	6429.4	6428.85	7172.93	6335.34	7143.77	7292.43	6995.11	6188.69	6296.38	6484.71	5846.94	6212.32	6577.7	6920.56	8113.84	7400.07	8250.43	8153.7	7835.63	6803	7363.72	7465.19	7458.79	6256.05	6882.36	8211.22	8392.56	8693.1	7199.74	9225.65	8442.3	8638.96	8746.54	9214.14	8280.96	8863.47	8658.42
VIT_14s0066g00150	GATA transcription factor 6	1671.77	1764.12	2156.86	1823.44	1787.4	1782.23	1701.32	1305.77	1589	1510.03	1487.14	1530.8	1473.39	1407.52	1726.48	1370.5	1341.4	1399.59	1696.22	1597.05	1679.51	1744.32	1706.58	1668.83	2162.62	2041.31	2234.71	1988.17	1956.23	2238.05	1588.73	2053.79	2163.34	1914.56	1612.54	1292.58	2268.54	2548.48	2373.74	1904.79	2095.35	1955.65	1973.61	1947.99	1885.47	1866.01	1920.95	1611.83
VIT_09s0002g02200	Root hair defective 3 GTP-binding (RHD3)	13473.2	13567	16485.6	15870.9	16588.7	16716.3	19877.4	17366.9	20393.8	18352.4	18056.2	17552.3	18399.4	18736.5	19131.7	17563.6	17331.4	17795.9	20125.4	19408.9	18961.3	19342.4	19631.3	19920.1	16410.7	17297.5	15873	16853.6	16610.2	16210.9	19556.5	18633	20083.8	20087	20142.7	18584.6	22098.6	24673.4	19987.4	18988.7	23622.1	23150.2	22222.6	19457.7	22619.3	21831.3	22091.8	20113.5
VIT_19s0015g01950	COP9 signalosome complex subunit 6a	6587.74	7749.05	8567.62	7718.02	7528.44	6750.63	7500.99	8459.02	7864.96	8210.59	8628.21	8516.69	9283.46	9064.64	9781.91	8516.5	8279.04	8753.96	10150.6	9494.85	10033.9	10133	10338.8	10544.6	7077.91	7895.31	7068.71	7639.85	7298.68	7777.16	7775.57	8905.91	8053.38	7847.64	7648.62	7384.95	8519.45	9348.59	9672.69	8555.36	8509.15	8644.54	9913.62	10866.8	9331.46	9576.29	8846.64	10283.9
VIT_12s0028g01810	Shaggy protein kinase delta	14455.6	15251.7	13740.3	14515.9	13933.5	12926.2	18413.1	19613.3	19727.4	19997.6	19421.4	18450.4	17680.5	16570.6	15817.2	16015.8	15938.6	16093.1	16887.7	16372.2	15957.1	14349.7	15154.7	15959.8	14723.1	15997.3	14636.1	15377.2	15281.8	14734.9	17715.1	19658.9	17997.5	19032.8	16660.5	17299.8	15088.2	17327.7	17981.4	13924.8	14080.2	13795.5	18126.2	16664.2	17466.8	17502.1	16670.8	16622.6
VIT_18s0122g00050	DnaJ homolog, subfamily A, member 2	6237.54	7484.16	7021.85	7766.17	7581.36	7089.61	9034.42	8824.22	9814.85	8629.04	10005	9911.48	9372.2	9549.77	9663.07	10054.7	9830.81	10278.5	8573.69	8270.44	8715.04	8096.93	8652.26	9207.59	8562.01	8893.14	8699.3	8854.48	8764.65	7989.31	9454.18	10266.7	9784.29	9720.11	9752.09	9348.75	9749.14	8996.35	10375.3	10070	10215.9	9927.99	9095.9	9805.16	9788.57	9533.98	9606.55	9710.82
VIT_08s0007g03850	Ribosomal protein L24 60S	10398.1	11125.5	8332.47	8546.53	8903.51	8370.97	7028.64	9352.36	7014.18	6736.52	6517.94	6802.12	6487.08	5997.74	6540.76	5878.66	5364.73	6392.58	5945.23	6833.92	6504.77	7667.93	7790.34	7912.74	7715.85	8356.94	8316.67	7868.89	7651.1	7661.98	6817.32	7104.42	6951.43	7509.3	7339.36	7181.22	6909.52	6509.96	6659.32	7409.47	6322.59	6466.69	6425.07	6906.22	6506.83	6698.12	6091.67	7619.75
VIT_14s0066g00460	Serine/threonine protein kinase	8312.9	8542.02	10218.7	9550.15	8674.44	9465.79	8789.21	6896.46	8708.1	7167.17	7185.3	7747.82	8315.76	7491.21	8875.46	8354.89	8368.97	8340.81	9209.71	10094.5	9283.36	10421.1	9825.43	9229.77	10044	8757.2	8828.97	7752.09	8294.77	8885.78	7239.6	6774.92	7962.16	5821.99	6233.55	6621.23	8779.49	9195.76	8907.14	6740.63	6945.11	6430.26	8219.03	6639.91	7510.74	6938.98	8071.27	7104.31
VIT_14s0060g02310	Ribosomal protein L22-2 (RPL22B) 60S	10739.8	10893.4	10921.7	9359.51	10082.9	10000.5	7300.48	8891.67	7109.03	6240.65	7435.62	6679.06	8666.7	8240.64	9197.98	7764.05	7705.72	7822.39	8842.36	8693.47	9151.62	9450.72	9526.52	9602.32	7647.59	8588.22	7385.53	8488.18	7828.6	8472.22	6926.05	7214.23	6540.65	6668.32	6386.98	6827.54	8118.17	9053.89	7619.55	9296.48	7746.74	8583.5	7753.84	9526.9	7679.13	9260.97	7101.42	9280.88
VIT_06s0004g02700	Unknown protein	7435.84	7854.77	6871.86	7104.22	6787.43	7208.17	6298.3	7118.12	6448.92	5991.55	5935.7	6253.3	6085.73	6144.1	6379.89	5606.83	5194.6	6019.06	5744.47	5919.99	5988.67	6189.73	5974.95	5760.17	5808.97	6253.51	6569.94	6504.81	6349.26	6391.1	8032.9	7367.62	8358.2	7594.37	7975.74	7645.14	7570.29	6933.15	6930.2	7263.38	7241.66	7617.93	6782.84	6961.65	6563.97	6704.18	7737.97	7317.24
VIT_12s0035g02030	Unknown protein	1810.66	2305.13	2230.65	2031.66	1799.68	2030.97	2317	2456.2	1913.33	2033.41	2189.35	2171.99	1913.01	1587.26	2003.44	1683.22	1525.48	1840.97	1948.64	2270.73	2182.3	2279.42	2354.37	2429.33	2101.51	2134.3	2021.91	2162.42	1946.29	2019.65	2540.99	2982.16	2969.59	2892.08	2946.76	2493.59	2027.45	2343.67	2381.81	2241.93	2068.98	2340.03	1919.77	1899.88	1799.7	1914.08	1948.31	1863.91
VIT_18s0001g11190	Thioredoxin family	6113.19	6356.43	5704.75	4138.96	4792.84	4666.06	4692.74	5975.24	4110.42	4269.49	4605.88	4076.81	4281.59	3610.48	4946.78	3512.46	3339.45	3685.48	4195.86	4765.96	4828.52	5226.51	5014.85	4803.2	3956.48	4470.15	3839.41	3815.63	3921.61	4005.43	3974.73	4844.74	4865.82	4139.3	3606.64	3964.43	4547.83	4369.54	4546.49	4503.45	4352.71	4092.57	5276.32	5563.77	5257.2	5924.77	5173.38	5736.5
VIT_17s0053g00600	ferredoxin	1641.74	1583.81	1716.17	1415.7	1502.25	1818.94	1707.28	1607.59	1757.76	1756.42	1768.75	1677.29	1719.58	1540.63	1558.26	1627.45	1546.81	1708.08	1918.29	1828.34	1733.81	1728.35	1776.08	1823.81	1502.42	1703.39	1779.34	2043.27	1805.46	2060.58	1763.24	2047.16	2399.61	1964.87	1539.4	1235.79	2603.26	2347.17	2231.33	2182.27	2418.32	2261.25	2205.56	2233.42	2413.25	2272.02	2390.89	2007.44
VIT_08s0007g05700	Cellular retinaldehyde-binding/triple function, C-terminal	8812.13	8054.98	6107.58	5916.01	7191.01	6074.15	9374.33	9975.85	9007.21	9660.31	9225.19	9167.25	8441.54	8554.78	8666.32	8060.55	7866.14	8254.96	8628.82	9656.96	8733.24	9324.01	9443.6	9563.18	7177.55	7682.77	7863.81	7457.06	7790.42	7400.33	9923.49	10321.3	10423.9	9871.54	9983.7	9337.73	8171.86	8739.72	9265.25	8286.75	8363.84	8292.57	9384.43	9590.89	9825.67	9897.08	8422.78	10478.5
VIT_01s0150g00260	Zinc finger (C3HC4-type ring finger)	4261.89	5041.18	5345.08	4932.73	4777.45	4861.53	4959.57	5382.78	4478.82	5562.48	5171.3	4624.34	4227.16	4044.78	4447.84	3648.63	3500.31	3796.95	4618.02	5010.87	4354.21	4834.63	4939.88	5045.14	5282.92	5185.21	5037.24	4934.3	4654.62	4959.98	5734.41	6208.41	5981.42	5888.25	5612.63	5392.3	4382.57	4859.01	4710.07	4734.45	5008.95	4825.69	5022.8	5257.49	5335.31	5895.81	5325.59	5507.61
VIT_01s0026g00340	Threonyl-tRNA synthetase	6868.54	7060.23	7085.01	7896.51	7987.17	7475.21	6745.68	7190.82	7547.42	7192.28	6702.35	6962.99	6623.8	7186.24	6436.4	7227.56	7291.36	7163.77	6524.24	6098.61	5830.06	5955.25	6114.46	6273.67	7151.9	7377.09	6914.21	7453.98	7092.39	7275.64	7086.53	7215.05	6915.95	7348.06	7516.41	7700.22	6255.2	6010.96	5870.51	6645.95	5802.6	6653.82	5533.08	5757.67	5565.68	6110.09	5740.02	5325.24
VIT_16s0098g01310	Unknown protein	3524.52	3657.28	3921.96	4290.64	3887.87	3683.11	3789.45	3382.15	3848.87	4054.99	3943.43	4202.81	3716.41	3475.4	4191.34	3274.52	3218.75	3330.28	4198.89	3536.99	4068.79	4113.04	4114.57	4116.1	4001.17	4107.89	3943.13	4083.87	4044.42	4018.15	3791.8	3601.96	3848.64	3285.39	2817.53	2703.54	3189.05	2944.77	3387.08	2817.77	2900.23	2907.83	3674.91	3045.15	3594.04	2981.64	3408.55	3043.85
VIT_06s0004g07730	Inner envelope protein, 110 kD (IEP110) precursor, Chloroplast	5996.66	6756.15	4403.58	6325.51	6691.7	7184.06	4811.92	4982.36	5244.82	5559.95	4862.03	5165.95	5006.9	5291.41	5175.13	5031.33	4941.09	5121.56	7411.56	7332.42	7026.03	6894.01	7099.08	7304.15	5752.46	5575.47	6154.68	6175.54	6616.13	5996.77	5881.2	5396.76	5765.96	5133.98	4735.99	4094.37	5890.99	6024.93	6335.25	4980.28	6241.73	6011.19	6478.6	6530.14	6923.54	6581.4	7194.29	6472
VIT_13s0073g00120	Ribosomal protein S17 (RPS17A) 40S	34450	32272.6	30175.4	28160	31484.4	31492.8	31457.4	28806.1	28454.6	28737.3	25992.5	26901.1	26804.2	25966	26731.7	24388.6	23070.3	25707	24785.2	25385.2	24011.1	24303.5	25781.5	27259.5	26277.8	29256.2	28588.5	28935.1	28319	27945.4	25034.3	26022.4	26425.4	24859.1	25330.6	25068.7	27346.2	30868	28043.1	27549.9	27397.1	25550.1	20607.6	20492.8	23660.3	23188.1	22367.4	21560.7
VIT_19s0090g01310	Transcription initiation factor TFIID subunit D5	2813.57	2935.68	2872.6	2868.2	2985.36	3012.2	2881.81	2778.82	2952.41	3092.93	3102.83	2822.55	3626.97	3291.3	3295.26	3172.13	3277.03	3067.24	3845.27	3347.39	3458.98	3277.43	3488.42	3699.41	2676.69	3117.49	2768.39	2818.07	2753.21	3033.97	2547.27	2931.66	3020	2458.86	2422.53	2336.79	3039.49	3369.3	3451.99	3260.32	3847.55	3398.71	3795.58	3533.28	3409.04	3569.75	3507.63	3416.87
VIT_07s0031g00600	RNA recognition motif (RRM)-containing protein	12613.4	12528	13248.7	12874.2	13092.5	11479.2	12448	10684.1	13823.8	12456	11953.4	13162.9	11997.6	13261.5	11663.5	13887.1	13578.9	14195.2	15978.2	15980.3	16908.2	16685.1	16533.5	16382	13856.7	14961.8	13522.1	14349	14355.5	14553.2	13833	15287.4	15225.4	14650.8	14478	13931	13658.8	15614	16238.2	13528.4	14682.3	15154.3	16309.4	17164.1	16467	16605.7	16915.2	17999.3
VIT_15s0021g02140	Zinc finger (C3HC4-type ring finger)	6114.44	5957.36	6141.72	6688.71	6585.24	6125.31	7743.4	6393.66	7364.54	7120.1	6770.64	6847.6	6563.33	7721.4	6151.87	7269.68	7601.94	6937.42	8801.8	8555.63	8211.57	8586.63	8560.16	8533.69	6039.42	6291.85	6351.91	6026.3	6086.76	5908.57	7538.8	7397.55	7428.54	8000.56	6893.47	6338.78	7392.29	7370.8	8126.23	6694.73	7795.32	7735.68	8184.79	7963.78	8460.22	8379.47	9151.13	8116.39
VIT_04s0008g00490	Profilin 5 (PRO5) (PRF3)	18843.7	19925	19801.9	19203.9	18322	18704.9	22514.5	25650.5	22545.3	22551.7	21991.7	22430.9	21487.3	22743.8	24041.5	22122.8	21670.1	22575.5	22324.4	24196.2	22929.4	24472.5	24914.4	25356.3	18452.4	19364.8	18166.7	18815.2	18825.3	18656.5	23249.5	23483.5	25815.7	24149.4	24939.1	25386.3	23757.6	22312.2	22255.9	22397	21004.2	22323.9	21369.3	26016.4	22872.8	24982.2	23931.2	24408.5
VIT_19s0085g00550	Ser/Thr protein kinase	7531.05	8076.25	8057.99	7745.85	9221.04	8933.74	5549.41	5305.99	6288.85	9208.48	8187.09	8763.44	6044.21	7499.64	7639.77	7017.51	6070	7965.02	7790.36	7109.97	8131.83	6179.42	6405.47	6631.53	7234.34	8356.32	8210.7	8033.33	7870.88	7918.64	6133.21	5598.01	5795.3	7043.83	6596.06	5674.16	5758.26	6728.52	6126.78	6108.94	7061.65	6900.22	8059.18	7852.07	7698.26	7710.07	7902.39	8017.95
VIT_10s0071g00200	Disease resistance protein (TIR-NBS-LRR class)	4205.8	4348.03	5429.41	4493.06	4644.1	4788.53	5111.43	4582.06	5694.78	5079.69	5056.79	5324.4	4766.58	4479.92	5254.15	4511.77	4608.3	4415.24	5063.11	4702.38	4848.11	4583.3	4792.8	5002.3	3591.55	3700.22	3343.23	3834.58	3774.06	3768.34	5567.67	5479.02	5843.02	5219.45	6098.83	6425.95	5023.63	5612.86	4626.9	4500.75	4494.33	4665.9	5131.22	4414.3	4797.98	5325.03	5177.43	4787.36
VIT_01s0010g03310	Unknown protein	2548.97	2623.89	4209.14	4294.08	3834.87	3527.87	2782.31	2391.07	3197.55	3519.95	3719.83	3575.31	2990.6	2992.38	2939.96	2846.94	2812.65	2881.23	3201.29	3013.93	3121.68	2766.74	2830.45	2894.15	4179.19	4234.11	4240.27	4423.13	4778.45	4429.43	3194.36	3560.45	3583.32	3207.22	2736.53	2213.7	3409.76	3381.61	3334.57	2964.61	2894.19	2975.66	2879.19	2997.54	3018.85	2970.05	3176.43	2761.32
VIT_11s0016g04290	3-hydroxyisobutyryl-CoA hydrolase	6852.32	6591.19	5000.72	6591.8	7250.16	7102.27	6140.44	6319.33	7168.91	6369.19	6133.68	6482.57	6136.81	6398.07	6078.25	6703.06	6622.06	6784.06	8363.15	7694.16	7506.65	8072.77	8151.71	8230.66	6512.06	6475.8	6559.79	7040.58	6823.64	6635.16	6653.82	7071.91	7337.15	6960.75	6532.8	5939.72	7101.31	7461.32	7192.86	6659.26	7027.45	6987.28	8444.79	8750.72	9289.66	8982	8687.51	8719.57
VIT_17s0000g09500	Serine/threonine-protein kinase AFC2	6685.73	8223.33	6715.29	7604.09	7616.21	8114.46	8882.73	8633.7	8706.33	9024.61	8580.88	8861.99	6843.95	8117.09	7713.74	7852.75	7896.72	7808.79	9739.57	10309.1	9539.31	10130.9	10308.1	10485.3	7834.9	7852.82	7823.49	8312.23	8180.85	8028.74	8462.51	8230.56	8874.74	8286.28	7546.41	8110.1	8596.95	9595.11	9769.19	8889.16	9286.27	9130.74	9567.62	9399.53	9765.43	10385.2	9517.11	9152.88
VIT_07s0005g00680	Exocyst complex subunit Sec15B	9331.77	7930.59	9615.01	9684.15	9360.43	8452.5	10100	9487.15	10611.8	8626.91	9949.73	9352.79	9023.57	8411.32	9006.83	9384.68	9449.93	9319.42	9729.46	8834.94	9241.17	9845.9	10235.2	10624.4	9486.42	9449.76	8393.8	9613.78	9146.96	8740.8	7627.13	8516.27	7148.72	8229.15	7234.13	7045.63	10307.6	11776.4	11327.2	9972.15	9797.91	10894.5	12053.1	11716.7	11101	10905	10636.5	12186.3
VIT_01s0010g01290	Unknown protein	1525.05	1485.86	1890.38	1735.64	1835.4	1693.23	1792.3	2051.51	1908.89	1673.25	1722.67	1563.19	2012.26	1794.7	2016.38	1770.82	1734.09	1807.55	2021.62	2001.95	1917.13	2018.4	2070.9	2123.4	1828.61	1902.13	1676.07	1740.18	1737.72	1869.57	1654.89	1799.91	1817.92	1738.5	1211.11	1374.55	2266.31	2469.57	2314.33	2053.73	2272.04	2160.86	2250.73	2077.15	2080.54	2289.8	2168.3	2053.8
VIT_16s0050g00190	DTA2 (downstream target of AGL15 2)	4166.15	4002.29	4680.48	4563.58	4669.63	5001.33	3957.59	3931.37	3925.64	4272.68	4639.75	4474.79	4766.91	3914.16	4155.31	4080.41	4032.89	4127.93	3985.2	3202.4	3137.42	2951.19	3269.9	3588.61	4090.68	4178.45	4251.55	4393.17	3989.73	4347.5	3393.19	3144.36	3435.79	3361.97	3075.9	2596.53	3886.35	3891.92	4033.63	4065.15	4621.24	4084.39	4256.93	3981.44	4752.74	4626.15	4241.15	4234.44
VIT_03s0097g00670	SEC6	10980.6	12869.6	12291.1	11243.4	10573.7	11985.3	10225.8	10868.4	9649.07	9582.34	9303.68	9098.11	9420.93	9333.27	8930.4	8629.27	8448.11	8810.43	8970.23	9930.16	8980.15	9211.08	9118.13	9025.17	10158.1	9404.45	9124.28	9397.51	10074.2	9484.07	9321.41	8908.45	9400.5	10243.3	10908.3	11454.2	8116.62	7849.68	7697.24	8284.36	7701.41	8666.26	7534.49	8824.85	8349.99	10050.2	8344.66	10419.7
VIT_07s0104g00260	Unknown protein	2686.78	2986.55	2323.75	2596.43	2696.16	2490.45	2915.34	3525.75	3011.07	3377.42	3433.43	3647.41	2810.29	2742.09	2484.9	2608.08	2513.9	2702.25	2544.56	2651.28	2410.59	2467.5	2512.88	2558.26	2137.58	2412.02	2414.37	2263.78	2422	2331.63	2588.83	2641.29	2678.43	2751.85	2709.73	2734.82	1971.41	2309.61	2376.8	1934.21	2459.41	2045.55	2678.09	2716.39	2784.62	3348.26	2759.61	3149.06
VIT_02s0025g02150	Glutamine-dependent NAD(+) synthetase	4607	4800.27	4786.14	4596.5	5279.31	5074.23	4534.59	4439.11	4833.46	4304.43	4238.18	3901.46	3808.58	4207.2	4086.31	4248.52	4057.68	4439.36	4644.24	4890.99	5052.02	5295.69	5099.29	4902.88	4650.54	4480.77	4439.5	4656.44	4642.03	4764.7	4222.37	4490.44	4613.97	4288.01	4132.94	4099.5	3698.65	4350.58	3756.81	4070.73	4423.38	4489.7	5666.7	5563.62	5479.99	5263.49	5721.03	5471.46
VIT_05s0077g01880	DAG protein	9350.85	8763.42	8486.35	6716.22	6962.59	9198.39	5826.3	6668.26	6198.56	6093.1	6212.58	6364.26	6446.88	6766.01	7718.17	6375.96	6019.61	6732.31	6093.74	5705.77	6654.66	6093.68	5689.38	5285.08	6056.12	5768.36	6555.14	5847.15	5831.46	6590.43	5897.99	6094.24	6606.63	5830.65	5444.92	4895.12	7600.57	8070.93	7896.77	8446.98	8612.9	7484.18	7726.18	6315.23	7224.84	6680.19	7289.97	6324.7
VIT_18s0001g06290	Ribosomal protein S6 (RPS6B) 40S	15134.4	17762.1	12652.5	15442.2	15472.2	15330.7	17495	19052.6	15524.3	16562.4	15717.9	15314.3	16350.4	16074.9	16938.8	14644	13856.2	15431.8	14477.8	16741.7	15237.2	16485.5	16128.8	15772.1	14056.1	14505.9	13775.2	14172.4	13271.2	14313.8	15282	16522.7	15792.4	15343.6	16847.3	16791.7	14487.1	15426.1	13718.1	15779.7	14548.7	14651.2	11291.2	11818	9838.64	11679.1	10796.5	11536.3
VIT_01s0146g00310	Pyruvate dehydrogenase E1 component subunit beta	18599.8	18489.7	19788.4	20404.9	20679.8	20020.3	17558.2	15234.2	17811.1	18427.5	18001.7	18112.4	18980.6	19760.2	21268.8	19629.3	19129.4	20129.2	21749.6	22819.3	22658.9	22492.9	21817.4	21141.8	20448.7	21489.6	20911	20044.4	20632.4	21662.5	18882.7	18506.9	18651.8	17067.5	17017.5	17764.5	23337.7	20734.7	22129.3	21376.9	24124.7	19911.2	25042.9	21726.9	23587.4	24944.5	23582.1	24457.1
VIT_09s0002g01760	EIF-4A3	18708.5	19470.6	18560.7	19825.6	18519.1	20051.9	24604.4	24725.5	22586.3	23117.9	19717.8	22533.7	19654.2	19678.3	20118	19813.7	18649.6	20977.8	20023.2	21030.9	19634.9	21467.2	22619.6	23772.1	19568.6	17733.6	18163.1	18121	18051.2	16685.5	23072.9	21010.2	21449.1	22382.5	24258.1	22347.7	19241.5	17710.7	17517.5	18000.4	15203.4	16277.5	17396.4	19656.5	16948.2	17198.7	17163.1	17558
VIT_12s0059g00890	Dienelactone hydrolase	20529.9	21248.2	20172.4	17956	18039.5	19807.5	21887.9	22870	22076.3	22086	21604.4	20832.8	20535.1	21163.6	22570.2	20669.1	20098.6	21239.5	21267	22071.4	20739.1	22580.1	21776.4	20972.7	14905.9	16168.1	15444.4	17215.4	17022.3	16690.6	21238.1	21994	20659.5	21364.7	22034.8	21074.3	17648.1	18763.6	15466.3	19214.8	17311.3	18161.6	13908.3	19444.1	15540.4	18378	16435.3	19377.7
VIT_09s0002g00610	Ribosomal protein SA (RPSaB) 40S	22142.3	21265.3	20729.1	21121.7	21353.4	22484	21414.6	19968.5	20677.5	21128.7	21559.2	21204.7	20737.9	21864.6	21913.1	21403.2	20837.1	21969.3	24551.8	23191.7	23535.3	19833.6	20480.5	21127.3	22050.6	23023.7	23351.9	22551.9	23380	23077.8	19820.7	19996.1	21103.3	21091.1	20058.6	19996.6	17305.5	18899.6	16496.1	18624.2	15917.7	17767.9	16478.8	18957	17101.7	18587	17442.1	15458.1
VIT_02s0012g00480	Regulator of nonsense transcripts 1	8221.77	8966.91	10221.6	11269.1	11090.4	11939.5	12713.2	9348.9	14113	12188.6	11509.7	11830.6	10994.2	12551.4	12552.6	11682.1	11990	11374.2	15431	15260.9	14760.3	14989.3	14735.6	14481.9	12308.5	11589.8	12046.6	11293.2	12297.5	11267.2	14162	12859	13140.7	12316.4	11859.4	11085.5	10534.8	10334.4	10389.2	9168.05	10122	10320.7	11125.5	10830.1	11339.8	11542.5	11888.1	11244.2
VIT_09s0002g00840	Nuclear pore complex protein Nup107	4647.88	4471.2	5112.12	4796.1	4801.62	4815.86	5107.02	3900.61	5481.81	4441.88	4248.27	4407.5	3928.41	4052.03	4179.01	3938.8	3937.99	3939.61	4202.79	3904.92	4258.25	4109.02	3985.36	3861.69	5241.4	5529.55	5215.46	5664.37	5587.52	5848.02	5273.99	5418.39	6197.38	5274.01	4873.53	4792.31	4581.94	5082.01	4453.29	4081.9	4150.97	4557.92	4018.63	3758.19	4396.11	3872.84	4338.84	3824.55
VIT_15s0046g01330	Nucleotide-sugar transporter family protein	1408.82	1555.72	1257.23	1311.33	1256.21	1435.32	1646.38	1766.17	1690.78	1229.72	1338.13	1195.65	1194.84	1239.99	1146.73	1250.08	1151.89	1348.27	1159.73	1274.94	1084.22	1486.8	1456.81	1426.83	1299.7	1414.81	1471.77	1351.87	1475.98	1605.28	1204.65	1392.98	1594.96	1432.58	1217.15	989.776	1568.92	1683.99	1809.14	1506.68	1857.79	1679.98	1798.06	1670.93	1724.06	1805.11	1683.89	1784.17
VIT_14s0006g00410	Binding	1152.95	1431.07	1613.12	1548.83	1536.95	1589.36	1683.89	1404.45	1963.95	1877.47	1724.3	1757.6	1844.12	1834.84	1896.71	1921.98	1975.94	1868.03	1968	2034.68	1981.03	1964.25	1902.86	1841.46	2047.08	2126.17	2157.07	2051	1945.77	2090.95	1631.34	1987	2067.88	1631.52	1515.26	1358.3	2146.05	2483.18	2414.37	2122.51	2319.5	2491.65	2130.97	1749.09	1926.07	1859.73	2046.63	1688.45
VIT_00s0265g00020	TRNA synthetase class I (C)	2586.19	3025.69	2875.47	3405.03	3361.03	3292.66	3669.85	3022.96	3728.75	1898.52	2851.36	2828.01	3106.29	3302.55	3122.45	3259.58	3360.49	3158.66	3788.86	4011.48	3978.5	4060.18	4077.54	4094.89	3058.71	3241.04	3241.05	3270.67	3033.7	3262.64	3574.69	3623.89	3197.27	3824.82	3904.06	3713.12	3424.03	3332.75	3595.81	3278.59	3227.53	3302.33	3414.14	3898.1	3586.39	4517.94	4039.19	4178.46
VIT_00s0215g00050	Proteasome 26S regulatory subunit (RPN2)	11470.3	11891.3	11503.3	11615.1	10383.1	12074.1	9702.42	10001.1	9300.22	9335.81	9206.2	9228.58	10156.3	9781.44	10082.4	9876.55	9871.74	9881.36	10027.9	10592.1	10581.5	10740	11177	11614	9898.63	8647.52	8720.45	8448.05	9554.47	8798.35	8380.1	6648.09	7026.15	7872.12	9371.57	9833.66	9351.9	8396.98	9326.26	8468.74	9123.25	8877.93	10571.7	9682.51	9638.15	10636.4	10692.6	10673.8
VIT_08s0007g08410	4,5-DOPA dioxygenase extradiol	4466.91	4945.4	5851.44	4535.29	5177.68	5662.4	5423.5	5761.09	4943.39	5268.76	5586.78	5312.94	4816.27	4165.54	5333.49	4876.14	4764.71	4987.56	3998.62	4278.04	4625.99	4416.93	4301.7	4186.47	4473.01	4548.61	4405.23	4674.33	4488.41	4640.85	5608.9	5893.93	6064.93	6563.4	6650.42	7084.85	5264.9	4413.02	4771.94	6307.5	5983.31	6260.06	4363.79	4951.21	4592.82	4892.28	5526.57	5443.37
VIT_04s0008g02440	Unknown protein	3385.23	3570.74	2934.2	2965.93	3264.85	3274.05	3071.92	2832.8	3160.92	2929.66	3063.68	3036.06	2500.26	2474.7	2616.61	2471.69	2270.81	2672.58	3460.27	3428.64	3764.77	3496.15	3639.44	3782.73	3115.31	3299.15	3355.36	3195.56	3181.71	3144.74	2972.8	3668.21	3485.47	3343.05	3217.07	2711.9	3150.2	3490.92	3600.29	2829.8	3182.75	2830.74	4160.17	3465.33	4061.82	3839.99	3635.51	3902.27
VIT_13s0156g00220	PRLI-interacting factor A	13229	11391.2	12302.9	12173.7	11436	12668.7	11214	9136.99	11140	12387.6	13261.6	12444.4	9029.62	9510.03	10651	9793.34	9897.21	9689.47	13366.9	10922.1	12178.6	11344.1	11206.8	11069.6	13624	12832.3	15149	12920.4	13892.2	13491.3	14270.7	14905.8	14776.9	14976.2	13894.7	12069	13829.2	15925.2	14804.2	12522.8	13596.2	12577.9	13197.2	12001.8	13604.1	11694.9	13820.7	13322.3
VIT_10s0003g05320	Tubulin beta-7 chain	21044.1	23459.2	21342	21972.7	22435.1	21226.9	20222	20287.6	20578.7	21286.8	18960.8	20141.3	17534.8	18913	19099.3	18662.5	18315.9	19009	16930.4	16714.9	16470.6	18264.2	18088.9	17913.6	23786.8	23809.2	22845.9	23170.2	22812.4	22911.2	20839.6	22797.7	21902.8	19956	21552.6	21695.8	20327.2	18987.2	17043.6	20586.1	18873.1	19584.1	17288	18579.5	17377.4	18596.8	17955.9	19119.7
VIT_17s0000g04510	Acetyl-CoA synthetase	3238.6	3181.28	3103.79	3428.22	3470.7	3993.69	3839.08	3383.37	4325.11	3954.45	3598.91	3969.36	3784.14	3827.74	3755.7	3675.77	3703.02	3648.52	3875.76	3987.23	3563.75	3867.29	3769.8	3672.32	3675.05	3308.85	3928.35	3250.73	3277.36	3332.37	4968.77	5382.57	5789.42	4206.2	3850.87	3094.3	4718.86	4671.22	4650.87	3751.24	4413.56	4419.96	5001.8	4392.32	5337.89	4290.57	5277.98	3855.92
VIT_12s0059g01460	ERF/AP2 Gene Family (VvERF066)	11428.1	9119.24	7658.1	8374.48	8537.61	8838.88	8262.94	9156.45	8838.02	10044.1	9226.4	10019.1	11219.1	10946.1	9682.11	10609.3	11140.4	10078.1	8905.41	8053.24	8301.81	8528.33	8003.49	7478.66	7962.01	7396.54	9795.31	7781.15	7174.73	6883.35	9577.4	9424.59	8885.3	9431.7	8802.31	7945.79	12636.7	11811	12246.1	11573.6	12856.5	11194.9	10463.2	8628.09	8993.05	7045.24	8874.16	7575.97
VIT_18s0041g00360	Unknown protein	5737.14	6487.54	5029.12	4351.38	4151.34	4565.03	3058.19	4290.12	3115.92	3005.94	3392.73	2825.42	4263.19	3825.45	4454.56	3372.07	3061.24	3682.89	3155.06	4192.7	3430.36	3960.18	3927.02	3893.87	4592.95	4822.11	4238.93	4644.84	4504.42	4931.83	2977.57	3740.66	3544.43	3871.97	3328.47	2975.22	4070.34	3815.77	3888.51	4333.03	3706.01	3839.46	3458.59	3825.19	3237.37	4357.89	3531.14	3733.84
VIT_01s0026g00450	D8-sphingolipid desaturase	10919.3	11823.9	12089.4	13171.6	11458.6	11596.8	8666.83	10556.6	9462.14	9937.24	9983.18	8952.48	8668.86	7582.13	8330.64	7832.43	7817.51	7847.34	8365.55	8321.7	8369.32	7689.56	7799.63	7909.71	10280.9	9926.94	9039.04	11816.9	11689	11339.5	8620.26	8414.46	7759.34	8984.05	10080.5	12097	8150.61	7466.53	6517.05	9815.6	6534.84	8690.72	6213.4	9251.72	6339.33	8810.1	6403.06	8945.02
VIT_17s0000g09110	Ribosomal protein L27A (RPL27aC) 60S	23982.8	22426.3	18695.2	17910.3	19953.1	20351.6	14263.8	16593.1	14632.8	14050.8	14215.9	14182.7	16419	16259.3	16482.3	15491.8	15102.7	15880.9	20531.1	20593.9	21774.5	20021	20047.5	20073.9	16230.1	19001.5	17114	18402.8	18428.7	18195.9	13458.3	14569.6	14804.6	14698.8	17017.8	18480.9	16780.1	17998.1	14302.5	16422.4	15766.6	14461.3	16953.9	17755.8	17097.5	17899.1	15280.2	18482.3
VIT_12s0142g00390	HAT-like transposase	4596.46	4238.38	5322.92	4877.38	5180.77	4298.96	6231.32	4831.29	6104.17	5692.11	6056.49	5352.85	5236.79	4868.35	4658.58	5141.06	5227.05	5055.07	5071.96	4703.79	4699.15	4937.91	4915.11	4892.31	5430.49	5979.32	6229.67	5983.37	5639.93	5802.24	4796.81	4879.6	5215.43	5134.93	4717.23	4524.21	7137.85	6968.09	6917.65	5830.62	7056.82	6592.61	7491.38	6013.61	6301.05	6249.25	6233.77	5932.39
VIT_18s0122g00500	Basic Leucine Zipper Transcription Factor (VvbZIP41)	14637.1	15925.8	13861.2	13955.8	14118.5	14350.8	15392.4	16728.2	15825.1	14245.9	14952.2	14476.6	16361.4	15192.8	15910.8	16119.5	15508.2	16730.8	17179.4	16983.7	17705.2	18561.3	17997	17432.7	13174.4	14314.1	13363	14155.4	13649.3	14194	15847.6	15500.2	15859.9	15602.4	16090.4	16591.3	17820.9	16858.1	15763.5	17859.3	19025.9	18397.7	16583.2	18330.7	19692.1	18744	17750.1	18564.1
VIT_00s0490g00010	Translation initiation factor eIF-5A	14225	15381.8	11160.3	12077	12473.1	12804.4	14085.6	16468.9	13217.3	15176.5	14818.3	14230.1	14965.3	15048.3	15414.9	14673.2	13960	15386.5	16384.6	18308.9	18088.2	18228.9	18485.8	18742.6	14086.1	14394.7	14829.6	12639.3	13237.8	13912.9	16903.3	16197.5	16506.8	15702.7	15616.9	15641.4	15868.4	15152.2	16998.1	15854.5	15142.2	14774.9	17740.1	17464.5	18065.7	19025.9	18868.9	17885.2
VIT_15s0021g01840	Cationic amino acid transporter 9	2721.3	2958.71	3255.83	2671.41	2957.31	2860.55	3384.02	3484.23	3533.3	3677.52	3904.61	3483.18	3428.19	3032.16	3981.09	2904.98	2899.72	2910.24	4121.02	3614.96	3766.53	3810.53	3951.02	4091.51	2675.18	2732.01	2932.77	2576.3	2651.53	2616.02	3180.35	3758.57	4127.13	3472.24	3133.08	2765.98	2876.56	3200.33	2851	3327.6	3178.09	3086.24	3636.94	3791.56	3482.02	4111.95	3416.44	3933.02
VIT_14s0060g01250	Unknown protein	3854.68	3569.53	1881.87	2796.92	3379.46	3239.8	3260.01	3471.49	3080.62	3372.64	2930.58	2759.26	3031.46	3265.24	2661.11	2891.13	2858.89	2923.36	3024.7	3104.57	3116.84	3207.93	3498.09	3788.25	2355.82	2876.53	2950.32	2843.54	2657.7	2829.6	2672.67	3217	2845.33	2743.09	2542.45	2115.07	3620.66	3872.28	3844.89	3530.05	4256.75	3501.01	4837.26	4828.87	4745.21	4772.95	4692.52	4261.35
VIT_01s0011g04490	ATP synthase beta chain 2, mitochondrial	25996.3	23610.5	28152.5	27170.8	27665.3	26661	21831.2	19154.2	21179.2	21827.5	21798.8	22176.1	21713.4	22749.9	22873.7	22953.5	24194.8	21712.1	25765.4	23086.1	23627	21867.2	22173.4	22479.7	26806.2	29628.8	29040.5	28588.8	28386.1	28860.8	21533.9	20717.7	18896.5	21004	18795.3	19510.4	19996.2	22381.3	22421.1	20920	18130.8	22505.6	25701.7	25830	22266.7	25338.9	25800.8	22436.4
VIT_11s0149g00270	Chitinase-3 protein 1 precursor	4695.47	4852.32	5307.12	4589.95	4833.92	5045.39	4786.09	4571.59	4837.01	4444.86	4725.95	4664.48	4021.77	3690.04	4569.12	3428.55	3270.67	3586.43	4122.96	4997.37	4444.21	3858.2	3813.71	3769.21	4556.72	4594.55	4286.13	4425.95	4530.13	4564.51	5232.62	5439.17	5038.98	4488.32	4158.98	4043.14	4384.04	4354	4402.15	3717.95	3953.85	3202.65	4927.78	4810.52	5050.46	4735.64	5215.38	4372.16
VIT_16s0022g01560	Nucleotide-sensitive chloride conductance regulator (ICln)	5150.49	4658.41	4919.88	3506.28	3980.46	4066.12	3442.45	3871.46	3138.96	3514.75	3463.38	3593.63	2923.83	2774.46	3553.01	2631.05	2249.75	3012.35	3611.6	3420.99	3687.04	3988.53	4046.51	4104.49	3778.67	3731.17	3944.88	3266.07	3651.97	4149.91	3196.48	3566.29	3679.84	3046.11	3018.01	2786.24	3889.44	4025.69	3859.44	3255.69	3645.08	3077.47	3958.76	2864.68	3250.39	3144.94	3370.13	2930.18
VIT_18s0001g07060	Phosphoribosylaminoimidazole-succinocarboxamide synthase.	5969.67	6762.39	9074.54	7918.77	7670.22	6975.19	7887.22	6552.84	7148.44	6789.53	6972.69	6419.27	7125.52	6453.07	7475.89	7370.17	7024.3	7716.03	9624.79	9647.14	10934.2	11730.9	11094.9	10458.9	7743.59	7761.55	6680.86	7696.77	7324.34	8036.08	7551.1	9324.15	8029.17	7850.31	7989.09	8397.38	6860.66	8431.93	7658.24	7834.76	7207.96	7475.3	9607.44	10047.9	9161.6	9554.45	8620.57	10906.6
VIT_18s0001g02170	RAB GTPase LIP1	800.997	873.248	964.689	1026.12	1101.58	1121.5	1176.59	1058.87	1217.07	1135.58	986.101	1109.93	879.771	1171.4	1090.81	1143.98	1132.2	1155.77	992.705	1071.57	959.07	950.046	1002.22	1054.39	966.298	1078.06	1061.82	1064.43	1137.87	1122.19	937.297	1155.92	1317.01	1042.31	849.564	851.403	1229.69	1515.82	1449.97	1251.61	1341.66	1374.1	1432.25	1292.27	1450.95	1403.45	1415.66	1334.82
VIT_00s0634g00030	Brassinosteroid insensitive 1-associated receptor kinase 1	9736.61	11219.8	11787.9	11825.8	10241	11017.5	12644.9	12102.7	11506.2	12926.2	11750.7	12187.7	11751.7	11268.2	11053.9	11183.7	11243.8	11123.5	10870.3	11520	9794.37	9793.53	9669.24	9544.96	10737.4	10824.8	11055.6	9920.09	11474.7	10157.6	12545.9	10712.1	10821.6	12952.9	12778.3	12028.9	8726.58	8957.09	8410.67	8928.38	8514.72	9783.09	8341.24	9245.37	8414.96	10134.5	9005.77	8314.02
VIT_01s0011g02990	NAC domain-containing protein (VvNAC12)	5110.96	4956.54	5293.59	5476.89	5335.57	5696.53	5298.16	4018.65	5259.21	4340.74	3970.45	4408.65	4696.4	4618.88	4061.61	4993.25	5156.73	4829.77	5033.62	5790.76	4400.72	5164.58	5320.57	5476.56	4553.9	5111.93	5153.8	4870.85	4885.83	4431.05	4808.13	4426.58	4255.15	4279.39	3913.59	3790.13	5055.75	4538.43	5064.37	4373	4929.08	4916.69	6714.49	6497.65	6736.37	6564.41	6244.71	5962.79
VIT_16s0013g00490	MIM (hypersensitive to MMS, irradiation and MMC)	1516.67	1915.85	2165.46	1746.15	1903.1	1793.04	1765.4	1518.91	1808.9	1684.01	1688.2	1853.14	1524	1740.61	1356.01	1568.46	1542.51	1594.41	1766.42	2251.16	2131.07	1903.93	1976.69	2049.45	2175.79	2331.87	2046.59	2023.74	2155.18	2065.61	1799.46	2333.76	2074.71	1693.97	1618.77	1532.56	1765.14	1823.98	2061.51	1565.7	1851.73	1776.47	2643.53	2400.58	2406.22	2447.64	2388.84	2486.58
VIT_07s0104g00460	Ras homolog gene family, member T1	5693.31	6717.48	8272.24	7134.56	7310.09	7676.5	7908.07	6745.64	8204.28	7147.18	7191.34	7089.96	6895.08	7717.64	8366.42	7658.44	7439.42	7877.46	8665.43	9278.85	8995.08	8984.2	8555.63	8127.06	7744.38	8423.1	8242.09	8042.69	8252.18	8723.93	8592.57	9331.59	9792.29	8392.72	7783.34	8019.85	10303.8	10978.4	9559.7	9235.46	9620.02	9136.2	10042	9982.54	10583.7	10139.3	10037.1	9506.27
VIT_04s0023g00350	Unknown	4139.32	5451.36	6713.32	6513.93	6189.88	6890.07	9158.64	7657.9	8647.87	8981.3	8619.44	8912.87	7006.43	6773.28	6536.32	7126.61	6855.14	7398.07	7134.13	6727.66	6501.01	7397.18	7097.03	6796.88	7383.45	7627.32	6883.09	7599.13	7369.62	6825.2	9350.92	9567.84	9107.14	9508.24	9773.7	8437.17	6358.55	7471.57	6749.73	7334.83	6782.15	7286.14	6700.24	8381.12	7764.17	7949.24	7770.63	7234.18
VIT_18s0001g09420	Progesterone 5-beta-reductase	20337.6	19041.8	16692.8	19295.2	17920.7	18813.5	22501.9	22238.3	21742.9	22561.4	19929.7	21099	16273.7	18042.4	17670.2	18434.9	17819.9	19049.9	20494.6	18569.6	20487.6	18872.2	18164	17455.7	17906.8	17663.3	19877.4	19819.8	18377.5	18994.6	23875.7	22741.7	24313.9	23619.9	24004	20908.2	16333.6	16536.8	17570.6	16446.7	16747.3	17467.9	17476.8	16353.7	15822.2	17891.3	18298.7	18235
VIT_06s0004g02090	Nucleolar GTP-binding protein NOG1	9698.82	10663.9	12441.4	12612.1	13634.4	12247.1	10290.8	10353.4	9112.73	9336.42	9112.95	8618.27	8071.11	8509.85	7715.29	8637.93	8942.05	8333.81	9558.95	8654.02	8759.57	10255.7	10306.1	10356.5	11580.7	12228.4	10700.2	12401.4	12549.4	12056.7	10009.8	10470.1	8992.54	10391.9	10308.2	11225.2	11550.3	10164.5	11015.6	11004.1	10360.6	10672.9	9334.71	11142.3	11219.9	10551.5	10609.9	12790.4
VIT_19s0014g03930	TRM5 tRNA methyltransferase 5	2427.5	3545.86	3287.08	3039.38	3661.98	3458.64	3443.35	2907.76	3293.31	3357.21	3348.16	3641.98	2580.87	3133.88	2684.9	3261.69	2921.87	3601.52	3630.34	4061.23	3780.29	3763.47	3802.28	3841.08	3320.55	3489.46	3114.17	3370.45	3311.86	3552.74	4458.11	5306.78	5128.31	4492.39	4408.49	3831.24	3584.65	4200.94	3833.51	3540.45	3892.42	3747.4	3951.87	3988.1	4352.72	4120.21	4166.43	4100.4
VIT_09s0002g05840	RPS5 (resistant to p. syringae 5)	1516.66	1846.9	2066.76	2023.92	1961.03	1758.57	2987.59	2777.86	3042.02	2847.66	2481.28	2908.2	2865.64	2497.62	2744.45	2831.8	3011.79	2651.82	2513.17	2565.29	2241.4	2087.07	2234.79	2382.52	2310.78	2264.15	2319.41	2224.35	2285.64	2123.76	2765.85	2451.02	2763.35	2342.31	2364.06	2201.59	1693.13	2249.39	2177.7	1879.66	2088.18	2029.82	2415.21	2097.84	2355.39	2472.29	2580.08	1976.55
VIT_13s0067g02480	SOS2 (salt overly sensitive 2)	14838.8	15500.3	17853.4	18487	17301.9	17771.3	17088.7	15478.5	16895.8	17570.6	15799.8	16071.9	13456.1	14809	14147.1	14691.9	14150.6	15233.1	16195.6	15035.2	15140.9	15599	15882.8	16166.7	16597	16564.1	16396.8	17362.5	17523.2	18599.8	16789.2	16358.7	17127	16646.4	16960	17474.9	12568.7	14399.1	11975.6	12224.2	12226.7	11618.3	14535.6	15621.3	15038.4	15792.9	15820	14260.7
VIT_00s1818g00020	Wound-responsive	3969.44	5451.29	4601.66	4029.71	4331.52	4827.84	3923.81	4621.59	3750.7	3857.39	3757.84	4030.93	5154.18	3929.18	4429.26	4958.43	4964.19	4952.67	3066.91	3774.48	2823.35	4356.67	4392.37	4428.06	4378.67	4261.94	4574.35	4391.25	4080.71	3956.94	4436.95	4767.44	4448.75	4249.73	4408.84	3455.31	5071.39	4347.79	4887.54	6678.41	6920.49	6319.54	4233.73	5269.75	4377.05	4896.45	4650.09	5418.13
VIT_18s0001g06500	Unknown protein	4366.9	4019.49	3741.44	4239.42	4251.81	4588.97	3923.13	3753.47	4147.95	3725.85	3585.97	3605.88	3832.25	3737.99	3434.96	3745.39	3823.06	3667.71	3312.64	3338.86	3234.09	3102.86	3183.62	3264.38	5015.84	4434.28	4423.61	5211.6	4882.13	4714.11	3882.27	4398.91	4276.09	3470.08	3474.14	3055.87	4127.45	4485.45	4546.08	3796.1	3890.33	3375.17	4006	3399.39	3904.87	3192.49	4191.33	3560.4
VIT_11s0052g00930	Transcription factor, E2F and DP-related E2FR1	1609.28	1959.33	2121.19	2372.56	1874.23	1720.22	2216.86	2343.78	2242.84	1978.5	2228.44	2215.17	2075.47	2095.94	2494.07	2123.92	1973.99	2273.86	2602.02	2875.7	2565.01	2999.89	2919	2838.11	2150.18	1911.66	2101.2	1823.26	2186.35	1930.35	2901.31	3058	3069.43	2366.31	2678.26	2239.78	2129.28	1989.67	2281.44	1869.31	2009.13	2171.92	2752.7	2335.14	2650.88	2444.8	2402.22	2356.2
VIT_18s0001g00860	DNA-directed RNA polymerase II subunit A	13792.9	17228.6	21097.8	20298.7	20444.9	19697.6	20258.4	18586.2	18341.3	20194.5	19568.2	19900.5	21726.3	20913.6	23367.2	20367.8	19913.5	20822.1	23423.8	23066.5	24199.1	22921.4	22657.7	22394.1	19460.4	19784.1	18004.3	18251.4	18394.6	20120.5	21966.4	21054.8	18806.5	20295.9	20349.2	20963.9	13673.8	15426.9	13472.4	16144.6	13449.2	16443.5	16806.6	17944	14691.8	19133	16765.6	20051.6
VIT_14s0060g00480	S-adenosylmethionine synthetase 1 (SAM1)	23626.6	25018.2	24905.7	26094.8	25696.9	26816.4	27133.1	25507.3	28214.5	28024.4	28039.2	26828.3	21554.9	19958	19698.8	21200.6	20437.8	21963.3	30174.5	27921.1	25817.1	27788.6	29033.1	30277.7	23731.6	23502.4	25930.1	25310.6	26630.4	24520.3	25806.2	25708.5	28351.8	27216.5	26481.7	24099	19464.7	21390.2	22102.7	20235	22030.6	21808.9	20497.1	21921.4	25169.7	23521.8	25062.4	24520.5
VIT_07s0151g00690	Proteasome 20S beta subunit D (PBD1) (PRGB)	9692.03	9077.15	7536.31	7102.96	7920.46	7335.69	6127.45	7763.8	6688.52	6599.46	6723.2	6506.83	7842.89	7038.6	7313.12	7178.52	6911.89	7445.14	8042.52	8266.4	8050.07	7973.78	8163.28	8352.79	7983.8	9171.92	8265.65	8672	8177.57	8600.66	6274.38	7200.07	7061.35	7093.53	5985.92	5667.74	8094.51	8504.79	9365.69	7386.33	8746.4	7058.49	10326.8	9504.63	10003.8	9104.03	9519.65	9718.59
VIT_00s0445g00060	Unknown	11041.4	11573.5	8607.46	7492.3	7983.46	8667.43	9307.27	9670.82	8472.02	8445.67	9268.89	8593.12	7943.84	7636.58	7109.61	7354.44	7024.55	7684.33	6753.35	6853.86	5869.77	6856.48	6912.31	6968.15	8833.79	8821.7	8769.82	8154.29	8476.17	8499.89	7890.89	8767.02	8724.2	8573.71	8702.11	8489.77	9832.65	9422.88	9740.76	9410.29	10715.9	9080.77	7922.34	8671.24	8895.56	9110.75	8199.4	9136.74
VIT_05s0029g00440	GRP2 (cold, circadian rhythm, and RNA binding 2)	14014	17230	13133.1	13579	12242.2	13066.8	10188.5	13080.1	8694.73	9790.36	10484.9	9833.25	10401.2	11692.6	11139.9	10432.1	10019.1	10845.2	11370.3	13505.9	12790.9	16331	15798.1	15265.2	13771.7	14176.2	14335.9	12384.3	13511.6	12905.6	9938.57	10829.5	10598.3	11200	11136	11157.4	13210	11751.5	14582.7	13046.4	12953.2	13004.6	12101.6	13843.6	12855	14448.8	13449.6	14968.4
VIT_02s0033g01110	Male germ cell-associated kinase	16743.7	19231.2	18032.5	19281.3	18079.3	17116.1	22587	20560.8	19756.7	21558.3	21045.2	20862.2	19928.4	21380.9	19229.7	21525.7	21361.1	21690.3	23640.1	25734.5	24907.3	23863.4	23356.3	22849.3	20383.5	19774.5	20058.2	20577.4	20280.5	19616.1	22990.2	23568.8	22401.5	23870.7	25069.1	23913.8	17200.5	17659.3	17377.9	17850.6	15566.5	17992.5	18086	22979.3	18690.3	23657.4	20455	22579.6
VIT_17s0000g02070	Deoxyhypusine synthase	4820.59	4328.79	5086.86	4232.37	4080.53	4054.34	4518.15	3855.16	4439.62	3918.62	3695.77	3731.87	3637.86	3401.27	3707.05	3301.89	3472.55	3131.23	3506.53	3410.74	3657.32	3311.52	3499.07	3686.63	4418.94	4539.68	4444.71	4151.08	4137.12	4410.59	4211.91	5089.24	4765.63	4793.76	4347.08	4464.87	4354.08	5289.87	4513.83	4362.16	4616.21	4464.06	4706.01	4178.18	4102.58	3982.41	4114.01	4107.17
VIT_06s0004g07690	Pentatricopeptide (PPR) repeat-containing	1271.86	1675.5	1848.7	1649.81	1539.33	1317.18	2273.09	1878.05	2029.23	1889.27	1831.17	1958.5	1697.38	1648.1	1871.59	1757.62	1802.2	1713.04	2240.5	2439.83	2326.49	2200.03	2255.51	2310.99	1797.89	1455.84	1621.68	1499.63	1577.53	1654.27	1578.42	1896.57	1841.24	1684.62	1828.38	1850.52	1448.38	1629.58	2119.46	1405.47	1783.43	1545.25	2591.79	2188.27	2417.94	2155.18	2333.74	2346.04
VIT_13s0067g00160	NADPH2:quinone reductase	10077.5	9241.69	8823.67	9576.4	10133.5	9561.78	8394.11	7300.98	8237.83	8831.84	8247.77	9007.52	8436.92	9037.42	8915.72	9282.51	9205.83	9359.19	11011.9	10884.2	12240.8	11494.8	11177.4	10859.9	9172.96	8797.18	9006.09	9458.89	9155.59	8847.02	9245.5	9772.39	9448.86	9324.09	9548.56	8981.19	8000.57	8406.05	7723.26	8086.14	7871.41	7967.44	9473.45	9347.76	9997.33	10429.7	9229.98	9725.22
VIT_12s0028g02660	Acyl-CoA oxidase (ACX3)	4707.2	6009.12	7447.61	8323.02	7551.45	6974.07	7898.11	6887.57	8228.24	8925.77	8618.06	8858.08	7008.18	7015.79	7462.13	7353.93	7589.45	7118.41	8763.52	8259.98	8055.14	8423.7	8628.77	8833.83	6741.8	6935.76	7000.41	6524.87	7533.48	6608.33	8518.15	8576.36	9178.81	7842.83	7851.04	7140.94	6190.09	5989.16	5710.63	5545.52	6302.93	6164.17	6442.21	5783.9	7082.42	6257.1	6367.47	5771.86
VIT_02s0012g01170	Pyruvate kinase	5777.77	6041.29	5860.95	6485.32	6720.3	6754.78	6906.39	7651.72	6625.73	7971.39	7332.79	7217.62	6539.72	8044.42	7662.56	7716.96	7453.92	7980	8834.56	9316.24	8436.94	9075.86	9227.94	9380.03	6423.83	6600.54	6451.72	6570.84	6630.26	6558.45	7444.97	7148.46	7346.65	7287.16	7303.73	6200.28	7886.19	8535.59	7646.86	6735.49	7485.24	7612.68	7961.19	7142.4	7791.61	7668.3	8564.36	7701.32
VIT_05s0029g01060	ATELC/ELC	7695.12	5407.86	7868.05	8271.59	8437.59	7903.77	8978.56	6302.95	10239.6	10637.3	10470	9789.24	8661.66	10046.2	9137.16	9841.76	10396.8	9286.73	12506.5	10713.9	12051.5	10870.2	11428.7	11987.2	7002.39	7543.94	7889.59	8159.14	8389.44	8008.49	9430.62	9595.93	9591.63	8674.09	7919.44	7585.78	8955.46	8657.55	9530.78	8276.36	8358.67	8728.9	11788.5	10844.2	11275.6	10929.5	11717.5	9141
VIT_19s0014g01490	Galactosyltransferase family protein	4892.13	5361.56	5218.19	5470.33	6070.69	5840.53	5195.62	3878.54	4987.69	5255.28	5604.73	5708.76	4014.88	5365.88	4538.26	5205.28	5157.55	5253.02	6131.22	5878.93	6164.79	5582.46	5911.19	6239.92	6390.82	5894.33	6433.89	5896.25	5699.94	6598.3	4244.72	5330.89	5311.52	4379.3	3794.62	3584.24	5366.71	4935.21	5637.49	5461.25	5298.89	5149.41	6292.62	6682.76	6348.9	6159.19	6407.9	6801.5
VIT_13s0067g01130	Transducin protein	1972.86	3711.33	2798.06	3595.09	3320.1	3718.17	3697.2	3359.21	4192.59	4496.88	4269.49	4099.54	3758.68	3812.79	3961.77	4077.47	4220.95	3933.99	4820.75	4915.35	5327.65	4961.05	4988.76	5016.47	4769.31	4645.44	4441.89	4363.26	4969.54	4424.12	4401.85	4493.42	4790.13	4008.07	4139.71	3488.35	4397.31	3488.17	4033.53	3514.68	3738.59	3707.68	4265.8	5118.2	5132.64	4704.09	5533.04	4762.21
VIT_12s0028g02620	Protein kinase C substrate 80K-H	5288.49	4970.6	4836.29	3682.18	4279.91	4246.9	4848.06	4792.33	4495.82	3701.6	3909.65	3778.1	3907.58	4229.12	4409.34	3888.31	3457.98	4318.65	3989.36	4855.2	4418.94	4975.8	4990.75	5005.7	3361.16	3699.26	3700.44	3392.05	3469.21	3555.54	4068.55	4415.99	4869.15	4272.14	3991.11	3648.52	5014.67	5037.12	4526.55	4521.22	4528.09	3678.68	5028.81	4998.13	5263.52	5345.09	4816.69	5239.82
VIT_11s0065g00340	HUA enhancer 2 (HEN2)	3721.11	4165.35	4315.74	4790.6	5274.7	5194.26	4223.98	3403.21	4178.88	4593.05	4072.38	4150.06	3554.53	4304.47	3933.82	4101.15	4214.99	3987.32	4822.37	4318.34	4458.23	3972.1	4244.73	4517.37	5760.25	5835.26	6423.61	5922.05	5815.48	5796.9	4324.25	4436.59	5039.98	4392.93	3507.35	3458.33	5074.06	5229.8	4629.42	4430.92	4988.35	4575.09	4643.81	4094.4	4775.22	4638.21	4520.69	4041.24
VIT_17s0000g03100	Protein phosphatase 2C	1644.26	1600.94	1627.37	1528.51	1436.17	1557.41	1159.27	1135.61	1315.51	1328.75	1289.23	1348.43	1396.68	1260.4	1430.4	1297.72	1166.08	1429.35	1826.78	1662.9	1859.57	1726.8	1645.29	1563.79	1498.33	1321.22	1511.71	1294.12	1396.8	1414.69	1518.73	1722.96	1751.66	1430.72	1282.95	1167.67	1807.56	1960.88	1755.19	1683.51	2007.92	1703.71	1774.97	1637.43	1963.38	1599.74	1902.09	1359.98
VIT_13s0019g01590	Pentatricopeptide repeat-containing protein	4041.43	2895.46	4704.34	4679.7	4665.23	3967.22	4016.09	2380.13	4182.74	4375.02	4172.01	4165.14	3562.86	4837.12	4844.24	5038.25	5383.75	4692.75	6291.59	5832.13	6665.37	5635.64	5650.81	5665.98	4792.95	5159.97	4731.64	5017.24	5305.41	5269.26	4310.91	4472.63	4466.43	4127.69	3906.45	3263.76	6054.34	5810.6	5485.37	4706.53	5265.13	5031.06	6597.31	5950.66	6268.11	4995.07	6795.39	5875.54
VIT_07s0005g05860	Nuclear GTP-binding protein NUG1	7354.35	9470.09	7732.88	10032.5	9017.72	9623.05	7407.02	7595.21	7823.95	7956.43	7190.91	7015.96	6743.31	8740.97	6909.89	7831.49	7399.14	8263.84	9517.43	9926.53	10275.2	10997.1	10981.8	10966.5	11491.1	9024.09	10613	9371.42	11031.3	9910.16	8886.07	7969.32	9266.28	8166.29	7847.65	7422.98	10566.4	7799.6	9637.28	8735.46	9466.39	9006.12	11187.9	10153.6	11542.7	10036	11604.4	10769.5
VIT_00s0144g00010	CCR4-NOT transcription complex, subunit 1	5861.44	7822.73	9999.04	9347.19	9589.1	9498.82	8277.39	6148.38	9002.79	8284.28	7440.79	9033.41	8328.92	9659.88	9508.44	9535.53	9627.97	9443.09	11870.1	11739.4	12329.3	12152.7	11918.6	11684.6	10817.9	9957.07	9863.42	9226.88	9551.4	10095.2	11513.6	10756.9	11147	9746.09	10211.5	9893.24	10297.7	9278.1	10828.9	8955.73	10657.6	9304.7	13358.4	12075.5	13916.3	11457.8	13859.2	12079.8
VIT_09s0054g01600	Splicing factor YT521-B	10874.6	11308.1	11876.6	10958.5	11654.7	11976.1	13472.3	13104	14743.9	14483.6	13847.1	13290	12828.5	13355.3	13545.7	13026.1	13314.6	12737.5	14482.2	15146.2	15678	13048	13488.2	13928.4	11221.3	11630.3	11290.2	11706.1	10864.3	11230.5	12787.9	13625.8	13862.6	12813.9	12520.9	12145.2	11710.3	11267.6	11050.5	9794.39	11114	9615.94	13493.5	12027.1	13258.1	11929.9	13142.4	12609.1
VIT_13s0156g00070	DEAD box RNA helicase	5127.17	3757.36	5432.39	5580.48	4426.06	4174.19	5329.82	4945.09	5690.43	6728.99	6265.44	6255.77	4649.44	5441.41	5769.86	6726.43	6823.51	6629.35	5758.6	6039.32	5912.78	4919.28	5336.82	5754.36	6424	4432.28	5181.43	4966.78	5160.65	5120.13	7036.41	7051.1	7194.57	7399.49	7562.07	7241.19	7383.08	7260.8	6858.21	6390.03	7403.04	7116.77	5814.23	6012.31	6741.04	5824.49	6471.51	6040.69
VIT_08s0040g00030	No hit	10982.4	12451.7	12443.8	11080.8	11202.5	10003.9	15307.2	16722.8	13756	13643.1	15348.5	14526.1	14409	12608.8	15594.7	13371.1	12871.8	13870.4	11674.4	14669.4	13971.9	14473.3	14087.4	13701.4	11955.1	12768.4	11194.4	12237.6	11423.6	12482.5	16540.7	18642.2	16597.4	16918.3	16216.4	18226.2	16594.6	15504	15062.7	17308	14029.2	15597.2	13282.3	16283.6	13849.6	15552	14653.8	15731.2
VIT_02s0012g01930	RCD1 (radical-induced cell death1)	8485.37	10029.5	10182	10036.6	10713.1	10101.5	12914	12355.9	11911.1	12119.5	11567.4	11720.6	11579.1	12421	12054.5	11470.2	10963.3	11977.1	12977.9	13275.5	12608.1	13056.8	13144.9	13233.1	11295.6	10620.9	10658	10330.5	10324.9	11050.2	12024.8	12729.6	13089.5	13171.5	13168.7	12529.2	12679.2	13553.1	13787.1	10607.8	12141	11465.6	13952.6	12968.7	13813.2	12591.1	13587.5	12910.9
VIT_03s0063g02550	NADH dehydrogenase (ubiquinone) Fe-S protein 8	14901	14774.2	11942.6	12973.6	13541.7	13764.9	11292.3	12280.4	11212.9	11672.8	11569.5	11058.4	12686.3	13039.8	12081.9	12523.8	11607.2	13440.3	13560.8	14268.9	13170.1	14359.6	14765.5	15171.4	13091.2	14033	13931	13166.8	13576.9	13351.8	10854.8	11380.6	11011.8	10732.1	10408.4	9853.01	13274.7	13709.1	13768.3	12321.4	14806.8	12472	14578.4	15455.3	15339.6	15288.8	16064.7	15051.6
VIT_14s0081g00630	Ethylene receptor (EIN4)	5549.24	5468.62	5590.62	5510.32	5489.77	5167.49	5862.29	5555.04	6141.72	5304.12	5160.49	5525.22	5338.9	4898.09	5608.79	5209.56	5457.45	4961.67	6725.93	6265.24	6834.8	7129.08	7126.38	7123.69	6052.16	5938.05	6560.83	5688.5	5411.38	5495.93	5864.47	5946.38	6018.9	5609.57	5408.95	5489	5987.63	6958.81	6646.09	5788.97	5959.54	5771.22	7373.81	6830.88	6294.5	6794.5	6835.78	6689.7
VIT_16s0100g00500	SEU1 protein	8913.82	9211.95	10707.7	10436.7	9814.36	11026.3	11570.8	9358.37	11128.9	10998.3	11719.2	11607.6	11583.1	13286.3	12338.1	12524.3	12838.6	12209.9	15118.2	13923.3	15091.3	14093.2	13773	13452.9	11394.5	11126.8	11133.4	11062.4	11247	11588.7	11101.8	10346.5	11616.6	11116.6	10946.5	10456.7	12474.4	12524	11645.9	11020	12619	12057.2	13351.1	13422.7	12631.9	13273.1	14031.6	13334.3
VIT_18s0001g11140	Peptidase S9, prolyl oligopeptidase	3179.13	3393.23	3786.28	3796.34	4472.67	4262.43	4760.14	4240.94	4952.03	4955.95	5432.58	4871.32	5221.51	4627.28	5013.62	5010.67	5129.79	4891.55	4686.11	5145.95	4487.52	4561.27	4641.13	4721	4056.26	4015.51	3696.44	4017.85	4039.49	3566.3	4759.01	4436.82	4315.75	4261.21	4807.38	4138.24	3898.24	4604.87	4273.84	3833.45	4056.72	4141.87	3674.43	3476.57	3906.87	3702.03	3529.65	3631.97
VIT_06s0009g01930	5'-AMP-activated protein kinase beta-2 subunit	11450.2	9648.51	10165.9	8736.81	9368.3	10190.2	10358.7	11115.9	10566.3	10453.1	10310.9	10150.5	11919.4	10942.7	12272.8	10565.8	10246.6	10885.1	12147	11736.8	10351.8	12767.4	12444.1	12120.9	11697.6	11235.7	12408.3	10480.4	10140.7	9803.99	11121.1	11826.8	11603.7	10282.7	9484.25	9732.03	13446.9	10960.8	11987.4	11299.7	11341.5	9922.06	9146.95	7673.93	9004.24	8051.9	8492.47	6935.25
VIT_16s0098g01610	Unknown	5001.09	5870.41	5075.85	4692.95	4635.49	4562.94	4985.47	5684.1	4263.93	4723.58	4202.77	4387.22	4185.84	3741.25	4805.25	3539.47	3128.3	3950.65	4194.23	5314.11	5285.78	5486.06	5037.48	4588.9	4297.48	4038.17	3918.67	3834.08	3857.45	3695.27	5514.61	5733.54	4950.59	5400.46	5255.56	5833.34	4036.07	3869.26	4220.71	4568.67	4048.61	4240.06	3759.72	3968.54	3559.64	3820.34	3449.58	3967.4
VIT_09s0002g01910	Myosin-like protein XIK	3359.48	5119.99	6657.99	7227.91	5741.09	4670.26	8483.88	7247.14	8555.39	7405.01	7973.95	8000.97	7544.95	7822.48	7481.2	7994.67	8011.78	7977.56	5514.05	6574.2	6738.41	7242.13	7464.8	7687.48	8012.31	7232.42	6590.2	7412.93	7110.39	7658.82	9004.72	10216	9438.16	8854.3	9741.21	9827.91	9549.34	7963.06	9406.23	9267.21	8901.85	9122.58	7274.26	7777.59	7465.28	6722.89	7584.52	8243.5
VIT_02s0025g00440	Transducin protein	3054.17	3352.49	4331.81	3989.58	4219.21	3831.91	3685.27	3068.05	3648.47	3496.12	3380.43	3548.48	2530.79	2895.63	3170.95	2724.05	2729.11	2718.99	3035.31	3078.11	2863.61	3137.74	3126.59	3115.43	3558.11	3805.54	3688.82	3666.73	3670.78	3667.85	3159.33	3258.49	3125.5	2983.68	2823.6	2474.35	3060.08	3238.63	3545.67	3189.48	3643.2	3192.8	4346.47	3903.69	4146.77	3943.15	4222.79	4092.33
VIT_18s0001g15570	Zinc finger (CCCH-type) family protein	7107.07	6288.21	6075.32	5979.28	5996.09	5878.69	5682.83	6093.89	5856.72	5491.65	5476.6	5496.14	5352.91	5080.42	5560.83	4976.84	4968.68	4985.01	6408.94	6171.58	6319.46	5829.02	5954.04	6079.06	6392.98	6464.82	6684.63	6206.94	6904.4	6396.07	6242.36	6222.73	6354.03	6478.6	6677.51	5955.68	6212.59	6456.22	6637.08	5807.56	5963.03	6252.97	7196.89	7376.89	7009.26	7196.12	7244.37	6854.29
VIT_19s0015g00170	Zinc metallopeptidase	3432.12	3685.21	2883.81	2665.8	3066.18	3335.6	3196.24	3179.52	3404.18	3290.69	3067.68	3203.55	3203.09	2722.56	3431.53	2649.72	2478.73	2820.72	2472.4	2358.01	2345.37	2396.85	2332.09	2267.32	2491.76	2401.07	2883.63	2363.32	2307.19	2461.22	3619.58	3771.41	3632.3	3236.03	2623.05	2634.41	2704.51	3136.7	3094.02	3011.93	3051.77	2888.21	3420.68	3176.86	3325.87	3602.86	3173.82	2980.66
VIT_16s0050g00720	Ubiquitin-protein ligase ASK21	3299.2	2838.05	3773.56	2985.31	3025.19	2651.53	2325.2	1853.14	2478.42	2808.66	2695.09	2897.47	2936.94	2769.75	2918.47	2578.43	2602.99	2553.87	3481.04	3539.61	3425.18	3587.58	3540.47	3493.36	2887.91	2807.92	2773.25	2901.48	2927.67	2895.83	2479.67	2812.14	2644.23	2480.86	2648.87	2376.66	2677.58	2619.66	2430.57	2350.55	2719.71	2407.38	2946.27	3017.05	2949.46	2834.76	2818.17	3030.52
VIT_01s0010g03400	Exostosin	2025.51	1711.72	2497.8	2052.96	2088.51	2479.52	2683.74	2032.92	2562.32	2801.5	2626.3	2678.61	2010.63	2463.85	2635.4	2416.62	2501	2332.25	2995.62	2987.38	3364.73	3031.01	3033.92	3036.83	2921.43	2723.64	3107.24	2681	2633.84	2702.84	3316.74	3379.66	3572.94	2781.68	2606.28	2901.06	3501.42	3388.58	3265.89	2601.54	2743.17	2591.27	3018	2594.65	2728.31	2673.86	2669.93	2507.96
VIT_06s0004g06040	ANTR2 (anion transporter 2)	2501.99	2569.55	2707.53	2532.72	2456.79	2475.31	2135.67	2230.66	2415.16	2392.24	2161.1	2249.91	2024.42	2114.22	2375.64	2074.97	2030.34	2119.6	2050.33	2195.16	2148.83	2280.55	2260.25	2239.95	2271.52	2496.79	2572.36	2584.09	2455.52	2569.67	2524.89	2725.69	2910.27	2364.75	2300.82	1989.58	2603.43	2805.52	2581.69	2403.78	2707.69	2272.12	3318.16	2954.88	3149.71	2903.42	3018.29	2759.99
VIT_04s0023g02740	ATP-binding region, ATPase	1165.16	1887.44	2117.41	2284.79	2361.23	2153.57	2513.99	2041.32	2517.89	2243.92	2086.71	2157.04	2314.85	2339.3	2286.59	2133.83	2059.25	2208.41	2485.38	2415.94	2312.03	2446.65	2475.93	2505.21	2388.79	2395.71	2403.25	2342.76	2149.6	2209.57	2200.89	2233.6	2094.13	2140.13	1897.76	1613.03	1897.34	2594.62	2588.04	2191.54	2538.8	2552.76	3375.41	3461.98	3181.68	3388.9	3315.49	3021.85
VIT_14s0060g00600	Shaggy protein kinase alpha (ASK-alpha)	23289.3	22897.4	22691.6	23116.7	23204.7	22420.2	26591.1	26169.9	28037.9	24369.2	26342.8	26207.7	25425.2	24539	23631.6	24363.9	23795.2	24932.5	23244.7	22052.5	22315.4	22224.4	22165.4	22106.4	22729.1	25216	23381.3	24453.8	22712	24174.9	25226.5	27129.4	27307.3	27747	26299.7	26038.2	23648.3	22127.5	23155.6	22504.3	22369.7	21997.7	20846.2	17792.2	18264.8	19776.6	20428.6	19821.7
VIT_14s0083g00300	RNA polymerase sigma factor	7924.7	8536.48	13253.7	11537.2	11755.7	12238.7	12105	9618.34	11978.4	13262.3	13748.9	13344.9	12467.9	13231.6	14001.2	13474.1	13382.1	13566.1	16599	15920.1	15997.8	16190.8	16456.5	16722.1	12620.5	11716.6	11623.9	10717.6	11315.4	12008.8	12615.8	14309.9	14051.8	12822.9	12010.6	10370.2	12777.1	15217	13200.7	12837.2	13701.5	13021	16231.4	16233.7	15837.7	14917.9	15310.8	15527.6
VIT_19s0090g01300	Syntaxin 52	7699.14	9003.36	7652.81	7587.36	7459.64	7662.34	6291.5	7098.66	6046.86	6281.23	6735.03	6616.2	6945.72	6491.01	6954.51	6140.76	5808.2	6473.31	5152.92	5748.21	5204.29	5320.44	5564.08	5807.71	6792.56	6805.95	6859.49	7008.73	6850.5	7203.18	5471.12	6161.39	5646.33	6127.33	6168.95	6220.9	5941.79	6317.51	6040.75	6595.82	6363.37	6205.17	6419.8	6421.48	5943.48	6091.23	5861.25	6088.8
VIT_02s0033g00520	Disease resistance protein (NBS-LRR class)	2383.32	2573.21	2885.94	2489.44	2567.84	2510.88	3649.56	2907.95	3631.29	3448.45	2771.38	3102.55	2971.88	2612.31	2957.08	2975.75	3118.27	2833.24	2594.88	2961.09	2769.28	2529.99	2547.97	2565.94	2413.37	2147.62	2351.34	2512.93	2308.21	2456.1	3766.91	3412.06	3757.23	3308.95	3248.8	2951.11	2407.99	2655.03	2871.66	2279.31	2464.96	2740.38	2684.26	2112.15	2354.77	2274.54	2521.68	2104.41
VIT_18s0001g12370	Glucose-6-phosphate isomerase, cytosolic (PGIC)	7863.88	8724.94	8461.24	8552.99	8443.25	8628.49	10543.3	10306.4	10789.7	9655.08	10019.3	10450.4	10094.9	11047.5	10637.9	11042.9	10643.9	11441.9	9276.35	9702.93	9192.27	8409.9	8923.33	9436.75	9860.69	8846.21	8724.92	8830.71	9429.23	9589.14	11107.8	10554.1	11802.5	10601.8	10691.6	10056.6	11001.2	10959.6	12228.8	9781.27	9799.36	10112.9	8581.39	8139.17	8612.39	8629.74	9433.81	8338.47
VIT_15s0021g01560	Leucine carboxyl methyltransferase family protein	2673.51	2316.6	2644.68	2299.9	2478.71	2363.52	2910.14	2779.21	2910.49	2532.64	2341.28	2382.72	2048.89	2154.76	2691.03	2174.03	2052.72	2295.35	3070.93	3414.26	3094.03	3175.85	3263.62	3351.39	2526.03	2655.41	2910.08	2451.12	2202.93	2770.7	2457.62	2655.98	2921.81	2369.69	2130.01	1936.46	2693.64	3085.82	2914.49	2312.28	2592.39	2363.74	2968.96	2863.51	2996.35	2972.49	3012.5	3057.22
VIT_18s0001g09470	Aspartic Protease (VvAP44)	3210.38	3524.41	3159.16	3003.16	2962.59	2959.73	3430.41	4018.59	3965.24	3162.04	3064.64	3061.07	3199.76	3161.1	3052.32	2837.8	2677.54	2998.06	2992.41	3250.64	3392.97	3499.35	3592.83	3686.31	2871.17	2999.98	2988.5	2953.5	3026.17	3008.44	3605.61	3604.01	3879.76	3446.55	3021.57	2861.47	3868.13	4040.19	3791.83	3704.52	4261.32	3918.65	4194.09	3443.12	4099.99	3830.85	3885.17	3533.11
VIT_17s0000g00480	Sialyltransferase	3397.53	3638.44	4252.49	3899.97	4282.8	3961.75	4529.29	3742.33	4551.52	3895.16	4045.94	4164.75	3924.78	4217.36	4140.1	4236.22	4130.36	4342.08	4028.09	3795.68	4237.91	4294.3	4309.9	4325.49	3577.62	3364.89	3488.16	3461.3	3414.67	3496.94	3936.55	4102.91	4321.31	3800.98	3372.59	3178.42	4341.12	4990.88	5119.68	4810.98	4864.01	5520.45	4774.52	5083.3	4849.11	4635.9	4942.41	4731.42
VIT_01s0011g01820	Ribosomal protein L27 (RPL27C) 60S	21785	21368.4	19622.4	19786.2	21629.1	20626.1	18741.5	21620.3	19019	16131.9	17575.2	18032.3	20749.9	20355.4	19404.1	19395.3	19073.5	19717	21588.2	21398.2	22700.3	22006.3	22587.7	23169.1	16142.9	18875.8	16726	18966.1	18130.5	17526.4	16598.4	17456.4	14768.6	16078.7	16501.4	15949.2	15261.2	16051.1	15862.9	17507.6	14188.2	17227.2	20628.4	21906	19442.8	21216.8	18808.3	19638.2
VIT_06s0004g02630	Zinc finger (C3HC4-type ring finger)	9263.44	8091.2	10049	11602.9	9225.33	9340.22	8685.05	6392.93	9458.21	10119.9	9417.99	10140.8	6530.58	8414.79	8332.02	8840.8	8719.17	8962.43	12066.2	11301.7	12102.7	11926	11984.2	12042.5	12431.1	11794.2	10506.7	12088.7	13342.4	12214	11437.2	10568.7	12459.9	11414	12057.3	10488	10714.2	10232.2	10471.7	8579.3	9466.43	8785.38	11395.1	10616.6	11115.8	11032.2	12256.5	10599.1
VIT_02s0033g01360	forminy 2 domain-containing protein	993.062	1938.67	2412.62	2421.7	2619.74	2559.24	2010.31	1503.41	1946.28	2073.44	2069.32	1966.97	1419.98	1372.34	1498.49	1607.89	1663.24	1552.53	1760.47	1606.47	1862.25	1691.34	1794.64	1897.95	2806.7	2917.19	2710.73	2726.76	2857.96	2770.36	2187.33	2472.56	2062.84	1919.44	1549.87	1296.25	1918.46	2190.83	2264.55	1602.35	2007.64	1910.35	2446.2	2236.34	2516.55	1857.3	2370.8	2175.28
VIT_08s0056g00200	2,3-bisphosphoglycerate-independent phosphoglycerate mutase	20522.6	21395	20957.8	22010.7	21686.2	22213.2	21235	21944.8	23323	20787.8	20824.6	19406	20805.7	23148.5	21735.3	22993.1	23861	22125.2	26372.6	24446.5	24400.9	27203.4	26080.3	24957.3	21321.5	22821.3	21955.1	22649.9	23946.4	23489.2	23130.1	21019.9	24479.8	24166.1	25031.8	24402	28879.2	27760.4	24835.8	26818.1	30225	31115.3	26859.4	26117.9	30077.5	26762.6	29944.6	26813.4
VIT_14s0108g01170	Pectinesterase family	8004.32	6519.75	6320.05	6392.74	6708.43	6196	6089.1	4975.1	6555.24	6859.32	6488.04	6662.78	7152.58	7302.51	7214.95	7471.48	7362.85	7580.11	8252.09	7098.1	8611.73	7730.37	7957.19	8184.01	6613.25	6494.86	6323.68	6645.64	6144.7	6499.84	6720.99	6790.76	6624.41	7038.21	6468.33	5410.81	7500.95	9290.67	8890.65	8576.16	9298.43	8941.69	9439.79	8450.91	8748.3	8386.15	8107.81	8217.19
VIT_18s0001g15370	Exostosin family protein	2984.06	2660.51	3484.54	2842.59	2958.99	2783.45	2610.03	2777.17	2811.54	2492.04	2764.73	2488.06	2806.02	2975.68	2772.63	2812.43	2868.91	2755.96	3604.02	3385.55	3011	3272.84	3429.64	3586.43	2729.03	2877.35	2930.93	3131.53	3068.1	3022.59	2409.49	2680.64	2696.14	2413.83	2127.53	1968.7	3068.37	2732.28	3273.05	2733.35	3119.8	2985.08	3421.74	3285.72	3645.39	3513.39	3519.22	3482.37
VIT_05s0049g02320	HAD superfamily hydrolase	1947.9	2639.86	3111.89	2486.01	2297.48	2267.27	2139.63	2783.62	2070.13	2324.91	2544.72	2438.48	2783.94	2578.66	2980.27	2593.42	2393.5	2793.34	2432.31	3266.18	2964.23	3460.25	3347.34	3234.44	2372.14	2396.78	2203.25	2230.96	2225.09	2423.21	2536.03	3045.67	2885.57	2588.21	2560.1	2650.91	3309.7	3233.67	3533.43	3085.75	3252.27	3116.98	3214.05	3565.59	3429.73	3831.7	3262.67	3832.85
VIT_07s0005g03710	Casein Kinase I-like 10	6424.95	6605.33	6852.31	7519.42	6923.91	7000.35	7504.99	6875.99	8015.14	7318.81	6762.58	7631.02	7002.62	8080.97	7036.24	7977.23	7721.47	8232.98	6592.68	7062.13	6294.82	6364.32	6526.9	6689.47	7925.61	7429.38	8186.66	7447.76	7505.69	7360.31	8969.64	8523.98	9388.85	7961.83	8888.32	8868.68	8599	9146.94	9266.65	7528.42	9035.48	8018.37	8750.04	9159.92	9547.25	8732.2	9667.88	8522.35
VIT_06s0004g02840	Ribosomal protein L12 (RPL12C) 60S	18985.5	16795	13680.8	14354.3	14940.4	14186.9	9497.86	12210.4	10044.2	11784.5	10730.7	11324.7	12152	12472.7	12000.6	11944.4	10953.2	12935.5	11958	12549.3	12708.5	12259.9	12392.9	12525.9	12158.2	13291.7	13467	12920.7	13378.9	12880.5	10074.8	9864.57	9453.94	9722.81	10807.5	10925.4	10962.5	10227.3	10892.9	11830	11340.9	10602.2	11614.6	11609.7	11412.5	11190.2	10735.3	12506.6
VIT_09s0002g01160	Transcription initiation factor TFIID subunit D7	5795.26	6523.56	5743.04	5377.35	5196.87	5361.69	5653.55	6651.32	5526.24	5204.07	5579.62	5276.19	5475.34	5603.09	5862.93	5249.97	4737.13	5762.82	6094.42	7337.05	6998.85	7233.14	7352.87	7472.6	5108.17	5023.1	4587.23	4821.35	4621.64	4835.44	5016.67	5517.02	5381.09	4841.62	4982.57	5533.18	5438.89	5325.57	5931.21	6205.98	5399.2	5249.71	6454.45	7125.91	6117.43	6640.4	6443.34	6907.01
VIT_04s0008g01690	Carbon-nitrogen hydrolase	9705.18	10199.3	10067.9	10061.5	10898.2	9942.93	7997.87	8233.64	8561.71	8861.04	8641.98	8379.28	8936.05	8382.8	8413.55	8791.12	8628.45	8953.78	8393.91	8168.56	8763.1	8395.01	8414.81	8434.61	10020.3	10504.5	10133.6	10451.4	10566.5	10525.8	10003.1	10883.2	9840.81	10255.6	9688.16	10058.3	10003.3	10299.7	10108.7	9990.93	9305.36	9473.58	11403.6	10023.2	10706.6	10267.9	10346.9	10335
VIT_09s0054g00890	V-type H+-transporting ATPase subunit A	17320.6	16659.5	18288.9	20108.4	20911	20090.1	20113.4	17537.9	23302.7	20684.5	20338.2	20998.4	22483.8	24482.4	21601.3	24813.1	25134.3	24492	20354.1	21050.5	20587.9	21017.7	20256.3	19494.8	22754.3	21955.9	23821.6	23744.9	23851.3	21683.2	23212.8	22450.7	21502.5	21998.1	21698.3	20711.2	24768	22289.7	25579.8	25330.9	23276.1	27441.3	27703.2	27530.6	28637.5	24081.7	28870.2	25834.3
VIT_14s0068g00220	Proteasome	15338.6	16379.9	16381.5	15314.5	15492.5	16512.3	13767	14180.4	13371.6	13559	14072.7	13795.2	14546.6	14467.6	16786.1	13796.3	12903.7	14689	16594.5	18182	17524.5	19315.1	18534	17752.9	15117.4	15708	15151.4	14850.4	15596.3	16423.5	11788.8	13831	13775.4	12704	11927.6	11724.8	16578.1	15926.6	16706.9	15374.6	16654.4	14754.5	16003.6	16236	15756.3	16213.4	16220.1	15628
VIT_06s0004g00700	Transcription initiation factor TFIID subunit D6	2491.79	2429.71	1748.06	1584.41	1929.36	1903.14	1965.04	2181.85	2238.34	2354.38	2374.39	2276.57	2009.5	2255.59	2181.55	1916.46	1703.73	2129.19	2324.19	2257.66	2429.34	2264.16	2394.87	2525.58	1757.79	1973.4	2210.58	1970.61	1941.83	1975.31	2119.41	2357.39	2325.99	2169.12	1733.9	1228.72	2615.25	3157.24	3112.81	2293.52	2799.01	2318.47	3274.9	2752.52	3247.17	2865.33	2963.86	2763.35
VIT_00s0780g00010	6-phosphofructokinase 2	9711	9445.45	8398.44	11077.7	11960.7	10809.5	9698.2	8371.8	11196.3	10454.9	9781.02	10247.7	10094.4	12004.2	12287.3	12010.5	11708.4	12312.6	13984.4	12380.1	13586.6	12860.9	13432.6	14004.3	10559.8	10966.5	11323	11644.7	11230.3	11006.1	12799.2	12837.7	12747.4	11432.4	10756.8	9205.14	11378.6	11568.6	11311.6	10520.8	10656.3	10661.8	13966.7	13867.5	14233.4	12463.5	14496.9	13490
VIT_11s0065g00470	Protein kinase APK1B	9427.15	8325.27	7534.58	7914.36	7942.55	7178.78	7154.76	7152.07	7187.1	6871.7	6585.74	6351.32	6297.99	5181.18	5078.89	5903.57	6052.46	5754.68	5712.08	5365.48	5279.41	5695.77	5707.7	5719.64	6991.82	7661.66	7526.58	7233.14	6798.63	7892.34	6483.31	8215	7469.48	7073.05	6488.54	6785.99	6742.85	7530.54	7582.42	7090.36	7790.08	7893.52	7251.84	7263.46	7363.71	7081.39	7670.33	6345.22
VIT_05s0020g01790	Triacylglycerol lipase.	9114.04	9600.84	9306.44	9071.3	9091.28	8693.77	7329.95	6880.99	7316.65	8296.17	8474.9	7700.05	6640.23	7454.08	7285.25	7121.65	7028.48	7214.82	8295.47	8380.95	7923.51	8008.93	8069.94	8130.95	7771.91	8646.99	8071.8	8312.54	9786.07	8343.19	8676.52	8347.05	8627.73	8320.87	8515.03	8116.82	7227.49	7350.03	7444.29	6518.08	7541.44	6704.89	8301.78	8550.73	9295.36	10585.6	10295	9311.56
VIT_14s0030g01810	Ribosomal protein S3A (RPS3aB) 40S	23127.9	22669.5	22103.7	21295.5	21589.1	23274.2	20487.4	20086	20177.8	19905.4	21063.8	20350	19058	18486.2	19585.5	19174.6	19364.2	18984.9	19629.6	19204.5	20378.3	20059.5	19136.8	18214	20613.8	20083.9	20058.2	20760.6	20786.1	21288.4	18177.4	19507.6	18587.6	20232.2	19036.2	21416.6	16808.9	17630.2	13423	19281.8	14792.7	16537.5	12834.1	16530.6	13643.9	15339.7	13791.7	17062.2
VIT_13s0156g00180	Citrate synthase 4	10589.5	9561.43	10552.9	12216.6	12435	11904.3	10529.1	8574.25	12184.5	12364.5	11752.8	11676.2	10319.9	13248.8	12258.7	13142.3	13821	12463.7	15250	12912	14284.3	12669.9	13418.4	14166.8	12472.9	14074.5	13080.7	14034	13410.6	13991.3	12627.1	12894.3	12795.3	12778.7	12285.7	11262.8	12976.8	14251.4	12291.2	11767.9	14015.3	12676.1	18408.2	16362	16778.7	17363.7	16605.8	15468.8
VIT_14s0006g03120	HEAT repeat-containing protein	3209.73	3865.51	4473.04	3824.53	3642.51	3495.15	2720.97	2666.32	3429.34	2658.45	2527.2	2698.05	2663.56	3043.13	2977.18	2744.95	2756.88	2733.01	3461.55	3448.25	3279.7	3369.5	3278.42	3187.33	3945.72	3867.61	3580.5	3535.46	3851.47	3586.83	3182.88	3126.67	3526.64	2935.6	2585.48	2779.3	3761.4	3516.78	3532.53	3172.85	3467.81	3496.9	3932.68	3554.36	3828.59	3916.53	4124.53	3545.81
VIT_18s0001g01580	PHD finger transcription factor	2510.88	2041.79	2275.93	2085.09	2049.69	2063.07	2107.3	1586.67	2161.28	1942.64	1869.59	1933.45	1871.11	1863.01	2051.67	1952.1	2061.44	1842.77	2942.37	2757.53	2597.46	2720.15	2703.7	2687.25	2513.47	2584.98	2458.18	2135.34	2232.65	2361.41	1720.88	2034.54	2342.1	1891.71	1502	1384.87	2383.62	2296.42	2074.47	1686.6	2271.97	1883.45	2920.23	2398.61	2696.15	2541.95	2599.78	2225.17
VIT_17s0000g01740	Aspartyl aminopeptidase	13363.4	11711.2	11514.7	10304.8	11386	10122.5	9512.66	9253.57	9305.78	8683.92	9580.23	8827.19	10034.3	8972.06	9401.35	8682.1	8893.88	8470.31	9536.9	8826.95	9078.59	9848.19	9989.62	10131.1	9815.93	10885.3	10696.2	10246.9	9909.12	10151.3	9760.44	10198.8	9992.02	9459.31	8915.89	8559.73	10115.8	12161.5	11656.3	10554.8	10814.5	11007.3	11283.9	11770.9	11316.9	12444.4	12087.6	11942
VIT_18s0001g14080	Diphthine synthase (DPH5)	2918.34	3168	2679.68	2880.58	3047.29	3295.02	2913.1	2952.5	2815.88	2370.99	2545.27	2747.5	3162.34	2969.98	2628.55	3149.35	3117.55	3181.15	3449.83	3141.54	3337.05	3159.19	3236.14	3313.08	2703.47	2483.61	2839.57	2657.71	2408.01	2997.1	2136.86	2465.09	2577.18	2360.32	2068.56	2158.32	2574.95	2520.49	2468.63	3022.41	3185.87	3296.17	3981.28	3161.25	3220.38	3250.37	3668.15	3223.88
VIT_02s0025g03970	Small subunit ribosomal protein S1	1715.31	2236.65	3423.05	3748.66	3206.46	3295.92	3629.74	2322.47	3226.26	4194.13	3759.84	4213.46	4035.63	4313.87	3797.67	4210.97	4220.57	4201.38	4547.09	5382.5	4675.73	4650.96	4888.45	5125.93	3586.01	3461.36	3280.42	3662.01	3544.31	3313.86	3832.74	3561.38	3733.46	3203.29	3293.25	3138.54	3994.5	4091.78	3787.7	3711.81	3994.79	3815.23	3871.51	3772.51	3774.24	3412.16	4015.85	3346.69
VIT_04s0008g06470	Cysteinyl-tRNA synthetase	911.759	1118.92	1228.74	1323.92	1334.61	1354.39	977.872	796.031	1097.96	1048.69	888.738	1101.28	902.61	914.437	873.686	967.583	994.423	940.743	1233.06	1190.61	1088.98	1036.28	1140.36	1244.44	1370.37	1413.13	1647.68	1510.02	1469.31	1598.7	1070.3	1181.84	1216.6	1038.57	985.319	898.818	1077.89	1341.26	1367.79	828.234	1099.33	935.021	1127.58	947.047	1081.47	954.426	1208.31	1000.63
VIT_01s0011g04850	Unknown protein	2690.51	4212.91	3831.58	4296.32	3958.15	3328.73	3510.31	3546.94	3911.61	2995.06	2865.89	2938.8	3416.28	3788.31	2904.77	3495.11	3403.78	3586.43	2659.13	2786.34	3080.55	3182.12	3099.75	3017.38	4658.41	4447.37	4246.81	4833.54	4905.02	4565.93	3742.64	3956.44	4620.39	3936.32	3661.35	3666.09	4044.46	4689.3	4498.02	4084.33	4149.81	3973.96	2832.88	3084.87	3429.9	3473.97	3427.9	3744.63
VIT_03s0091g00610	Sulfhydryl oxidase Erv1/Alr	864.944	979.27	1022.24	860.311	904.287	953.775	1120.14	1310.23	1066.14	1118.41	1122.19	1113.05	1440.81	1128.42	1226.34	1120.93	1083.33	1158.54	1139.02	1110.19	1227.99	1044.9	1131.6	1218.31	876.867	953.807	956.509	780.289	790.916	1086.66	1067.55	1303.81	1164.59	1129.49	962.98	878.996	1270.67	1374.67	1522.04	1241.15	1322.94	1324.23	1391.16	1230.76	1410.82	1326.33	1423.41	1300.59
VIT_13s0064g00290	Cinnamyl alcohol dehydrogenase	3736.62	4409.69	4018.72	4688.07	4138.79	4073.04	3324.3	3195.56	3304.94	3281.29	2868.17	3185.5	3421.78	3736.28	3487.63	3846.71	3820.82	3872.59	3510.08	3776.4	3536.61	3326.21	3420.96	3515.71	3964.69	3738.46	3697.58	4047.08	3957.86	3483.6	4237.71	3480.08	3618.97	3712.86	4214.93	5010.3	2813.24	2777.89	2786.48	3256.99	2753.61	3272.81	2563.47	3198.57	2629.67	3136.19	2675.8	3310.41
VIT_05s0020g02900	Substrate carrier, Mitochondrial	4128.06	3921.74	3914.2	3687.35	3745.32	4150.31	4626.06	5434.27	4571.25	4163.54	4464.86	4527.87	5015.66	4777.58	4563.62	5030.09	4870.7	5189.47	3915.75	3696.99	3984.06	4163.25	4218.38	4273.52	3925.91	4083.03	4422.27	3800.61	3763.28	4105.24	4704.03	4674.47	5092.06	4993.54	4662.11	4363.82	5222.07	5214.64	4683.94	5445.62	5437.55	5717.8	4921.92	4607.16	4820.29	4703.75	4936.36	4610.17
VIT_17s0000g01550	AAA-type ATPase	14609.8	18544.9	15768.3	15287.8	15872	16859.9	13091.6	13771.1	12575.2	11651.8	12193.9	12776.6	11960.9	12096.4	12439.5	11540	11115.3	11964.6	13570.4	14588.7	13872.9	14928.3	14529	14129.6	14824.8	13861.7	14063.1	13934.4	13735.5	12860.4	13816.8	14418.7	13625.3	12658	13779.3	14311.3	12522.9	13459.9	13839.2	11493.7	12281.4	12725.2	16610.7	15911.3	16085.6	16295.3	15929.8	15508.9
VIT_18s0166g00210	Regulator of chromosome condensation (RCC1)	12245.5	11184.3	13128.8	11351.7	11730.4	11862.5	9995.97	10042.9	9744	9898.34	9884.02	9425.63	9342.07	8186.31	8186.32	8678.32	9060.87	8295.76	9708.73	9377.24	9913.92	9851.08	9622.1	9393.13	11149.8	11934.8	11074.6	11466.7	11968.7	11651.7	10657.1	11301.8	11241.7	10269.7	9549.23	9436.24	9710.11	10100.8	9106.22	10247.9	10165.1	11073.5	11290.6	10772.7	10523.9	10021.1	10651.8	10851
VIT_03s0038g01340	Unknown protein	16307.8	16971.4	14148.4	14812.2	15200.3	14522.8	10734.6	12764.6	11416	14864.4	14511.4	13379.5	14281.1	14323.2	13988.8	13533.3	13130.2	13936.5	13958	13506.6	13947.1	13422.4	13500.5	13578.5	15641	16674.8	16376.2	17497.2	16429	16547.7	11309.3	12750.7	12655	12574.5	12100.4	12247.9	11813.2	11606.8	12428.5	12855.9	11266.7	12083.3	11689.5	13868.8	11521.9	13127.7	11833.2	13328.1
VIT_16s0098g00540	Golgin candidate 5	4793.82	6205.58	4477.13	5967.86	6772.52	6858.71	7282.29	6519.48	8130.26	6802.72	6199.33	6988.86	5418.4	6735.68	4997.88	6795.39	6989.8	6600.98	6585.06	6093.88	6416.74	6900.82	7336.75	7772.68	6143.28	6040.24	6330.92	5748.7	6478.45	5892.97	7368.44	7054.37	7964.63	6546.86	6763.99	6412.88	7558.55	8672.89	7776.11	7002.9	8042.89	7488.79	8600.79	8311.29	9334.31	7832.18	9526.13	8326.66
VIT_15s0021g00090	Protein binding	3512.08	3896.11	3377.43	3108.94	3145.47	3216.33	3192.85	3120.42	2816.97	2628.38	2786.09	2634.86	2470.42	2237.68	2864.6	2294.45	2184.57	2404.34	2603.56	2732.27	2427.99	2599.83	2545.36	2490.89	2716.31	2753.44	2850.77	2533.51	2709.63	2763.57	3062.6	3476.31	3386.06	2794.4	2620.98	2585.15	3095.44	3386.51	3293.77	2699.13	2778.16	3019.61	2917.17	2670.44	2879.82	2967.4	2796.47	2737.47
VIT_08s0007g03960	Phosphopyruvate hydratase.	25188.1	25865.4	26446.6	26622.1	25631.1	26759.4	21261.4	20252.1	23019.6	22901.9	24222.1	23000.2	23074.5	24667.1	25050.4	26178.2	26298.8	26057.6	26781.9	27057.7	28870.7	26860.6	26608.3	26356.1	30217.9	32347	29780.8	30630.2	30340.8	32279	23517.6	24790.3	24062.1	24497.5	23338.1	24141.8	22964.6	23562.5	24073.3	24632.3	22389.9	23761.8	23605	25454.9	26143.6	24929.6	25834.7	27424.1
VIT_00s0282g00050	Separase	2092.03	2714.51	3722.1	4202.57	2712.29	2612.79	3508.49	2914.88	3496.06	2882.43	2994.67	3313.99	3156.98	3471.59	3162.6	3506.19	3513.8	3498.58	4614.6	4977.22	5159.11	5204.12	5143.95	5083.77	3026.99	2543.47	2363.81	3237.83	3112.16	2290.92	4221.05	3108.64	3021.95	3999.53	4845.1	4925.34	3341.4	2816.7	3021.05	3550.45	2986.22	3639.53	3648.36	3815.93	3304.55	3864.41	3760.19	4201.06
VIT_18s0072g00550	Unknown protein	11827	11053.7	1447.93	12566.6	12787.1	14236.5	21569.7	22074.8	23099.2	17225.5	16906.9	18229.6	21288.3	23745.6	21245.7	21543.9	21570.3	21517.4	15614.4	13412.8	12889.8	13220.3	12682.1	12144	19110.6	18140.2	22985	14125.8	12657.4	14177	13575.3	9473.7	14181.1	14332	14771.1	10160.4	23166.9	23504.8	25938.7	23235.8	27972.8	24996.5	22376.7	18360.9	22750.5	17247	22003.1	16925.9
VIT_09s0054g00290	No hit	545.179	1243.92	1635.51	1782.77	1499.96	1268.34	1359.64	880.828	1190.46	1510.05	1652.57	1636.99	1455.13	1579.84	1788.81	1669.97	1555.37	1784.58	1348.65	1638.77	1466.36	1330.34	1370.22	1410.09	2608.7	2583.81	2129.28	2322	2459.49	2616.58	1612.21	2172.97	2019.39	1724.42	1631.6	2076.5	1867.59	1490.06	2253.94	1596.36	1804.37	1691.03	1164.62	1332.43	1453.39	1012.18	1216.48	1253.03
VIT_12s0034g02550	Magnesium transporter CorA	11209.6	9976.52	12583	12268.5	12545.7	10884.2	12581.6	10533.7	11403.9	11924.6	11627.5	11675.7	12302.6	12874.8	12919.1	13029.7	13238.5	12821	15306.4	16023.8	16109.9	15278.6	15062.8	14846.9	11554.2	11380.7	10494.5	11655.2	11247.8	11221.9	11755.3	12661.4	11952.8	11932.7	11960.1	12167.5	10748.5	11801.8	10717.3	11170.9	10428.7	11137.5	13800.8	15170.3	12882.5	14492.4	13248.1	15153.8
VIT_02s0025g00690	Calcium Dependent Protein Kinase (VvCPK1)	8350.31	8953.25	7351.79	8673.28	9264.19	8881.66	10388.9	9123.04	10550.8	9959.2	10918.4	10948.6	9310.94	9442.18	9820.32	9742.61	9344.83	10140.4	11774.6	10883	11439.2	10612	11512.4	12412.7	8697.29	9544.62	9940.39	8912.6	9238.82	9241.85	9091.85	10169.4	9988.43	9672.84	8741.11	7854.08	10205.1	12651.1	11256.7	10827.9	11745.2	12134.8	13195.4	11615.4	12882.4	12007.1	12383.1	11675.6
VIT_04s0044g01840	ARID/BRIGHT DNA-binding domain-containing protein	6351.37	7232.94	7320.77	8008.67	7449.09	7687.36	7890.52	6037.6	8026.12	8820.79	7882.67	8215.46	8449.97	9748.59	9142.8	9562.98	9545.1	9580.85	11600.8	10362.5	12233.3	9574.38	10062.9	10551.4	8481.33	7886.48	8821.43	8319.39	7933.61	8496.8	9785.28	9369.15	9564.19	10188	10156.5	8658.03	9864.89	10284.8	10597.9	9504.54	9859.53	10030.8	10751.3	9172.8	9496.07	8658.61	10876.9	9479.21
VIT_14s0066g00840	Unknown	757.379	987.928	842.148	786.88	799.787	856.828	906.962	1107.68	978.239	820.995	910.277	860.133	749.889	832.102	936.515	759.387	690.223	828.551	1024.11	1038.84	961.044	1044.05	1064.58	1085.11	837.262	932.461	1046.16	816.65	840.937	810.214	838.653	1091.93	1230.98	1071.31	905.134	569.191	1088.71	1247.18	1142.38	1053.41	1263.28	978.124	1451.58	1238.88	1509.13	1328.33	1385.21	1417.01
VIT_17s0000g06420	Galactosyl transferase GMA12/MNN10	4124	4811.04	4595.67	5551.58	5759.91	5439.1	4089.84	3862.98	4347.7	4302.17	4062.89	4603.97	4192.24	4628.77	4626.5	4555.21	4480.53	4629.88	4927.42	4807.04	5237.76	5320.38	5248.55	5176.73	5631.95	6257.47	5691.2	6081.27	6038.26	6320.94	5251.07	5132.22	5295.75	5033.97	4820.14	4156.6	5219.96	5662.77	5051.11	4698.31	5284.8	4810.08	5309.55	5231.32	5748.11	5135.91	5745.19	5401.48
VIT_19s0014g04660	flavodoxin-like quinone reductase 1	14055.7	13886.8	12612.7	12087.1	12381	12269.7	11665.8	13741.6	12831.1	10186.5	12596.8	11236.9	14581	13482.7	13725.9	14565.8	15325.3	13806.4	10509.1	10286.7	10135.3	10145.7	10597.1	11048.5	11758.4	12160.2	13287.5	12325.7	12072.7	12087.2	13845	14367.2	13459.3	14483.2	12818.4	12488.6	14832.5	17030.1	15778.2	15204.1	13906.9	14442.1	12429.6	12383.8	12932.9	13604.4	12789.9	12972.3
VIT_17s0000g06640	formin-2	5975.92	7363.53	7089.97	6370.93	7021.98	6718.75	7463.03	6646.56	8404.19	7413.13	7685.76	7016.31	7441.57	7159.21	6664.33	6830.69	7248.68	6412.7	8246.91	7928.3	8125.27	7719.74	8034.16	8348.58	6678.42	7514.22	8149.63	7526.23	7302.53	6450.64	6022.55	5942.04	5757.47	5719.86	4459.9	4326.05	7233.33	8718.49	8072.08	6431.46	6812.07	6799.88	7624.51	8282.49	9113.07	7968.61	7864.17	8241.62
VIT_13s0019g01900	FK506-binding protein genes family (VvFKBP20-1)	8892.14	11169.8	7273.63	8226.53	7615.88	8321.73	7034.05	8988.85	6970.56	7356.34	7823.63	7679.58	9054.89	8749.03	8974.68	8313.46	7423.09	9203.84	9262.45	10809.2	9926.37	10936.6	10569.9	10203.2	6816.4	7570	7176.28	6685.36	6680.29	6937.61	6827.02	7456.33	7697.95	6768.58	6339.16	6163.4	8718.26	9414.06	9976.65	7577.86	8570.1	7897.74	9131.2	8411.38	9279.63	9688.98	9782.58	9658.91
VIT_11s0016g01690	Unknown protein	5438.01	4610.3	5980.36	4620.1	4655.22	4889.11	4577.18	4138.92	4357.37	4019.46	4162.53	3718.89	5128.22	4025.68	5206.41	4145.16	4222.67	4067.66	5083.68	5119.6	5448.92	5509.13	5274.78	5040.44	5522.49	5518.42	5231.05	4742.6	4765.41	5322.07	4009.98	3878.47	3735.51	3443.53	3303.22	3496.83	4684.27	5042.09	4799.5	4360.19	5116.53	4680.01	5781.58	4751.23	5085.69	4817.42	4787.44	4163.57
VIT_06s0009g02100	Nucleolar complex protein 2 homolog (Protein NOC2 homolog)	3394.99	4276.33	3663.39	4844.19	4945.72	4548.93	4356.41	3314.33	4780.55	3302.99	3562.47	3695.22	4088.45	4403.22	3625.2	4383.39	4363.85	4402.94	4715.6	3889.26	4198.93	3840.56	4003.83	4167.1	4892.26	4850.06	5096.65	5337.04	5004.83	4876.41	4905.81	4736.57	4469.01	5140.51	4408.25	4480.91	5153.69	6044.2	6494.96	4991.24	6331.3	6342.99	5332.97	5552.04	5270.07	4818.6	5632.62	4876.29
VIT_17s0000g03240	Inositol polyphosphate multikinase	5156.05	4693.08	4368.61	4419.34	3797.91	3985.66	3589.32	3586.82	4353.35	3976.16	3514.6	3539.89	3735.92	3707.58	3269.46	3681.02	3815.42	3546.62	3352.27	3268.8	3048.98	3063.18	2964.51	2865.85	4471.04	4348.26	5046.93	4400.69	4663.29	4452.71	4325.35	4223.89	4326.93	3803.38	3348.01	2888.69	4544.16	4275.83	4467.13	3798.11	4197.05	3847.69	3844.4	3137.61	3668.93	3214.93	3869.98	3012.62
VIT_13s0073g00610	Ubiquitin-specific protease 12	4184.39	4876.31	5329.66	5456.39	5513.26	4831.06	7202.95	6419.08	7425.7	6349.6	6624.79	6375.74	6156.95	7049.12	6312.77	6814.18	6544.59	7083.78	7781.02	6964.3	7283.92	6185.29	6594.94	7004.59	6557.28	6840.05	6078.71	6402.29	6598.06	6816.52	7322.06	7696.59	7405.78	7397.32	7224.96	7439.29	7285.82	7367.11	7063.07	6123.64	7304.5	7195.41	6654.3	8255.39	7656.93	7911.42	7231.58	7530.23
VIT_03s0038g00910	Ribosome-binding factor A, chloroplast precursor	3220.96	3136.47	2894.33	2782.49	3104.26	3256.68	3079.17	3382.03	3274.91	3514.63	3353.13	3483.54	3342.02	2854.63	3232.05	2765.27	2778.42	2752.12	3116.55	3149.26	2747.84	2926.57	3358.08	3789.59	2931.51	2949.83	3123.41	3000.71	3222.31	2932.64	2656.5	2736.28	2632.68	2440.72	2072.05	1741.63	3089.62	3685.17	3439.19	2861.64	2972.05	2816.4	3803.18	3667.07	3568.92	3367.28	3528.32	3299.63
VIT_05s0102g00770	EDR2 (enhanced disease resistance 2)	4302.47	3931.03	3869.29	2988.92	3158.76	3497.18	3602.2	4030.98	3626.08	3335.86	3260.39	3556.33	2764.18	2888.46	3117.85	2790.91	2689.1	2892.73	3434.66	3342.19	3084.7	3938.7	3816.34	3693.97	2943.75	2708.87	2993.87	2541.81	2812.94	2841.1	3703.36	3527.64	3934.79	3200	3195.35	2587.09	3545.83	3619.95	3264.34	2987.03	3480.29	3231.16	4095.83	3349.89	3643.32	4031.49	3813.24	3808
VIT_06s0080g00940	Nitrilase 4 (NIT4)	3635.83	3471.86	3519.19	2779.48	3139.62	3678.61	4337.35	4002.04	4798.32	4504.74	4148.96	3717.14	4405.11	4182.48	4663.15	4036.25	3931.77	4140.73	4207.47	4254.2	3951.95	4397.93	4503.51	4609.1	2957.59	2973.69	3024.18	2810.78	2859.24	3152.6	3792.83	4960.36	4763.44	4293.64	3312.35	3071.85	4236.19	4176.92	3981.44	3951.52	3941.82	3889.38	3394.73	3598.48	3670.09	3690.3	3324.67	3380.11
VIT_19s0027g01670	Cyclin-T1-4	6439.3	7725.96	7673.8	8772.25	8061.65	8115.07	8036.09	7340.27	8271.62	8869.23	8456.7	9350.26	8781.76	10036.7	9830.27	9813.39	9752.31	9874.47	11300.7	11200.9	11529.1	10370.7	10191.8	10012.9	8851.07	7425.37	7325.43	8192.42	8128.73	8169.71	9639.49	9612.96	9370.91	8491.23	9606.81	9695.36	8846.59	8724.54	8134.78	8656.52	8613.5	8169.55	8098.97	8010.94	7529.04	8661.21	9317.57	9137.24
VIT_00s2085g00010	Leucine-rich repeat family protein	6899.47	6555.68	9462.26	8118.27	7592.31	6962.04	10343.6	8618.01	10953.4	11678.9	12412.5	11683	10895.2	10695.2	11321.9	11808.8	12055.7	11562	11396.8	9229.94	10160.3	10028.8	9819.6	9610.43	8660.79	8825.74	7991.65	8291.45	8294.28	8457.36	8955.2	10508.9	10101.2	9917.35	9602.76	9403.26	10435	10988.9	12067.3	8666.51	10308.5	9472.65	10128.8	8806.83	9510.38	7819.89	8977.39	8185.55
VIT_14s0083g00570	Plant adhesion molecule 1 (PAM1)	1295.72	1180.65	1080.05	948.664	1010.07	1227.72	1326.15	1400.36	1192.77	1039.83	1188.36	1052.12	1015.42	1063.01	1133.28	1073.31	1073.36	1073.26	1284.2	1274.67	1343.79	1293.35	1309.43	1325.51	789.253	1025.22	884.086	1027.26	1000.45	871.711	1007.04	949.238	1103.02	1222.53	1165.15	1202.22	1106.03	1223.91	1074.34	1079.06	1162.81	1206.07	1131.18	1449.47	1187.55	1787.38	1423.16	1804.99
VIT_19s0014g05190	Cellulase precursor	5251.6	6671.33	6569.01	8233.31	7781.63	7832.32	8522.47	6915.07	9023.21	8816.52	8323.2	8749.51	7740.13	8720.21	8673.07	8191.7	8282.99	8100.42	8710.55	8843.82	8416.26	9798.49	10138.4	10478.3	7632.46	7951.72	7588.47	7575.53	7567.85	7290.93	8988.66	9378.15	9810.71	8970.42	8738.59	8728.36	7535.43	8590.65	8683.34	7952.23	7537.65	7226.93	9932.66	9231.25	10336.9	9739.9	10335.4	9102.9
VIT_12s0028g00830	Pleckstriny (PH) domain-containing protein	8046.65	7267.07	8081.13	8368.28	7795.88	7388.32	9415.51	8286.33	9286.17	9096.41	9009.56	9168.96	8603.79	9301.17	8528.89	9479.78	9285.66	9673.9	9600.16	9053.75	9413.03	8451.93	8669.66	8887.39	8538.59	9415.26	8490.4	8532.35	8159.55	8372.13	10050.2	10864.2	10448	10704.8	10147	10348.6	9887.59	11060.7	11355.7	10153.6	9255.41	10250.9	10845.9	10116.5	10425.5	10344.2	11246.3	10936.6
VIT_05s0102g00220	Gamma-secretase subunit APH-1B	6366.32	7102.3	8199.89	5727.73	6241.25	6714.59	6849.88	6746.25	6497.6	6346.56	6764.61	6056.22	6836.64	5546.01	7358.55	5970.83	5878.84	6062.81	5065.76	5812.89	5484.55	5537.6	5252.18	4966.75	6571.58	6287.66	6172.45	5806.88	5854.41	6461.98	5574.94	6904.36	6564.25	5433.58	5778.34	5805.83	4839.58	5400.74	5146.57	4995.03	5352.47	5170.31	4631.9	4467.4	4332.33	4882.61	4725.66	4738.85
VIT_03s0038g03230	1-acyl-sn-glycerol-3-phosphate acyltransferase zeta precursor	6078.09	4795.69	5513.2	5393.46	5787.23	5257.17	6326.5	5940.8	6696.23	6565.11	5943.74	6684.32	5478.64	5724.12	5388.7	5585.83	5331.67	5839.99	5108.2	5218.49	4604.11	4887.73	4944.56	5001.39	5944.17	6090.04	6574.96	6012.59	5715.26	5728.35	7323.44	8139.79	8149.35	7567.91	7219.31	6587.34	6938.7	6957.38	7127.79	5892.85	7096.09	6339.27	5347.36	4949.26	5946.47	4901.03	6302.56	4881.15
VIT_05s0102g00270	Cyclin-related	4874.45	7692.65	6320.6	9328.79	10110.3	10225.7	10319.5	7993.88	10763.7	9565.74	9048.35	9890.75	8783.11	10199.2	7949.49	10045.1	10193.4	9896.88	10839.9	11253.2	11068.8	10740.4	11045.5	11350.6	11109.3	11111.1	11444.6	10632.3	11425.7	10518.5	9650.7	9423.52	10039.6	9390.91	8478.15	7890.56	9899.72	9934.63	10241.9	8805.18	10469.6	9476.8	10520.5	11521	11302.5	11541.6	12430.6	10562.9
VIT_05s0020g01130	DEAD/DEAH box helicase	2690.38	2909.03	3351.49	2882.86	3407.65	2649.36	2892.24	2680.44	2657.94	3290.69	3680.57	3427.87	3258.17	2757.49	3640.93	2830.2	2732.71	2927.69	3502.92	3735.55	3655.23	4040.34	4127.8	4215.27	3101.99	3612.14	3052.19	3020.93	3139.24	3274.66	3391.62	3835.98	3377.21	3166.74	2718.26	2781.68	2783.95	3250.8	2598.42	2223.65	2552.73	2397.99	3552.96	3748.4	3651.68	3840.34	3756.12	3509.16
VIT_14s0128g00400	Ras homolog gene family, member T1	12311.4	11055.3	11955.1	11652	11787.3	11698.8	9227.12	9090.5	9199.72	8930.13	8671.79	8776.1	9198.07	9234.21	9681.91	9261.29	9027.15	9495.44	10113.4	10007.5	10247.3	10770.8	10757.3	10743.8	10958.7	11350.2	11175.2	11220.9	10788.9	10903.8	9596.1	9857.69	9528.41	9232.71	9167.25	9519.67	9691.91	9388.69	10387.3	9603.98	10513.9	10797.5	12518.4	10733.5	12036.3	10602.6	10146.9	10395.3
VIT_14s0068g00290	RPK1 (receptor-like protein kinase 1)	4582.14	3423.69	4702.63	3494.31	3650.82	3683.62	3607.98	3109.97	3873.14	4039.74	3586.2	4017.65	4772.9	3914.11	4489.87	3638.14	3582.93	3693.36	3496.2	3284.22	2710.35	2873.43	2923.66	2973.89	4452.08	4210.56	4360.36	3725.88	3763.69	3961.56	3445.46	3466.93	3348.24	3035.1	2740.29	2192.21	4527.17	4408.07	5147.51	4015.48	3839.61	3377.61	3968.47	3668.46	3796.53	3280.98	3601.34	2967.68
VIT_01s0010g02540	No hit	4270.11	5282.6	4275.66	3498.84	3540.36	3876.66	5344.43	6040.78	4954.68	4624.18	4388.25	4765.88	4691.07	4399.63	4368.13	4310.2	4152.81	4467.6	5155.05	5639.69	5534.77	5282.53	5352.34	5422.14	4580.86	4785.31	4467.55	4423.03	4554.16	4384.05	4992.77	5415.58	5647.99	5426.11	5167.72	5334.64	5208.88	5089.62	5883.42	5023.31	5382.22	5287.58	5520.59	5673.14	5340.92	5312.88	5079.44	5849.47
VIT_12s0034g01440	Emp24/gp25L/p24	8490.86	9710.12	9751.88	8247.85	8566.57	8113.94	7904.21	8845.07	7786.85	8587.64	9097.61	8296.05	9182.18	9684.59	10419.8	8976.82	8659.86	9293.77	10402.3	10785	10777.8	11601.8	11326.2	11050.6	8567.44	8356.74	7661.14	7872.58	8069.71	9246.2	7697.38	7933.03	7152.11	7314.09	7245.53	7654.97	7929.64	7168.46	8134.91	9302.96	7431.45	8782.74	10139	11421.3	10105.1	11313	8779.5	10885.4
VIT_03s0038g01810	XAP5	2702.27	3078	1974.23	2462.36	2552.78	2629.2	3115.68	3692.35	3151.31	3493.85	3282.37	3250.61	3330.75	3078.17	3185.66	3245.59	3038.71	3452.47	3825.28	4034.9	4131.48	3940.61	4110.26	4279.91	2476.52	2725.11	2820.25	2601.15	2613.78	2572.21	2850.49	3249.08	3152.34	3493.78	2831.36	2287.72	3149.45	3640.35	3188.13	3171.92	3192	3537.95	3201.08	3894.17	3946.01	4097.16	4316.46	3681.3
VIT_19s0015g00680	E3 ubiquitin-protein ligase HUWE1	8502.12	9748.01	11798.8	11407.1	10737.2	9667.08	12938.2	13832.5	13372.9	12503.3	14004.1	13650.7	13017.7	13443.1	13397.3	13432.4	14195.5	12669.3	13971.5	13748.3	14517.6	14207.7	14251.7	14295.6	11482.7	11361	11130.1	11249.7	11038.2	11398.1	13432.1	13589.2	11501.5	12060.5	11768.4	12103.2	13254.9	12343.4	14919.2	12417	12855.6	12137.5	14785.5	16185.8	15226.2	14933.7	15398.6	15492.2
VIT_08s0040g00280	Aladin	1732.17	1984.33	3140.96	3199.77	2959.3	2386.24	2336.42	1357.39	2660.83	2236.65	2171.28	2441.39	2096.92	3023.15	2417.03	2979.26	3084.85	2873.68	3010.77	2921.27	2893.79	3203.56	3075.83	2948.1	3459.71	3410.42	3380.96	3595.63	3613.57	3484.74	2760.17	2826.01	2957.08	2329.73	2288.53	2089.93	3318.45	3371.01	3797.1	3424.75	3589.28	3674.73	4020.53	3493.96	3775.07	3330.68	3846.56	3439.25
VIT_14s0068g00700	EMB1895	1776.61	2032.51	1859.14	1778.39	1781.69	1734.13	2181.95	1922.19	2056.39	1939.96	1833.94	1999.41	1290.87	1421.34	1698.68	1418.14	1352.38	1483.9	2166.55	2293.1	2080.61	2118.18	2112.48	2106.78	1625.48	1841.45	1716.02	1678.71	1718.55	1927.02	1952.05	2173.76	2000.56	1993.67	1693.51	1469.12	2013.98	2099.64	1979.95	1383.75	1618.63	1333.01	1749.46	1651.33	1815.82	1732.04	1840.37	1651.65
VIT_13s0101g00100	Unknown protein	16325	18089.1	19958.2	17849.4	18572.4	16867.1	18187.8	19084.5	17874.2	18224.4	19789.3	20255.4	22288.5	22649.8	23166.4	22902.8	22524.9	23280.6	18504.9	22072	20115.1	20055.9	20536.4	21017	17351.6	16792.3	16136.9	15688.2	16708.3	17213.6	15717.9	16205.2	15561.9	14630.2	15683	15565.6	19089	14713.8	15371.5	19061.1	16376.2	16582.5	14405.9	17143	14313.5	18605	17155.6	18379.1
VIT_17s0000g00160	Glycyl-tRNA synthetase 1	12352.7	9999.56	11177.6	12092.6	12474.4	11289.6	10636.7	9872.15	11639.9	11489	11132.6	10809.3	10973.2	10411.1	11728.4	10910.2	10648.3	11172.1	14781.3	13487.3	14394.8	13984.6	14350.9	14717.1	13221.9	12835.9	12829.9	12381.2	12282.1	11580.8	12218.7	12875.3	12091.3	11175.5	10698.5	9590.16	10052.4	8529.22	9457.94	10024.1	9745.24	10293.7	10844.7	11961.4	11500.1	11423.2	11424.9	11624
VIT_16s0050g00880	RRNA 2'-O-methyltransferase fibrillarin	20577.8	21568.6	18109.7	19935.1	19873.7	20338.6	16163.1	18941.4	16215.6	17504	17056.4	18313.5	16802.4	15704.7	16193.5	15368.1	14478.7	16257.5	18241.9	18582.8	18523.6	18103.9	18599.1	19094.2	19340.4	19259.1	20133.9	19137.1	18269.7	18234.8	15164.3	16021.6	16564	16325.8	15875	14981.3	15005.1	12932.6	14330.6	14053.6	15807.4	13162.1	15761.4	15987.1	15285.6	15974.5	16144.9	16998.5
VIT_11s0016g04520	Transmembrane protein 19	2766.34	3698.46	2692.83	2529.32	2606.61	2660.35	2430.33	2992.8	2518.89	2579.38	2411.17	2415.77	2521.24	2552.57	3077.75	2536.7	2405.44	2667.97	2829.7	3026.56	3108.88	3605.47	3788.04	3970.61	2877.26	2994.92	2712.07	2539.65	2418.4	3060.98	3082.79	3784.17	3821.3	3231.08	2857.26	2847.28	3465.91	3524.97	3887.99	3434.26	3446.92	2933.3	3404.07	3710.19	3476.75	3717.77	3725.64	3641.51
VIT_01s0150g00110	Unknown protein	5872.4	5975.86	7391.87	6375.52	6640.14	7074.47	6349.75	6480.38	6668.8	6568.66	6455.7	6746.42	7902.81	6712.82	8066.2	6716.72	6547.69	6885.75	7828.61	8405.01	7705.36	8489.72	8411.14	8332.56	5800.97	6396.57	6353.38	5499.56	5503.91	6751.54	6672.26	6867.22	6624.23	6162	5653.1	4780.25	5807.88	6369.47	5365	5602.73	5497.95	5407.07	7607.38	7473.87	7410.42	8099.86	7524.22	7807.17
VIT_02s0012g02420	TRNA pseudouridine synthase	930.688	1715.21	1843.64	1577.18	1681.63	1440.42	1516.92	1238.93	1553.83	1574.98	1503.86	1432.74	1400.54	1878.05	1570.8	1543.04	1486.24	1599.83	1650.59	2012.37	1796.29	1987.66	2020.45	2053.23	1926.55	2009.41	1753.2	1798.63	2064.41	1936.96	1435.32	1812.39	2020.51	1564.95	1382.66	1305.46	2666.95	2509.61	2715.86	2206.07	2335.69	2233.11	2027.89	2266	2233.58	2018.14	2343.01	2091.36
VIT_09s0096g00110	Ribonuclease P/MRP protein subunit POP1	198.791	541.523	656.762	931.719	675.34	489.989	789.094	317.373	764.678	643.635	680.066	837.013	464.941	719.813	692.841	830	861.201	798.799	1041.77	918.644	1108.43	865.527	883.135	900.743	1380.8	1188.03	988.406	1336.55	1259.21	1227.47	1165.5	1235.69	1229.99	1309.84	1277.08	1053.67	960.199	759.448	1016.17	732.083	803.905	767.785	789.895	934.007	788.152	764.696	945.697	853.383
VIT_15s0048g02350	Prohibitin 1	2555.52	3186.58	3104.81	2958.69	2717.79	2776.19	2220.08	2707.15	2635.59	2405.58	2163.27	2559.7	2338.22	3025.96	2578.79	2672.49	2726.66	2618.33	3795.89	3652.37	3808.95	3646.15	3842.43	4038.71	2697.03	3471.81	2940.77	3455.8	3240.01	3469	2279.81	2643.57	2614.09	2693.7	2525.71	3262.99	2328.06	2073.44	3608.62	2901.5	2023.49	2856.34	3954.47	4444.34	3819.34	3703.37	4031.38	4269.39
VIT_16s0022g02120	Metalloendopeptidase OMA1	7449.3	5829.56	6955.9	6612.51	6783.55	6701.86	6259.94	5992.58	7839.94	7133.39	6822.91	6654.35	6125.12	6458.39	6392.09	5465.69	5839.05	5092.34	5412.61	4442.71	4494.88	4602.56	4925.72	5248.88	5355.42	5624.16	5794.35	5769.51	5983.72	5399.2	5062.46	5336.16	5600.87	5404.79	5083.86	4612.82	6937.25	7434.71	6643.59	6411.85	7552.43	7125.96	6981.47	6820.57	7620.42	6435.67	6604.55	5543.45
VIT_17s0000g04300	Isopenicillin N synthetase; KH, type 1	4918.19	4321.93	4715.62	3693.15	3929.9	3753.74	4712.35	4841.3	4249.1	3410.8	3676.14	3308.89	4199.53	3782.17	4277.32	3838.12	3558.2	4118.03	4207.04	4071.98	3818.43	3578.26	3842.81	4107.37	3014.18	3139.32	2781.59	3401.3	3243.83	3118.96	3734.81	3981.33	3883.84	4153.41	4054.58	4049.83	3809.69	4607.35	4327.38	4244.4	4236.37	4392.91	3981.99	4238.9	4086.44	4368.84	4118.71	4962.3
VIT_09s0054g00600	Pyridoxamine 5-phosphate oxidase	4732.8	3951.35	4527.24	5220.39	6087.27	5967.01	5828.25	4340.36	6104.33	5402.33	5185.58	4998.82	4757	4824.09	4904.64	5225.3	5451.67	4998.93	7561.59	7010.67	6949.23	7233.23	6985.93	6738.63	5009.75	5113.51	5539.16	4963.48	5481.75	5013.08	6291.83	6429.2	6413.79	5933.63	5492.76	4631.26	5329.09	6116.78	5826.02	4787.89	5718.6	5114.61	6955.69	6176.59	7571.95	6623.8	6688.42	6146.8
VIT_09s0002g08940	MOS3/PRE/SAR3 (suppressor of AUXIN resistance3)	5244.49	4792.37	4993.49	5240.72	5555.56	5541.07	5803.28	4934.03	5915.9	5312.44	5117.08	4676.69	4821.4	4839.93	5406.3	5038.17	4947.88	5128.45	6111	5503.09	6035.41	5584.24	5593.79	5603.35	5302.76	5582.07	5507.49	5039.23	5257.24	5199.4	5370.72	5723.52	6032.86	5811.91	5161.78	4577.19	6124.91	7282.35	6194	5886.21	6493.22	6407.7	7300.4	6709.15	7932.58	7882.87	6978.33	7134.67
VIT_14s0066g01120	PWWP domain-containing protein	5615.58	6525.26	6632.8	7153.53	7122.63	6843.56	6646.99	6211.81	6152.84	5866.84	5767.07	5911.38	5068.22	5401.52	5324.21	5608.3	5650.35	5566.26	8098.7	7820.48	9044.65	7575.83	7721.75	7867.67	7389.77	7114.8	6378.63	6901.28	7235.88	6733.56	8020.49	7710.57	7850.1	8464.82	8301.04	6570.01	6160.5	7196.69	7110.32	6114.68	6827.36	6867.73	7035.07	7767.3	8349.79	6486.39	7907.21	7545.32
VIT_10s0042g01220	Translation initiation factor eIF-2 gamma subunit	12455.7	12797.7	13542.5	14500.7	14793.3	13388.1	10213.7	9757.49	11557.6	9580.61	10282.1	10509.8	10810.4	10510.4	10186.8	10589.2	10506.9	10671.5	11738.4	10682.1	10738.8	10617.5	11110	11602.6	13740.8	13599	14253.8	13787.3	13352.2	13573.8	11032	10782	9993.42	10609.5	9751.76	9513.38	9410.77	11200.5	11462.6	11071.7	10208.8	11967.3	11391.2	11758	10652.1	10853.6	9625.64	10205.7
VIT_00s0153g00020	No hit	2651	2758.94	3766.98	3914.82	3425.96	3553.34	3751.28	3510	3787.42	3693.31	3562.43	3668.2	4169.29	4109.16	3961.3	4270.45	4301.67	4239.24	3922.37	3801.16	3845.33	3851.63	3777.4	3703.17	3137.24	3066.86	2623.27	3198.12	3236.63	2687.07	5071.62	3314.19	3112.13	4984.91	5767.7	5546.41	2809.28	2696.64	2657.42	3164.84	2431.54	3596.63	3021.3	3607.58	2912.27	3581.22	3502.51	3580.98
VIT_14s0006g03240	Regulator of chromosome condensation (RCC1)	10019.3	10892	10585.2	10004.6	11312.5	11970.1	10788.7	9144.89	10052.2	9637.61	9316.01	9849.33	8114.1	7080.59	8065.69	7655.99	7592.24	7719.74	10146.6	9472.84	9859.86	10792.8	10586.5	10380.3	10233.8	10822.4	11036.4	10797.9	10730.9	10948.4	11631.5	12665.4	11063.4	11631.3	10548.4	9421.25	8962.37	9781.55	9181.76	8917.03	9346.63	8384.98	10759.7	10065.5	11560.2	10878.7	11943.5	10005.4
VIT_11s0016g04550	WD-40 repeat protein (LEUNIG)	3886.81	4176.68	4986.33	4831.35	4864.19	4620.99	5219.19	3435.47	4827.54	4086.46	3954.78	4262.55	4098.19	3947.08	4106.07	3751.98	3895.92	3608.05	5797.18	5453.43	5995.3	6261.53	6242.41	6223.28	4958.93	5165.3	4811.78	4510.82	5137.01	4988.17	4571.33	5066.04	5330.2	5016.49	4404.08	4649.52	4488.55	4893.11	4506.35	4191.05	4256.49	4204.21	5331.26	5267.26	5578.3	5644.64	6010.06	5226.89
VIT_07s0005g03580	Transcription factor jumonji (jmj) / zinc finger (C5HC2 type)	2072.64	2792.48	2581.38	2650.2	2936.1	3132.78	3152.68	2654.22	2829.41	2510.84	2231.74	2379.07	2040.1	1988.41	1923.27	1971.69	1962.9	1980.48	2361.57	2326.23	2148.09	2228.44	2396.35	2564.25	3064.91	3140.01	3545.75	2812.85	2974.88	3210.68	2734.03	2879.87	2984.01	2466.48	2157.14	1899.74	2470.26	2770.04	2633.62	1868.88	2328.01	2073.16	2946.04	2246.61	2785.47	2598.73	2651.73	2160.18
VIT_02s0087g00350	No hit	209.157	390.828	449.29	366.107	338.728	340.945	340.014	299.375	386.276	297.537	303.454	393.527	236.21	287.463	329.154	263.902	271.05	256.753	303.817	369.451	328.923	319.122	335.768	352.415	348.438	444.872	376.998	370.944	379.651	426.747	328.315	365.318	361.863	294.6	253.684	379.25	346.149	329.144	411.905	387.194	348.652	387.831	542.408	631.039	555.936	544.458	621.603	540.576
VIT_19s0015g00740	Prefoldin	4905.98	4216.82	3567.84	4080.06	4395.61	3896.82	5796.72	5139.62	5611.7	5636	4416.27	4920.17	3751.83	3233.16	3910.87	3887.36	3871.91	3902.81	5550.41	5207.05	5176.49	5272.81	5676.97	6081.14	4435.09	4252.68	4608.64	4375.36	4393.86	4026.74	5044.26	4842.24	5031.16	4722.17	4772.63	4579.4	3645.09	4320.53	4393.25	3536.2	4231.06	3528.71	5617.29	4867.01	5396.55	4626.46	4498.03	4885.19
VIT_19s0085g00370	Phosphoglycerate kinase, cytosolic	24210.5	23250.2	20928.3	23970.7	23854	24270.7	16873.9	17057.8	19574.5	20380.7	19778.1	20202.7	18877	21288.6	19050.1	21223.2	21653.8	20792.5	25566.4	23125.7	25329.7	24598.8	25409.5	26220.1	21809.1	22839	21797	22135.4	22480.6	21726.2	19276.7	18136.8	18662.3	20065.2	18898.9	17330.3	19173.5	16590.6	16684	18908.6	18792.2	19658	19694.7	22612.9	19866.1	20935.4	20330.3	21956.1
VIT_19s0027g00310	Pentatricopeptide (PPR) repeat-containing	2368.46	2311.76	3242.64	2695.78	3017.77	2609.6	2376.06	853.513	2682.32	2677.19	2472.86	2601.91	1354.58	2424.3	1594.16	2360.23	2669.49	2050.97	4622.11	4210.55	4602.26	4307.15	4107.75	3908.35	2906.02	3291.23	3200.8	3662.67	3545.59	3249.68	2464.87	2882.34	2903.53	2506.26	2511.16	1853.04	2768.24	2548.86	2306.94	2110.84	2860.86	2137.46	3298.7	3211.7	4023.83	3178.05	3916.95	2968.93
VIT_04s0008g03830	Rhomboid-like protease	2471.92	2444.22	3247.57	2417.48	2564.89	2864.27	2556.98	2325.26	2495.83	2880.5	2838.91	3080.46	2707.12	2772.67	3103.85	2693.56	2642.8	2744.32	3208.14	3613.23	3348.13	3512.15	3556.53	3600.91	2490.88	2487.53	2642.57	2189.31	2248.55	2537.63	2905.78	3054.29	3235.94	2490.17	2413.8	2126.96	2989.21	3003.95	2869.69	2517.18	2696.71	2444.23	3609.11	2968.89	3576.2	3032.38	3270.06	3138.19
VIT_09s0054g00010	Ribosomal protein L7 (RPL7D) 60S	11659	13520.8	11825.6	13052.8	13163.3	12155.7	9540.18	10339.9	9886.97	8818.4	10850	9373.32	9554.95	9145.65	9962.6	9390.2	9189.36	9591.04	10703.2	10030.6	11095.1	10894.3	11263.3	11632.2	11664.3	13290.5	11974.8	12315.8	11878.9	13366.3	9127.85	9833.4	8352.17	10617.5	9109.54	11349.1	11656.9	13829.4	14220.7	13164.3	12212.8	12932	12759.6	12959.6	11782.9	12387.8	11270.1	13150.3
VIT_03s0038g00050	BLH6 (BELL1-like homeodomain 5)	10361.3	10944.8	11050.3	11139.2	11743.9	12441.7	14425	12697.7	13975.6	12978	12301	12894.1	10767.5	10721.9	12704.7	10484.1	10697.7	10270.5	15136.4	14461	15851.9	15048.5	14522.7	13997	11291.3	10991.3	11115.8	10297.5	11219.1	11683.9	13803.5	14790.8	14228.4	13615.4	12430.3	11919.4	11676	13669.5	13026.9	11160.8	11925.2	11690.9	15978.4	13742.5	14062	14109.5	14499.4	12352
VIT_13s0067g01840	ferritin	11443.4	11002.3	10073.6	11525.3	11838	11391.6	9489.32	10165.6	10490.1	8680.17	8635.97	9294.88	10574.6	11261.7	11493.6	11297	11489.7	11104.3	13050.7	13538.3	13595.2	13675.2	14279.1	14883	10333.1	11757.3	11466.3	12017.1	12028.5	11227.4	10748.7	11776.6	12459.9	11026.3	10182.8	10037.4	11049.2	13278.8	12174.5	9098.49	10432.8	9753.25	12726.8	11586.7	13146.9	13073.6	11834	11299.1
VIT_12s0059g00450	DNA topoisomerase I	2257.45	3155.54	2380.73	3068.11	3162.46	3106.5	2297.47	1676.34	2512.89	1779.71	1886.88	2130.08	1845.91	2296.02	1832.51	2041.55	2055.62	2027.49	1986.38	2066.25	1796.63	1953.08	2060.41	2167.74	3125.87	2944.21	3133	3048.06	3196.34	2926.64	2075.78	2036.18	2517.75	2183.21	2229.97	2267.23	2064.7	2501.35	2271.09	1924.54	2065.52	2389.65	2129.42	2130.23	2370.41	2327.23	2717.62	2306.88
VIT_02s0012g02050	PAP/fibrillin family	2585.22	1919.33	2058.18	2345.62	2166	2622.14	1795.19	1430.99	2028.95	1938.63	1885.22	2093.45	1935.21	2324.23	1869.35	2620.34	2469.58	2771.1	1664.25	1720.33	1699.61	1587.47	1597.54	1607.61	2371.47	1287.99	2392.7	2219.14	1454.2	2429.86	2435.35	2136.95	2554.62	2277.89	2043.83	2029.26	3019.29	2897.52	3348.96	3046.58	3564.82	3801.26	2050.77	1732.36	1956.51	1584.25	2217.06	1755.99
VIT_18s0122g00510	6-phosphofructokinase, pyrophosphate dependent	22022.2	21467.6	20884.5	22887.5	23139.6	24203.9	15606.5	15869.2	17663.3	15460.5	17247.8	17045.5	15905.1	18360.3	16262.9	17319.1	16930.6	17707.6	20295.7	17883.9	19345.6	18963.5	18660.2	18356.9	23108.7	22255.1	24274.6	22624.5	21969	22886.2	17823.6	16658.2	18458	19792.7	18524.8	16496.3	20031.2	20292.3	21060.4	17094.1	19600.5	19171.2	17838.5	16702.3	17589	17531.8	21312.5	17879.9
VIT_07s0141g00680	WRKY Transcription Factor (VvWRKY17)	3334.44	3128.59	4487.97	5075.93	4038.33	3759.14	4556.41	3812.58	4637.66	4491.92	4092.89	4084.77	3482.19	3078.97	3946.27	3271.88	3196.91	3346.85	4165.82	4343.01	4235.63	3915.52	4046.91	4178.3	5445.84	5210.94	5416.2	5017.81	5193.02	5340.79	5757.86	5901.3	5813.12	5934.21	5428.2	4635.93	4636.08	4735.69	4858.4	3798.82	4492.78	4692.8	4123.21	3266.68	4294.61	3267.64	4496.65	3501.85
VIT_00s0978g00010	Transcription initiation factor TFIIH subunit H4	507.52	1004.88	1168.18	1377.11	1134.83	996.682	1213.74	691.534	1259.68	1191.84	1069.95	1097.51	741.232	1027.07	921.386	1084.48	1044.66	1124.31	1594.23	1367	1492.75	1491.18	1531.52	1571.87	1891.87	2030.67	1812.27	1858.07	1818.96	1976.42	1364.77	1657.19	1805.33	1426.27	1408.15	952.738	1276.91	1386.2	1594.53	1030.26	1200.67	1014.36	1316.06	1031.96	1271.77	981.54	1324.85	1094.6
VIT_13s0084g00740	No hit	908.476	1659.26	1225.2	1178.66	1077.93	1358.21	1503.09	1794.8	1532.98	1487.69	1617.42	1451.13	1751.36	1777.96	1689.53	1623.1	1560.09	1686.11	1272.33	1449.82	1059.39	1155.52	1243.83	1332.14	1390.44	1498.15	1466.63	1288.54	1230.91	1362.16	1619.5	1654.67	1626.39	1321.68	1233.65	1100.13	2098.15	1868.71	2178.53	1710.96	2115.88	1911.62	1418.23	1319.33	1422.89	1368.8	1318.66	1185.13
VIT_19s0090g00050	Pollen Ole e 1 allergen and extensin	10990.7	12232.7	9782.1	7491.97	7939.99	7841.08	6338.07	8717.48	6194.29	6709.8	6416.26	6036.23	7329.02	6721.89	6974.83	6259.58	6100.51	6418.65	6033.69	6844.11	6641.31	7287.48	7204.74	7121.99	8180.56	8544.69	8206.54	8144.71	7646.46	8517.49	7296.64	8631.73	7781.27	7975.65	6707.05	6979.13	8064.08	8980.86	10119.3	8775.74	8700.19	8308.42	7659.49	8465.33	7440.96	8726.87	7311.97	8188.81
VIT_18s0001g07710	WD-40 repeat / beige	3594.65	5361.51	5409.88	4862.31	5106.03	5699.57	6175.74	5762.63	6279.77	5316.41	5413.87	5887.12	5226.79	5594.04	6273.32	5353.97	5036.98	5670.96	7629.66	7942.44	7575.68	7873.26	7853.79	7834.31	6285.42	5241.37	5495.58	5269.98	5542.51	5476.72	5924.7	6042.56	6215.71	5992.85	5690.55	5026.01	6575.15	6429.65	6728.68	5807.61	6243.08	6218.05	6157.11	7038.28	7066.28	7158.71	6956.18	7257.2
VIT_05s0020g02660	Unknown protein	5253	5138.4	4151.12	4494.85	5074.5	5545.88	6821.1	5972.93	6776.42	5977.4	6514.24	5704.91	5640.26	4955.77	4785.77	5099.29	5274.78	4923.81	5241.92	4982.65	4935.52	5135.11	5384.43	5633.74	4725.61	4740.36	5173.88	4929.18	5280.12	4406.68	6056.75	6601.54	6910.5	6473.79	6095.01	5129.02	6610.78	6834.65	6292.39	5872.07	7211.39	6017.7	7302.38	6594.91	7807.85	7415.35	6864.3	6723.41
VIT_11s0016g05580	Methyl-CpG-binding domain-containing protein	3753.11	5702	3096.61	4969.43	5299.81	5415.11	5630.65	5627.92	5367.86	5046.91	5598.19	5725.66	4958.55	5449.18	4658.44	5511	5342.48	5679.52	6609.25	6672.79	6895.18	7315.47	7479.35	7643.23	4949.83	4739.56	5122.71	4683.58	5146.82	4824.89	6985.25	6663.55	7091.86	7336.17	6564.37	5886.25	5642	5845.02	5780.57	5587.39	5782.42	5582.17	5732.65	6268.01	6051.59	5804.65	6130.78	6341.97
VIT_02s0025g00130	Hydroxyproline-rich glycoprotein	11401.5	11304.7	10936.1	11040.6	11081.7	10973.4	13244.9	13147.1	13477.1	13596.1	13259.1	13403.3	11924.7	11442.5	11868.6	12502.8	11785.3	13220.3	10506.9	10707.4	9753.14	10017.2	10563.9	11110.7	11414.2	12660.3	11910.4	11640.1	12263.3	12195.8	13802	15122.2	14322.3	15158.2	14643.8	13417.5	13562	13243.5	13894	12662.2	13347.7	11823.3	11592.7	10583.6	12204.1	11280.4	11336.6	10689.2
VIT_06s0009g03810	ABH1 (ABA hypersensitive 1)	7546.53	8221.58	7605.96	7016.1	7313.86	7513.32	6443.96	5742.85	6897.32	6196.45	6588.62	6734.07	6264.95	6111.79	5924.18	6241.53	6172.69	6310.36	6717.26	6663.02	7349.18	6289.5	5995.67	5701.85	8704.6	9067.61	8727.03	8028.92	8144.03	8689.57	6254.38	7265.32	7848.1	7007.71	6341.8	5923.64	7350.1	7413.92	6792.95	5336.36	6270.18	5878.71	6435.55	5925.09	6510.73	6349.18	6348.08	6096.07
VIT_02s0025g02420	Major Facilitator Super	8302.86	8202.17	8625.93	8598.63	8777.8	8563.13	9656.16	8618.97	10042.9	8248.88	8829.25	8716.62	8967.03	9456.5	9180.23	9063.82	8799.01	9328.63	9125.74	8986	9845.69	9417.32	9204.12	8990.92	7836.35	8472.82	7672.26	8305.4	8400.88	8864.97	9035.78	9090.76	9913.82	9307.6	9540.39	10551.2	11557.4	11269.7	11013.9	11085.6	10392.5	10971.1	9643.25	11448.6	10479.1	11704.3	11121.5	11742.2
VIT_17s0000g01780	Brain protein 44	15694.9	18369.7	17068.9	14522.5	14056.8	15712.1	16786.1	17965.9	14859.5	15891.9	16040.3	15493.2	15396.6	14284	16667.2	13751.5	13706.9	13796.1	12723.5	15596.2	13567.2	13838.1	13445.3	13052.6	17171.4	16722.4	15163.3	14879.7	15200.6	16302.5	16939.5	18445.9	18273	17893.3	19111.2	19025.2	14073.8	14511.5	13914.7	15715.7	13418.3	13873.6	10828.9	12400.4	11193.8	13430.1	11528.4	13684.5
VIT_00s0199g00110	Threonine endopeptidase	4229.88	5541.63	5420.97	6525.99	5696.95	5562.81	5936.81	7022.3	5250.33	7501.81	7358.72	7222.47	5944.81	5897.27	5798.11	5579.45	5219.62	5939.27	4807.81	5329.9	4899	4958.73	5110.88	5263.03	5932.55	6603.21	6349.26	6783.02	6921.87	6008.4	7367.5	7504.11	7089.86	7318.09	7249.97	7460.76	6305.25	6308.05	6310	6266.71	5632.6	5770.04	5380.55	4462.84	5584.07	4639.65	5309.83	5132.15
VIT_10s0003g01700	ER lumen protein retaining receptor (ERD2)	6600.83	6023.33	7018.37	6397.48	6753.43	6535.38	5429.45	5341.89	5555.6	5397.73	5309.87	5028.02	5710.29	5295.18	5420.71	5210.77	5029.64	5391.89	5926.85	5899.19	5904.22	6419.43	6780.04	7140.65	5508.11	5938.91	5926.03	6178.41	5561.86	5648.85	5619.66	6106.44	5608.22	5630.08	5656.91	4973.88	5543.45	7117.96	6951.69	5816.86	6029.3	6446.4	7684.04	7800.87	7632.44	7674.47	6895.66	7676.33
VIT_00s1338g00020	Protein transport protein Sec61 subunit alpha	7099.28	7298.25	9463.33	12151.6	11392.8	8903.17	12960.6	9713.78	13339.7	11615.5	11502.3	11341.3	11859.2	12968	11702.2	13136.9	13578.2	12695.6	13944.7	11123.7	13027	13009.1	13726.4	14443.8	12213	11257.3	12244.2	12341.1	11690.3	11457.1	14654.3	12812.5	13245.5	14433.9	15169.3	13354.9	12875	13275.7	13735.9	13957.1	13012	14943.3	13994.8	14589.4	14180.9	13964.1	15202.6	14065.9
VIT_18s0001g12780	Ornithine carbamoyltransferase	1632.95	2202.09	3148.72	2575.72	2477.36	2458.02	2267.5	1941.53	2838.26	2346.29	2728.42	2645.61	2328.68	2920.72	2916.51	2850.26	2657.65	3042.87	2242.94	2219.23	2007.25	2173.08	2111.23	2049.37	2918.47	3110.08	2632.63	2765.75	2829.8	3246.59	2815.38	3181.65	3117.31	3146.19	2842.21	2289.29	4185.06	3990.54	4130.29	3857.68	4230.18	3687.9	2728.11	2736.77	3088.2	2518.23	2989.42	2924.84
VIT_07s0005g03720	VPS2.3 SNF7	3093.63	3645.57	2450.02	2412.95	2392.2	2623.98	3099.04	4119.56	3398.04	3418.54	3671.72	3287.41	3410.61	3009.69	2851.42	3066.54	2731.3	3401.79	2763.18	3027.59	2669.08	2926.04	3156.63	3387.22	2539.6	2706.56	2752.33	2558.94	2576.17	2606.91	2887.08	3510.83	3422.38	3027.19	3030.57	2724.19	3929.16	3933.09	4308.55	3469.65	4093.97	3210.37	4199.41	4291.1	3846.77	3846.02	3779.66	3979.24
VIT_12s0028g03800	GPI-anchored protein	11234.2	10524.7	11297.8	10518.8	11367	11263.9	13517	14009.6	14603.1	12512.4	14076.4	13082.6	14106.9	12194.6	12776.3	12764.2	12890.8	12637.6	8658.91	8951.27	8812.43	10582.8	10175.8	9768.83	10273.3	9666.78	9105.47	9823.8	10220.3	9300.84	10116.1	10126.1	10894.6	11384.5	11790	12734.6	11133.5	9916.94	9817.14	14919.6	10870.7	12536.6	9549.67	12235.5	10278.4	11866.5	10869.3	12671.4
VIT_05s0049g02110	Sec20	5366.71	4785.58	3732.91	3594.2	4279.97	4613.17	4576.5	5326.41	4729.67	4298.08	4094.79	4036.23	3938.68	3942.01	3921.48	3704.8	3605.7	3803.9	4499.18	4377.84	4493.35	4354.75	4674.68	4994.6	3542.52	3475.25	3919.71	3574.01	3467.85	3208.32	4623.7	4881.1	4564.64	4031.31	4340.12	4246.97	4875.25	5070.9	4974.12	4692.27	4937.66	4365.92	5450.99	5178.92	5441.23	5854.6	4913.1	6152.81
VIT_18s0075g00260	Molecular chaperone DnaK	7917.53	7270.45	7432.77	8282.28	8092.93	7382.63	6307.51	7695.76	7298.26	5693.64	6209.59	6819.66	6430.99	7108.32	6349.83	6114.45	6316.01	5912.89	6607.8	5870.78	6325.02	5868.37	6184.45	6500.53	5720.28	5363.33	5719.66	6251.76	6842.76	5535.35	8213.08	6013.85	6146.1	8254.39	10123	10342	4531.98	4669.05	4224.38	6700.22	4298.38	6138.91	5025.6	6751.07	5082.8	6886.05	6109.04	6673.85
VIT_12s0142g00090	Ribose-phosphate pyrophosphokinase 4	8220.47	8252.32	7873.29	7202.06	7572.31	8121.19	6399.54	5892.56	6443.48	5966.88	6307.25	6036.99	6223.94	6816.95	6696.91	6418.94	6171.76	6666.12	6286.24	6759.15	6371.19	6627.54	6573.95	6520.35	7455.32	8070.93	7302.49	7462.76	7788.57	7427.25	5178.99	5960.84	5695.37	5695.61	5499.21	5484.38	7310.45	7174.34	6972.2	6419.1	7244.9	6463.06	6436.4	7471.86	8076.52	7220.14	7797.08	7922.9
VIT_06s0004g02810	DsRNA-binding protein 2 (DRB2)	5648.27	5100.66	8073.64	9445.78	8869.65	9045.3	10059.1	6848.05	10369.5	12147.2	11989.2	12674.1	8809.88	10172.2	9388.54	10852.9	11162.7	10543	12284.9	9705.31	11144	8668.22	9593.62	10519	10654.2	10574.1	12066.4	11413	10823.5	10899.8	9538.11	9801.31	9334.16	9195.75	8296.94	6309.43	7688.85	8084.83	8346.65	7348.08	7769.66	7900.35	10028.6	8330.26	8707.12	7252.33	9028.32	7288.4
VIT_05s0124g00500	Protein kinase CRK1 CRK1 protein(Cdc2-related kinase 1)	7106.42	7058.58	9353.01	10297.4	9320.83	7456.98	6281.17	4564.6	6770.29	5976.81	5392.55	6546.33	6276.98	7147.24	5873.48	7281.23	8096.26	6466.2	7290.83	7366.39	7105.62	6142.9	6467.11	6791.33	10302.9	9264.46	8879.26	9882.54	9725.31	9981.22	7547.64	6888.24	7042.03	7775.68	7463.02	6946.17	5574.77	5799.86	6049.57	6390.21	5433.53	7124.75	6375.9	6713.41	6469.41	5891.56	7199.15	5985.67
VIT_18s0001g12750	Carbohydrate kinase	11936.9	11996.9	10788	10533.1	10893.6	11339.9	11284.2	9720.24	10624.7	10931	10420.5	11214.6	11489.9	12425.1	11391.9	11942.7	12240.7	11644.6	14132.7	14625.1	15159.3	14277.2	13302.3	12327.3	10248.9	10031.8	10631	10598.1	10820.1	9632.92	11974.6	11369.2	12039.3	13486.9	12318.8	11255.4	12173.7	10808	10975.4	13056.7	13317.2	12888.9	16261.1	14710.2	15222.5	13797.1	12571.3	16839.5
VIT_16s0050g02640	Polypyrimidine tract-binding protein 2	6387.29	7084.61	8232.76	6569.26	7759.73	6978.64	7905.82	7331.46	8259.5	7475.11	7688.1	7680.78	8056.49	8418.11	7435.81	7877.8	8132.05	7623.54	7239.8	6997.98	6875.17	5861.95	5741.21	5620.48	8808.92	8571.61	8191.95	8457.31	8334.43	9158.93	7539.99	7427.66	8170.69	8080.66	7437.19	7936.19	7851.94	7627.93	7432.66	7284.81	7103	7607.13	5501.76	5951.96	6378.16	5984.44	6544	6021.6
VIT_14s0171g00510	Cell division cycle 48-interacting UBX-domain protein	6387.26	7337.99	6545.87	5359.46	5603.77	5375.98	6833.24	8125.49	6428.81	6970.33	6744.31	6410.69	7460.22	7076.43	6884.02	7129.25	7044.38	7214.11	5849.94	6763.57	6365.95	6158.87	6239.21	6319.56	5657.28	5750.11	5048.12	5492.37	4921.51	5785.22	5534.45	6291.19	6369.43	6818.93	6911.74	6658.8	8382.89	7880.7	8209.86	8907.88	8063.44	8451.59	6275.33	7599.5	6807.1	7452.23	6374	8309.01
VIT_08s0007g02960	VPS5A subunit of retromer complex	4989.8	5076.12	4913.76	5895.67	6331.21	5729.2	7312.32	6667.88	7622.81	7593.51	7616.32	7651.46	6317.06	6850.17	5938.75	7171.41	7342.43	7000.39	6632.86	6281.74	5716.43	6303.01	6660.93	7018.86	6947.23	7629.96	7946.87	7610.16	7482	7047.02	8389.39	8206.2	8152.27	7914.49	7457.11	7108.15	6116.09	7239.87	7542.96	6406.56	6861.58	6915.47	7584.23	7075.77	7728.56	6974.67	7899.95	6844.37
VIT_04s0008g02290	ABI3-interacting protein 2	9688.98	10461.4	8657.11	9609.41	9554.17	9415.44	10200.7	11706.1	10614	10600.1	11073.4	11246.8	11870.5	11512.4	11672.1	10863.5	10063.6	11663.4	11629.8	11868	12875.6	12502.5	12562.7	12622.9	8507.11	7752.56	8736.31	8263.39	8470.14	8387.05	10214.5	11004.6	10351.6	10215	10982	10567.1	10410.8	9902.21	11245.1	10316.7	10662.6	10142	12890.4	12288.2	11429.3	11816.4	9610.57	11813.1
VIT_18s0001g05630	far upstream element-binding protein	9478.85	10057.4	11478.1	11057.3	10294.4	11037.1	9073.27	8505.23	9970.42	9855.09	10526.6	9846.39	9496.56	9485.08	10725.5	9597.44	9910.59	9284.29	14390.8	12976	14176	13870	13894.7	13919.3	12432	11505.7	13698.1	12383.5	12962.4	13204.1	11220.2	11732.7	12031.1	11868.6	10920.8	10498.2	9800.66	10391	10695.3	9541	10056.7	10654.7	13286.3	11250	10418.4	10976.6	12616.9	11398.7
VIT_12s0035g00760	ATP phosphoribosyl transferase	5722.05	5265.59	4994.44	5596.41	5780.51	6081.16	3374.98	3542.32	4390.25	4461.26	3984.9	4786.76	3987.23	4714.54	4668.11	4819.43	4305.24	5333.63	5625.8	5746.36	4824.15	4363.9	4713.7	5063.5	5747.89	6682.71	7240.22	6472.63	6773.15	6706.12	4341.64	4530.55	4994.72	4620.61	3855.73	3230.23	5058.23	5274.36	5439.43	4671	6042.73	5314.4	5540.5	4725.8	5578.74	5015.15	5450.86	4738.58
VIT_16s0022g00450	Unknown protein	6529.4	6914.87	7034.18	6612.74	6433.09	6284.51	5743.58	6019.88	6070.8	5813.85	5101.9	5458.38	6545.62	6201.07	5210.18	6596.14	6431.92	6760.36	4597.88	4841.24	4871.44	5241.81	5374.74	5507.67	8479.21	6542.17	8006.67	7280.68	6302.17	7344.44	6193.3	6918.46	7189.75	6674.05	6341.15	5578.42	8208.45	6641.92	7853.52	8064.06	7649.52	7923.48	6526.57	6804.36	6563.31	5920.41	6794.3	6617.64
VIT_19s0014g03080	Regulator of chromosome condensation (RCC1)	12525.1	13186.7	14792.9	12226.2	13669.5	14424.6	12107	8883.36	11777.1	10924	10114.6	9976.21	9667.91	10373	11110.8	9768.72	9649.97	9887.48	10482.3	11589	10072.7	10613.5	10452.3	10291.1	13047	12999.2	12877.4	13152.6	13407.3	13168.4	9227.98	9381.26	9804.41	9359.85	9457.54	7815.17	9765.19	10857.9	10449.5	9560.99	9581.73	9417.17	11131.5	10401.7	10213.7	11340.1	10430.9	10217.9
VIT_06s0004g05040	Protein-S-isoprenylcysteine O-methyltransferase	2787.59	2449.08	3537.43	3139.42	3092.21	2847.96	1917.9	2183.27	2046.91	2144.46	2377.95	2135.41	2499.94	1847.1	2386.08	1942.45	1954.52	1930.38	2320.97	2026.29	2317.86	2112.98	2313.51	2514.03	3004.34	2648.91	2986.99	2543.53	2704.83	2798.93	2305.91	2561.1	2401.14	2136.02	2041.07	1791.75	1799.95	2180.42	2190.55	1999.97	2101.82	2327.2	3019.51	2859.05	2842.02	2554.2	2814.2	2643.08
VIT_17s0000g07170	Octicosapeptide/Phox/Bem1p (PB1) domain-containing protein	16262.2	15121.3	20664.2	19826.3	18404	17004.6	21625.4	20451.2	21364.5	23306.6	21742.3	22194.6	21545.9	21034.1	21877.8	21316.4	21641.6	20991.3	19535.7	20654.2	21255.5	18382.9	18684.2	18985.6	17076.4	15830.8	15464.4	16540.5	16343.6	17494.5	25573.7	21303.6	18721.3	25512.4	28321.7	29653	16955.9	13134.9	14709.5	20123.6	13022.5	18859.5	12633.2	18650.7	12103	17258.1	13840	16404.6
VIT_06s0004g02760	SAR1 (secretion-associated ras)	13989.1	15612.4	13473.2	12332.1	12293.2	13844.4	10864.3	12543.7	11420.5	11765.9	11827.5	11254.5	11237.5	12334.7	11354.7	11044.6	10674.1	11415.1	13525.2	12788.7	13689.9	11919.9	11409	10898.2	10643.2	10764.8	10057.2	11441.9	11424.2	11139.6	10113.3	9747.6	10182.6	11025.2	12376.3	14665.2	8846.31	8603.61	7856.9	10299.4	8331.45	10231.7	7854.28	9733.24	7972.53	11001.8	8003.46	11692
VIT_08s0058g00890	WD40	6022.07	4969.74	7728.85	7318.04	7452.1	7974.09	8706.68	6779.24	10536.4	8552.57	8151.83	7796.87	7837.6	10101.6	8145.31	9311.94	10056.3	8567.6	9415.14	8097.06	7704.26	8111.46	8441.4	8771.34	8103.27	7922.09	8175.9	7773.51	8017.75	7718.18	8499.91	7974.59	9149.43	8270.17	7694.89	7188.57	11338.1	11577.5	11524.2	9650.53	11969.6	11025.7	11506.7	10127.8	12260.8	11019.8	11776.6	10007.6
VIT_12s0035g01810	Mitotic checkpoint MAD1	2137.8	3487.86	2844.4	3207.52	3233.69	2819.06	2270.22	2308.97	2371.38	2255.17	2084.67	2101.16	1989.8	2463.51	1856.89	2221.78	2317.6	2125.96	2360.46	2288.03	1927.7	2253.02	2455.54	2658.07	2881.52	2942.19	2956.98	2950.5	3043.64	3011.42	2152.47	2568.75	2599.5	2293.4	1903.75	1557.16	2782.2	2692.69	2929.95	2478.18	2790.85	2880.75	3157.78	3306.94	3498.62	3042.93	3358.04	2932.14
VIT_07s0151g00790	Transducin family protein / WD-40 repeat	6463.54	7208.73	6068.12	6997.2	6423.12	6750.16	5893.45	5444.68	5720.96	5464.24	4902.8	5345.74	5855.07	6695.45	6149.98	6252.14	5951.78	6552.49	6275.04	6668.32	6414.91	7321.77	7335.7	7349.62	6595.81	6071.94	6572.98	6119.99	6320.23	6134.09	6886.34	6998.23	7079.82	6600.55	7031.68	6172.9	7207.11	7428.58	6896.22	7153.53	7300.07	7301.42	7474.6	7924.27	8588.4	8448.52	7392.55	8117.09
VIT_14s0060g01550	Dehydration-induced 19	8693.55	9560.48	10792.7	9640.38	10182.6	8629.4	13949.2	12032	11062.4	13600.9	12916.4	12973.3	12968	10912.2	12341.1	11634.4	10957.7	12311.2	11415.4	12672.7	13346.6	13968.4	13949.9	13931.4	10626.5	11311.9	10458	10096.7	9563.21	10140.8	14293.8	15929.3	14637.5	14099.1	13642.8	13767.1	11223.7	14102.7	12657.6	11722.4	11395	10559.4	12159.8	12451.8	11379.2	11981.8	11520.3	11551.6
VIT_05s0077g00580	DnaJ homolog, subfamily C, member 14	6245.98	5477.89	6045.64	5831.14	5964.23	5649.68	6637.18	5399.23	6985.92	6287.26	5464.24	6365.96	6048.18	6594.77	6104.5	6589.84	6716.98	6462.7	8374.19	7878.54	7694.68	8021.35	7952	7882.64	6526.97	5699.7	6460.93	5737.49	6237.21	5486.8	6852.07	6230.62	6878.25	6182.05	6114.16	5343.27	7029.26	6897.94	6927	5517.93	6927.26	6297.21	9696.83	7532.32	9459.48	8411.81	9582.1	7724.09
VIT_01s0011g05710	HEAT repeat-containing protein	5685.63	6065.51	7037.77	7771.73	8019.68	8241.07	8883.61	6813.67	9255.53	8804.17	8693.53	8095.72	8271.59	9155.74	8889.41	9033.53	9375.92	8691.15	9591.94	8665.68	9508.56	9500.85	9742.42	9983.99	8805.31	8732.01	8878.07	7707.21	7998	7630.97	7064.94	6969.85	7452.76	6732.14	6410.5	6290.45	8603.53	10055.4	9940.5	8487.21	8811.92	8748.44	7343.74	8118.48	7719.3	8219.84	7345.76	8314.07
VIT_06s0061g01260	EMB1211 (embryo defective 1211)	3022.71	3768.59	2824.51	4175.02	4183.96	4195.29	4332.66	3338.67	4420.05	4756.42	3894.13	4589.54	3643.31	4353.59	3585.67	4355.96	4670.27	4041.66	5732.21	5703.49	5563.99	4799.71	5159.61	5519.52	4088.23	4248.48	4639.29	4478.54	4266.36	4200.05	5100.03	4995.2	5022.93	4911.17	3812.3	3400.1	4929.09	5239.04	4862.68	3902.8	4967.77	4290.95	6080.52	5339.89	6341.6	5554.42	6435.06	4976.52
VIT_08s0040g01560	RNA polymerase primary sigma factor SIGF	2543.9	2132.76	1843.16	2268.75	2145.7	2277.37	2165.09	1640.96	2313.52	3063.21	2893.22	2777.19	2059.62	2256.49	2386.31	2175.63	2251.71	2099.55	3004.31	2796.91	2595.39	3037.78	3133.8	3229.82	2230.04	2265.14	2260.67	2276.55	2083.57	2434.77	2051.41	2662.73	2522.18	2135.71	1714.46	1522.19	2108.51	2457.03	2275.18	1455.09	2098.46	1769.27	3089.53	2560.9	2988.65	2770.25	2986.23	2593.11
VIT_17s0000g02510	Golgin candidate 2	10657.9	10415.4	9160.3	9236.04	10190.6	10831.3	11189.9	11376.1	11801.3	10573.9	10763.4	11111.1	11071.9	11614.3	11172.3	10512.5	10505.6	10519.5	11436.5	11400.4	11640.4	10924.4	11208.9	11493.3	8142.93	8517.53	9388.05	8943.18	8900.46	8577.43	10227.8	10944.3	10241.6	10117.2	9431.56	9531.88	9038.18	11224.1	10640	9490.76	10015.2	9586.14	12568.8	12714.8	11529.5	13976.7	12745.9	13813.1
VIT_18s0001g05730	Adenosine 5'-phosphosulfate reductase 3	9036.89	8776.62	11154.2	11273.3	10700.6	9910.03	10953.7	9474.97	10882.8	10346.5	11393.8	11342.6	10326.2	10561.9	10764.6	10792	10237.6	11346.3	10731	11022.3	10815.4	12357.5	12576.3	12795.1	11185.1	11399.7	10428.2	12246.4	11967.2	11615.1	9830.91	9874.84	10762	9525.36	9699.2	7965.09	9753.93	10421.2	10820.4	10315.8	11070.7	11760.8	14283.5	14218.4	15213.2	13602.1	13797.4	14302.1
VIT_10s0042g00580	Zinc finger (C3HC4-type ring finger)	16269.5	15777	14863.2	13092.7	14301.4	15850.6	15178.7	14631.5	13539.8	14462.5	13889.7	14065.5	14104.5	12184.3	13132.4	12913.4	12787.3	13039.5	13005.3	14504.1	14953.9	14660.2	14887.9	15115.5	12577.7	13923.3	13936.9	13321.1	13284.4	12709.3	14148.4	14392.9	13862.6	12753.8	12916.8	11834	10707.1	9637.79	10800.3	10938.7	10569.6	9658.48	12590.2	12384	12578.8	11999.6	10492.1	12569.7
VIT_00s0253g00070	Unknown	2242.08	2685.86	2264.27	2331.3	2615.96	3095.12	2759.1	3317.99	3191.75	3154.81	3013.12	2857.19	2746.91	2632.72	2541.18	2332.48	2297.47	2367.49	2580.37	2960.1	2707.59	2870.56	3058.31	3246.05	3111.43	3308.31	3424.89	3125.29	3332.29	2902.15	3756.53	4090.66	4230.29	3459.52	3006.26	2647.66	3026.79	3214.48	3157.28	2359.77	2999.66	2535.1	3478.57	3364.55	3403.91	3510.21	3267.83	3475.12
VIT_02s0087g00800	Unknown protein	8447.87	8206.72	7801.47	7470.15	7611.33	7629.14	8499.01	7184.28	8581.07	7668.23	7922.32	7386.66	7362.83	7210.47	7517.2	7763.11	7749.9	7776.32	7436.56	7101.2	7623.78	7039.23	7119.46	7199.69	8514.15	8869.89	8411.42	9385.69	8522.83	8928.65	6835.03	7386.03	7273.3	7029.8	6130.74	6373.28	6270.08	6884.37	5716.62	6168.56	5532.77	5566.95	6814.28	7143.07	6875.49	7321.04	6344.4	7101.77
VIT_17s0000g07160	VIP4 (vernalization independence 4)	3565.02	4727.85	5400.37	6838.41	6909.82	5833.46	7475.49	5053.51	6865.25	7160.91	7103.99	6427.94	6257.88	6868.66	5535.45	7773.68	8221.26	7326.11	7517.65	6847.31	7474.86	5850.54	6392.28	6934.03	7795.29	8311.38	8038.92	8742.81	8319.81	8112.72	9179.14	8874.64	8440.03	9583.47	8668.84	7265.38	7421.72	8592.28	8672.16	7049.93	6894.08	8051.99	6884.45	7588.99	7574.96	7257.51	7744.28	7397.15
VIT_09s0002g07690	NADPH quinone oxidoreductase-like protein	9191.69	10056.9	10532.3	12199.3	10303.5	10083.3	10856.5	9855.82	10430.2	10257.4	9598.77	10336.9	8901.81	10312.7	8892.09	10218.2	9938.09	10498.3	12626.3	13317.6	12059.9	11797.9	12105.6	12413.3	10867.1	9715.47	9572.9	10879.3	10984.8	10029.3	13216.1	11483.2	11106.2	12474.9	14827.4	14576.9	8682.91	7178.47	7640.7	9456.34	8282.73	8449.42	8838.4	11802.1	9363.84	10375	10759.2	11905.5
VIT_09s0002g03680	Casein kinase	10150.3	10990.4	12815.1	11111.3	10389.5	11198.4	10647.7	10044.5	10755.9	9650.47	9390.85	8927.97	9737.39	11024.5	10372.4	10441	10477.2	10404.8	12251.6	12491.5	12642.2	14376.1	13527.5	12679	11989.7	12009.6	10155.2	10152.7	12276.6	11390.5	9945.59	10019.9	11604.6	10441.2	10611.1	10416.4	13093.9	11873.5	12510.6	11579.7	12268.7	11767.6	13601.6	14521.5	15996.1	13071.6	15743.6	15958.6
VIT_15s0048g02190	PAP/fibrillin family	664.135	1164.17	940.374	995.585	863.578	892.054	1417.76	1255.46	1237.22	1530.34	1603.31	1561.32	1219.61	1379.52	1158.7	1311.11	1330.41	1291.81	1168.18	1388	1218.07	1563.76	1501.2	1438.64	1142.53	1113.04	1086.04	1064.08	1096.7	1291.25	1471.12	1642.9	1758.93	1310.41	1330.84	1030.19	1416.13	1358.64	1585.48	1388.77	1417.33	1260.77	1251.42	1236.18	1351.41	1195.47	1309.2	1171.27
VIT_10s0003g04560	Auxin-Induced in Root cultures 9 AIR9	12008.8	15052.8	2038.94	15476.1	14287.3	14984.6	8292.81	9580.5	8382.92	9127.25	2386.18	9954.5	7725.07	6595.65	7109.71	6275.91	5959.94	6591.88	5404.03	5241.48	3784.36	4344.62	4245.94	4147.27	16539.5	17517.9	16477.1	15312.6	16892.7	16041.6	9688.52	10043.8	10788.2	8860.85	9815.14	10208.6	9161.75	8325.44	9786.74	7229.03	8819.94	7557.78	5468.12	5200.16	6086.05	6212.84	6135.12	5884.86
VIT_03s0017g01770	Zinc finger (DHHC type)	8737.91	7267.85	8828.88	9503.87	8649.08	8393.8	8645.02	7087.01	8878.64	8246.79	7907.6	8757.2	7001.76	7190.69	7717.61	6964.66	7143.75	6785.56	10150	10191.6	10359.8	9773.84	10094	10414.2	9558.47	8438.82	9037.91	8773.38	9532.12	9415.64	9223.05	8975.52	9510.67	8243.76	8432.69	7816.68	7095.73	7521	7702.98	5889.56	6871.92	5830.65	8834	7625.82	8207.87	7512.71	9305.05	7517.96
VIT_03s0088g01260	TIP growth defective 1	3470.12	4518.31	4878.55	5321.63	5206.32	5292.1	6438.71	4865.07	6867.54	6281.39	5860.36	6067.07	5410.3	5769.93	5255.59	5788.19	5877.99	5698.39	5431.93	5643.61	4889.53	4921.9	5177.7	5433.51	5092.37	5283.8	5993.31	5332.03	5478.25	5388.45	6729.88	6770.02	7587.35	7166.57	7402.1	6545.45	6456.35	7854.91	7074.33	6549.73	7350.72	7302.64	6962.41	6417.23	7115.64	6692.3	6773.81	6001.49
VIT_05s0094g01390	Ion channel OEP37	3201.57	3404.87	3349.32	3248.81	3817.62	3762.13	2970.92	2594.28	2822.74	3347.41	3675.16	3357.86	3421.67	3165.62	3294.75	3229.16	3350.97	3107.36	3062.54	3254.8	2982.61	2828.79	2984.63	3140.46	3629.23	4361.72	3687.72	4052.82	4344.19	4359.27	3318.62	3684.2	3882.02	3354.93	2986.95	3130.45	3093.74	3138.64	2923.84	3055.85	3197.69	2991.3	2817.09	2735.84	2532.47	2937.28	2553.17	2946.38
VIT_19s0090g01570	Ribosomal protein S8 (RPS8A) 40S	26672.1	26598.1	30034.5	27369	26136.1	25206.4	27165.2	26474.8	26622.2	27564.2	26175.9	25391.7	25943.1	24714.2	27586.6	25528.3	24166.9	26889.8	24319.8	25938.5	25363.8	26290.4	24798.8	23307.2	24714	24172.7	23384.9	24981.8	24770	25030.2	24648.7	25191.6	23669.6	26336.2	27141.3	28408.2	21964.1	20426.6	21860.6	24676.3	19461.7	21571	17904.6	19380.1	17173.8	19967.9	18077.8	22045.9
VIT_00s0231g00040	RPM1-interacting protein 4	4737.81	4610.9	4914.09	4054.29	4008.57	4927.56	6186.27	6529.05	5923.13	6637.88	7029.93	6665.95	4408.05	3672.41	4597.62	4396.9	3848.37	4945.43	5020.82	5450.33	4193.53	5910.66	5638.83	5366.99	4434.77	4224.15	5240.71	3847.84	4057.64	4223.7	4215.95	5131	5352.96	4664.6	4460.74	4154.18	3808.32	4675.46	4055.03	4009.72	4717.09	4522.13	4927.35	3811.29	4418.7	3929.64	3883.01	3360.02
VIT_11s0118g00280	Ubiquitin-specific protease 22 (UBP22)	1976.46	2160.24	2334.92	2213.58	2249.95	2161.61	2347.37	2416.97	2386.03	2091.32	1810.07	1903.23	1824.02	1883.68	1922.1	1798.17	1938.74	1657.61	2209.88	2342.97	2154.54	2068.15	2263.91	2459.66	2834.48	2789.11	2708.47	2461.52	2447.34	2718.07	2258.93	2540.33	2544.27	2126.32	1974.4	1810.03	2181.75	2337.3	2335.9	2632.54	2503.63	2388.83	3066.81	2538.85	2458.68	2262.67	2618.61	2574.57
VIT_03s0038g03270	Protein kinase	6276.87	6037.32	5862.99	6296.55	6568.71	7517.3	8156.85	7913.4	9476.94	8496.42	7898.83	7725.98	8687.24	8847.65	8117.41	9050.85	9007.01	9094.7	7137.81	6659.52	7225.03	6482.53	6428.65	6374.77	6317.66	6841.41	6630.14	7283.94	7490.3	7244.22	6659.11	6565.21	7019.15	7085.76	7156.39	7259.51	7279.83	6855.88	5712.08	6487.87	6775.38	6290.2	5496.22	6503.52	6242.5	7162.22	6247.19	6741.49
VIT_14s0030g02030	Ureidoglycine aminohydrolase	1918.24	2154.86	2201.16	2319.15	2380	2424.5	2014.28	2475.69	2193.1	2021.2	2049.42	2058.41	1907.47	1991.52	1958.79	1905.86	1910.7	1901.03	1859.28	1856.39	1679.1	1880.07	1946.46	2012.86	1855.3	1905.85	1813.18	2158.68	2104.55	1588.93	2491.38	2059.73	2015.29	2499.44	2935.35	2819.9	1306.8	1539.91	1439.58	1883.77	1519.63	1828.58	1781.99	1982.81	1921.21	2367.75	1917.96	2273.09
VIT_00s1206g00020	WD-40 repeat	8752.34	8199.32	6909.19	7208.95	7744.25	7974.85	7074.06	7273.16	7881.14	7500.62	6870.09	7613.83	5773.12	6003.19	5811.41	5735.83	5947.44	5524.21	6460.31	6136.41	6550.9	6019.89	6382.09	6744.3	7589.06	7649.6	7847.64	6898.96	6771.83	7171.97	7081.77	7237.55	7233.07	6546.82	6376.51	5941.1	6409.56	6828.86	8029.1	5768.89	7031.53	6059.83	9256.53	8582.75	9056.74	8473.11	8017.76	7867.59
VIT_14s0060g02050	Ribosomal protein L22-2 (RPL22B) 60S	8655.47	8374.16	8558.61	7368.09	7390.57	7917.68	5016.9	6222.45	4748.33	5025.53	4833.18	4144.41	5857.97	5413.56	7179.58	5215.52	5084.97	5346.07	5765.34	6755.59	6807.34	7478.93	6585.01	5691.08	4791.45	5403.48	4903.5	5321.93	4934.5	5183.66	5061.02	5029.43	4249.05	4728.26	5607.36	6466.81	5115.16	4666.29	4265.07	6701.34	4831.12	5634.84	4840.42	5851.28	5086.41	6070.59	4604.9	5581.15
VIT_14s0081g00660	Unknown protein	2795.2	3340.75	2998.44	2902.55	3080.86	2999.41	3259.29	3553.58	2930.32	3151.44	3410.55	3039.17	3396.66	3038.13	3556.94	2953.77	2758.5	3149.04	3543.23	3958.18	3964.95	4291.61	4224.11	4156.61	3035.43	3115.64	3055.64	2863.81	2893.87	2951.87	3621	4613.45	3990.49	3523.38	3361.12	2915.66	4052.78	4063.77	4054.21	3517.1	3728.13	3396.21	3934.12	3639.52	3790.02	3895.74	3766.08	3856.32
VIT_03s0180g00230	UNC-50	3477.95	3531.86	4036.67	3361.5	3479.98	3493.95	3885.54	4286.47	3974.02	3692.54	4197.72	3548.38	4609.13	4055.08	4410.56	4290.09	4214.39	4365.78	4123.88	4326.35	4000.06	4045.69	4255.57	4465.44	2895.4	2996.8	2932.39	3202.38	3110.44	2709.88	3913.89	4012.05	3527.46	4019.15	3635.41	3299.83	4222.46	4137.68	3607.66	4017.71	3597.43	3775.21	4296.04	4743.74	4484.66	5094.12	4078.06	5233
VIT_08s0007g03310	Unknown	4862.85	6090.65	5254.23	4376.6	4440.45	4408.85	4208.61	4729.49	4107.19	4069.36	3448.35	4122.92	3645.38	3757.11	3790.56	3541.9	3609.75	3474.05	3618.67	4049.08	3623.86	3804.84	3717.88	3630.92	4621.96	4599.72	4738.24	4376.75	4528.64	4676.69	3654.85	3687.88	3821.43	3362.71	3276.92	3038.86	4665.38	4515.01	5062.68	3328.67	4266.28	3722.03	4603.94	3650.15	4630.33	4324.46	4438.97	4471.99
VIT_05s0094g00440	Sas10/U3 ribonucleoprotein (Utp)	2563.68	3207.2	2287.68	3129.44	3518	3734.64	2829.27	2894.11	3103.82	3086.06	2845.77	3114.55	2823.74	2575.62	2706.24	2588.71	2358.83	2818.59	4228.42	3602.4	4110.75	3374	3452.64	3531.28	3732.34	3575.26	3801.89	3691.25	3645.91	3392.37	2943.55	2636.57	3169.08	2969.36	2420.2	2221.48	2619.49	3000.27	2877.1	2035.77	2676.98	2445.04	3157.7	3086.66	3177.68	3256.05	3486.04	3130.46
VIT_03s0038g04360	COP9 signalosome subunit 5A	8150.01	7232.12	7025.8	6812.48	7354.91	6605.82	6742.25	7461.91	6889.8	6639.89	7366.51	6849.46	7802.45	7184.22	8559.16	7296.5	7442.5	7150.5	9630.14	8217.09	9262.3	7892.98	8659.42	9425.85	6132.92	6881.64	7331.44	6630.36	6405.86	6743.74	6476.19	7003.06	6980.4	6104.84	5291.23	4822.42	5924.86	6650.96	6850.77	6409.87	6101.21	5989.57	8941	7893.86	8197.81	7883.57	8957.47	7771.24
VIT_15s0048g01660	Unknown protein	3374.12	4616.54	2991.06	4012.82	4005.16	3883.39	4230.37	5197.31	3675.19	3736.71	4255.34	4248.07	4112.18	3827.52	4079.62	4213.15	4006.64	4419.67	4893.51	5794.81	5765.11	6145.73	6169.2	6192.67	2985.27	3520.06	2980.55	3449.07	3333.9	3483.47	4329.43	4953.19	4188.48	4584.87	4317.48	4300.04	4255.53	4003.17	3738.11	3935.03	3677.28	3592.47	3582.31	4951.85	4109.51	5231.67	4216.3	4611
VIT_06s0009g01030	BTB-POZ and math Domain 4 ATBPM4	7855.7	6788.48	7523.82	7152.78	7221.07	6797.47	7532.64	7163.33	7978.56	8229.21	8007.28	8282.39	7385.06	8013.57	7887.4	8120.32	8394.46	7846.18	9856.98	9019.74	10311.7	9491.19	9403.83	9316.47	8062.25	6806.8	8505.96	7307.37	7082.66	6750.1	10312.9	9195.65	9326.95	8728.72	8300.39	8605.03	9277.9	9159.03	8643.85	8128.01	8892.5	8560.26	10662.9	10172.5	9295.68	9250.24	10085.7	9195.57
VIT_01s0010g03660	Unknown protein	2639.85	2716.35	2644.67	2670.18	2826.11	3192.64	2677.7	2930.97	2538.92	3472.88	3331.39	3146.8	3872.15	3168.96	2867.25	3240.14	3228.67	3251.62	3095.06	3359.86	3106.42	3937.63	4005.79	4073.95	2951.65	2801.06	2936.3	2791.69	3075.63	2881	2558.85	2773.25	2880.12	2698.11	2375.34	2052.7	3213.79	3440.08	3425	3654	3777.7	3429.55	3559.34	3153.82	3582.76	3221.71	3305.73	3377.19
VIT_03s0038g01490	Unknown protein	2928.33	2858.37	3709.89	3212.13	3501.38	3788.07	3083.91	2838.4	3634.59	3179.39	3341.59	3192.15	2445.1	2433.89	2721.13	2256.56	2135.08	2378.03	3156.8	2707.54	3215.6	2824.36	2996.55	3168.74	3533.26	3923.25	3682.41	3296.34	3560.97	3540.52	2715.26	3257.74	3440.45	3033.14	2407.84	2189.54	3125.82	3267.18	3202.96	2559.36	3278.94	3070.64	4442.31	3628.49	3877.81	4019.55	3931.11	3882.64
VIT_07s0129g00270	Casein kinase II alpha chain	12676.2	13859.6	14647.5	12832.3	13728	13263.5	11291.1	10906.1	11325.7	10909.2	11260.6	10902	11553.9	11377.3	12431.9	11101.6	10815.4	11387.8	12580.5	12831.1	13654.1	13504	13162	12820	14845.7	13947.1	13294.5	13071.2	14179	14110.9	10034.7	9988.68	10639.7	10310.8	9825.15	11280.1	10740.9	9762.01	10634.1	11152.4	11339.2	10763.1	10471.7	11655.6	10384.7	11951.5	11655	13602
VIT_14s0036g01030	Ankyrin repeat	9968.55	10846.3	11937.3	13062.1	11957.5	10998.4	11440.1	9913.54	11692.8	10866.9	11036.7	11338	10271.5	10576.8	11195.6	10935.9	10871.2	11000.5	13507.8	13378.7	12627.6	13483.5	13676.8	13870.2	12990.6	12408.2	12838.3	12406	12676.3	13326.1	9121.19	9272.54	9280.38	9332.1	8885.16	8310.11	12091.1	11562.1	13464.6	11009.5	10793.8	11723.8	12836.6	12357.1	11522	11743.9	12992	10905.3
VIT_14s0006g02020	NADH dehydrogenase (ubiquinone) Fe-S protein 1	19050.9	18273.4	19292.4	19783.4	20180.3	18045.2	13436.6	13563	15766.4	16225.4	16528.2	17649.4	16435.7	18452.8	16495.9	18807.5	18973.5	18641.5	19446.5	17981.7	21315.8	17890.6	18579.2	19267.8	20102	19286.5	20825.8	22297.4	19415.2	21991.5	16159.9	17042.7	16767.5	17033.9	16052.1	15228.3	18977.5	19709.9	22555.7	18094	19928.8	20035.5	24403.8	21775.1	20486.2	22316.7	23476.6	22354.2
VIT_16s0022g00290	Zinc finger (C3HC4-type ring finger)	378.961	659.716	418.455	505.689	503.683	484.909	615.135	740.965	671.13	641.741	599.912	599.639	601.549	610.076	560.882	654.351	705.484	603.218	664.546	602.709	577.212	508.226	544.769	581.311	502.286	531.734	595.786	590.377	518.354	514.022	735.858	710.583	685.752	671.192	699.424	784.671	415.511	548.668	576.048	557.391	547.257	618.962	778.733	895.558	729.913	993.097	762.298	937.64
VIT_05s0020g02240	Unknown protein	4260.78	4245.94	4823.16	4763.51	5713.43	4935.66	4580.4	4733.03	4846.74	5205.47	5295.3	5489.31	4975.23	4859.66	4903.8	4880.09	5379.68	4380.5	6030.26	5748.93	6103.89	5135.66	5943.74	6751.82	4634.45	5247.76	5234.05	5618.17	5147.39	5318.5	4132.75	4547.52	4393.7	3960.76	3526.91	2999.83	4662.34	5065.24	4814.08	4064.42	5010.45	4261.07	6556.31	5372.25	5883.96	5863.66	5676.24	5795.46
VIT_14s0060g01620	Single-strand DNA binding protein	5476.35	5218.66	4188.83	3810.89	3991.63	3790.33	3122.04	3807.71	2855.75	3393.51	3284.59	2927.65	3692.61	3108.24	3259.99	3080.55	2834.47	3326.63	3266.91	4247.67	3824.89	4264.54	4406.81	4549.08	3644.97	4163.17	4052.8	3709.95	3747.46	4002.28	2589.92	3320.22	3151.01	2804.24	2785.49	2808.22	3299.06	3367.23	3781.4	3630.35	3370.58	3174.15	4040.14	4419.49	4123.45	4761.42	3645.27	4619.24
VIT_07s0031g01650	Programmed cell death 2 C-terminal domain-containing protein	5809.14	5214.41	6675.17	5383.88	4635.66	4724.43	4935.7	4212.48	5549.34	4923.23	4653.48	5095.32	5687.43	5515.35	6535.89	5604.93	5459.46	5750.4	5371.36	5292.66	5725.82	5137.98	4940.41	4742.84	4925.43	4761.13	5217.13	5386.72	5598.85	5520.67	6567.52	6736.85	8001.63	6689.07	6070.48	5715.11	7026.51	8227.09	7181.88	6721.3	7000.28	6933.95	7088.57	5738.89	6409.49	6028.9	7352.47	6920.17
VIT_17s0000g03300	Unknown protein	1701.83	3007.72	1666.44	2662.09	2733.97	2646.27	3559.63	3329.81	3249.16	3186.33	2805.18	3281.92	2391.88	2595.03	2246.9	2463.49	2387.28	2539.7	3671.48	3270.03	3316.64	3610.99	3696.87	3782.75	3061.06	3369.09	3282.75	3177.87	3244.71	3234.14	3193.4	3559.13	3848.31	3323.05	3091.96	2924.91	3384.48	3421.19	3175.48	2690.62	2975.75	2846.67	2494.46	2659.89	2675.58	2648.75	2882.59	2757.25
VIT_06s0004g07150	Ribosomal protein S4 (RPS4D) 40S	14472.8	12831	12930.2	13217.8	14016.4	13157.4	10202.6	10808.6	10845.8	11775	10942.1	9616.5	8951.98	10477.2	9426.53	9286.49	9292.35	9280.62	12462.7	9804.64	10814	10421.2	10989.2	11557.1	11208.2	13167.1	11670	13383.4	12205.2	11759.7	8504.5	9400.13	9337.56	10544.1	9601.83	8965.22	8604.67	8171.88	7785.37	10295.4	9139.76	11456.8	7621.66	10255.6	8715.9	10805.5	9117.42	8785.66
VIT_00s0357g00100	Pollen Ole e 1 allergen and extensin	21613.4	22744.4	22512	21871	19939.6	20696.3	22022.1	25779	21943.1	24725.4	25797.4	25738	27001.8	24848.6	22926.3	25876.6	24821.8	26931.4	20742.2	21177	18046.9	19751.9	19968.7	20185.6	23982	24155.3	22226.6	24594.3	24046.3	24536.6	18956.5	18127.1	18610.4	20930.8	19694.4	18840.9	19910.2	15905.2	17458	20821.9	16415.1	19422.3	15899.4	19212.8	15044.2	20450.8	17344.8	20529
VIT_18s0001g04140	Vacuolar protein sorting 9 (VPS9)	1814.17	1795.8	1634.14	1658.46	1719.62	1877.19	1422.66	1478.39	1602.67	1316.92	1264.16	1307.84	1193.41	1146.3	1246.83	1188.95	1137.3	1240.6	1384.31	1237.75	1321.48	1316.15	1428.61	1541.06	1595.38	1611.85	1794.24	1546.09	1665.75	1861.29	1596.07	1829.18	2011.27	1557.73	1492.86	1284.73	1609.97	1795.71	1722.52	1392.49	1748.79	1703.35	1912.86	1518.56	1857.48	1724.88	1819.73	1563.02
VIT_08s0058g00870	Unknown protein	6662.06	7020.8	5151.59	4782.66	5593.78	5876.82	7228.46	8284.78	6689.34	6523.28	6197.49	6188.87	7370.63	8452.83	7494.16	7377.52	7324.35	7430.69	6792.61	8055.59	6729.47	7625.12	7597.63	7570.13	4805.44	5327.02	5397.02	5335.82	5459.91	5360.35	6713.11	6952.29	6979.62	7016.91	7132.93	6869.24	8278.91	7578.2	7775.79	7322.24	7113.94	7828.82	6457.97	7747.42	8055.15	8027.88	7225.31	8062.05
VIT_01s0011g05700	Ankyrin repeat	8140.42	8833.14	9254.14	9084.29	9471.3	9200.51	11158.8	12204.3	10954.1	12075.5	10330.4	11065.7	10646.1	10886.4	10499.2	9987.46	9337.21	10637.7	8571.47	10104.2	8628.24	10556.4	10441.1	10325.8	9782.43	8606.16	10200.1	8619.09	9549.1	9141.79	15011.9	12609.8	15104.4	12218	12804.7	12566.1	11537.1	11986	9755.4	10507.2	10219.8	10174.4	9744.7	9391.64	10232.2	10830.7	10096.1	9775.65
VIT_18s0001g10100	Ubiquitin-conjugating enzyme E2 I	2924.02	3519.16	3136.9	2504.02	2576.7	2550.39	2980.16	3721.9	2725.06	2730.7	2766.28	2848.43	2869.69	2867.18	3275.83	2864.12	2594.24	3133.99	3303.64	3829.94	3633.04	3756.73	3625.81	3494.89	2799.62	3055.15	3000	2952.73	2562.84	3042.69	3325.04	4369.82	4076.17	3994.88	3606.65	3380.72	3975.76	4430.36	4541.05	4089.16	3973.78	3698.94	3351.14	3116.72	3522.26	3029.05	3333.87	3172.34
VIT_11s0016g00700	Oligouridylate binding protein 1B UBP1B	14401.3	12546.4	14192.3	13753.6	13899.5	13255.4	12089.5	11528	11554.4	11187.5	11771.6	11457.5	10768.1	10106	11367.9	10201.6	9799.41	10603.8	12463.5	12134.1	12473.9	12440	13076.4	13712.8	14005.9	13785.9	14238.7	13411	12450.7	12950.5	11867.4	11712	11229.1	11094.5	11297.8	11677	9628.62	10916.8	11016.5	10473.1	9505.91	10459.7	11347.5	11296.3	9916.65	10937.4	10333.9	10930.9
VIT_17s0000g06950	DEAH (Asp-Glu-Ala-His) box polypeptide 16	1206.33	1458.45	1358.11	1377.55	1706.03	1574.08	1816.78	1525.98	1920.18	1475.16	1670.32	1675.41	1399.79	1847.04	1605.87	1638.54	1667.58	1609.51	1745.49	1624.2	1733.22	1770.39	1726.25	1682.11	1831.39	1721.35	1818.11	1666.21	1934.85	1632.75	1934.59	1806.64	2110.63	1791.05	1629	1498.91	2121.91	2283.31	2041.19	1936.7	2334.41	2289.26	2213.48	2118.3	2477.44	2376.98	2415.77	1977.66
VIT_13s0106g00480	NHL repeat-containing protein	5029.16	4811.97	5161.54	7149.9	6530.42	6151.81	5463.9	5132.49	5987.07	5014.61	4665	4691.52	4536.9	5279.23	5156.7	5194.91	5386.41	5003.41	6514.75	5629.71	5728.77	6789.89	6810.93	6831.96	6934.16	6870.5	6550.99	6949.95	7068.19	6829.32	5953.01	5848.72	6310.9	5358.6	5177.78	4740.94	6742.39	6283.93	6224.27	5758.62	6818.18	6191.62	6865.49	6435.38	7573.13	6244.55	8051.14	5808.52
VIT_07s0104g01080	NPL4	11629.7	10490	13579.4	13103	13843.8	14152.8	13752.8	11448.2	14881.6	15820.4	14453.9	14080.4	14677.9	15916.2	16604.4	15513	15521.4	15504.5	18695.7	17598.1	17723.8	18339.6	18859.6	19379.7	11804.2	10797.3	12815.9	12033.3	12493.3	12206.7	14281.1	14042.7	15104.7	13692	13547.3	11769.9	15308.1	12935.9	13443.1	12705	13895.5	12807.1	17752.4	14318.1	17573.3	14123.7	15884.1	14587.3
VIT_07s0191g00030	RAB GTPase RABA4A	10467.3	12267.6	10049.6	10370.5	9945.91	10863	8919.04	11050.8	8032.18	8488.9	9016.66	8958.23	7727.14	7361.65	8007.28	7192.45	6588.32	7796.57	7054.08	8565.48	6483.41	8239.82	8261.92	8284.02	9077.41	8779.42	9519.7	7975.42	9507.6	9401.61	7902.01	8005.32	8624.92	7689.37	8152.63	7599.99	7418.99	7544.19	7190.18	7339.7	7582.25	6876.54	6815.75	6601.52	7400.36	6755.65	6375.23	7360.93
VIT_06s0004g00600	SUB1 (short under blue light 1)	8563.37	7197.75	9579.35	9761.61	11372.7	9346.73	9173.79	7422.97	10040.3	8366.69	8185.31	8196.71	6940.04	8168.36	7251.9	8817.66	9208.56	8426.76	6426.44	6174.82	6741.66	6896.09	7367.79	7839.49	9150.7	9600.21	10021.9	10904	10580.2	9893.34	8093.19	8203.19	8582.41	8069.76	7663.28	7933.03	10518.4	10547.6	10961.6	8905.58	10691.7	9372.38	10378.8	8982.44	10766.4	9047.63	10457.2	9603.82
VIT_01s0011g01360	Copper-transporting ATPase RAN1	10230.2	8959.07	7028.57	8218.98	8786.84	8665.41	8709.55	9060.16	9440.88	10327.2	9286.53	9301.63	8702.41	7646.25	7612.38	8962.81	8575.41	9350.2	7601.52	6410.96	7093.8	7127.23	7055.04	6982.85	10003.9	9508.7	10245.1	9188.26	9590.65	9628.16	10278.3	10688	10918.9	10093	9282.26	9911.35	9638.16	9701.92	10568.2	11033.2	10845.7	12150.8	11466.8	10187.9	10298.2	9025.23	10425.2	8558.62
VIT_11s0016g05760	Unknown protein	1131.53	1473.85	1048.27	1305.65	1365.1	1366.56	1752.49	1517.24	1656.62	1455.74	1460.04	1453.62	1144.11	1312.59	1177.72	1222.31	1157.75	1286.87	1602.81	1520.65	1471.58	1577.51	1639.64	1701.77	1764.28	1852.22	1900.57	1507.48	1651.09	1648.14	1379.52	1876.86	1975.13	1808.49	1437.26	1165.34	1585.89	1929.42	1692.27	1284.53	1617.97	1451.06	1959.94	1992.61	2057.84	2054.86	2086.22	1936.08
VIT_05s0020g02590	Pentatricopeptide (PPR) repeat-containing protein	9249.14	7427.84	7679.94	7336.79	6964.4	7862.97	6799.95	7436.47	7815.27	8533.7	8562.24	8620.17	7263.87	7996.8	7791.99	7476.31	7227.11	7725.51	7985.23	7314.96	8140.42	7085.43	7098.15	7110.88	7190.89	7030.85	7851.98	8072.93	8041.15	7463.07	7032.21	7001.47	7841.81	6826.68	6824.6	5899.46	10976.8	9443.64	9014.97	7864.73	10579	8194.99	10970.7	9516.56	11407.8	9774.51	11157.5	10481.7
VIT_16s0098g00610	Import inner membrane translocase subunit Tim17/Tim22/Tim23	7821.84	8274.01	6932.09	7007.57	7232.11	7257.4	5615.85	6832.54	5686.81	6282.62	6123.18	6419.01	6303.56	7015.24	6719.77	6127.88	5793.7	6462.06	8259.57	8057.05	7823.32	8011.79	8070.05	8128.32	6422.83	6606.12	6761.68	6585.43	6460.98	6687.5	6157.14	6382.99	6351.85	6457.96	6250.56	5392.71	7483.32	8131.1	8464.03	7451.77	8184.81	6981.55	8319.96	7621.33	8152.16	8311.47	8345.97	8201.38
VIT_08s0040g02300	ATP-dependent RNA helicase DDX52	1568.36	1339.25	1830.84	1769.56	1753.58	1568.32	1665.08	1179.79	1755.55	1582.04	1607.07	1652.35	1231.53	1645.17	1522.49	1673.69	1789.96	1557.41	2031.93	1696.14	1793.86	1671.26	1829.86	1988.45	2123.86	2466.39	2241.69	2421.51	2393.75	2394.14	1690.03	1997.67	1982.48	1839.64	1538.02	1092.15	1632.79	2092.81	2174.33	1774.05	2046.91	2030.69	2525.2	2364.46	2497.57	2504.32	2560.46	2582.16
VIT_18s0001g13570	Calcium ion binding protein	6062.31	5667.44	7059.46	6029.21	5868.34	6001.08	7111.84	5849.33	6617.86	6559.68	5870.61	6095.97	6105.55	6061.41	6106.67	5920.99	6374.16	5467.82	5398.37	4895.57	4716.64	5637.41	5510.04	5382.67	6262.17	6349.43	6341.81	6349.67	6512.06	6325.22	6662.58	6473.37	7414.12	6172.43	6135.44	5527.52	6488.47	6123.33	5925.6	5333.5	6120.84	6123.85	4181.39	4000.93	5117.4	4380.66	4566.29	3695.9
VIT_16s0098g01680	Kinesin light chain	799.033	1427.74	750.268	873.68	1003.22	1071.8	1433.97	1404.31	1359.65	1248.22	1204.45	1186.71	1033.66	1091.97	1198.46	989.951	889.308	1090.59	1310.28	1400.14	1149.62	1394.69	1377.2	1359.72	1257.23	1172.59	1343.96	1091.33	1183.78	1207.72	1543.12	1695.25	1903.68	1578.61	1410.12	1535.72	1569.77	1669.15	1669.83	1129.35	1319.51	1194.22	1407.75	1283.04	1409.27	1361.31	1648.77	1483.01
VIT_08s0032g00620	Ribosomal protein L22	4952.52	4905.5	4735.79	4834.79	4848.56	4704.22	3811.83	4172.23	3607.23	3779.83	3776.51	3941.88	3434.19	3747.29	3472.67	3557.95	3548.07	3567.82	3713.16	3611.73	3489.87	4181.55	4410.45	4639.35	4449.32	4566.89	5048.49	4833.62	4777.38	4599.08	4015.43	4121.56	4111.76	3651.57	2997.27	2478.56	4319.04	4346.96	4218.48	4098.41	5017.28	4159.74	5036.49	4058.21	5194.84	4273.38	4808.62	4221.61
VIT_04s0044g00890	Uridylate kinase	3603.03	3675.06	4138.51	3189.17	3877.33	3529.7	3133.72	2504.11	2981.15	2992.85	2995.42	3106.76	3172.16	2710.8	2738.88	3222.96	3189.71	3256.21	2497.16	2583.81	2829.62	2628.54	2542.95	2457.36	3497.86	3828.2	3818.54	3536.12	3422.25	4063.94	3047.14	3372.55	3433.39	3307.07	2949.05	2768.89	3082.8	4145.35	3785.56	4023.02	4050.07	3991.7	3673.38	4069.58	3622.6	3396.94	3534.65	3506.58
VIT_05s0020g00080	Unknown	4168.71	4749.19	4199.68	4264.04	4060.65	4908.9	4943.73	4824.73	5019.16	4567.9	4656.4	4634.47	4229.36	4374.63	5022.3	4052.96	3937.98	4167.94	5198.44	4926.13	5078.14	3967.24	4099.46	4231.67	3609.14	3771.63	3738.7	3929.24	3700.92	3502.55	5897.74	5386.19	4933.94	5761.95	5453.27	6028.86	3740.23	4110.09	4034.46	4254.03	3766.53	4123.32	4587.47	5026.22	4114.16	5176.14	4364.48	5044.14
VIT_05s0020g00720	Pto kinase interactor 1	10502.8	11513.1	10898	11009.9	11287.9	11699.6	14835.7	12712.8	15004.6	12842	12403.3	12603.5	12953.9	13524.8	13312.1	12855.3	12767	12943.5	11595.5	11839.9	11773.9	11351.9	11189.7	11027.5	11753.7	10492.8	11270.1	11199.9	10259.8	10981	14709.4	14560.1	14935.5	14647.4	13958.8	14327.1	12663.8	11922.2	11923.5	11937.6	12161.1	11704	11817.5	11720.3	11595.6	11701.7	11657	11371.4
VIT_10s0003g04970	ATPase, BadF/BadG/BcrA/BcrD-type	1838.42	1761.79	1962.08	1943.94	2295.77	2400.97	1636.58	1404.11	1843.47	1794.73	1612.11	1698.29	1700.62	1659.54	1608.98	1496.48	1553.06	1439.9	1379.84	1265.37	1017.45	1268.12	1310.03	1351.93	1854.85	2019.86	2008.5	1841.07	1880.89	1833.32	1510.21	1629.08	1832.76	1476.89	1276.01	1033.61	1857.32	1783.54	1765.82	1370.9	1925.2	1626.55	1250.76	1083.04	1634.02	1457.11	1472.76	1262.72
VIT_19s0090g00340	Heat shock protein 91	6732.48	5595.94	8364.3	7531.25	7076.6	6697.23	7467.46	7422.01	7752.95	7079	7908.96	7918.95	6925.72	8161.83	7760.96	7702.21	7495.73	7908.69	8919.48	8817.94	8495.78	10194.3	9897.7	9601.06	7212.09	6841.84	6443.18	6579.84	7483.7	7380.4	6854.17	7165.92	7424.16	6295.8	6303.22	6112.88	8453.06	7526.47	7887.6	7591.76	8078.34	8909.8	10231.2	9816.2	9096.77	9516.71	9438.33	9708.91
VIT_12s0059g00550	Ankyrin repeat and BTB (POZ) domain containing	1912.28	2493.69	2160.76	2498.21	2869.81	2589	2373.84	1957.34	2355.9	2249.29	2177.45	2206.56	2145.04	2335.86	2192.07	2398.5	2427.31	2369.69	2035.75	2100.11	1960.72	1683.11	1748.68	1814.26	2429.15	2463.51	2714.93	2473.62	2491.71	2537.18	1824.44	1962.03	2166.41	1940.21	1933.54	1391.3	2326.4	2963.64	2830.96	2488.55	2536.02	2604.52	2788.9	2681.86	2872.47	2728.08	2584.2	2450.59
VIT_14s0128g00770	F-box protein	4328.08	3341.38	3119.96	3197.69	3495.4	3019.92	4233.41	4278.07	4230.64	4974.62	4642.36	4367.52	3342.9	3822.43	4036.86	3465.11	3505.77	3424.44	4099.16	3915.33	3800.74	3296.38	3330.26	3364.14	3234.26	3326.79	4090.81	3261.12	3355.6	3235.52	4448.33	4489.24	4623.71	4315.97	3845.87	3381.04	4387.45	4786.61	5141.11	3724.32	4283.84	3565.34	4865.63	4715.35	4680.58	5213.66	4684.05	4695.39
VIT_04s0044g01480	3'(2'),5'-bisphosphate nucleotidase	5751.28	7150.04	6903.11	6043.7	6268.47	5761.91	4816.49	5163.9	4986.18	4315.46	4873.62	4490.73	4579.39	4441.68	5174.59	4423	4209.07	4636.93	3783.11	4551.06	3990.71	4392.05	4447.93	4503.82	6005.22	6321.36	5708.77	5858.09	5603.98	6084.63	4573.51	5411.29	5145.83	4840.74	5106.13	5200.61	4926.93	5878.95	5833.23	5229.3	5351.26	5193.75	4844.28	5622.41	5036.46	5538.82	5100.15	5404.21
VIT_00s0187g00300	fumarylacetoacetase	22015.4	23265.9	23459.7	22233.4	23515.8	22760.5	17963.2	17841.2	19709.5	18126.5	17724.8	16565.6	17523.1	18928.4	18873.1	18189.7	17755.6	18623.9	16141.3	17993.7	17675.1	17933.2	17471	17008.8	22386.9	23196.9	21809.3	23095.7	24106.1	22710	18998.2	19263.1	19413.6	18139.5	17930.4	18083.3	18313.7	20571.8	18604.7	17258.5	18602.2	19292.7	16495.2	18195	18380	19429.8	17606.7	19732.2
VIT_07s0151g00480	Double-stranded telomeric DNA binding	1478.66	1879.54	1758.94	1892.91	2077.41	1986.3	1809.7	1365.41	1931.39	1689.73	1740.8	1654.5	1611.41	2008.81	1929.28	1991.7	1978.55	2004.86	1964.61	1969.73	1993.03	1738.01	1858.16	1978.32	2515.19	2792.21	2450.89	2637.24	2584.56	2886.66	1669.09	2396.96	2462.8	1961.63	1456.84	1258.3	1957.01	2482.04	2372.98	2194.28	2448.47	2224.58	2500.02	2655.06	2786.3	2428.21	2456.48	2429.27
VIT_15s0021g00450	Unknown protein	6689.66	6687.54	5890.16	5191.34	5696.26	5730.33	6278.37	7042.67	5870.12	5738.54	5962.35	6038.67	6777.66	6049.5	7283.38	6086.04	5812.33	6359.75	6491.81	6905.14	6793.96	7526.55	7349.98	7173.4	4401.69	4692.73	4858.85	4236.46	4251.84	4661.85	6023.67	6079.1	5822.38	5523.4	5747.18	5472.44	5297.56	6395.09	5457.81	6160.68	5989.05	5930.94	6577.02	6687.82	6071.53	6871.76	5310.16	7024.9
VIT_12s0035g01850	MATE antiporter/ drug transporter	3847.89	2917.12	2615.71	2738.58	2945.09	2934.49	2905.7	3260.42	3174.87	2928.3	2993.84	3092.44	3126.51	3232.39	3220.92	3076.23	3113.94	3038.51	3894.27	3714.53	4125.67	2988.48	3395.25	3802.01	2982.09	2879.22	3306.6	3117.23	3027.78	3094.8	2925.04	3482.36	3194.99	3320.22	2697.8	2126.54	4164.44	4182.52	4305.8	3363.96	3828.87	3669.58	4872.06	4145.1	4936.5	4266.49	4765.1	4088.46
VIT_18s0089g01220	Cupin super	5792.65	6127.93	4917.66	4176.7	4638.54	4026.71	3256.63	4669.39	3206.63	2730.63	3150.25	2600.64	4221.18	3861.52	3962.99	3667.19	3339.23	3995.14	2834.55	3917.33	3398.89	3514.24	3613.99	3713.75	4499.46	5035.91	4227.49	5084.29	4439.52	5187.31	3230.75	4062.93	3890.24	3703.65	3445.13	3357.28	4069.84	4099.89	4059.11	4095.99	3838.98	3642.65	2914.02	3474.25	3170.27	3819.75	2907.01	3565.37
VIT_04s0044g01820	RNA polymerase I specific transcription initiation factor RRN3	9182.2	8385.79	9543.85	9857.42	10324.5	9461.82	12316.5	9505.29	12156.4	10729.1	10013.3	9773.42	8983.26	9973.52	9235.92	10512.1	10906.8	10117.3	11357.1	9605.62	10356.1	9820.64	9749.77	9678.91	9805.64	10903.5	9924.13	10943.7	12059.6	10000.4	12572.1	11806.8	14127.6	14522.1	13840.7	13500.8	13741	14868.2	11059.4	12922	13253	14223.5	12184.4	12043.5	13011	13062.2	12606.1	12569.1
VIT_13s0106g00730	YIP1	4497.13	2899.63	3229.96	3632.48	3508.13	3436.15	3261.07	3462.89	4348.4	4886.18	4784.47	4725.45	5429.06	4569.86	4834.02	4929.72	5114.68	4744.75	4782.48	3240.02	4393.42	2583.26	2914.87	3246.49	2996.26	3066.46	3689.87	3471.07	3575.73	3312.74	3241.01	3323.89	3504.27	3079.32	2766.47	2282.62	3690.91	3320.76	3212.36	3544.66	3691.42	3636.34	4006.99	3767.8	3974.41	3833.09	3965.79	3576.65
VIT_01s0011g00640	Hcr2-0B	8020.86	8965.96	7945.84	9160.8	8623.9	8918.91	9866.11	10689.3	9934.44	9579.98	9642.55	9639.97	10665.2	10195.6	8428.76	11102.4	10437.8	11766.9	7176.24	7369	6198.92	8151.95	8255.47	8358.98	9774.57	10283.5	11030.8	9584.59	10331.8	9991.51	8472.57	8452.5	9661.41	10599.7	10187.4	8249.28	10577.3	9987.86	10241.3	11287.6	12573.7	12417.8	9472.66	9947.4	9549.68	9665.46	9845.32	10358.1
VIT_07s0031g01740	ATP synthase 24 kDa subunit	14909.6	16180.6	12917.8	16548.1	16757	15234	11479.8	12780.6	12081.6	12909.9	13291.4	12002	13247.3	14390.3	12437.4	14066	13945.7	14186.3	14652.1	15262.9	14662	13947.2	15127.8	16308.3	15472	16526.3	16402	16131.8	17585.4	15869.6	12165	11759.4	12192.2	12309.3	11745.1	11445.5	12520.6	13434.6	12940.5	12633	12249.3	12909	14982.2	15945.8	14559.6	15480.5	15968.9	16143
VIT_11s0016g03460	Casein kinase I delta	5083.97	5189.02	6552.49	7347.59	6531.15	6262.61	8332.03	6793.22	8672.76	8879.5	8428.94	8049.61	7202.87	7137.47	6740.7	8077.22	7905.26	8249.17	8686.19	8373.29	9176.74	9143.81	9203.62	9263.43	8931.4	8066.93	7832.59	8411.9	9016.61	8349.51	9256.35	9634.27	9786.98	9606.49	9126.12	8999.33	8474.14	7390.99	9445.51	7312.79	7913.28	8049.48	7899.22	7665.11	7177.69	6385.92	7434.28	7652.09
VIT_07s0005g06380	LUG (LEUNIG)	11781.5	11782.3	12331.3	11630.3	12762.2	12048.4	12606.3	15010.8	13543	12073.5	11574.3	12807.7	10932.7	11024.2	10075.2	10505.6	10110.1	10901.1	10078.3	11239	10851.8	11325.7	10984.9	10644.1	11512.9	12049.1	11552.2	11048.9	11737.1	11778.5	12051	12492.5	12598.3	11223.6	11508.3	11552.5	9978.38	10547.3	10127.2	9621.88	9204.31	9701.37	9164.16	9640.4	9331.67	9595.58	9567.23	10165.7
VIT_12s0028g02130	MAP3K delta-1 protein kinase	7861.97	7876.36	9351.1	10215.8	10083.7	8904.06	7995.3	5461.42	8985.08	7553.05	7426.46	7765.22	6245.82	7851.36	6569.62	8042.17	8147.71	7936.63	7565.87	7467.11	7329.51	7330.81	7514.22	7697.63	8578.59	9180.11	8455.14	9067.58	9949.19	9262.42	6966.87	6130.19	7145.82	7188.09	6610.34	5787.7	9867.43	9652.44	10508	9245.34	9902.06	10165.6	9986.79	9911.38	10843.1	9329.28	10900.5	9704.8
VIT_12s0035g01100	KH domain-containing quaking protein	8270.04	8050.88	8218.54	7771.74	7273.74	8472.7	10124.4	9025.89	9337.88	9186.75	9079.78	9628.96	8671.17	8597.12	8415.73	8774.36	8742.47	8806.25	10072.1	10847.3	10498.7	10892.3	10274.7	9657.15	7837.3	7403.85	7521.47	7362.5	7571.62	7948.54	8515.75	8614.96	8648.72	7734.85	7849.68	8458.19	7926.41	7849.79	8367.37	8228	7471.62	7743.37	7660.89	7858.58	7474.23	8278.59	7668.77	8065.68
VIT_19s0015g01380	Enhancer of mRNA-decapping protein 4	9401.93	8871.18	9086.46	7698.22	8218.31	7949.53	6363.23	7480.08	6765.46	6115.22	5882.36	6355.59	7557.83	7197.56	7333.71	6834.02	6551.42	7116.63	7196.18	7112.79	6764.42	6944.94	7165.24	7385.54	7505.85	7905.38	7224.34	7601.69	7567.88	7696.46	6499.31	6566.79	6772.37	6322.19	5658.62	6164.27	6083.01	7139.73	7399.83	6725	5913.08	6750.27	8758.95	9102.28	7915.55	8526.16	7732.87	9065.01
VIT_00s0198g00140	No hit	6538.26	7972.92	7657.06	7281.62	7453.67	6911.91	7063.89	7372.3	6447.22	6115.21	6269.69	6259.8	5682.58	4697.36	6203.14	5255.08	5125.15	5385.01	6982.33	7822.67	7489.57	7402.1	7485.5	7568.9	5702.97	5461.48	4948.39	5373.35	5088.89	5416.49	6294.55	6078.72	5079.79	6153.74	7173.05	7651.5	4462.13	4963.58	4744.82	5589.45	4395.07	5491.45	5221.24	6229.66	4928.89	6513.76	5110.76	6651.06
VIT_16s0039g02200	E3 ubiquitin-protein ligase synoviolin	8123.58	8018.75	7533.37	6890.09	6620.1	6829.44	6285.32	8035.18	6914.24	6052.3	5814.26	6125.94	6975.12	7119.9	7452.58	6627	6771.96	6482.03	6610.5	6905.04	6229.93	6972.28	6976.81	6981.35	6647.63	6910.83	6418.31	6105.67	7001.21	6399.05	6873.61	6631.72	6920.45	7258.8	7195.74	5994.87	8348.7	9697.44	9661.16	7350.83	8986.79	7553.45	9306.74	8586.26	8797.12	9262.75	8984.31	8376.65
VIT_03s0091g00590	Unknown protein	1718.91	1301.29	1374.46	1575.99	1544.93	1486.36	1757.15	1270.19	2094.88	1684.44	1588.66	1693.2	1482.61	1653.64	1584.61	1942.63	2032.3	1852.96	1939.42	1839.94	2253.58	1808.84	1864.91	1920.98	1410.05	1466.03	1905.69	1499.13	1481.4	1608.71	1823.53	2016.08	2097.12	2066.46	1707.04	1300.28	1877.93	2174.13	2263.21	1968.38	2357.75	2420.28	2825.87	2426.14	2595.39	2540.68	3051.31	2389.08
VIT_01s0150g00550	Histone-lysine N-methyltransferase ASHR2	3569.07	3626.28	4528.4	3901.17	3898.91	3820.3	5535.47	5117.98	4851.77	5333.63	4828.15	4448.57	5071.75	4829.61	5783.79	4452.64	4397.67	4507.61	5157.19	5093.43	5069.75	5272.12	5092.46	4912.8	3608.99	3816.03	3631.56	3726.79	3339.68	3966.41	4834.96	6505.59	5771.24	5202.36	4787.73	4966.98	4868.18	4769.77	4923.79	4292.64	4353.16	4328.24	4012.18	4189.37	4691.26	4301.77	4407.12	4542.18
VIT_08s0058g00770	WAVE3	2428.25	2301.16	2863.81	2535.73	2641.38	3066.02	3459.86	3598.89	4060.05	2992.53	3316.1	3001.54	3784.76	3477.17	3495.35	3810.03	4102.69	3517.37	3000.49	2880.21	2802.12	2472.22	2684.49	2896.75	2831.2	3170.36	3365.28	2894.53	3266.93	2745.22	2852.67	2769.47	3110.97	2787.39	2105.03	1687.87	3180.14	2960.59	2958.7	3321.51	3545.44	3811.34	3885.15	3742.32	3898.04	3155.92	4128.67	3460.9
VIT_16s0050g02580	Unknown protein	1592.95	1941.91	2050.31	1757.77	1803.99	1859.09	1397.4	1490.9	1431.78	1376.11	1412.96	1343.62	1360.18	1158.97	1398.1	1258.74	1179.37	1338.12	1427.26	1548.59	1491.53	1703.79	1723.17	1742.54	1734.77	2030.48	1638.87	1692.11	1811.68	1830.43	1615.33	1924.14	2035.88	1563.3	1533.42	1492.39	1602.47	1556.25	1537.47	1326.9	1470.26	1406.96	1678.18	1718.41	1785.93	1735.31	1752.45	1638.77
VIT_12s0059g02740	SET domain protein	9650.55	9762.49	8270.23	9329.29	9403.72	10200.9	8994.95	8498.32	9179.36	8982.58	8790.91	10040	9589.77	8970.72	9386.08	8677.57	8422.17	8932.97	11097.6	10993.6	11189.9	10815.4	11420.1	12024.7	9575.33	9633.98	10197.1	9560.18	9897.16	9766.73	9337.35	8278.19	9157.55	8361.15	7744.97	7008.85	7282.11	8284.71	7757.64	7447.77	7638.91	7812.69	9730.44	9710.08	9203.73	9935.46	10172.6	9611.12
VIT_14s0060g01200	Unknown protein	10453.6	9962.69	10335.9	9002.88	9859.24	9855.25	11677.3	12469.5	11645	12622.7	11776.7	11057.2	11062	9634.93	9075.41	10147.1	9910.51	10383.8	8482.48	8862.55	9125.76	9696.41	9609.97	9523.53	9794.88	9197.96	9463.03	10366.9	8098.57	9804.28	12210.3	14534.1	14096.4	12919.1	13399	12978.7	10569.4	12171.4	12289.7	11288.2	11502.3	10914.4	11110.9	10030.3	10910.1	10203.3	10008.3	10466.8
VIT_09s0018g01940	Pyruvate dehydrogenase E1 component alpha subunit	13130.3	14161.3	15255	14865.2	14567.7	13856.7	11161.2	12550.1	12215.2	12865.2	13074.2	11827.4	13983.1	15549.8	14970.2	14314	14799.7	13828.3	16119.6	16253.2	17293.7	16891.9	17223.8	17555.7	13221.4	12867.3	12430.4	13286.7	13608	13820.5	12164.6	11924.9	12192.2	12133.1	12723.4	12556.5	13584.3	12221.7	13519.7	13140.5	12378.7	13602.4	14853.2	16473.1	14162.8	15072.7	15647.8	15768.4
VIT_19s0014g03700	Cyclic nucleotide-regulated ion channel 4	20968.3	20837.8	21508.8	19815.6	21073	19084.3	20247.7	18570	20917.1	21252.5	21054.6	21895.4	20748.9	21794	22591.2	22299.7	21608.8	22990.5	19517.9	23058.8	22542.6	22157.8	22119.6	22081.3	22764.6	21710.9	21976.5	21912	22458.4	22766.5	20746.3	20021.4	20444.1	17031.2	17851.4	18691.9	24639.4	20815.5	25446.4	20262.1	22129.1	18426.6	26925.4	26541.5	28421.5	28567.2	28782	28583.4
VIT_08s0040g01700	Isocitrate dehydrogenase (NAD+) precursor	3346.62	5035.43	5634.04	6206.52	6791.18	6980.19	7034.62	5797.28	7258.98	6917.59	6137.98	5967.65	5562.02	7598.87	6332.53	7291.81	7622.6	6961.02	7711.07	7618.4	7423.43	7868.44	8199.02	8529.6	6574.15	7035.23	7393.48	6765.92	6541.23	6383.65	5457.68	6176.52	6653.79	6635.22	5692.6	5517.7	7833.96	7998.49	8401.17	7239.1	8048.94	7200.72	8334.02	8973.27	9135.7	8656.04	8397.41	8898.24
VIT_11s0052g01770	20S proteasome subunit alpha 2	9676.15	10313.2	7190.28	8532.06	9050.55	9131.96	7776.11	8967.58	8317.48	7335.98	8040.25	7476.41	8421.77	7720.66	8170.59	7965.56	8130.01	7801.11	9020.95	8995	9121.5	9889.34	10299.3	10709.3	8179.95	9002.82	9561.03	9041.05	8893.13	8704.49	8380.19	8029.74	8739.47	8704.05	8398.14	8027.48	9180.66	9664.37	9723.38	9467.35	9287.89	9567.81	11438.4	11286.6	11444.3	12369.9	12182.1	11888.3
VIT_04s0008g03410	Unknown protein	3141.64	5243.7	2443.91	3616.51	3900.78	4318.78	5397.98	6335.35	5431.88	4594.22	5182.76	4743.09	5776.73	5462.01	5051.69	5121.26	4966.29	5276.22	5361.14	5486.16	5152.77	5631.69	5658.36	5685.03	4254.29	4434.99	4530.37	4329.82	4100.41	4486.55	5279.53	6087.5	5882.45	5654.64	5396.58	5044.31	6084.01	6606.49	6503.09	6126.27	6702.7	6066.6	6047.33	6202.94	5715.48	6483.2	5736.55	6042.33
VIT_18s0041g00290	Zinc finger (C3HC4-type ring finger)	4453.68	5273.81	5172.07	4137.76	4367.03	4385.51	3985.47	4087.56	3375.14	3639.67	3680.14	3911.65	3582.41	2836.28	3777.59	2907.78	2883.26	2932.31	2630.35	3234.56	3017.11	3406.19	3037.87	2669.54	4172.48	3967.29	4090.73	3658.21	3544.4	3790.82	3235.89	3972.01	3916.68	3301.66	3612.41	3294.99	3508.23	3083.46	3590.78	3301.35	3348.2	3014.77	3318	3121.86	3055.35	3350.4	2939.23	3182.5
VIT_04s0023g00010	Unknown protein	7369.64	5220.81	5703.04	5704.44	6191.72	5273.02	5290.03	5098.9	5967.39	5373.72	5769.36	5517.93	5451.34	5098.28	5506.36	5084.3	5434.53	4734.07	6578.69	5032.96	5779.17	5223.09	5229.9	5236.72	4775.45	5509.27	5077.69	5240.48	4833.1	4930.9	5453.3	5982.49	5267.15	5572.36	4648.89	4053	5788.42	6302.49	5985.25	4689.26	4805.71	5634.97	9194.29	7829.64	8545.1	7614.52	8628.44	7110.27
VIT_17s0053g01010	Transcription initiation factor TFIIB	5149.87	5782.88	5401.07	4738.83	5454.78	5480.42	7340.49	7967.57	6689.48	7387.84	7043.41	6746.93	7639.83	6870.67	7017.89	6950.5	6823.19	7077.81	7342.14	7606.89	7748.05	7073.39	7159.6	7245.81	5118.91	5321.65	4855.97	5266.25	4871.75	5127.73	6593.26	7076.95	5977.53	7433.67	7280.31	7241.71	5944.19	6265.46	5484.71	7126.78	5495.38	6878.74	5075.59	6495.06	4975.17	6554.89	5265.94	6696.44
VIT_04s0008g05800	HEAT repeat-containing protein	4541.95	4388.7	4311.19	4651.13	4652.89	4808.64	4876.88	4327.96	5581.16	4547.25	4628.17	4427.87	4233.27	4300.56	4553.77	4641.11	4796.17	4486.04	6429.84	5429.86	6048.94	5971.88	6035.52	6099.16	4443.36	4406.69	4244.51	4666.79	4412.58	4339.96	4921.89	4943.75	5054.74	5008.45	4303.39	4310.7	4655.75	6157.87	5042.26	4558.88	4922.88	4923.83	6496.25	5682.76	6044.15	6081.52	6088.11	6422.19
VIT_17s0000g08890	Cell division control protein 48 homolog E	14653.8	15796.3	16230	15489.5	15013.5	15593.1	12880.2	13968.1	12558.9	13643.8	13182.6	13550.8	11651.5	12873.7	12314.2	11904.8	12284.5	11525	15495.6	14657.5	15231.5	16334.3	16428.4	16522.4	15664.4	15064.4	16215.7	14337.6	15440.9	14623	15034.5	14859.5	14511.9	14429.8	14927.9	15102.3	15091.8	16406.9	16381.1	13436.5	13519.7	13854.1	16295.2	15700.7	15737	16355.4	16591.5	15202
VIT_11s0016g00020	Translation initiation factor eIF-5A	5442.1	4696.46	2977.05	3599.09	3912.22	3633.11	4743.71	5796.15	4820.35	4612.41	4193.06	3994.36	4552.07	5048.91	4240.26	4567.03	4524.23	4609.82	5785.36	6196.92	6251.51	5913.6	6211.71	6509.82	3883.15	4052.39	3793.85	3946.02	3838.04	4194.89	5117.21	5256.83	5216.74	5253.23	5663.52	6295.82	4289.65	4332.44	4404.02	4217.69	4391.42	4239.88	4926.69	5691.93	5453.62	5950.27	5284.26	5639.79
VIT_00s0125g00270	Cyclin-T1-5 (CycT1;5)	4539.71	5333.35	5989.47	6456.04	7550.71	7580.21	6937.69	5315.49	6358.99	6394.72	5900.95	5637.9	5440.28	5570.35	5705.87	6181.16	6610.64	5751.68	8647.74	7461.17	8652.1	7979.52	7926.82	7874.11	5509.91	5883.61	5685.32	6728.66	5846.81	6180.14	6315.57	7103.57	6440.23	6736.04	6718.12	6762.05	6218.31	6256.79	6108.33	6285.27	6574.28	6649.98	7514.4	7792.18	8200.99	7465.53	7576.98	7746.1
VIT_06s0009g02060	Molybdopterin biosynthesis MoaE CNX6	910.165	1532.8	1446.9	1294.74	1261.6	1311.15	1766.67	1781.84	1435.01	1662.19	1716.52	1634.63	1422.5	1694.64	1739.71	1660.38	1567.97	1752.79	1414.08	1809.74	1757.59	1837.72	1742.19	1646.66	1137	1226.73	1188.96	1273.24	1345.88	1233.86	2161.3	2140.97	2242.48	2040.11	2197.94	1853.92	1709.28	1761.65	1764.85	1547.48	1660.28	1466.9	1384.71	1711.85	1803.84	1869.56	1694.57	1977.81
VIT_02s0025g03050	Unknown protein	4514.23	4731.96	4533.37	4378.73	4702.22	5144.73	3934.2	4337.61	4209.84	3593.22	3539.45	3724.27	3247.14	3593.8	3106.93	3212.7	3117.65	3307.75	3959.09	3795.61	3676.04	3934.2	3945.43	3956.66	4282.56	4242.81	4616.85	4493.5	4617.34	4341.9	4020.72	4181.81	4288.43	4054.36	3652.54	3232.51	4392.96	3852.81	4307.06	3259.34	4148.41	3715.32	4445.38	4533.88	4708.18	4544.83	4882.61	4835.83
VIT_14s0036g00370	Serine/threonine-protein phosphatase PP1	5032.11	4629.23	6539.08	5886.77	6117.14	5695.76	8390.87	7090.22	8024.87	7185.95	7064.85	6625.84	6420.36	6276.45	7115.42	6678.07	6559.31	6796.84	6091.34	5938.2	5879.46	5845.6	5828.7	5811.81	6833.39	8103.99	7273.78	7539.91	7220.76	7390.5	7475.34	8392.55	8535.77	7935.59	7345.78	8067.6	7657.51	8616.44	8400.66	7252.09	7728.83	8084.63	5697.4	6349.36	6334.01	6237.07	6172.3	5042.09
VIT_04s0023g03630	WD repeat domain 60	3448.06	4074.96	3189.34	3647.21	3892.36	3309.92	4259.95	4444	3975.66	4105.81	3922.62	4242.18	3912.16	4063.61	4667.26	4204.73	4185.76	4223.69	5979.45	5465.78	5589.24	5263.41	5230.3	5197.19	3919.14	4090.39	4375.11	4168.14	4323.38	3955.42	4757.38	5092.75	5320.13	4575.16	3967.39	3843.42	4684.82	5184.27	5200.27	4371.9	4768.24	4681.36	4274.44	4526.12	4421.75	4482.47	4676.47	4328.63
VIT_07s0005g00570	Binding	464.174	283.231	542.747	454.512	425.574	377.026	442.517	335.018	399.418	500.584	411.325	436.899	316.023	306.301	444.18	332.409	317.349	347.469	622.84	604.758	715.048	766.716	737.374	708.032	394.936	413.688	465.512	380.715	418.724	473.293	481.597	583.556	610.969	466.296	348.18	209.999	377.877	393.899	399.049	375.682	332.469	282.679	633.541	472.115	597.219	375.564	532.175	412.235
VIT_05s0094g00530	Calmodulin binding protein	15287.1	15983.9	18741.1	18538.2	17684.9	18212.8	22851.9	18957	21836.5	20678.2	20722	20959	20459.7	22206.1	23063.5	22183.5	22661.8	21705.2	25248.2	24657.6	25456.3	24957.9	23648.2	22338.5	19430	18026.1	18980.5	17868.9	19248.6	18298.5	21961	21750.6	22613.2	21788.5	22169	21260.4	27663.4	22818.4	24126.2	22466.4	24932.9	23266	22161.5	22323.8	23543	22569.3	24510.2	23675.7
VIT_08s0105g00290	Zinc finger (C3HC4-type ring finger)	4158.72	4744.61	5635.69	5439.25	5670.59	5400.35	5781.5	5029.61	6087.38	5947.73	5694.36	5524.87	5419.67	5910.92	5718.65	5601.25	5703.52	5498.98	5905.83	5273.1	6149.45	6442.06	6463.92	6485.78	3894.11	4212.86	4563.63	4254.7	4537.79	4017.49	6427.52	6183.58	6392.74	6012.97	6025.82	6088.02	5760.3	5819.11	4969.12	5406.03	5408.23	6122.43	5618.67	6612.36	6312.33	7347.37	6557.74	6650.34
VIT_08s0007g02780	Asp/Glu racemase	1457.33	1219.32	1876.03	2190.82	1602.02	1381.54	2096.76	1196.64	2084.72	2049.62	2020.92	2284.38	1524.89	1927.85	2076.94	1916.6	1840.52	1992.67	2938.45	2689.58	3018.8	2888.84	2903.47	2918.09	2064.02	1961.41	1793.19	2156.5	2020.89	2242.78	2405.58	2989.34	2939.53	2429.95	2363.09	1961.15	2087.21	2461.92	2554.03	1627.91	2010.29	1918.4	3256.67	2565.36	2876.31	2226.86	2789.71	2400.97
VIT_05s0102g01180	Hydroxyacylglutathione hydrolase 2	12957.8	15522.5	15221	15274.6	14996.3	14854.3	18717.8	18440	17843.5	18606.7	18708.8	18525.7	21018.2	19911.8	19321.5	20436.2	20445	20427.5	16062.3	16160.5	15089.5	15838.7	14916.9	13995.1	16933.4	18273.8	17346.8	17117	16247.9	17273.6	16894.4	16793.3	17194.9	18128.5	17398.7	17395.3	18384.2	16677.4	16672	20056.5	18002.8	19072.2	15703.1	15722.5	14983.9	16126	15399.6	15571.2
VIT_05s0062g00220	Inner membrane import protein Tic22, Chloroplast	10880.1	10108.4	8781.89	8048.43	7524.39	8873.39	10199.3	11206.6	9318.01	8894.17	8939.48	9082.79	9510.4	7737.72	9487.21	8349.44	7572.42	9126.45	8974.05	9898.45	9136.39	8732.06	8276	7819.94	6839.24	6469.07	7694.49	6778.2	6505.24	7356.9	11140.5	11151	10566.5	10475.6	11191.7	10240	10408.1	10929.1	9965.91	9857.85	9568.94	9978.29	10084	8751.78	9125.15	9024.05	10065.4	8707.81
VIT_11s0016g03720	Aspartate aminotransferase, cytoplasmic (Transaminase A)	14476.2	17286.9	15578.6	13892.3	14356.6	14302	13812.9	15779.2	14889.5	14276.1	14516.1	13613.4	15780.5	16009.6	16971.8	16535.4	16440.4	16630.4	15696.1	16729.9	18162.6	18584.2	17996.3	17408.4	14515.1	13854.6	13590	14284.7	13354.1	15056	15333.4	14630.5	15541.5	16249.7	17426	18832	20839.8	19321.4	18510.8	23463.5	19320.9	21391.4	16400	19323.4	15835.2	19582.6	17506.3	21189.7
VIT_06s0004g02040	RNA-binding protein 45 (RBP45)	5693.45	4633.01	5413.7	3932.78	4661.15	5130.5	4133.57	4188.16	3923.37	4388.94	4420.35	4352.84	4073.25	3925.2	4824.57	3685.9	3633.71	3738.08	5502.24	5408.45	4636.44	5156.86	5112.14	5067.42	5286.39	5064.31	5215.64	4692.53	5097.18	5071.09	4050.52	4446.68	4607.54	3888.61	3163.24	2968.28	4298.47	4223.34	4110.16	3541.99	3789.33	3509.8	4340.5	3497.85	4035.03	4035.89	3630.22	3201.06
VIT_09s0002g00880	Oligouridylate binding protein 1B UBP1B	8109.8	7930.76	9224.9	8615.33	8656.78	8730.38	8416.81	8630.32	9120.26	9303.77	8270.45	8153.72	11147.5	10277.2	10513.8	11095.4	11571.6	10619.2	11860	12440.8	14605.5	12827.7	11908.3	10988.9	7777.43	7856.95	7024.09	8147.95	7901.88	8826.94	9411.93	9977.87	8753.81	10025.3	9090.42	11155.3	11136.2	8922.54	8828.26	10382	9338.77	10306.7	9145.62	10047.5	9102.71	9454.94	9055.5	11251.6
VIT_04s0008g02100	CID7 damaged DNA binding	10490	10624.8	9557.64	12802.7	13166.8	12680.3	16135.8	11773.2	16605.2	15598.6	15277	15514.4	13884.8	14408.8	13133.4	15195.3	15512.3	14878.3	18468	17230.6	18425.5	16739	17759.6	18780.1	15031.4	15692.7	15782.3	15284.3	15587.4	15368.7	15262.8	16542.6	15813.9	15812	13730.4	13081.7	14712.8	15753.9	14781.5	13893	14314.5	14016.4	15085	14251.4	14924.7	13495.9	15337.8	14096.3
VIT_08s0040g02130	Syntaxin of plants SYP7	6183.06	5393.45	4906.27	5011.69	5768.24	5702.04	6408.52	6388.53	6951.13	6170.95	6240.97	6226.32	5899.76	6499.56	6528.38	6449.04	6302.46	6595.61	6718.54	7109.26	6226.07	6804.36	7108.12	7411.88	4772.75	5383.03	5549.01	5067.81	5258.25	5323.93	6166.43	6559.32	6760.9	5843.95	5443.05	4973.37	6767.58	7091.43	6265.36	6028.59	6626.82	6088.14	7319.58	7456.61	7467.47	7636.93	8001.73	7655.69
VIT_09s0096g00060	flavodoxin-like quinone reductase 1	13258	11913.8	9960.29	9653.74	11290.6	10229.5	10162.6	12328.4	11493.7	9389.94	9822.1	9362.26	13040.9	12051.2	12633.1	12475.1	12686.9	12263.3	9419.26	10300.4	9684.33	10358	10330.5	10303	8311.88	8447.87	8544.31	8465.37	8414.49	7880.5	9813.45	9535.69	9039.35	9204.31	8469.59	8929.25	10212.7	9641.75	9527.39	11325.5	9463.3	10346.5	7597.08	9465.29	8055.82	10052.4	8485.95	9124.66
VIT_17s0000g05120	ABC Transporter (VvTAP2 - VvABCB22)	5483.25	6687.08	8223.78	8961.35	8821.18	8335.18	9730.8	7417.6	9896.85	8865.72	8210.65	8486.03	7942.63	8960.56	7804.68	8979.9	9008.49	8951.31	9328.47	9413.19	9548.44	10012.8	9948.3	9883.84	10722.3	10091.3	10049.9	9866.94	10567.7	10098	11672.6	11107.8	12464	10465.2	11015.8	10543.3	8955.97	8526.18	7966.88	7377.39	8123.47	7576.89	7904.69	7806.81	8137.38	7636.12	8621.96	7844.19
VIT_15s0046g03730	Digalactosyldiacylglycerol synthase	9085.13	11807.5	8948.84	9673.37	10454	10733.4	13620.2	14105.2	12784.8	13749	12857.7	12641.9	12069.7	12285.3	12759.1	11006.1	10483	11529.2	13935.7	15062.2	14280.2	14789.8	14592.1	14394.5	10237	10163.2	9871.51	10213.9	10628.1	10171.6	12773.9	12465.5	13910.7	12151.6	13068.2	12845	11143	11829.3	11524.6	11010.2	11437.4	11083.2	10222.1	13013.4	12761	13433.3	12999	13007.2
VIT_13s0019g00310	ABC Transporter (VvMDR8 - VvABCB8)	4613.91	4279.74	5077.4	4987.14	4799.44	4625.26	5821.19	5073.33	6579.26	5474.37	5730.04	5453.42	5252.85	5183.15	4741.08	5204.26	5234.92	5173.59	6018.23	5932.9	5708.4	6330.08	6480.73	6631.39	5493.96	5562.78	5331.69	5497	5588.72	5339.57	5529.62	5738.49	5314.53	5349.87	4820.55	4783.69	5622.45	6829.21	6071.32	5387.81	6475.41	7012.83	7325.7	6957.04	7897.85	6573.68	7219.49	7610.18
VIT_07s0005g00840	Ribosomal protein L19 (RPL19B) 60S	16658.6	16033.1	13818.7	14474.9	14641.6	13313.7	16065.1	17349.8	15685.9	15622	15093	14997.3	13831.2	14851.1	13097	14242.3	13648.2	14836.4	13596.8	13595.2	12249.3	14326.7	13573	12819.4	13842.2	15076.4	13920.6	14104.2	15307.1	14713.1	14398.2	14664.1	15646.9	15466.3	16973.5	17231.8	15156	13848.8	14469	13859	13048.2	13252.9	10404.9	11245.7	10979.4	10247.2	11318.7	11357.3
VIT_01s0011g02040	Splicing factor 3A subunit 1	11441.4	11212.1	12293.3	14757.7	13799.4	12510.2	13897.3	11475.5	14177.9	13856.5	13819.1	13835.6	13525.7	14889.7	14367.1	15272.7	15841.8	14703.6	18086.6	17362.5	19339.4	19329.1	19040	18750.9	15595.7	15582.1	15235.9	13786.5	13799.3	14639.4	15791.1	15559.5	16559.1	15041.4	14698.5	13173.4	13558.4	11479.3	13556.5	12297.8	12909.7	13060.3	18230.1	14651	15620.3	14621.7	17418.9	15050.5
VIT_14s0066g00170	CYP724B1	858.028	1844.29	1802.28	1655.7	1777.69	2020.45	2741.72	1890.88	2858.1	2112.43	1996.12	2472.04	2255.97	2370.98	2164.03	2449.99	2456.73	2443.25	2502.81	2868.3	2981.82	2371.84	2345.49	2319.15	1895.64	1915.44	2086.86	1682.94	1628.32	1970.5	2660.96	2752.76	2850.09	2444.15	2533.71	2205.74	2594.53	2857.62	2866.93	2739.3	3478.7	2917.18	2956.96	2755.02	2597.63	2811.76	3147.15	2654.06
VIT_09s0002g08430	Nodulin	7463.14	7899.27	10547.4	9905.87	9772.61	9538.12	9763.6	7972.87	11429.2	8826.41	8753.5	8845.02	10217.2	12388.9	11801.5	11477.5	11491.3	11463.7	9052.9	8260.69	7671.4	8598.96	8370.41	8141.86	9108.53	10183.9	9634.67	10122.1	10034.4	9858.99	9902	10134.8	10242	10514.6	10455.3	9320.65	13303.8	12914.2	13407.9	11997.1	13835.9	13012.6	9609.02	11223.9	12740.2	12831.1	12875.5	12226.2
VIT_03s0063g00850	RNA-binding protein 47B (ATRBP47B)	13678.5	12136.9	15605.2	15392.5	15004.9	14991.8	20038.7	18173.9	18860.7	21303.3	20407.2	19836.2	16182.8	18632.9	17891.4	19107	19353.6	18860.5	20138.7	19804.8	18730	18303.2	18116	17928.7	16069.2	15884.2	16713.6	15428.8	15755.3	15763.7	18326	18560.3	19268.8	19987.4	20240.7	18736.1	17629.9	18795.8	19062.6	17546.2	15764.2	18205.7	15939.4	16575.1	14542.1	14488.8	15163.9	15840
VIT_05s0020g00130	Unknown protein	9150.25	12087.6	11854.3	10490.6	9842.52	9434.15	8863.92	10048.6	8415.07	8286.65	9418.31	8547.88	10128.5	9090.05	11017.3	9178.25	8723.52	9632.99	10227.5	11880.7	11367.2	13858.8	13949	14039.2	9958.37	10062.5	9517.11	8968.9	9409.45	9718.41	9591.44	10356.9	9912.6	8892.15	9001.81	9442.06	9013.23	8205.94	9625.85	8508.32	7686.45	7721.83	11479.5	12690.1	11677.2	12941.5	10153.2	11588.2
VIT_15s0046g01760	BTI1 (VIRB2- interacting protein 1)	24180.7	23698.5	25579.1	25705.2	25271.3	24494.2	27687	28351.2	28399	30941.1	31576.5	30242.6	29318.4	30031.3	28790.4	29955.5	29929	29982	29392.3	29809.5	28964.5	29104.4	29061.2	29018.1	25450.4	27560	25720.7	25980.5	25753.7	25477.7	30006	30490.8	30551.8	30523.7	30531.9	27713.9	24752.2	25954.3	22942.8	24754	24158.8	23175.2	22305.1	23815.2	23913.2	24503.7	25791.5	26187.7
VIT_03s0017g01670	Pentatricopeptide (PPR) repeat-containing protein	297.34	444.396	550.765	769.551	661.162	416.446	672.785	359.675	831.856	644.962	609.818	702.125	463.041	591.136	576.306	608.103	660.943	555.263	916.754	1034.83	916.656	1134.38	1101.74	1069.09	795.356	798.15	706.279	707.081	824.608	915.052	715.183	865.66	878.843	813.735	636.768	385.235	672.89	431.069	794.145	481.919	788.363	625.332	1223.15	1117.89	1283.96	935.172	1192.98	996.778
VIT_01s0011g00570	Glucan endo-1,3-beta-glucosidase 3 precursor	14072.9	13567	13340.4	13278	14497.3	14990.3	10860	11517.1	12681.9	10742.7	10400.6	10131.6	14016.5	13499.4	12939.5	11081	11665	10497.1	14468.5	13226	14039.1	15086.4	15222.7	15359	13440.8	13956.8	14371.2	13716.6	14418.5	15054.6	11395	11360	11066.6	12166.6	10926.4	9999.82	11026.1	12744.8	11496.2	11258.3	12625.4	10812.8	15430.5	14716.5	16160.9	16704.6	12344.7	14937.2
VIT_06s0009g00850	Strictosidine synthase	13584.6	13627.8	14463.1	14303.5	13558.8	11701.9	9992.06	8930.27	9253.86	10607.9	10846.4	9220.31	9747.57	10544.5	9376.08	10962.5	11144.5	10780.4	11441	10103.1	10300.2	10684.7	11220	11755.4	12598.6	13607	14496.1	13193.8	14094.2	13754.5	10321.9	11383.5	10909.9	10431.8	9772.51	8520.44	9911.27	11285.6	10986.3	9049.07	11084.9	9734.88	12313.4	11167.3	12298.3	12738	12572.2	11801
VIT_02s0025g03370	YDA (YODA)	5513.39	6740.86	6554.91	6362.88	6321.22	7783.66	7379.26	7161.12	7447.53	6777.9	7030.96	6944.42	5630.97	6133.07	6272.08	5775.85	5851.5	5700.2	7895	7332.35	7445.63	6686.99	6753.57	6820.16	7634.76	7598.83	7338.08	7174.22	7310.37	7259.88	8152.46	7647.19	8239.62	8184.44	7625.78	7234.77	5543.4	5980.01	5391.16	5303.4	5834.64	5396.53	5943.15	6246.84	6279.57	6255.44	6712.09	6080.45
VIT_16s0039g01590	Ubiquinone biosynthesis methyltransferase COQ5	3586.99	4157.51	4160.57	3268.11	3911.61	3367.55	3182.79	3316.54	3347.44	3233.98	3332.39	3185.42	3485.56	3064.2	3353.65	3210.47	2912.83	3508.11	3573.91	4235	4184.85	4575.86	4413.72	4251.59	3435.51	3859.66	3328.36	3178.66	3264.13	3743.81	3001.09	3496.72	3571.67	3000.58	2808.24	2893.07	3955.48	4017.67	4393.99	3735.2	3576.94	3939.24	4008.14	4900.24	4520.55	4573.9	4466.35	4770.25
VIT_19s0027g01640	Unknown protein	2855.29	2585.62	3651.97	3266.6	3021.53	2705.46	2571.23	2354.32	2846.27	2655.44	2171.7	2298.21	2355.01	2377.18	2386.94	2413.42	2361.97	2464.88	2251.41	2162.73	1756.39	2445.39	2344.16	2242.94	3118.93	3055.62	3205.52	2877.37	2939.37	3037.22	3160.33	3630.11	3311.28	2916.76	2550.28	2331.16	3441.45	2918.2	3427.51	3148.38	3425.72	2995.69	3500.6	2948.78	3575.81	3199.58	3102.38	2995.85
VIT_01s0011g05860	Aspartate-semialdehyde dehydrogenase	7365.08	6710.41	7983.83	7197.59	7869.84	8450.55	6252.79	6023.64	7580.14	6536.07	6872.27	7275.78	7856.29	7123.21	7882.43	7113.48	6795.12	7431.85	7101.07	6301.38	6606.7	5521.63	5713.82	5906.01	6789.07	7061.09	8191.98	7287.13	7174.57	7133.07	5423.21	5621.83	6203.45	5616.86	4930.21	4170.91	7873.31	7470.2	7726.71	7044.11	7649.59	7555.18	5842.97	5214.06	5949.49	5681.72	6101.28	5089.62
[truncated: 17,841 more rows]

## Sheet: legend
Supplementary File 1. List of 18,771 genes most significantly modulated under our experimental conditions obtained by significance analysis of microarrays (SAM, 16 groups, FDR = 0.1%) followed by analysis of variance (ANOVA, 16 groups, α = 0.01, standard Bonferroni correction). For each gene the expression of each biological replicate at each stage and the functional annotation are reported.
