# Supplementary material for: Transcriptional Responses to Pre-flowering Leaf Defoliation in Grapevine Berry from Different Growing Sites, Years, and Genotypes
Source: Front Plant Sci. 2017 May 2;8:630. doi: 10.3389/fpls.2017.00630 (PMC5411443; doi:10.3389/fpls.2017.00630)
Supplement: Supplementary file 3 [file Data_Sheet_2.XLSX]

## Sheet: Stage 1 BO
Gene_ID	Functional annotation	BO_C_1A	BO_C_1B	BO_C_1C	BO_PFD_1A	BO_PFD_1B	BO_PFD_1C	AN_C_1A	AN_C_1B	AN_C_1C	AN_PFD_1A	AN_PFD_1B	AN_PFD_1C
VIT_00s0194g00090	forkhead-associated domain-containing protein	12.4024	12.3939	12.4728	12.2223	12.1477	12.1877	12.0626	12.1128	12.0602	12.045	12.129	12.2219
VIT_03s0038g04040	Aminoacylase-1	13.5946	13.6159	13.6584	13.8018	13.81	13.8782	13.8895	13.9096	13.9253	13.902	13.8194	13.8584
VIT_01s0026g00250	Splicing factor	13.2698	13.163	13.2038	12.6661	12.8448	12.7463	12.7465	12.8563	12.7671	12.8232	12.8333	12.7091
VIT_07s0130g00170	Transmembrane CLPTM1 Cleft lip and palate transmembrane protein 1	13.3418	13.3534	13.4202	13.5861	13.5678	13.5244	13.7475	13.7102	13.8443	13.7197	13.7456	13.7105
VIT_06s0009g02350	Zinc finger (C3HC4-type ring finger)	13.455	13.4666	13.4707	13.3568	13.3654	13.3526	13.3779	13.3636	13.3756	13.4132	13.2996	13.3991
VIT_14s0068g01030	Ubiquinol-cytochrome C reductase iron-sulfur subunit, mitochondrial	13.6623	13.5459	13.6037	13.322	13.3578	13.3949	13.1443	13.2557	13.208	13.1626	13.206	13.1725
VIT_00s0322g00040	RuvB DNA helicase protein	12.7086	12.7804	12.6731	12.3953	12.4191	12.4538	12.0744	12.1325	11.8836	11.9592	12.1099	11.9049
VIT_01s0011g05330	Clathrin assembly protein 8	12.7223	12.6714	12.6552	12.9077	12.8583	12.9356	12.8619	12.8479	12.9521	12.9338	12.8431	12.8082
VIT_02s0012g01170	Pyruvate kinase	12.4963	12.5606	12.5169	12.663	12.7143	12.7217	12.6492	12.6884	12.6555	12.6819	12.6949	12.6791
VIT_16s0050g01850	AAA-type ATPase	13.9285	13.9577	13.9241	14.0593	14.0493	14.0365	13.8628	13.8067	13.7459	13.8658	13.8732	13.8416
VIT_00s0174g00130	far-red impaired responsive family protein	11.6004	11.5926	11.6924	11.2278	11.3035	11.1881	10.9771	11.1609	11.1349	11.0054	10.8531	11.1218
VIT_06s0004g03480	No hit	12.5589	12.7081	12.708	12.3456	12.2369	12.2012	12.6297	12.566	12.3546	12.5191	12.5509	12.4074
VIT_12s0142g00720	Serine/threonine-protein phosphatase 5	13.6381	13.6118	13.5274	13.3951	13.3493	13.3356	13.295	13.3758	13.2702	13.2659	13.3504	13.3686
VIT_01s0010g01890	DEAD/DEAH box helicase (RH10)	11.177	11.2448	11.1662	11.7371	11.9166	11.8207	11.6231	11.7828	11.5646	11.7979	11.8396	11.615
VIT_04s0069g00530	Glutamate receptor protein	8.31816	8.27572	8.19195	7.93126	7.73929	7.84263	8.07888	7.98083	7.49015	7.80453	8.05534	7.5887
VIT_04s0043g00970	ABC transporter g family pleiotropic drug resistance 12 PDR12	8.57642	8.63085	8.69755	8.3331	8.27853	8.17811	8.40578	8.75767	8.47513	8.49187	8.43392	8.78908
VIT_11s0016g00970	Ring-box protein RBX	12.0234	12.0032	11.9062	11.4646	11.4649	11.5363	11.5355	11.812	11.6917	11.5453	11.6527	11.7377
VIT_12s0034g01330	Unknown protein	13.7773	13.6677	13.7601	13.491	13.545	13.4919	13.4512	13.3066	13.3822	13.3279	13.3036	13.3563
VIT_18s0001g02470	L-ascorbate peroxidase, thylakoid-bound (tAPX)	13.767	13.7345	13.7703	13.8454	13.8695	13.8438	13.8072	13.7536	13.7904	13.9284	13.8986	13.846
VIT_15s0107g00340	Lanthionine synthetase C	9.55463	9.42554	9.50074	9.19093	9.16464	9.26905	9.39784	9.32958	8.97382	9.28303	9.19432	9.11718
VIT_09s0002g06370	Trafficking protein particle complex protein 2	11.2213	11.2297	11.2055	11.1502	11.173	11.1604	11.1957	11.4203	11.2033	11.4669	11.397	11.3235
VIT_08s0056g00310	Auxin efflux carrier	11.9611	12.0353	12.0586	12.3273	12.3912	12.3266	12.2699	12.3004	12.3408	12.1154	12.3048	12.2351
VIT_10s0003g01100	Cysteine protease RCR3	10.185	10.1029	10.2937	9.35435	9.21171	9.22165	9.67191	9.34852	9.39119	8.48157	8.85336	8.72563
VIT_12s0035g01080	carotenoid isomerase (CISO1) (VvCISO2)	10.6995	10.8083	10.8228	11.2225	11.1744	11.2312	10.7298	10.6795	10.8481	11.1938	11.1803	11.1872
VIT_17s0000g00520	Forever young oxidoreductase	13.4732	13.5279	13.4146	13.1524	13.1999	13.2511	13.301	13.3121	13.3345	13.2101	13.2725	13.2625
VIT_14s0219g00250	Ku70-binding	10.03	10.1861	10.1591	9.42802	9.58156	9.45757	9.83056	10.0681	9.90417	9.89722	9.83518	10.1911
VIT_00s0710g00020	SNF1-related protein kinase 2.7 SNRK2.7 SRK2F	12.8392	12.9018	12.8971	12.7316	12.6976	12.7035	12.5802	12.7382	12.4378	12.7877	12.6578	12.7037
VIT_11s0149g00150	No hit	11.2651	11.2672	11.1971	10.9193	10.8312	10.8895	10.5745	10.6126	10.8083	10.5286	10.5282	10.7307
VIT_00s0194g00360	Histone H2A.4 HTA12	12.2862	12.3228	12.254	11.9219	11.9694	11.9021	10.8727	10.9043	10.6708	11.1648	11.0562	10.69
VIT_13s0067g02970	Glucose-6-phosphate/phosphate-translocator	12.3401	12.373	12.2749	12.5746	12.6505	12.6294	12.5791	12.551	12.511	12.5845	12.5906	12.5697
VIT_06s0004g01450	Lipoxygenase (LOX2)	11.6003	11.647	11.7816	12.2059	12.0334	12.1843	10.9635	10.8458	10.9298	11.3339	11.3244	11.2627
VIT_14s0060g00290	Anaphase-promoting complex component APC11	10.4711	10.5788	10.6381	9.73502	9.76639	9.94187	10.1413	10.3709	10.2416	9.98008	9.89163	10.1245
VIT_13s0067g03340	No hit	13.9481	13.9503	14.0084	14.1275	14.1043	14.1624	14.0966	14.1687	14.0253	14.268	14.2327	14.147
VIT_14s0066g01490	UDP-glucoronosyl and UDP-glucosyl transferase	8.85247	8.73466	8.92172	9.34731	9.28102	9.17801	9.0508	8.86497	9.07202	9.33566	9.08541	9.50039
VIT_19s0015g00830	Proliferating cell nuclear protein P120	11.5832	11.7731	11.8282	12.7774	12.6069	12.4646	13.0621	13.1072	13.0266	13.2175	13.1643	13.0587
VIT_13s0019g01030	Binding	9.8451	9.98395	9.78633	10.28	10.3418	10.4344	9.76767	9.79475	9.99546	10.2255	10.0825	10.2468
VIT_16s0050g02060	Receptor kinase homolog LRK10	7.94965	7.95227	7.97846	8.32817	8.26456	8.35771	7.92835	7.89425	7.94179	8.15509	7.81812	5.98388
VIT_05s0020g04650	ER degradation enhancer, mannosidase alpha-like 1	11.8867	11.9728	11.8911	11.606	11.7138	11.6549	11.8545	11.9501	11.8805	11.7382	11.7773	11.9565
VIT_00s2851g00010	Stress-induced-phosphoprotein 1	12.2715	12.1244	12.2687	12.8972	13.0891	12.8718	13.105	13.2386	13.2411	13.355	13.2852	13.2383
VIT_04s0044g00640	S-receptor kinase	10.7347	10.7773	10.7604	10.3658	10.3697	10.408	10.3157	10.3658	10.4618	10.2774	10.2293	10.3762
VIT_07s0005g03850	No hit	10.4666	10.6259	10.4991	10.072	9.99675	9.85347	9.47007	9.47046	9.35022	9.53999	9.63266	9.14278
VIT_11s0016g04270	Hydrolase, alpha/beta fold	11.9166	11.8475	11.8333	11.4995	11.4393	11.5976	11.513	11.3304	11.3045	11.2611	11.1942	11.3607
VIT_00s0181g00230	LSD ONE like 2	10.0643	10.1046	9.90465	9.35887	9.5471	9.47488	9.77517	9.81258	9.81908	9.68383	9.71354	9.85411
VIT_07s0031g00830	Patatin-like protein 1	5.99987	6.1026	6.16373	6.63439	6.68775	6.54459	6.78777	6.89889	7.1083	7.04597	6.79838	6.95569
VIT_14s0083g00170	Translation initiation factor eIF-2B delta subunit	12.7087	12.7919	12.8843	12.4763	12.4895	12.3996	12.2301	12.4461	12.3091	12.2813	12.2643	12.3632
VIT_17s0000g04710	Pentatricopeptide (PPR) repeat-containing protein	10.156	10.2148	10.1708	9.89127	9.89692	9.91675	9.77473	9.88825	9.74519	9.5336	9.6335	9.97884
VIT_10s0071g00360	GRAM domain-containing protein / ABA-responsive	9.86824	9.6646	9.76489	8.73683	9.0996	8.94167	9.3259	9.40976	9.542	8.89076	8.75741	8.27243
VIT_13s0019g01210	Dirigent protein pDIR14	9.29054	9.1762	9.12435	8.22047	8.36686	8.33904	8.69364	8.80096	9.14357	8.52628	8.53446	8.83109
VIT_02s0012g00020	Glycine-rich protein	12.8011	12.7991	12.7815	13.0282	13.0739	13.0846	13.0219	12.9112	13.0448	13.0383	12.9927	12.9917
VIT_06s0004g02890	Protein disulfide-isomerase A1	13.1126	13.1456	13.3077	13.7151	13.7262	13.598	13.7622	13.7829	13.7439	13.7658	13.8277	13.7445
VIT_09s0002g01860	DNA-directed RNA polymerase	11.3752	11.4148	11.3776	11.666	11.6423	11.612	11.5988	11.5534	11.7939	11.619	11.7104	11.6156
VIT_04s0023g00210	GRAM domain-containing protein / ABA-responsive	8.97457	8.82303	8.62402	7.8857	8.13577	7.97037	8.33054	8.19773	8.19752	7.93415	7.87412	7.01291
VIT_13s0047g01240	CTV.12	12.388	12.3735	12.483	12.7038	12.6708	12.6375	12.608	12.6286	12.7385	12.5216	12.5943	12.5924
VIT_10s0071g00350	Unknown	10.0506	9.78817	10.0013	8.8805	9.19679	9.18749	9.69823	9.55714	9.5755	9.1291	9.05535	8.34673
VIT_06s0004g07630	Unknown	9.99311	9.81594	9.8848	9.32915	9.21529	9.31566	9.09676	9.36503	9.50361	9.11226	9.20742	9.48319
VIT_05s0094g01000	Indole-3-acetate beta-glucosyltransferase	13.4472	13.3379	13.299	13.6791	13.724	13.8294	13.3859	13.4422	13.3692	13.4774	13.3133	13.4677
VIT_07s0104g01780	Autophagy 18 ATG18a	11.7276	11.7256	11.7479	12.1016	12.185	12.1702	12.2662	12.1353	12.4058	12.3019	12.2139	12.1386
VIT_00s0193g00050	Ankyrin repeat protein	8.65816	8.59741	8.76766	9.02474	9.08245	9.16408	8.43763	8.33993	7.4627	8.36333	8.5073	7.55979
VIT_14s0128g00360	Nucleolar GTPase	11.6584	11.7893	11.8605	12.156	12.2591	12.1835	12.236	12.3335	12.324	12.2524	12.3018	12.2628
VIT_08s0007g02490	2-cys peroxiredoxin BAS1, chloroplast precursor	13.9708	14.0114	14.0072	14.1142	14.1108	14.0851	13.8651	14.0611	13.9364	14.0861	14.0131	14.0246
VIT_03s0038g01330	Anthranilate N-benzoyltransferase protein 1	10.4721	10.3578	10.4064	10.9221	10.8221	11.0336	9.36332	9.50105	9.80565	10.3522	10.4334	10.553
VIT_15s0024g00650	SWIB complex BAF60b domain-containing protein	13.5418	13.7011	13.6848	13.2025	13.2639	13.1621	13.2635	13.3024	13.0742	13.1369	13.2046	13.2601
VIT_14s0068g00100	feronia receptor-like kinase	11.1808	11.1589	11.2858	10.9501	10.8712	10.9145	11.0374	11.0759	11.1446	10.8489	10.7206	10.9755
VIT_07s0141g00890	CYP94A1	10.3364	10.3246	10.3343	10.5628	10.5146	10.5292	8.81833	8.47502	9.0842	9.11303	8.94027	8.65902
VIT_10s0116g01040	Stigma-specific Stig1	8.65618	9.2933	8.63312	7.58154	7.21468	7.0477	8.30433	8.4787	8.00526	7.62745	7.95386	7.8603
VIT_06s0004g08170	CENP-E like kinetochore protein	12.1455	12.1939	11.9728	12.7762	12.8311	12.5918	12.5844	12.5974	12.5584	12.693	12.5617	12.607
VIT_04s0023g03770	DNA binding	11.0771	11.0601	10.9505	10.4805	10.5558	10.675	10.3641	10.4534	10.453	10.1859	10.2661	10.5075
VIT_10s0116g01840	No hit	8.64424	8.65082	8.45319	7.69207	7.97804	7.901	8.12037	8.35818	8.46927	7.79863	8.00217	8.14688
VIT_13s0175g00110	Unknown	10.3704	10.3278	10.4565	10.8038	10.7074	10.7071	10.0057	9.88026	9.98939	10.4146	10.3487	9.87297
VIT_08s0056g00720	Phytochrome kinase substrate 1,	5.77201	5.63914	5.63271	6.35672	6.46363	6.39615	5.9679	6.15953	6.20936	5.88007	6.23955	6.31558
VIT_06s0004g00570	VvMyb5b	12.1209	12.2087	12.2003	12.5236	12.5853	12.4615	12.3486	12.4294	12.4243	12.5508	12.5842	12.5059
VIT_04s0008g03820	Membrane protein	11.0205	11.0617	11.0337	10.7565	10.7858	10.8302	10.7373	11.0293	10.9293	10.7231	10.6692	10.7545
VIT_16s0039g00660	RNA polymerase nonessential primary-like sigma factor SIGA	12.2211	12.0245	12.1572	12.5925	12.7294	12.6873	12.5455	12.5919	12.7862	12.8344	12.7947	12.8093
VIT_10s0116g01200	WRKY Transcription Factor (VvWRKY29)	11.2263	11.0939	11.4283	12.4461	12.2359	12.785	13.0059	12.5292	12.984	12.4914	12.3983	12.6376
VIT_19s0177g00300	Glucose 6 phosphate/phosphate translocator-like protein	13.5841	13.638	13.6267	13.7966	13.8257	13.8939	13.8394	13.8674	13.9384	13.9728	13.9337	13.8634
VIT_07s0104g01070	Cohesin complex subunit SCC3	11.8115	11.9534	11.82	11.4641	11.4581	11.3866	11.5492	11.5037	11.4213	11.303	11.3258	11.3318
VIT_00s2652g00010	Glutathione S-transferase GSTU8	10.5146	10.5002	10.5753	10.2788	10.1715	10.3044	9.96452	10.2236	10.1359	9.95098	9.98945	10.0622
VIT_07s0005g02990	Bet1 SNARE 1-1	13.173	13.1236	13.2398	12.8357	12.9476	12.8165	12.9885	13.0397	12.8922	12.8496	12.793	12.9453
VIT_08s0007g08150	Dehydration Responsive Element-Binding Transcription Factor (VvDREB11)	10.0839	10.1088	10.0956	9.67788	9.64883	9.62175	9.93814	10.0388	10.0769	9.59086	9.84823	9.96456
VIT_10s0003g01390	Cupin, RmlC-type	11.0648	11.0199	11.0494	10.8504	10.9287	10.8637	11.2075	11.308	11.2427	11.1729	11.1467	11.3329
VIT_12s0035g00690	TCP family transcription factor TCP23	11.9614	11.9845	12.0528	13.1437	12.8266	12.9574	12.9482	12.9926	13.1147	13.1454	13.2104	13.046
VIT_04s0008g00170	Retrotransposon protein, Unclassified	10.4436	10.4043	10.4663	10.0512	10.1311	10.0436	10.0414	10.1418	10.1294	10.0012	9.93375	10.054
VIT_08s0007g00470	Rhomboid ATRBL1	12.2661	12.2299	12.201	11.8547	11.9612	11.9557	11.8762	11.9091	11.9731	11.9264	11.7343	11.9635
VIT_00s0301g00070	No hit	9.16831	9.34966	9.02253	8.27603	8.15753	8.485	10.0306	10.1691	10.0383	10.3275	9.94165	10.2003
VIT_05s0020g03220	S-receptor kinase	10.4223	10.179	10.3932	9.43144	9.60274	9.55222	10.727	10.606	10.4727	10.0445	9.82424	9.79614
VIT_16s0039g00760	CYP89A2	9.68448	9.72697	9.84972	10.4564	10.3597	10.2517	10.4017	10.2805	10.4156	10.3953	10.6629	10.639
VIT_12s0035g00190	Cleavage and polyadenylation specificity factor subunit 3	13.2191	13.298	13.2297	13.0356	12.9563	12.9703	12.7356	12.6964	12.5811	12.6993	12.6458	12.7329
VIT_03s0091g00920	Zfwd2 protein (ZFWD2)	8.09085	8.15175	7.99489	7.55006	7.62914	7.65455	7.57448	7.65096	8.00058	7.41076	7.61655	7.54042
VIT_10s0003g03160	Ribosomal protein L18A 60S	12.7545	12.9028	12.8247	12.3793	12.5265	12.4872	12.3466	12.3689	12.4661	12.4236	12.5405	12.4622
VIT_19s0085g00510	DEAD box RNA helicase (RH10)	10.2192	10.289	10.2913	10.9281	10.9316	10.8084	10.8086	11.011	10.9993	10.9637	11.115	10.9916
VIT_07s0005g00960	Unknown protein	11.6247	11.6236	11.7137	11.1923	11.2666	11.1737	11.4115	11.3765	11.3924	11.3752	11.4424	11.4367
VIT_19s0090g01440	Fimbrin 2	11.3614	11.4626	11.4249	11.6755	11.8343	11.7711	12.0456	12.0548	11.9088	12.1251	12.0714	12.0925
VIT_17s0000g02020	Erwinia induced protein 2	11.5397	11.4282	11.4126	10.9375	10.9989	10.9988	11.0329	11.0703	11.2832	10.9199	10.8413	11.0231
VIT_14s0060g00650	No hit	9.99169	10.1288	10.0129	9.53148	9.68906	9.47342	10.055	10.3745	10.2395	10.0129	10.1017	10.3589
VIT_03s0063g02380	Specific tissue protein 2	11.3831	11.3136	11.0205	10.0118	10.1086	10.014	10.2257	10.5963	10.4761	10.1452	10.0698	10.1715
VIT_02s0025g01720	GDA2	12.862	12.9284	12.9782	13.3746	13.48	13.5025	13.9407	13.9333	13.9721	13.8982	13.7349	13.6789
VIT_12s0028g03200	Rooty/superroot1	12.752	12.7053	12.7158	12.8957	12.8871	12.8904	12.9754	13.0275	12.9506	13.2092	13.1448	13.1176
VIT_13s0019g04710	PUB17 (plant U- box 17)	11.8186	11.7174	11.7986	12.0786	11.9836	12.0968	12.6079	12.6163	12.7408	12.5313	12.5586	12.4385
VIT_13s0019g05290	Acyl-CoA binding	12.3086	12.4013	12.408	12.6378	12.7337	12.7134	12.6489	12.7235	12.7864	12.757	12.6583	12.7547
VIT_04s0023g00600	Isopentenyl diphosphate isomerase 2	12.5754	12.6276	12.7177	12.3378	12.3571	12.2336	12.3798	12.3629	12.328	12.2375	12.2989	12.4967
VIT_03s0063g00550	Fw2.2 ORFX	10.2685	10.4053	10.3394	9.71194	9.72066	9.75256	9.68309	9.702	9.93503	9.50043	9.64328	10.0295
VIT_01s0011g02880	Cationic amino acid transporter 8	12.925	12.8313	12.8505	12.3492	12.3219	12.3687	11.8553	11.9315	11.9088	11.7002	11.5619	11.8551
VIT_09s0002g08060	2-hydroxyacid dehydrogenases, D-isomer specific	9.1925	9.1659	9.22808	8.51266	8.62729	8.62276	8.71892	8.60437	8.72578	8.39858	8.49549	8.72616
VIT_19s0014g02860	Cellulase	13.1149	13.1831	13.1721	13.4109	13.3332	13.3413	13.5289	13.4432	13.353	13.601	13.4275	13.4006
VIT_10s0116g01030	Stigma-specific Stig1	9.23136	9.63577	8.9762	7.89546	7.5526	7.78631	8.21207	8.15071	7.79357	7.65306	7.65499	7.69685
VIT_15s0024g01550	No hit	11.9404	11.8217	11.8851	11.4903	11.4281	11.5963	10.3208	10.5267	10.0873	10.6783	10.7837	10.5064
VIT_02s0012g01570	Cinnamoyl-CoA reductase	12.7974	12.829	12.8009	13.1464	13.0969	13.0559	12.4246	12.5967	12.5775	12.7165	12.9422	12.8801
VIT_18s0001g07960	Serine hydroxymethyltransferase	12.8375	12.7718	12.8585	13.1832	13.1119	13.0409	13.121	13.167	13.2104	13.2096	13.2001	13.1921
VIT_10s0071g00330	GRAM domain-containing protein / ABA-responsive	9.02551	9.24413	9.12011	8.50449	8.66485	8.64021	9.09584	9.11126	9.70938	8.71139	8.67812	8.09683
VIT_11s0016g03830	Protein kinase	12.5926	12.551	12.6267	12.8959	12.8953	12.9519	12.8196	12.9137	12.9725	12.8906	13.0021	12.9217
VIT_19s0014g04670	basic helix-loop-helix (bHLH) family	9.3598	9.28651	9.40814	9.94227	10.0161	10.1082	11.0141	10.6987	10.859	10.7275	10.4988	10.7054
VIT_00s0316g00010	Disease resistance protein	10.9067	10.965	10.853	10.5841	10.6734	10.6594	10.8266	10.7843	10.6669	10.7633	10.5562	10.8238
VIT_07s0104g01390	Arsenate reductase (glutaredoxin)	11.1721	11.0131	11.1733	10.4058	10.5502	10.4109	10.1712	10.3751	10.3313	10.4751	10.3589	10.4528
VIT_11s0037g00130	fip1 motif-containing protein	12.2438	12.1958	12.1968	12.3504	12.4367	12.4164	12.4643	12.4372	12.4593	12.4009	12.4344	12.306
VIT_04s0008g04250	Aspartate aminotransferase	9.5405	9.61524	9.67569	9.30342	9.23647	9.23922	9.21797	9.1164	9.41122	9.27159	9.29274	9.26276
VIT_08s0040g02180	Mlo3	11.6273	11.7684	11.6213	12.0291	12.042	12.1395	11.9403	12.1683	12.1984	12.4322	12.2609	12.3159
VIT_06s0061g00790	Pheophorbide a oxygenase	13.1061	13.1212	13.2401	13.5043	13.61	13.5445	13.4888	13.5271	13.5052	13.6651	13.5285	13.6207
VIT_10s0003g03310	EMB2756 (embryo defective 2756)	9.99511	10.103	10.0301	10.4806	10.5798	10.5896	9.69435	9.69176	9.91766	10.0456	9.98464	9.94803
VIT_10s0071g00480	Unknown	10.2288	10.3264	10.0587	9.20214	9.33076	9.46594	9.56699	9.48392	9.55636	9.20229	9.11332	8.52158
VIT_00s0847g00020	Linalool synthase (VvTPS63), (E)- Nerolidol syn	10.9265	10.8089	10.8529	11.3078	11.3253	11.3576	11.215	11.2065	11.1311	12.0145	11.7437	11.6197
VIT_14s0060g01810	Unknown protein	10.4434	10.4852	10.2965	9.57425	9.52747	9.52974	9.55995	9.18881	9.32777	8.78416	8.99441	8.9836
VIT_14s0108g01350	Unknown protein	12.3517	12.4594	12.4257	12.105	12.1254	12.1645	12.3247	12.3873	12.5066	12.425	12.2642	12.3178
VIT_09s0002g03470	Unknown protein	9.7615	9.72164	9.59266	9.06683	9.26761	9.03148	9.09699	9.36441	9.40561	9.00469	9.13961	9.34844
VIT_00s1205g00020	Trehalose-phosphate synthase 1	5.95447	6.17056	5.84316	6.95275	6.91891	6.66958	8.23791	7.94205	8.16214	7.975	7.97293	8.02922
VIT_10s0116g01140	Stigma-specific Stig1	10.8627	10.9504	10.6755	9.60627	9.43742	9.48481	9.30816	9.58537	8.84715	8.79641	8.88411	8.57871
VIT_05s0020g03650	Unknown protein	10.0892	9.91779	10.1513	9.10171	9.30676	9.30177	8.82956	8.78243	9.14446	8.90286	8.76658	8.84539
VIT_09s0070g00720	No hit	11.3082	11.4022	11.4481	11.061	10.9184	10.9305	10.8358	10.8627	10.8138	11.1113	10.9222	11.1239
VIT_02s0012g00660	Calcium-binding EF-hand	11.0792	11.035	10.9116	10.5548	10.5613	10.471	10.55	10.4376	10.4899	10.2354	10.2268	10.3497
VIT_05s0077g02100	Senescence-associated protein	11.9717	11.7573	12.0477	11.222	11.235	10.9661	11.2415	11.6226	11.205	11.1001	11.2587	11.5372
VIT_10s0071g00560	GRAM domain-containing protein / ABA-responsive	7.36618	7.21224	7.21183	6.46381	6.5167	6.54948	7.00137	7.03643	6.90569	6.43225	6.18921	6.11279
VIT_19s0090g00500	Unknown protein	9.69647	9.71522	9.90406	8.95135	9.06187	9.02346	8.40358	8.71946	8.71611	8.55431	8.54777	8.96918
VIT_08s0007g07550	GATA transcription factor 11	11.8144	11.7955	11.9666	12.376	12.2538	12.3026	12.5918	12.5815	12.6705	12.6923	12.6355	12.6337
VIT_18s0001g10500	Abscisic acid 8` hydroxylase (CYP707A2) (VvA8H-CYP707A2.3)	12.3787	12.2868	12.315	12.9068	12.8489	12.8849	11.7961	12.0322	11.9244	12.4442	12.3801	12.5607
VIT_04s0043g00820	Syntaxin 1B/2/3/4	8.55765	8.60178	8.58528	8.11974	8.23544	8.13634	6.7886	6.77059	6.8486	7.07252	7.08932	7.21863
VIT_00s0379g00050	Short-chain dehydrogenase/reductase (SDR)	6.75753	6.7712	6.80991	7.10533	7.07827	7.17238	6.7892	6.51091	6.83217	6.993	7.13946	7.35359
VIT_16s0013g01960	Chromosome condensation	11.5934	11.4888	11.5034	11.1517	11.082	11.2315	10.8529	10.9957	11.1948	10.6547	10.9642	10.8856
VIT_06s0004g00640	Accelerated cell death 1 ACD1	11.8243	11.888	11.9027	12.4146	12.3584	12.4458	11.8459	11.7422	11.9432	12.2996	12.0376	11.7186
VIT_06s0009g03740	Serine-glyoxylate aminotransferase	11.1418	11.1476	11.2609	11.5998	11.603	11.5299	11.0399	11.2797	11.2045	11.7743	11.6761	11.7512
VIT_01s0011g05360	High mobility group protein HMGI/Y-1	13.4674	13.4188	13.5358	13.242	13.1929	13.261	13.2502	13.3095	13.1607	13.1294	13.3705	13.2906
VIT_06s0061g01360	Unknown protein	11.7925	11.8887	11.6673	10.8577	10.9792	10.9227	10.149	10.3199	10.3329	9.92264	10.0934	10.3256
VIT_03s0063g01950	Unknown	9.48118	9.58272	9.65902	8.55825	8.85999	8.66657	8.73885	8.94068	9.00343	8.61581	8.58302	8.84123
VIT_06s0061g00570	Amino acid permease	14.0033	13.9403	13.9881	13.8147	13.8499	13.8437	13.9032	13.9716	13.847	13.9219	13.8829	13.9916
VIT_12s0059g01550	Triacylglycerol/steryl ester lipase	7.04475	6.99074	6.92195	6.47818	6.66948	6.53887	7.32574	7.17693	7.4342	7.0031	7.11502	7.30221
VIT_11s0016g02960	Glucan endo-1,3-beta-glucosidase 4 precursor	13.403	13.4241	13.3931	13.2976	13.3098	13.2568	13.3226	13.2912	13.2661	13.3322	13.2648	13.36
VIT_12s0035g02150	ferric reduction oxidase 7 FRO7	11.3339	11.4179	11.4225	11.9116	11.8219	11.8106	11.4803	11.6187	11.712	12.0408	12.1057	12.0349
VIT_01s0011g06430	NADPH-dependent codeinone reductase	10.2209	10.1573	9.99253	9.64194	9.48321	9.47755	9.65627	10.1274	10.2465	9.57272	9.8464	10.2612
VIT_03s0091g00390	Snakin-1	11.6527	12.1106	12.0255	10.4658	10.4799	10.2394	11.9731	12.1041	11.6772	10.9917	10.7385	11.229
VIT_06s0004g04270	Histone H2A.4 HTA12	14.5818	14.5958	14.6733	14.3852	14.3801	14.3175	14.3948	14.6454	14.4087	14.346	14.3883	14.5401
VIT_14s0108g00740	GASA4	13.772	13.8018	13.6928	13.2419	13.3685	13.2647	12.9107	12.8965	12.9505	12.6475	12.8427	12.9043
VIT_01s0011g05220	Phosphoethanolamine N-methyltransferase	11.789	11.7654	11.8038	11.5076	11.3987	11.4567	10.6251	10.9787	10.8779	10.8186	10.9212	10.7754
VIT_12s0134g00650	Anthocyanin 5-aromatic acyltransferase	12.2739	12.4316	12.2597	11.8692	11.9478	11.9869	11.2336	11.5176	11.1451	11.9319	11.6499	11.7163
VIT_12s0035g01910	Heat shock protein 18.2 kDa class II	11.9943	11.7227	11.7139	12.4655	12.8073	12.7361	9.69103	9.70377	10.3539	10.7301	10.3998	10.3919
VIT_02s0025g01870	NAC domain-containing protein (VvNAC72)	11.8223	11.6907	11.8635	12.1404	12.2281	12.2214	11.4442	11.4024	11.5152	11.8699	11.6472	11.7739
VIT_13s0067g01420	Cyclin 1b (CYC1b)	10.9342	10.9128	10.8681	10.6939	10.7539	10.7244	10.833	11.0089	11.1668	10.8928	11.2258	11.1753
VIT_10s0523g00020	Tyrosine specific protein phosphatase	11.674	11.6513	11.5493	11.0011	11.1397	10.9951	10.8125	10.8919	10.8408	10.5465	10.4682	10.6979
VIT_18s0001g13200	Cytokinin dehydrogenase 5 precursor	14.0314	14.096	14.0988	14.4964	14.4733	14.5235	14.7209	14.5361	14.7538	14.6065	14.6878	14.6093
VIT_05s0020g02480	Glutamine synthetase	13.0962	13.0973	13.0685	13.5283	13.431	13.4567	13.2085	13.1898	13.2372	13.4735	13.4285	13.3593
VIT_05s0102g00310	GUN4	13.5282	13.4968	13.5101	13.3961	13.426	13.3999	13.0511	13.22	13.1927	13.3694	13.3906	13.4393
VIT_02s0012g02820	Geraniol 10-hydroxylase	8.971	9.09798	8.71431	7.35101	7.56366	7.55179	9.15801	9.01117	9.02177	8.28973	8.17872	8.4817
VIT_19s0014g02500	Dynamin family protein	11.6142	11.4148	11.4375	10.7702	10.9796	10.8454	11.0286	11.314	11.1927	10.7762	11.0194	11.1698
VIT_00s0992g00030	Calmodulin-binding	12.5817	12.413	12.4652	11.7725	11.9331	11.9396	12.0626	11.9466	12.032	11.7355	11.9001	12.0383

## Sheet: Stage 1 AN
Gene_ID	Functional annotation	BO_C_1A	BO_C_1B	BO_C_1C	BO_PFD_1A	BO_PFD_1B	BO_PFD_1C	AN_C_1A	AN_C_1B	AN_C_1C	AN_PFD_1A	AN_PFD_1B	AN_PFD_1C
VIT_07s0005g06360	E3 ubiquitin-protein ligase PRT1	12.4049	12.365	12.3863	12.3569	12.3765	12.2378	12.0626	12.0552	11.9963	12.2437	12.2403	12.2058
VIT_16s0050g00110	Unknown protein	8.25629	8.56072	9.05478	8.86261	8.86182	8.81597	8.59408	8.59218	8.60709	8.7573	8.74818	8.79169
VIT_18s0001g14900	La domain-containing protein	12.1028	12.9332	12.7933	13.3671	13.5195	13.3739	13.33	13.3307	13.3884	13.4752	13.4623	13.4987
VIT_15s0048g01410	NTMC2T4/NTMC2TYPE4; NTMC2T4/NTMC2TYPE4	13.5711	13.6534	13.4656	13.8212	13.791	13.7056	13.8992	13.9104	13.9012	13.8701	13.8689	13.8564
VIT_19s0014g01660	Stage III sporulation protein AA	11.1952	11.3944	11.5673	11.4454	11.4581	11.5933	11.4454	11.4253	11.527	11.2564	11.2495	11.1999
VIT_12s0057g00980	Phytochrome defective C (PHYC)	12.0561	11.794	12.0124	11.8628	11.9024	12.1441	11.9307	11.9824	11.9615	11.6114	11.6268	11.6398
VIT_18s0001g15450	Alcohol dehydrogenase 3	12.8359	12.7594	12.9465	12.847	12.9564	12.7618	12.7911	12.8202	12.7718	12.6205	12.6539	12.6579
VIT_15s0045g00920	R protein PRF disease resistance protein	7.73053	7.51901	7.40732	7.40583	7.66137	7.3701	8.35611	8.22606	8.32992	7.62741	7.65897	7.55777
VIT_13s0074g00620	Kelch repeat-containing protein	12.3027	12.4852	12.1981	12.326	12.531	12.3053	12.5858	12.6055	12.6423	12.4623	12.4461	12.4278
VIT_16s0022g02470	Cationic peroxidase	8.13684	8.38943	8.65958	7.88762	8.06467	8.25449	8.39557	8.2624	8.29837	7.95435	7.79672	7.91043
VIT_04s0023g00170	Unknown	9.70996	10.1296	10.1194	10.0114	10.1928	10.2729	10.5631	10.4971	10.5681	10.3727	10.3258	10.3378
VIT_14s0108g00040	Structure-specific recognition protein 1 SSRP1	12.5036	12.7421	12.5287	12.9443	12.9423	12.8921	12.9891	12.9941	12.9738	12.908	12.8947	12.9148
VIT_09s0002g07500	Hydrolase, alpha/beta fold	8.91237	9.58028	9.66396	9.80781	9.4779	9.85584	9.27532	9.23677	9.30679	9.4869	9.52219	9.55264
VIT_04s0008g00330	Clavata1 receptor kinase (CLV1)	10.4022	9.8226	10.432	9.68068	9.5031	10.1391	10.5225	10.3702	10.439	9.81504	9.73044	9.87068
VIT_15s0107g00200	No hit	8.18154	8.80944	9.28684	9.16471	9.21822	9.37015	9.2638	9.31962	9.18568	9.75031	9.61956	9.63323
VIT_13s0047g00300	No hit	9.37488	9.56144	10.0959	11.1391	10.643	9.95818	11.2293	11.1796	11.1561	11.4018	11.4623	11.4106
VIT_13s0074g00100	3-phosphoinositide-dependent protein kinase	11.227	11.5216	11.594	11.6706	11.7073	11.8041	12.2073	12.1956	12.1864	12.08	12.0711	12.104
VIT_01s0010g00330	Clavata1 receptor kinase (CLV1)	10.7171	10.5572	10.6218	10.893	10.915	10.8655	10.7345	10.7729	10.8045	10.5743	10.6254	10.6098
VIT_00s1674g00010	4-nitrophenylphosphatase	11.3593	11.7187	11.7337	11.9049	11.9751	12.0141	11.8083	11.7696	11.8381	12.1051	12.0707	11.9934
VIT_15s0045g00640	R protein PRF disease resistance protein	7.67502	7.48657	6.20764	7.17723	7.10624	7.49298	7.65439	7.61022	7.82211	6.85019	6.7668	6.50765
VIT_13s0064g00720	Unknown protein	11.7228	12.0041	12.1402	12.1006	12.0453	11.9509	12.0514	12.0489	12.0426	11.9407	11.9538	11.9227
VIT_06s0004g01450	Lipoxygenase (LOX2)	11.6003	11.647	11.7816	12.2059	12.0334	12.1843	10.9635	10.8458	10.9298	11.3339	11.3244	11.2627
VIT_18s0072g00130	No hit	10.1879	10.7854	9.90305	9.40358	9.47135	9.37456	10.172	10.2836	10.3244	9.8717	9.87822	9.97851
VIT_04s0008g00440	Clavata1 receptor kinase (CLV1)	9.47284	9.62761	10.2418	9.29238	9.00755	9.20014	10.5645	10.5177	10.679	9.67068	9.67705	9.7324
VIT_15s0045g00980	R protein PRF disease resistance protein	8.48492	7.88613	8.35362	8.14047	8.08731	8.28414	9.75941	9.47326	9.43906	8.75153	8.39916	8.64494
VIT_09s0002g00420	Senescence-associated protein	10.1337	10.1182	9.88255	9.28771	9.40423	10.0425	10.1913	10.435	10.2535	11.0615	11.0311	10.8223
VIT_07s0197g00130	Disease resistance protein (TIR-NBS-LRR class)	12.4909	12.7799	12.8326	13.0525	12.7156	13.0569	13.3602	13.304	13.1973	12.9865	12.8988	12.9639
VIT_09s0054g01770	Oxidoreductase/ transcriptional repressor	12.1129	12.2507	12.7326	13.1054	13.0484	12.9565	13.1332	13.1414	13.087	13.2833	13.2505	13.2549
VIT_03s0038g03950	Phosphate carrier protein	6.61647	7.11501	7.55981	8.43012	8.2359	7.99126	7.26527	7.03763	7.26919	8.30221	8.17828	8.38326
VIT_04s0008g02170	DCL3 (DICER-like 3)	11.5774	11.8468	11.6308	11.7858	11.9122	11.7184	11.8617	11.8773	11.8876	11.7877	11.7514	11.7907
VIT_04s0023g02130	1,4-beta-mannan endohydrolase	13.2382	13.495	13.3793	13.0553	13.192	13.4012	13.2403	13.1901	13.2413	12.9857	13.0284	13.0574
VIT_17s0000g09100	Copper amine oxidase	13.358	13.4089	13.1604	13.2653	13.3667	13.0721	13.6966	13.6378	13.6345	13.509	13.519	13.4793
VIT_12s0028g01690	WRKY DNA-binding protein 65	10.9476	10.5781	10.5432	9.97989	10.3209	10.4421	10.548	10.4908	10.504	9.8621	9.75467	9.82708
VIT_07s0005g01550	Polygalacturonase PG1	6.17175	6.29092	6.21731	6.45442	6.04118	6.25902	7.47509	7.4261	7.50633	7.21427	7.20744	7.10274
VIT_06s0004g05090	Zinc finger (C3HC4-type ring finger)	12.9855	12.3213	12.7391	12.6933	12.6629	12.8546	13.2988	13.101	13.3821	12.5314	12.3701	12.5773
VIT_10s0003g04210	Lipase class 3	7.95725	6.48115	6.57398	5.74855	6.29847	7.53952	8.87806	8.98368	9.43927	7.82925	7.25804	7.4414
VIT_15s0046g01570	Acidic endochitinase (CHIB1)	9.73115	9.7419	10.2722	9.59337	9.60013	9.83342	9.56694	9.62053	9.69619	9.14989	9.16942	9.33223
VIT_17s0000g02230	TIFY gene family (VvJAZ11)	11.3881	11.6361	11.9466	11.8882	11.9674	12.173	11.6136	11.6363	11.5836	11.946	11.984	11.9609
VIT_18s0001g02750	Unknown protein	12.8407	12.8442	12.6853	12.4424	12.4387	12.5945	12.7608	12.7206	12.677	12.4927	12.5372	12.5487
VIT_01s0010g02980	Calcium-binding protein CML	5.95477	5.90385	6.08404	5.42676	5.68568	5.7275	6.14735	6.03531	6.16372	5.1215	5.13892	5.2307
VIT_06s0009g02850	Cytochrome P450, family 79, subfamily A, polypeptide 2	9.27023	9.40186	10.3326	10.3941	10.076	10.17	9.68961	9.59787	9.58345	10.2529	10.2535	10.151
VIT_05s0020g04940	NBS-LRR type disease resistance protein	6.1994	6.14259	6.65574	6.62866	6.46054	6.50442	7.70265	7.67312	7.57198	6.97584	7.02603	7.03017
VIT_00s0878g00020	Stachyose synthase precursor	11.1387	12.1029	11.9257	12.1735	12.0476	11.7998	11.9414	11.8937	11.8674	12.0963	12.1302	12.0759
VIT_08s0007g07330	No hit	13.2552	13.2137	12.727	13.0499	13.1209	12.9341	12.4563	12.556	12.5062	12.7828	12.7271	12.838
VIT_09s0096g00010	Disease resistance protein (NBS-LRR class)	9.13546	9.4191	9.71137	9.50791	9.50337	9.58013	10.3895	10.2799	10.4325	9.80619	9.71064	9.73931
VIT_17s0000g03390	Calmodulin binding protein	6.40906	7.16724	7.09778	7.46442	7.12501	7.55325	9.05519	8.86979	9.14342	7.91043	8.04532	8.30335
VIT_14s0060g00910	Metallopeptidase M24	11.6134	11.8035	11.7777	11.603	11.614	11.763	11.5383	11.5497	11.6101	11.367	11.424	11.3991
VIT_00s0385g00020	Linalool synthase (VvTPS60)	8.59144	8.41945	8.1357	8.66204	8.67669	8.51377	7.10682	7.04077	7.19775	7.92737	7.71656	7.80885
VIT_06s0004g06270	GDP-mannose transporter	7.09561	8.32671	8.48944	8.15599	7.94153	8.14221	7.44368	7.47986	7.60145	7.06959	6.96494	6.83409
VIT_16s0050g00410	Photoassimilate-responsive protein PAR-1a	5.98972	6.75454	6.8774	6.57	6.60654	6.71765	7.86741	7.96209	8.22883	7.21919	6.98909	7.20649
VIT_16s0050g01600	UDP-glycosyltransferase 88A4	12.5753	12.6036	12.6013	12.3725	12.4405	12.3517	11.8654	11.9301	11.9015	12.0302	12.0355	12.004
VIT_08s0058g01390	WRKY Transcription Factor (VvWRKY25)	8.90457	9.31345	9.66803	9.25581	8.98164	9.23444	11.9874	12.1316	12.2333	11.3571	11.3931	11.5802
VIT_06s0009g02930	Cytochrome P450, family 79, subfamily A, polypeptide 2	9.0283	8.65299	9.67006	9.77049	9.46831	9.68249	9.32939	9.16099	9.21271	9.83964	9.91205	9.96385
VIT_05s0049g01760	Proton gradient regulation 5 (PGR5)	12.0681	12.1735	11.6295	12.0829	12.0677	11.9355	11.9603	12.0405	12.0292	12.1852	12.1672	12.2304
VIT_11s0118g00510	Ubiquitin-associated (UBA)/TS-N domain-containing	11.1132	11.6788	11.2132	11.314	11.2917	11.354	11.5813	11.5808	11.6275	11.4432	11.413	11.4752
VIT_13s0019g00480	Zinc finger (C2H2 type) family	6.76556	6.96991	6.77235	6.59637	6.24069	7.07534	8.15497	8.22799	8.53417	6.71042	6.86417	6.96061
VIT_04s0079g00220	Steroid sulfotransferase	6.25288	7.05437	6.84383	6.88964	6.59133	6.99516	6.94395	6.82396	6.98923	6.21525	6.46982	6.20764
VIT_08s0007g01070	DC1 domain-containing protein	5.88605	4.9391	5.36685	5.25334	5.71659	5.37191	6.95821	7.31181	7.03832	6.29361	6.02465	6.25786
VIT_15s0048g02070	BON2-associated protein (BAP2)	9.05152	9.09541	8.71326	8.67503	8.65082	9.27949	10.7649	10.6562	11.0539	9.47435	9.34413	9.76693
VIT_14s0066g00850	Nitrate transporter2.5	10.4268	10.3288	11.0025	11.4512	11.2588	11.0318	10.4158	10.4014	10.4894	10.8804	10.8478	10.9822
VIT_11s0016g01190	Auxin-independent growth promoter	12.7735	12.8209	12.6422	12.8024	12.6961	12.8597	12.9519	12.9736	12.9372	13.0533	13.0319	13.0354
VIT_14s0108g01000	Calcium-binding EF hand	10.5529	10.2856	9.90379	10.0422	10.1867	10.9076	11.0539	10.8434	11.2931	9.8752	9.54337	10.0006
VIT_16s0022g00840	Invertase/pectin methylesterase inhibitor	7.98883	8.72076	8.44632	8.71945	8.67786	8.86411	8.45101	8.58088	8.495	9.10139	9.17839	9.32935
VIT_04s0008g00420	Clavata1 receptor kinase (CLV1)	7.57741	7.72032	8.45177	7.88974	7.4601	7.95603	9.38179	9.11018	9.26527	8.46987	8.405	8.45387
VIT_02s0033g00320	PRLI-interacting factor L	11.31	11.4745	11.5756	11.6548	11.6713	11.552	11.5107	11.4757	11.5037	11.3553	11.3573	11.3993
VIT_18s0001g15150	Unknown protein	10.2443	9.80268	10.209	10.2704	10.3801	9.97393	11.2625	11.1807	11.4184	10.6601	10.3659	10.3429
VIT_15s0048g00940	ATP-dependent DNA helicase 2 subunit 2	8.90492	9.52089	9.29546	9.09724	9.21625	9.33602	9.22837	9.18519	9.27052	9.03318	9.06934	9.02389
VIT_00s0211g00100	Glycine hydroxymethyltransferase	10.4689	11.2021	11.6476	12.5641	12.3951	12.1128	10.5508	10.6367	10.703	11.8428	11.6974	11.7209
VIT_04s0023g02400	SEC14 cytosolic factor	8.43927	7.44346	7.57768	7.10069	7.15161	7.71444	7.26896	7.27464	7.35437	6.85092	7.00455	6.9798
VIT_09s0002g01020	Cation exchanger (CAX9)	12.4859	12.3859	12.3655	12.2448	12.0652	12.0887	12.2829	12.2272	12.2554	11.9896	11.9466	12.0106
VIT_12s0057g00400	Threonyl-tRNA synthetase / threonine--tRNA ligase	12.9286	12.7294	13.0261	13.0665	13.1165	13.0832	12.8512	12.8837	12.867	13.0944	13.0841	13.0765
VIT_08s0007g03070	Pentatricopeptide (PPR) repeat-containing protein	9.14433	8.89085	9.31236	9.43117	9.29374	9.20045	9.31459	9.27923	9.28805	9.37461	9.40088	9.36683
VIT_01s0011g04550	Unknown protein	12.7943	12.6975	12.3754	12.1747	12.1974	12.6413	13.154	13.2412	13.4026	12.1861	11.8816	12.3415
VIT_04s0008g06640	Endomembrane protein 70, TM4 ;	13.8962	13.963	14.3506	14.2376	14.1479	14.0848	14.3109	14.3167	14.3	14.2736	14.2616	14.2656
VIT_09s0096g00880	Transferase	9.37095	9.55663	9.70683	9.86172	10.0046	10.2839	8.61389	8.60345	8.8182	9.66024	9.56422	9.37797
VIT_14s0060g01790	Unknown protein	10.5544	10.2864	9.93642	9.56695	9.67148	9.61446	8.63236	8.70099	8.78695	7.94814	8.06618	7.79831
VIT_09s0054g00110	No hit	8.86438	9.933	8.52126	9.32019	9.38661	9.44796	9.45473	9.28144	9.32836	8.81397	8.5527	8.76811
VIT_07s0031g02790	Unknown	10.4004	10.9559	11.041	10.5873	10.5952	10.8214	10.8337	10.7315	10.8398	10.4056	10.4546	10.5262
VIT_00s0211g00160	Serine hydroxymethyltransferase 1	10.4594	11.14	11.5744	12.537	12.1977	12.0094	10.5437	10.6479	10.6544	11.8701	11.7817	11.7543
VIT_06s0009g03000	Flavonoid 3',5'-hydroxylase	11.2616	11.0611	11.7193	12.1104	11.7825	11.7711	11.3068	11.3645	11.4858	12.1927	12.086	12.1523
VIT_10s0003g02190	Nodulin MtN3 family	9.12806	9.78146	9.91473	9.81338	9.73687	9.38673	10.4816	10.5212	10.5319	10.809	10.8658	10.8455
VIT_19s0085g00380	Phosphoglycerate kinase	13.8747	13.71	13.8009	13.9991	14.0404	14.0801	13.9286	14.0039	13.9417	14.241	14.2061	14.1434
VIT_18s0041g01290	Serine/threonine-protein kinase CCR4	9.18682	9.17286	9.5621	9.7253	9.49154	10.074	11.8837	11.4839	11.7887	10.0731	9.79296	10.4842
VIT_18s0001g09240	No hit	8.42789	8.01478	9.14971	8.40006	8.3593	8.62319	8.25721	8.09639	8.42517	7.29967	7.39164	7.50253
VIT_08s0056g01070	MATE efflux family protein	11.8731	12.1471	11.9301	12.593	12.4319	12.3235	11.8183	11.9332	11.8677	12.2955	12.3429	12.3039
VIT_09s0002g08420	Unknown	13.7108	13.5648	13.5975	13.4724	13.5695	13.6696	13.5334	13.5011	13.5973	13.3219	13.3514	13.3788
VIT_19s0014g02120	Metallothionein	9.13656	9.82681	9.4872	9.27177	9.42621	9.74728	11.1056	11.2126	11.4303	10.2518	9.96819	10.4704
VIT_01s0026g01030	Zinc finger (C3HC4-type ring finger)	11.7963	11.1595	11.8801	11.6779	11.8387	11.934	12.3296	12.0912	12.5346	11.3248	11.043	11.456
VIT_18s0001g13380	Papain cysteine proteinase isoform I	11.6835	11.7579	11.6027	11.5145	11.5993	11.4493	11.2932	11.1167	11.2389	10.2384	10.2888	10.5035
VIT_18s0001g01020	V-type H+-transporting ATPase subunit B	13.7243	13.8365	13.8425	13.9836	14.017	13.8945	13.9045	13.9156	13.9027	13.9482	13.9401	13.9483
VIT_01s0011g03980	Wall-associated kinase	8.9621	8.6058	8.5018	8.28893	8.24502	8.40165	8.99067	8.92791	8.9462	8.76333	8.76456	8.70563
VIT_07s0031g02570	CTV.22	9.65892	10.0555	10.1097	10.1503	10.2462	10.2615	10.6221	10.5631	10.6174	10.3642	10.4503	10.4068
VIT_02s0012g02720	RPM1 (resistance to p. syringae pv maculicola 1)	7.18236	7.30851	7.26186	7.3082	7.59754	7.81868	8.36697	8.24396	8.52237	7.46859	7.50036	7.69804
VIT_07s0031g01010	L-ascorbate oxidase	8.67562	7.95051	8.43747	8.21215	7.77947	8.23309	9.49611	9.55911	9.60883	9.18781	9.18616	9.16933
VIT_14s0066g02610	Unknown	11.4298	11.7148	11.2888	11.1855	11.3211	11.4009	12.2327	12.3262	12.3229	11.4158	11.3511	11.6015
VIT_18s0001g09230	Salt tolerance zinc finger	12.8108	12.3229	12.0623	12.5866	12.6538	13.1886	13.3291	13.2535	13.6044	12.2477	12.0936	12.4469
VIT_02s0087g00650	Nod factor	11.2522	11.1716	11.6414	11.7061	11.6241	11.4954	11.4751	11.4762	11.4636	11.3888	11.3936	11.4002
VIT_10s0003g01650	Unknown	9.45186	9.27187	9.16851	8.8662	8.98544	9.20105	10.5467	10.5589	10.9148	9.46335	8.94677	9.37198
VIT_14s0060g01830	Unknown protein	11.62	11.6178	11.3332	10.9531	10.9024	10.7346	11.2029	10.8937	10.9562	10.019	10.3067	10.1346
VIT_05s0020g03220	S-receptor kinase	10.4223	10.179	10.3932	9.43144	9.60274	9.55222	10.727	10.606	10.4727	10.0445	9.82424	9.79614
VIT_11s0052g01640	flavonol 3-O-glucosyltransferase	8.35282	8.7189	9.363	9.69481	9.42885	9.24563	8.09637	8.04385	8.14148	8.50608	8.63611	8.56792
VIT_17s0000g07370	EDS1 (Enhanced disease susceptibility 1)	10.4943	10.2561	10.2507	9.70538	9.85572	10.0384	10.9716	10.8514	10.993	10.4358	10.1736	10.2753
VIT_12s0028g01640	S-receptor kinase	11.4702	11.2634	11.5899	11.6075	11.6189	11.6172	12.7693	12.6346	12.8478	12.1776	12.0113	12.0641
VIT_18s0072g01090	TIR-NBS-LRR type R protein 7	10.0759	11.1785	9.92433	10.3669	10.3916	10.555	9.10413	9.11503	9.15943	9.46717	9.46155	9.38769
VIT_18s0166g00190	U-box domain-containing protein	11.2916	10.8864	10.7425	10.8424	10.7745	11.3008	12.2255	11.981	12.4946	10.6531	10.474	10.6254
VIT_07s0031g01070	Ascorbate oxidase	9.35502	8.45877	9.37356	9.01289	8.66552	9.0538	10.7672	10.5915	10.7966	9.96242	9.80356	9.92415
VIT_14s0060g01050	Pentatricopeptide (PPR) repeat-containing protein	9.3751	8.81866	9.17159	9.2116	8.99564	9.20235	8.05041	8.07337	8.13077	8.26235	8.28894	8.31515
VIT_04s0023g03880	Unknown	13.0165	13.0068	12.3903	12.9645	12.8854	12.9397	12.9954	12.9992	13.002	12.8549	12.8397	12.87
VIT_06s0009g03050	flavonoid 3',5'-hydroxylase m (F3'5'Hm) [Vitis vinifera]	12.071	11.848	12.4714	12.6159	12.3357	12.4236	11.7353	11.6529	11.6929	12.3054	12.3455	12.1815
VIT_02s0012g01590	Unknown protein	8.63828	7.91321	8.01381	7.73067	7.88715	7.94426	8.9437	9.07125	9.16114	8.50321	8.60745	8.43041
VIT_12s0059g01300	Unknown protein	10.8621	11.1974	11.9853	11.7366	11.7328	11.6981	12.4998	12.5197	12.5613	12.3878	12.4129	12.3622
VIT_11s0016g00910	Cation exchanger (CAX9)	12.7795	12.1708	12.3433	11.986	12.217	12.1549	12.403	12.5043	12.6489	12.0063	11.7913	11.9351
VIT_04s0008g07190	No hit	10.6341	9.00559	9.22464	8.93798	9.85445	10.0551	9.59338	9.44432	9.52468	9.2202	9.05001	9.13988
VIT_11s0052g01630	Flavonoid 3-O-glucosyltransferase	10.0148	10.0664	10.6016	11.3005	10.9985	10.9167	9.23252	9.37415	9.46403	10.072	10.0598	10.2573
VIT_05s0020g01090	Basic Leucine Zipper Transcription Factor (VvbZIP15)	9.3767	9.9195	10.3075	10.4333	10.3699	10.2946	10.1191	10.2296	10.2082	10.5087	10.4575	10.5966
VIT_12s0028g01150	Protein TRANSPARENT TESTA 12	12.8454	12.9334	12.9008	13.0597	12.9452	13.0527	12.6553	12.7634	12.6743	13.108	13.2538	13.2022
VIT_06s0009g03110	Flavonoid 3',5'-hydroxylase [Vitis vinifera]	12.096	11.7289	12.3835	12.5271	12.2226	12.2059	11.7616	11.6825	11.5457	12.3649	12.4135	12.2159
VIT_07s0031g02130	Serine/threonine-protein kinase SRPK1	12.7314	12.6827	12.8515	13.047	12.9625	13.074	13.251	13.2367	13.2665	13.1791	13.1759	13.1569
VIT_00s0620g00010	Triacylglycerol lipase	11.5239	11.0395	11.4607	11.4364	11.4478	11.7747	12.2182	12.0283	12.2334	10.2229	10.3263	10.6266
VIT_14s0108g00830	myb domain protein 94	12.5284	12.318	12.4926	12.3729	12.3487	12.202	12.58	12.552	12.5686	12.4379	12.4213	12.4113
VIT_06s0004g04580	Protein kinase family protein	11.9433	11.7418	11.7681	11.8599	11.7706	11.8939	12.3951	12.3498	12.4344	12.1754	12.1625	12.208
VIT_08s0105g00190	U-box domain-containing protein	11.0779	10.7238	11.0848	10.9387	11.1307	11.5554	13.4981	13.3609	13.805	12.0999	11.6311	12.1958
VIT_10s0071g00470	GRAM domain-containing protein / ABA-responsive	10.3847	9.9014	9.82997	8.91714	9.18132	9.24019	9.86298	9.71612	9.76492	9.23304	9.17061	9.02476
VIT_00s0211g00120	Glycine hydroxymethyltransferase	11.4276	11.969	12.0465	12.7707	12.5525	12.4162	10.8031	10.8922	10.8495	12.0465	11.8345	12.0223
VIT_05s0077g02180	Chalcone reductase	6.77408	6.67495	6.73021	6.9782	7.24771	6.81841	7.00424	7.01306	6.9702	6.76124	6.84811	6.80546
VIT_06s0004g04950	Scarecrow-like transcription factor 14 SCL14	9.80989	9.77182	9.79541	9.64898	9.69651	9.91782	11.2492	11.1196	11.3518	10.4057	10.1468	10.3801
VIT_13s0064g01120	No hit	9.65955	9.99626	9.06053	9.00911	9.0648	9.09518	10.1885	10.3422	10.4975	9.52735	9.26361	9.57988
VIT_01s0011g02660	No hit	7.01788	8.35125	7.71073	7.67962	7.37976	7.66084	8.74391	8.73538	8.98262	8.08094	7.60942	7.70172
VIT_08s0105g00180	U-box domain-containing protein	11.0534	10.8243	11.1632	11.0231	11.0493	11.5183	13.5066	13.2975	13.703	12.1462	11.6316	12.1308
VIT_00s0309g00090	Expansin (VvEXLB3)	9.82571	6.83769	6.60736	5.94214	7.27295	7.9693	6.20316	6.00775	6.14961	5.35053	5.29181	5.21376
VIT_14s0068g00740	Avr9/Cf-9 rapidly elicited protein 146	11.7247	11.2207	11.4695	10.8546	11.1216	11.2326	11.3486	11.4095	11.4288	11.0517	11.0486	11.1831
VIT_08s0007g08520	Unknown protein	11.9747	12.0118	11.4757	11.3514	11.3179	11.6132	11.907	12.1647	12.285	11.1083	10.7976	11.2263
VIT_14s0068g00030	feronia receptor-like kinase	11.8532	11.419	11.9402	11.6083	11.6872	11.8997	12.4676	12.3844	12.4993	11.9991	11.9405	11.9647
VIT_04s0008g02920	Desiccation protein PCC13-62 precursor	12.9112	12.7172	12.9212	12.9289	12.9348	12.9629	12.8719	12.9306	12.9243	13.0637	13.0786	13.045
VIT_18s0001g05060	2,3-bisphosphoglycerate-dependent phosphoglycerate mutase	11.1505	11.3584	11.9114	12.1881	12.054	12.1915	11.3458	11.4113	11.4688	11.8174	11.9542	11.924
VIT_08s0007g05010	Unknown protein	12.5266	12.5298	12.6262	12.8244	12.7543	12.9196	12.1244	12.0472	12.0818	12.3842	12.4614	12.4212
VIT_08s0058g00690	WRKY Transcription Factor (VvWRKY24)	8.18454	9.04638	9.19693	9.55548	9.4452	9.9862	11.881	11.7763	11.7032	10.8195	10.656	10.796
VIT_17s0000g07420	EDS1 (Enhanced disease susceptibility 1)	9.91742	9.80016	9.59512	9.27965	9.45325	9.24731	10.5316	10.3916	10.3925	10.0055	9.77611	9.84268
VIT_17s0000g06340	putative MADS-box type delta 2b (VviMADSD2b)	10.2301	10.8022	10.7765	10.6406	10.6448	10.8899	11.349	11.3372	11.346	11.0214	11.0932	11.0868
VIT_00s0317g00030	Unknown protein	8.31395	9.46461	8.77433	7.1017	7.24343	7.78035	9.43781	9.55913	9.2754	7.98537	8.15348	8.26816
VIT_03s0097g00710	Glutamyl-tRNA reductase 1	11.2662	11.0888	11.5592	11.7119	11.6416	11.8265	12.3978	12.3572	12.5866	11.8017	11.5485	11.8147
VIT_08s0105g00430	Omega-3 fatty acid desaturase, chloroplast precursor	12.3444	12.3149	12.4065	12.654	12.5533	12.7006	12.4662	12.5067	12.4335	12.6762	12.8052	12.7151
VIT_03s0063g00340	No hit	6.92668	7.01562	6.86109	7.5679	7.33439	7.14998	8.76498	8.7285	8.76498	9.09825	9.12912	9.17646
VIT_18s0001g13390	Papain cysteine proteinase isoform II	10.2818	9.86457	9.75615	9.51274	9.85057	9.60377	8.87166	8.72075	8.93634	8.06529	7.98553	7.86802
VIT_10s0003g04470	ABC Transporter (VvMRP20 - VvABCC20)	10.4678	10.6536	10.4597	10.6653	10.6106	10.7576	10.7289	10.8095	10.7372	10.9845	10.9163	10.9731
VIT_05s0020g03240	S-receptor kinase	7.91974	7.91299	9.00435	8.37762	8.27719	8.01199	10.8179	10.498	10.7521	9.9266	9.64576	9.83501
VIT_06s0009g02840	Flavonoid 3',5'-hydroxylase(F3'5'H)	13.3444	13.1624	13.5835	13.5488	13.5004	13.639	13.0251	13.0583	12.9884	13.4281	13.5489	13.4367
VIT_00s0211g00090	Serine hydroxymethyltransferase 2	11.4596	11.5367	11.288	12.133	12.0328	12.0935	10.1637	10.1033	10.3945	11.4357	11.2904	11.0427
VIT_05s0029g00210	Ubiquitin-specific protease 2 (UBP2)	11.7155	11.7355	11.9483	11.9351	11.9555	11.8875	11.8567	11.8511	11.8824	11.7329	11.7698	11.7558
VIT_04s0023g02380	R protein MLA10	10.0585	9.895	10.1239	10.0565	10.0168	10.264	11.3485	11.1851	11.4685	10.692	10.5009	10.6385
VIT_16s0098g00600	No hit	13.5768	13.4939	13.2819	13.3338	13.4762	13.339	12.7585	12.7654	12.7135	13.1074	13.0115	13.0711
VIT_04s0044g00820	S-receptor kinase	7.67	6.22304	6.45627	6.37751	6.85094	6.59876	8.21766	8.39349	8.25071	7.64292	7.62817	7.65369
VIT_18s0001g05840	RNA recognition motif (RRM)-containing protein	10.1912	10.2565	10.3596	10.5822	10.7348	10.867	11.6768	11.6336	11.7317	11.4636	11.3673	11.4271
VIT_18s0001g12330	No hit	11.1329	11.1395	11.5124	10.7071	10.6076	10.5628	10.9694	11.1691	11.0886	10.3212	10.1726	10.3122
VIT_11s0052g00100	basic helix-loop-helix (bHLH) family	12.3718	12.4931	12.2726	12.144	11.9831	12.4741	13.286	13.3326	13.2953	13.0038	12.9511	12.9653
VIT_10s0116g01540	Aminomethyltransferase	13.7206	13.523	13.6109	13.9687	13.9165	13.7236	13.5612	13.5656	13.6121	13.8222	13.8218	13.7777
VIT_06s0009g02860	flavonoid 3',5'-hydroxylase f (F3'5'Hf) [Vitis vinifera]	12.355	12.0681	12.4946	12.5967	12.4041	12.5102	11.8916	11.7591	11.8041	12.3784	12.3902	12.2234
VIT_16s0013g00980	ERF/AP2 Gene Family (VvERF082)	12.4615	12.3769	12.3683	12.5616	12.4231	12.8425	12.7239	12.565	12.7279	11.9183	11.695	11.9952
VIT_07s0141g00570	Photosystem II reaction centre W (PsbW)	13.7163	13.8745	13.5351	13.5708	13.5005	13.671	13.4936	13.4975	13.471	13.7256	13.7394	13.8045
VIT_05s0062g00640	UDP-glucose:flavonoid 7-O-glucosyltransferase	10.0463	9.93716	10.2455	10.5823	10.5732	10.5415	8.87797	8.95805	8.51718	10.163	9.82783	9.93181
VIT_13s0064g00900	Unknown protein	9.27058	9.86113	9.3983	9.48798	9.78081	9.76921	8.72293	8.81924	9.08174	9.80289	9.55558	9.6892
VIT_00s0372g00100	(+)-delta-cadinene synthase isozyme A	6.70088	6.94946	7.1715	7.57987	7.52893	7.42577	6.16172	6.15956	6.04313	6.77621	6.65182	6.51803
VIT_13s0019g01130	DC1 domain-containing protein	12.2815	12.144	12.3588	12.602	12.59	12.903	13.3641	13.3315	13.4502	12.9058	12.7706	12.9171
VIT_15s0046g01140	WRKY Transcription Factor (VvWRKY47)	11.3157	10.8512	11.3654	11.5452	11.556	11.9858	13.2298	13.0877	13.3011	12.4915	12.3684	12.5841
VIT_03s0038g00690	Zinc finger (B-box type)	11.7259	11.7983	11.6077	11.1569	11.2546	11.3767	11.439	11.4626	11.4855	11.188	11.1142	11.1964
VIT_15s0021g02790	ATELC/ELC	11.832	11.6251	12.1355	11.7023	11.7958	12.0174	12.2582	12.3031	12.4308	11.4182	11.1627	11.4656
VIT_11s0016g03000	Phosphoinositide 3-kinase regulatory subunit 4	12.2718	12.3891	12.4008	12.0718	12.1221	12.0878	12.1625	12.2341	12.1737	11.9687	12.0012	11.9557
VIT_10s0071g00500	GRAM domain-containing protein / ABA-responsive	10.4187	10.1371	9.5884	9.09163	9.39607	9.05269	9.05114	9.27015	9.24162	8.72328	8.74103	8.59417
VIT_15s0021g02070	Unknown protein	9.34315	9.07795	9.03307	9.78026	9.55891	9.70835	8.40961	8.38891	8.6031	9.31475	9.39478	9.25623
VIT_06s0004g06840	Protein phosphatase 2C (VvPP2C-5)	11.0807	11.3331	11.2216	11.5062	11.5336	11.7698	12.8663	12.6348	13.1031	11.4209	11.1052	11.7198
VIT_16s0050g02400	ERF/AP2 Gene Family (VvERF054)	10.8038	10.1635	10.7166	10.5614	10.7854	11.0628	11.1555	11.0254	11.4078	10.4038	10.2797	10.5161
VIT_01s0026g00300	Zinc finger (C3HC4-type ring finger)	11.4047	11.1971	11.511	11.098	10.8783	10.8381	11.4259	11.3608	11.4145	11.1628	11.1458	11.214
VIT_06s0009g03670	F-box family protein	11.1099	10.6876	11.1067	9.86865	9.98615	10.6614	12.1752	12.0345	12.1205	10.7657	10.4293	10.7728
VIT_17s0119g00110	GRAM domain-containing protein / ABA-responsive	9.95554	10.3097	10.1992	9.84752	9.93773	10.0047	10.8856	10.8444	10.9484	10.5086	10.4734	10.5488
VIT_03s0017g01400	Adhesive/proline-rich protein	7.88588	8.69364	8.13507	7.83287	7.66384	8.34507	10.3108	10.2583	10.6177	9.49146	9.37421	9.6043
VIT_16s0013g01120	ERF/AP2 Gene Family (VvERF092)	10.6436	11.0667	10.1683	11.0041	11.2284	11.5986	11.9345	11.8364	12.116	11.1871	10.8307	11.1776
VIT_19s0015g02500	CYP72A1	12.095	12.0722	12.4046	12.5554	12.6845	12.4666	11.9029	11.7804	11.8753	12.3267	12.3097	12.1872
VIT_14s0030g00190	Unknown protein	8.47207	9.32495	9.18127	9.54796	9.46064	9.91752	9.46972	9.31153	9.39886	10.1215	10.1476	10.1691
VIT_04s0044g00130	Unknown protein	11.1152	11.5383	11.3653	11.1113	11.2997	11.4997	11.6541	11.6488	11.5495	11.355	11.3095	11.4074
VIT_08s0007g05520	Pentatricopeptide (PPR) repeat	11.0209	11.0811	11.8145	11.6242	11.4882	11.3325	11.9558	11.8901	11.8901	11.6134	11.683	11.7176
VIT_01s0011g05670	Nudix hydrolase 18	12.8342	12.9498	12.7298	12.4925	12.6647	12.9816	13.6875	13.756	13.8257	13.4605	13.2864	13.3081
VIT_13s0067g00700	Hydrolase, alpha/beta fold	12.2924	12.1858	12.7434	12.3156	12.2792	12.599	13.2732	13.2852	13.3849	12.8072	12.6057	12.6906
VIT_07s0005g01760	Glycerol-3-phosphate acyltransferase 3 (AtGPAT3)	7.74389	8.30864	8.18543	8.84501	8.95309	9.43051	11.5124	11.2526	11.5506	9.74552	9.57735	10.0087
VIT_11s0016g00730	LHCA6 (Photosystem I light harvesting complex gene 6)	11.6495	11.333	10.8142	11.4362	11.5019	11.7271	10.2551	10.4246	10.3977	11.092	10.97	11.135
VIT_00s0487g00010	Disease resistance protein (TIR-NBS-LRR class)	12.8123	12.859	12.6871	12.8736	12.7899	13.2163	13.3406	13.3261	13.5686	12.6658	12.4759	12.7886
VIT_08s0007g05850	No hit	12.1119	12.2194	11.8013	11.5923	11.8254	11.2346	10.9933	11.2073	11.1217	11.4983	11.6198	11.61
VIT_17s0000g07350	Exocyst subunit EXO70 E2	10.6452	10.9033	11.0736	10.8649	10.9179	10.9692	11.2118	11.182	11.2536	10.8353	10.8972	10.914
VIT_14s0060g00790	Galactinol synthase	9.81712	9.7114	10.0171	9.32675	9.65526	10.0257	9.22919	9.27083	9.31254	8.77952	8.80016	8.78123
VIT_14s0066g01000	Phosphate/phosphoenolpyruvate translocator	8.37638	9.23482	9.22259	9.3311	9.41545	9.45369	9.35091	9.45938	9.42326	9.79404	9.80392	9.8991
VIT_13s0067g01730	Steroid 5alpha-reductase	8.46994	8.82344	9.40668	9.01181	8.86593	8.87261	8.27921	8.35261	8.35271	8.0594	8.01062	7.92672
VIT_03s0017g00980	UDP-arabinose 4-epimerase 3	12.1839	11.8244	11.8285	11.4538	11.6155	11.83	11.3892	11.3379	11.441	11.1888	11.1068	11.172
VIT_17s0000g08080	Armadillo/beta-catenin repeat protein / U-box domain-containing protein	10.5777	10.0846	10.9336	10.1855	10.4174	10.4263	12.2717	12.045	12.4396	9.58252	9.22954	9.76712
VIT_18s0041g01180	No hit	9.62404	10.1311	9.58612	9.86096	9.90556	9.99844	9.29368	9.21157	9.31816	9.59174	9.65414	9.5311
VIT_15s0048g00740	No hit	6.60243	7.05182	6.55981	6.29248	6.17642	6.83922	6.97445	6.96684	7.09138	6.36205	6.54638	6.41798
VIT_18s0001g15310	Thioredoxin M-type	12.258	12.7353	12.25	12.5109	12.3626	12.5161	11.7974	11.9341	11.9251	12.4105	12.3061	12.4785
VIT_00s0662g00040	Dehydration Responsive Element-Binding Transcription Factor (VvDREB38)	12.8283	12.5767	12.4111	12.3202	12.6041	12.6902	12.5205	12.4607	12.5359	12.3036	12.2581	12.1933
VIT_18s0001g14450	Ferredoxin:nadp+ Oxidoreductase PETH	12.343	12.3433	12.1634	12.766	12.7578	12.8319	12.3857	12.4411	12.4606	12.9466	12.8601	12.8599
VIT_01s0011g02790	IDA (inflorescence deficient in abscission)	10.1141	10.0407	10.3495	9.6558	9.83944	10.0311	9.84772	9.83008	9.94871	9.17059	9.15967	9.32419
VIT_14s0066g01840	SAG101 (senescence-associated gene 101)	9.24593	9.50238	9.88278	9.86752	9.37625	9.71994	11.0893	10.9859	11.0752	10.1127	9.75271	9.93916
VIT_01s0026g00190	Armadillo/beta-catenin repeat	9.2265	9.03637	9.37455	9.1758	9.23844	9.42392	10.3297	10.0678	10.3784	8.96491	8.85792	9.03916
VIT_04s0044g00420	MTN21	7.87492	7.97663	7.97315	7.90242	8.04279	8.06825	8.2298	8.21226	8.34972	8.68944	8.62401	8.75302
VIT_14s0068g00930	chalcone synthase 1 (CHS1)	14.5062	14.4021	14.5485	14.6276	14.5192	14.5402	14.1839	14.2153	14.2818	14.4164	14.5011	14.4878
VIT_07s0191g00230	Ring-H2 finger protein ATL5F	12.3398	11.9757	11.9724	11.8097	11.8584	11.931	11.9839	11.933	12.051	11.4307	11.5085	11.4572
VIT_18s0001g10500	Abscisic acid 8` hydroxylase (CYP707A2) (VvA8H-CYP707A2.3)	12.3787	12.2868	12.315	12.9068	12.8489	12.8849	11.7961	12.0322	11.9244	12.4442	12.3801	12.5607
VIT_02s0025g01790	Cellulose synthase CSLG3	8.16654	8.55842	8.54237	7.83875	8.04555	8.26538	8.64092	8.70667	8.71595	8.43101	8.32596	8.44837
VIT_05s0020g02880	ADP-glucose pyrophosphorylase	8.69405	9.17097	9.24801	9.74531	9.61018	9.69204	8.18278	8.36717	8.28194	9.16523	9.05211	9.35257
VIT_02s0025g05170	Unknown protein	10.1348	10.5584	10.131	10.291	10.3824	10.4918	9.92867	10.0449	10.0012	10.3236	10.3579	10.3919
VIT_10s0003g04990	feronia receptor-like kinase	11.2489	11.1599	11.1643	10.9755	11.1166	11.0832	11.1301	11.0725	11.0731	10.8433	10.7538	10.8621
VIT_19s0093g00510	S-2-hydroxy-acid oxidase, peroxisomal	12.2573	12.2617	12.6741	12.8411	12.7079	12.8427	11.7147	11.575	11.7581	12.2968	12.3054	12.2873
VIT_00s0684g00010	Protein kinase	12.8723	12.9152	13.127	12.9496	12.7995	12.9235	13.1046	13.0478	13.0313	12.8467	12.8202	12.8744
VIT_01s0127g00340	Unknown	6.39219	5.67488	5.90244	6.75033	6.56339	6.57973	5.38879	5.5961	5.21231	7.47786	7.54382	6.87531
VIT_00s0389g00030	CYP72A54	10.2243	10.5318	10.8241	11.034	10.8417	10.7799	10.4266	10.5721	10.4591	10.9228	10.8682	10.7696
VIT_03s0097g00460	Geraniol 10-hydroxylase	10.4198	10.5102	10.9079	10.0086	10.3978	10.1855	10.7888	10.6997	10.8445	10.383	10.1449	10.1587
VIT_06s0009g03130	Cytochrome P450, family 79, subfamily A, polypeptide 2	7.60519	7.15787	7.5328	7.97669	8.00411	8.11999	6.52158	6.39339	6.5179	7.25347	7.3373	7.39193
VIT_13s0019g04660	Amino acid permease	12.5726	12.7268	12.9822	12.8303	12.9067	12.8225	13.3707	13.3036	13.3613	13.1301	13.1723	13.1084
VIT_15s0048g01490	Geraniol 10-hydroxylase	9.36467	9.38448	9.89384	10.2682	9.9665	10.1929	8.48849	8.51285	8.5188	9.16533	8.98088	9.0338
VIT_12s0134g00170	No hit	12.4348	11.9141	12.1228	11.4648	11.4246	11.9776	11.5655	11.5651	12.023	10.3213	10.0736	10.5813
VIT_08s0007g08540	Mg-chelatase subunit XANTHA-F	14.3955	14.3088	14.3713	14.5317	14.5242	14.4175	14.2183	14.2164	14.2231	14.4465	14.4218	14.442
VIT_06s0009g00480	Aluminium-tolerance ALMT1	10.8447	10.938	11.4417	10.8772	10.7755	10.8785	11.6587	11.4963	11.6081	10.8817	10.7155	10.9368
VIT_01s0011g00930	FK506-binding protein genes family (VvFKBP13)	12.2493	12.3247	12.3949	12.3545	12.2457	12.4778	11.5151	11.4341	11.6099	11.9787	11.8399	11.9884
VIT_13s0067g00110	CYP72A1	12.9028	12.7786	12.8459	12.7702	12.7527	12.9599	13.2387	13.1622	13.2322	13.037	13.0665	13.021
VIT_08s0040g01470	Cis-zeatin O-beta-D-glucosyltransferase	8.63418	8.4553	9.18066	9.13478	8.94264	9.10965	8.69924	8.70297	8.82191	9.16444	9.15907	9.34509
VIT_12s0028g01350	RKF1 (receptor-like kinase in flowers 1)	10.8796	11.2711	11.3718	11.4209	11.3477	11.4185	11.6963	11.7151	11.7315	11.9269	11.9066	11.9477
VIT_01s0026g00910	Unknown	7.63478	7.90596	7.79544	7.43223	7.70256	7.77306	8.20207	8.31268	8.32406	7.72302	7.66546	7.7591
VIT_10s0003g02900	LHCII type I CAB-1	14.7863	14.9633	14.7731	14.8283	14.7943	15.0164	14.4164	14.3732	14.4393	14.5926	14.686	14.5995
VIT_18s0075g00270	Unknown	8.32726	8.69489	8.68975	8.91139	8.93289	8.91452	8.86205	8.94475	8.89392	9.39361	9.34011	9.33772
VIT_00s0586g00030	Stem-specific protein TSJT1	12.2593	12.0991	11.3406	10.315	10.0152	11.1545	12.519	12.3247	12.3765	11.6102	11.5486	11.5544
VIT_06s0009g00680	Pyridine nucleotide-disulphide oxidoreductase	9.82024	10.154	9.85027	9.92091	10.0399	10.1717	10.2406	10.3357	10.3931	10.0278	9.94165	10.0358
VIT_01s0011g02800	RIC7 (ROP-interactive crib motif-containing protein 7)	10.8621	10.5376	11.3184	11.4613	11.3087	10.8128	11.1871	11.1249	11.1557	11.3556	11.4335	11.4579
VIT_02s0025g04200	Unknown	9.30151	9.68815	9.81067	9.07687	9.32332	9.66049	10.8573	10.8163	10.9864	10.539	10.457	10.4026
VIT_17s0000g09550	CYP71A26	8.7021	8.54034	8.34368	8.98181	8.93173	9.29864	7.97074	8.07439	8.29149	9.13539	8.96261	9.22094
VIT_00s0291g00050	Octicosapeptide/Phox/Bem1p (PB1) domain-containing protein	5.73934	7.07633	6.02927	6.75236	6.80014	6.48322	7.62337	7.58408	7.67399	7.33051	7.21561	7.22756
VIT_18s0001g06690	Gibberellin 20 oxidase 2	13.248	13.3211	13.0255	13.3633	13.2246	13.4735	12.5647	12.7158	12.697	13.1506	13.1843	13.093
VIT_10s0003g02890	LHCII type I CAB-1	15.0358	15.1625	15.1	14.9407	14.9854	15.1902	14.6574	14.6954	14.6512	14.8814	14.8175	14.8694
VIT_19s0027g00230	NAC domain-containing protein (VvNAC33)	6.20092	6.40894	6.74829	6.27751	6.44282	6.25017	7.99525	7.68782	7.79218	7.12369	6.95837	6.94918
VIT_14s0108g00890	Beta-1,3-galactosyltransferase	7.37124	7.76654	8.3157	7.66615	7.80483	7.75987	8.57127	8.52389	8.62971	8.35605	8.29026	8.27702
VIT_02s0012g02810	CYP76C4	11.5027	11.0059	11.4369	10.4958	10.9035	10.7572	11.9235	11.8897	11.9846	11.2796	11.2909	11.2759
VIT_02s0012g02820	Geraniol 10-hydroxylase	8.971	9.09798	8.71431	7.35101	7.56366	7.55179	9.15801	9.01117	9.02177	8.28973	8.17872	8.4817
VIT_14s0060g02330	Actin binding formin homology 1	9.82531	10.0219	9.78271	10.867	10.3949	10.2955	10.3106	10.3631	10.32	10.5669	10.651	10.6011
VIT_04s0210g00050	Strictosidine synthase	9.58193	9.57926	9.73247	9.67813	9.88648	9.96801	8.24886	8.17432	8.26182	9.04127	8.90861	9.08984
VIT_05s0049g01020	VvMyb15	6.60994	6.77577	6.64663	6.38873	6.17002	6.7516	7.93266	7.80696	7.9604	7.40058	7.43244	7.29375
VIT_18s0001g05990	UDP-glycosyltransferase 85A1	7.62962	7.18023	7.88135	7.8809	7.70971	7.77325	7.50977	7.59074	7.53306	7.96696	7.9359	7.88351

## Sheet: Stage 2 BO
Gene_ID	Functional annotation	BO_C_2A	BO_C_2B	BO_C_2C	BO_PFD_2A	BO_PFD_2B	BO_PFD_2C	AN_C_2A	AN_C_2B	AN_C_2C	AN_PFD_2A	AN_PFD_2B	AN_PFD_2C
VIT_08s0007g01780	MRNA-capping enzyme	13.1349	13.0984	13.0953	12.9254	12.9226	12.9595	13.175	13.0421	13.1335	13.035	12.9038	12.7864
VIT_00s0868g00010	DNA-binding storekeeper protein	13.9292	13.9286	13.9675	13.79	13.8334	13.8125	13.8081	13.8298	13.793	13.7742	13.8143	13.7792
VIT_15s0046g02860	Riboflavin biosynthesis protein ribD	12.205	12.2502	12.2463	12.418	12.3887	12.3688	12.4156	12.4022	12.4313	12.3079	12.3724	12.399
VIT_07s0005g01530	ATP-dependent Clp protease proteolytic subunit (ClpP1)	12.6858	12.632	12.7151	13.0483	13.0089	12.9339	12.8895	12.9594	12.9722	12.9303	12.8063	12.5602
VIT_11s0016g03910	Unknown protein	12.0873	12.0914	12.0712	12.3479	12.3721	12.4402	12.6149	12.5941	12.7066	12.4125	12.3793	12.1743
VIT_04s0069g00800	Splicing factor	13.8987	13.9027	13.8867	14.148	14.1717	14.2002	14.0561	14.1549	14.0644	14.1283	14.0467	13.5343
VIT_04s0008g01670	PHD finger protein alfin	11.8613	11.9209	11.9103	11.7374	11.6945	11.7658	12.0557	12.0256	12.0717	12.0637	11.8799	11.7534
VIT_12s0142g00170	Potassium transporter (KUP7)	12.5895	12.5697	12.5771	12.4144	12.412	12.3765	12.6792	12.7236	12.8909	12.7612	12.6327	12.7513
VIT_00s0704g00010	Derlin-2	13.0813	12.9962	13.117	13.2933	13.3534	13.3782	13.0701	13.3242	13.2788	13.2938	13.2802	13.1615
VIT_19s0085g00550	Ser/Thr protein kinase	12.4381	12.3734	12.6186	13.1687	12.9991	13.0973	12.5824	12.4507	12.5007	12.7821	12.6874	12.4702
VIT_15s0046g01330	Nucleotide-sugar transporter family protein	10.6851	10.7864	10.7235	10.2641	10.386	10.2236	10.2344	10.444	10.6393	10.4844	10.2493	9.95096
VIT_12s0028g02620	Protein kinase C substrate 80K-H	12.2432	12.2265	12.1344	11.8539	11.9328	11.8834	11.9903	12.1085	12.2495	12.0607	11.9626	11.8331
VIT_15s0021g01560	Leucine carboxyl methyltransferase family protein	11.5069	11.4405	11.507	11.3064	11.1931	11.2184	11.263	11.375	11.5126	11.2105	11.0566	10.9192
VIT_18s0072g00550	Unknown protein	14.3967	14.4301	14.4956	14.0723	14.0453	14.154	13.7287	13.2097	13.7917	13.8069	13.8505	13.3107
VIT_16s0098g01680	Kinesin light chain	10.4858	10.4556	10.409	10.2857	10.2342	10.2127	10.5916	10.7273	10.8946	10.6244	10.4616	10.5847
VIT_15s0046g01760	BTI1 (VIRB2- interacting protein 1)	14.7569	14.7911	14.7936	14.9172	14.9466	14.8843	14.873	14.8961	14.899	14.8976	14.898	14.7583
VIT_04s0043g00130	Mob1/phocein	12.8423	12.892	12.8831	12.5881	12.6852	12.6124	12.9335	13.0693	13.0611	13.0259	13.0302	13.0009
VIT_11s0206g00150	Unknown protein	10.3383	10.5301	10.5115	9.98809	9.89729	10.0582	10.4036	10.602	10.6726	10.3139	9.88667	9.70814
VIT_13s0074g00210	Pyruvate kinase	12.9257	12.9345	12.8164	13.2041	13.2375	13.1433	13.0951	13.2351	13.1164	13.2113	13.4292	13.3941
VIT_07s0005g04180	Glutathione S-transferase	11.8817	11.9663	11.8158	12.2983	12.3422	12.2277	12.3718	12.5066	12.4284	12.1816	12.0396	12.0244
VIT_10s0042g00200	Thioredoxin X	10.524	10.7166	10.6928	11.541	11.3048	11.3849	10.9094	10.8944	11.0787	10.702	10.4282	10.1404
VIT_07s0129g00680	Pentatricopeptide (PPR) repeat-containing protein	8.97891	8.83814	9.05605	9.51556	9.61984	9.46769	9.18591	9.38321	9.46848	9.17715	8.63188	8.23015
VIT_04s0023g00780	Phage shock protein A	11.8544	11.8152	11.7452	12.1026	12.0042	12.0677	12.1869	12.2431	12.2118	12.2503	12.1583	11.8819
VIT_01s0150g00090	AML5 (arabidopsis mei2-like protein 5)	13.3518	13.3442	13.2823	13.1193	13.1194	13.0749	13.1888	13.1993	13.1028	13.1766	13.0759	13.2687
VIT_06s0004g03790	NOX	5.45488	5.36691	5.30545	4.9229	5.02281	5.05704	5.68004	6.00064	5.7958	5.06564	4.92384	4.75382
VIT_10s0003g02050	Cyclic phosphodiesterase	12.2416	12.2395	12.3038	12.6976	12.6482	12.5813	12.4825	12.5615	12.6061	12.3613	12.2439	11.9935
VIT_02s0025g01000	V-type H+-transporting ATPase subunit E	13.2983	13.3245	13.3097	13.1875	13.2263	13.1912	13.2559	13.4049	13.4981	13.3399	13.3252	13.3181
VIT_00s0220g00040	No hit	9.19791	9.2167	9.28229	8.94205	9.00748	9.04231	9.30206	9.22853	9.28291	9.31738	9.36804	9.47055
VIT_07s0031g03050	GTP-binding protein LepA	11.573	11.5841	11.6589	12.0288	11.966	12.0586	11.9526	12.0334	11.8198	11.7878	11.7356	11.5793
VIT_02s0087g00390	Endonuclease	10.3329	10.2512	10.3053	10.5815	10.6415	10.5011	10.0903	10.3369	10.6073	10.1603	9.80997	9.70754
VIT_08s0058g00560	Prenylated rab acceptor (PRA1)	13.7973	13.8227	13.7587	13.9132	13.9509	13.9533	13.1842	13.1412	13.3345	13.3766	12.9853	12.8705
VIT_14s0066g00140	RNA-binding protein RBP31	13.1885	13.2189	13.1273	13.478	13.425	13.4731	13.2625	13.3899	13.2967	13.2648	13.1856	13.1746
VIT_05s0020g02300	TRNA/rRNA methyltransferase (SpoU)	10.7921	10.9251	10.8628	10.3723	10.5635	10.4443	10.3192	10.6772	10.6544	10.4833	10.3788	10.1546
VIT_13s0067g01000	PHD finger protein alfin	13.2523	13.2091	13.2404	13.0076	13.0751	13.0267	12.8833	12.8593	12.9347	12.81	12.5995	12.5287
VIT_18s0001g13260	ATP-dependent protease La (LON) domain-containing protein	12.7086	12.816	12.8736	13.2559	13.1066	13.2054	12.619	12.488	12.6795	12.411	12.3553	12.2109
VIT_07s0005g03620	Serine/threonine kinase 19 isoform 1 STK19	9.20446	9.41364	9.30081	9.74744	9.91631	9.81397	9.34022	9.76839	9.82714	9.62862	9.30044	8.79112
VIT_00s0302g00050	Zinc finger (DHHC type) family	12.5745	12.6317	12.6286	12.4214	12.3674	12.4205	11.9998	12.1347	12.2639	12.2624	12.1121	11.9825
VIT_01s0026g00990	Pyruvate dehydrogenase E1 component alpha subunit	13.4252	13.4069	13.4051	13.574	13.6197	13.6329	13.5427	13.5048	13.4819	13.5995	13.6	13.5653
VIT_15s0045g01090	Unknown protein	11.8962	12.0384	11.9849	11.6665	11.5595	11.6194	11.5609	11.6917	11.7478	11.6788	11.3175	11.5371
VIT_04s0023g02010	Hydrolase, alpha/beta fold	10.9934	10.8779	10.9741	11.3665	11.4938	11.5923	10.7536	10.9976	10.975	10.7462	10.6745	10.5764
VIT_08s0007g08490	Zinc proteinase	13.1403	13.2181	13.2004	12.9233	12.8634	12.9482	13.2093	13.1621	13.1831	13.1989	13.2253	13.1196
VIT_16s0050g00070	myb domain protein 17	6.90615	6.89018	7.05792	7.47518	7.31857	7.51275	7.52511	7.54437	7.70631	7.26523	7.80614	6.9921
VIT_04s0008g06480	Alpha-1,3-galactosyltransferase	12.9351	12.9846	12.9991	12.8084	12.8286	12.7865	12.8168	12.7686	12.8995	12.7912	12.8129	12.5944
VIT_00s0323g00040	Unknown protein	9.33979	9.65868	9.48329	10.2495	10.2439	10.4793	9.28065	9.99185	9.99023	9.72893	8.93087	8.55717
VIT_03s0038g02790	Ribosomal protein L2, Chloroplast	14.8159	14.7676	14.7657	14.9886	14.9208	14.9751	14.8726	14.9268	14.7159	14.7914	14.7672	14.7243
VIT_14s0068g01950	Ribosomal protein L27, chloroplast (RPL27) 50S	12.6677	12.8851	12.6218	13.3285	13.1931	13.3348	12.6963	12.7954	12.9682	12.7644	12.5506	12.2767
VIT_12s0142g00420	Copper-transporting ATPase PAA1	13.4385	13.3172	13.4366	13.8121	13.8297	13.8169	13.2723	13.4659	13.4651	13.3173	13.3288	13.3841
VIT_09s0018g01850	High mobility group protein HMGI/Y-1	11.0461	11.1299	10.9922	11.6153	11.4735	11.4447	11.3202	11.4449	11.2174	11.3443	11.0736	10.9801
VIT_02s0025g00840	Intracellular protein transport protein USO1	12.0996	12.1665	12.082	11.9046	11.8944	11.8155	11.7723	12.0341	12.1163	11.77	11.5811	11.385
VIT_14s0006g00960	DNA-repair protein complementing XP-C cells RAD4	11.8043	11.8602	11.8788	11.641	11.5255	11.554	11.8004	11.849	11.8532	11.631	11.6805	11.2648
VIT_13s0064g01830	R protein disease resistance protein	9.30509	9.32713	9.1739	8.83664	8.71803	8.91048	9.66493	9.18199	9.12625	9.58451	10.5255	10.3009
VIT_08s0007g02500	Transcription termination factor mitochondrial mTERF	11.169	11.3669	11.3378	12.0428	11.9084	11.8978	11.2241	11.049	11.2945	11.0771	10.7293	10.0588
VIT_13s0019g04940	KOW domain-containing factor family protein	11.4811	11.4061	11.5584	11.2071	11.0804	11.1083	11.8458	11.8776	11.811	11.7236	11.5844	11.309
VIT_00s0324g00110	Haloacid dehalogenase hydrolase	10.6259	10.6592	10.648	11.2318	11.2951	11.1546	10.447	10.7096	10.7708	10.6087	10.4834	10.7636
VIT_09s0018g01220	Zinc finger (C3HC4-type ring finger)	10.5065	10.4401	10.5587	9.99762	10.0115	10.0274	9.56243	9.94793	9.83221	9.75769	9.10375	8.59299
VIT_05s0029g00040	Cyclin-dependent kinase inhibitor (KIP-related protein 4)	11.2177	11.2907	11.18	10.9885	10.8727	10.9321	11.1722	11.2599	11.3638	11.1585	11.0015	10.7413
VIT_03s0038g03670	MAP kinase activating protein	12.9763	12.9236	12.9299	12.7659	12.7668	12.7966	13.0056	13.0862	13.0808	12.8984	12.8798	12.7226
VIT_01s0011g02080	Ribosomal protein L36a/L44 (RPL36aB) 60S	10.2207	10.2791	10.0889	10.9765	10.9341	10.8091	10.1722	10.4349	10.4178	10.4987	10.421	10.8037
VIT_01s0011g03120	Unknown protein	9.72395	9.81862	9.77978	10.1709	10.2868	10.2638	9.49993	10.0449	10.1198	9.86906	9.40698	9.26165
VIT_08s0007g02160	Transposon protein, CACTA, En/Spm sub-class	10.9652	10.9594	11.123	10.6459	10.5477	10.6248	10.5589	10.7569	10.7715	10.266	10.0543	9.92522
VIT_18s0075g01040	Zinc finger (C2H2 type) family	8.57101	8.67647	8.58635	7.91976	7.89109	8.08215	8.19251	8.15935	7.92108	8.4227	8.7739	8.79833
VIT_06s0004g02170	Histidinol-phosphate aminotransferase	10.9199	10.9024	10.8754	10.7233	10.74	10.7484	10.8007	10.6519	10.4243	10.6762	11.2081	11.3017
VIT_15s0021g02260	Fibrillin-11	9.47532	9.59424	9.61948	9.97996	10.0982	9.95429	10.2569	10.483	10.2948	10.2047	9.95269	9.4903
VIT_01s0011g03080	Methionine aminopeptidase 1B, chloroplast precursor	12.0911	12.0368	11.9804	12.4863	12.4494	12.5341	12.5224	12.4984	12.2854	12.5077	12.4176	12.2167
VIT_09s0070g00060	CCR4-NOT transcription complex subunit 7/8	13.053	13.0787	13.0367	12.9286	12.8783	12.8846	12.7423	12.8133	12.9542	12.8767	12.8713	12.7273
VIT_05s0029g00620	Permease nonimprinted in Prader-Willi/Angelman	6.84888	7.11963	7.04941	7.69416	7.81358	7.61532	7.30004	7.46761	7.32676	8.83749	7.63172	6.55274
VIT_00s1235g00010	Unknown protein	8.37021	8.32835	8.33891	8.51615	8.54228	8.5178	9.06515	9.1834	9.21832	8.94994	8.46537	8.19571
VIT_02s0025g03360	H(+)-ATPase 7 AHA7	8.94396	8.9073	9.09535	8.29813	8.20963	8.41174	8.74485	8.23493	8.4405	8.24297	8.21595	8.2852
VIT_19s0085g00410	No hit	10.2116	10.3185	10.2466	9.95871	9.97397	10.0401	10.1217	10.0589	9.8995	10.1226	10.3018	10.2475
VIT_02s0087g00780	No hit	13.5975	13.7374	13.689	13.3996	13.3809	13.2859	13.4116	13.2747	13.4615	13.7095	13.4415	13.3435
VIT_00s0216g00010	Unknown	11.3725	11.4001	11.3557	11.2055	11.2466	11.1856	11.2231	10.8742	10.8873	10.9738	11.2363	10.976
VIT_04s0008g02270	Hydroxyproline-rich glycoprotein	10.6943	10.672	10.6214	11.0434	11.0883	10.9691	11.0824	11.1293	11.2033	11.1397	10.9078	10.549
VIT_05s0049g01400	Alcohol oxidase	11.2641	11.0117	11.2549	11.7799	11.6578	11.8045	10.8199	11.162	11.1305	11.5189	11.2049	11.2374
VIT_07s0031g00080	WRKY Transcription Factor (VvWRKY21)	12.3092	12.2329	12.178	12.7217	12.861	12.7969	11.7446	11.7315	11.8478	11.8251	11.6833	11.6125
VIT_02s0154g00040	Thylakoid lumenal protein	11.712	11.573	11.6318	12.4364	12.4588	12.441	12.1309	11.9426	11.9792	11.7861	11.7471	11.6446
VIT_18s0001g13420	SHI-related sequence 5	10.8064	10.6811	10.9297	10.2731	10.1195	10.2863	11.1358	10.9489	10.9137	10.9661	10.8988	10.3696
VIT_14s0108g01290	Unknown protein	9.83202	9.71631	9.92529	10.7551	10.7518	10.8532	10.1477	10.44	10.3134	10.2206	9.63984	9.1402
VIT_07s0151g00780	Hemolysin A	11.3849	11.322	11.3195	11.1614	11.1866	11.2151	10.8696	11.2674	11.0637	10.9146	10.8967	10.7684
VIT_04s0008g02700	TRNA (guanine-N(1)-)-methyltransferase	9.63965	9.63596	9.72088	9.28705	9.36611	9.34895	9.57892	9.81597	9.76065	9.76013	9.33661	8.88156
VIT_09s0002g07500	Hydrolase, alpha/beta fold	9.54345	9.48128	9.5339	10.1613	10.1816	10.2171	9.93359	10.131	10.3376	9.95966	9.75804	9.16112
VIT_06s0061g00030	Hydroxyproline-rich glycoprotein	11.9887	12.017	11.957	11.7935	11.8392	11.8625	11.7099	11.8327	11.9656	11.7619	11.5631	11.3551
VIT_09s0018g01960	Unknown protein	9.6133	9.41167	9.48775	10.3329	10.2233	10.3278	9.5468	9.94468	10.043	9.78891	9.62092	9.61738
VIT_05s0094g01230	Allyl alcohol dehydrogenase	8.30734	8.28721	8.3233	7.98817	7.90186	7.91831	8.19914	8.50615	8.63855	8.34325	8.05737	7.27189
VIT_13s0019g05110	Amino acid binding protein	11.952	11.9082	11.9272	11.7589	11.7887	11.7137	12.5477	12.4421	12.4538	12.2922	12.3135	12.0091
VIT_03s0017g02300	Unknown protein	10.4046	10.4088	10.3483	11.0009	10.9561	11.024	10.377	10.4623	10.5824	10.2258	9.95136	9.51967
VIT_01s0146g00110	Peptidyl-prolyl cis-trans isomerase B (cyclophilin B)	10.1517	10.1617	10.2614	10.8923	10.9365	11.1014	10.4614	10.679	10.7238	10.3232	10.0514	9.54295
VIT_07s0005g06200	RPM1 (resistance to p. syringae pv maculicola 1)	7.83805	8.01775	8.02806	8.73395	8.62416	8.71936	7.81122	7.26319	7.21638	7.61387	8.46252	7.96265
VIT_12s0057g01490	Telomere repeat binding protein 1	8.47189	8.55117	8.61683	8.17276	8.04067	8.19869	8.50047	8.8572	8.99083	8.35913	7.81246	7.54221
VIT_12s0035g01780	Short-chain dehydrogenase/reductase (SDR)	11.5623	11.4609	11.4896	11.8779	11.8861	11.8712	11.2447	11.5265	11.4717	11.2097	10.8158	10.7635
VIT_11s0149g00280	Chitinase A	7.24422	7.70329	7.56929	9.31878	8.86601	9.09496	7.67353	8.20049	7.54274	7.44556	6.96199	7.44746
VIT_01s0011g02380	Unknown	6.82058	6.83986	6.83819	6.1887	6.32944	6.22389	6.76672	6.29409	6.15128	6.55039	6.15488	6.07604
VIT_00s1963g00010	Serine/threonine-protein phosphatase BSL3	10.0878	10.0023	10.0241	9.47411	9.44509	9.53986	10.3601	10.0827	10.2087	9.91755	10.1775	10.2159
VIT_14s0006g01880	ATP-dependent Clp protease proteolytic subunit (ClpP3)	12.8079	12.7793	12.8722	13.1755	13.1415	13.1259	12.7929	12.8445	12.8822	12.8475	12.7568	12.6371
VIT_00s1674g00010	4-nitrophenylphosphatase	11.6066	11.5532	11.5197	12.1368	12.1352	12.185	11.9544	11.8657	11.8828	11.5655	11.7098	11.7198
VIT_17s0000g08440	Unknown protein	8.63837	8.84349	8.51844	7.7664	7.98623	8.01707	8.76934	8.54285	8.47568	8.19739	7.96662	7.98097
VIT_00s2164g00010	Serine/threonine-protein phosphatase BSL3	10.1063	10.1549	10.1075	9.59327	9.56869	9.66479	10.2707	10.0996	10.254	9.95117	10.2993	10.9962
VIT_16s0039g01880	Calmodulin	10.7375	10.8861	10.9134	10.365	10.4886	10.3333	9.93684	10.3509	10.3612	10.1215	9.8415	9.90881
VIT_19s0014g03030	No hit	9.46276	9.53322	9.34098	8.97855	8.85927	8.94611	9.40272	9.08909	9.0293	9.50706	9.51404	9.529
VIT_17s0000g04650	Phosphoribulokinase/uridine kinase	11.1393	11.2512	11.2584	11.5448	11.6105	11.5183	11.7091	11.7826	11.9181	11.8002	11.5157	11.2747
VIT_13s0019g01070	Radical SAM domain-containing protein	10.009	10.0235	9.96009	10.8561	10.7266	10.6821	10.1874	10.4502	10.6617	10.3587	10.0339	9.57778
VIT_16s0050g01140	Glutamine cyclotransferase	10.9148	10.9845	10.9786	10.7205	10.6683	10.662	11.3235	11.2815	11.3462	11.1699	11.0876	10.9474
VIT_15s0048g00310	Unknown protein	11.203	11.1294	11.2568	10.8382	10.925	10.9362	11.0722	11.3208	11.2937	11.1062	10.9185	10.7709
VIT_03s0063g00110	Cyclin delta-3	9.05721	8.71227	9.00498	9.92627	9.95569	10.1222	8.80827	9.00069	9.36861	8.8964	9.20835	9.19641
VIT_09s0070g00500	Ubiquitin-specific protease 3 (UBP3)	11.098	11.0095	11.1788	10.7788	10.7317	10.6606	10.9623	11.0842	11.0743	11.071	10.8079	10.6141
VIT_13s0019g01230	Dolichyl-phosphate beta-glucosyltransferase	11.7586	11.6731	11.6608	11.4035	11.4574	11.452	11.2591	11.5237	11.6387	11.3933	11.3871	11.1923
VIT_00s2582g00010	Unknown	12.9144	12.8793	12.9883	12.6821	12.6348	12.7217	12.9685	12.8487	12.8323	12.9678	12.9121	12.8667
VIT_01s0146g00100	ACT domain containing protein (ACR4)	11.2503	11.1941	11.1805	11.5079	11.5494	11.4298	11.0026	11.3247	11.3311	11.2637	11.108	10.7641
VIT_07s0031g02590	Beta-galactosidase	9.60872	9.41078	9.55682	10.1361	9.9988	10.0907	10.1307	10.1004	9.92323	10.2458	9.88346	10.2805
VIT_19s0014g05380	Monodehydroascorbate reductase	7.54075	7.70563	7.91399	9.16544	9.02433	9.43326	7.50699	6.78664	6.76392	7.62332	9.48989	9.44418
VIT_13s0067g03780	Leucine-rich repeat protein kinase	12.4383	12.3975	12.4556	12.1258	12.2368	12.1996	11.2118	11.3298	11.4659	11.2947	11.0435	11.3656
VIT_05s0062g01340	Unknown protein	9.86132	9.9728	9.82217	9.49837	9.60359	9.48037	9.71406	10.129	9.99777	9.83143	9.43358	9.03357
VIT_00s1557g00020	Lectin-receptor like protein kinase 3	7.66629	7.52348	7.33804	9.07405	9.25165	9.2	8.41738	8.92891	8.91234	8.42025	8.16471	7.49643
VIT_18s0001g07150	Serine/threonine-protein kinase	11.5098	11.4155	11.5217	11.0724	10.9441	11.0354	11.075	11.3446	11.1221	11.0857	10.9154	10.6436
VIT_02s0025g00170	No hit	13.2268	13.2675	13.2551	13.1298	13.135	13.1611	13.0493	13.0121	12.8935	12.9795	12.783	12.9636
VIT_08s0007g04890	ACT domain-containing protein	10.8931	10.9134	10.9058	11.3448	11.3441	11.4477	10.765	11.1927	11.1103	10.8684	10.7467	10.5023
VIT_16s0039g02410	TPL/WSIP1 (WUS- interacting protein 1)	13.1662	13.1852	13.251	13.5175	13.4908	13.4506	13.4643	13.4165	13.4413	13.2341	13.2019	13.1852
VIT_02s0012g01000	Protein tyrosine phosphatase	12.6157	12.6698	12.6155	12.4666	12.4324	12.408	12.5253	12.6803	12.6813	12.4558	12.3296	12.174
VIT_08s0056g01270	EGY1 (Ethylene-dependent gravitropism-deficient and yellow-green 1)	11.2792	11.403	11.3725	11.8196	11.7033	11.8317	11.8036	11.8137	11.7661	11.5315	11.4802	11.4858
VIT_02s0241g00090	Translation release factor	9.71154	9.8645	9.75751	10.0649	10.188	10.1888	9.60764	9.90538	9.97633	9.59825	9.46977	8.94373
VIT_01s0026g01340	Glutathione S-transferase 29 GSTU18	13.0062	12.9604	12.8797	13.5311	13.5652	13.5379	12.541	12.4421	12.6636	12.7202	12.6053	12.3139
VIT_05s0077g00400	No hit	7.10026	6.66625	6.96278	9.10477	9.02438	8.93417	7.66485	8.44896	8.53207	8.28628	7.08514	6.67969
VIT_05s0077g00160	Unknown	6.95755	6.89318	7.1169	6.28913	6.47274	6.41693	8.02463	7.88772	8.03282	7.79678	7.60808	7.12135
VIT_10s0042g00590	Leucine-rich repeat receptor-like protein kinase 1	7.1068	6.92872	7.12082	6.40287	6.41568	6.16486	6.5854	5.15611	5.02897	5.57555	5.52265	6.1269
VIT_18s0001g15630	MAP kinase activating protein	12.288	12.3075	12.3858	12.0493	12.122	12.0635	12.0713	12.1772	12.2825	12.0131	12	11.8712
VIT_09s0002g03360	Calmodulin binding protein	11.2806	11.1379	11.2879	11.8884	11.866	11.8781	11.7719	11.8381	12.0233	11.644	11.4573	11.1095
VIT_16s0050g01810	F-box protein	10.737	10.7902	10.7306	10.5893	10.5455	10.6079	10.6696	10.942	11.113	10.8732	10.8553	10.4267
VIT_03s0038g01450	No hit	7.89725	7.91439	8.07738	8.59874	8.49042	8.54417	8.70611	8.79927	8.70374	8.74762	7.67805	7.48665
VIT_00s0184g00200	No hit	11.8594	11.7653	11.8368	12.1612	12.1128	12.1418	11.7383	11.5979	11.3923	11.8239	12.3524	12.568
VIT_00s0872g00020	No hit	9.80151	9.73602	9.6663	9.29167	9.21447	9.16675	9.41733	6.4867	5.80734	8.9291	9.6221	9.60296
VIT_02s0087g00090	F-box family protein	10.4373	10.2076	10.163	11.3249	11.3738	11.1343	10.3947	10.6557	10.5499	10.3169	10.1422	10.0877
VIT_10s0003g02810	WRKY Transcription Factor (VvWRKY31)	9.85723	9.60649	9.83251	10.4679	10.3536	10.6039	9.55553	10.0359	9.72402	9.95226	9.90678	9.70598
VIT_02s0025g05010	Ycf49	9.11378	9.27336	9.18976	9.71612	9.72002	9.96715	9.08448	9.29533	9.60998	9.07849	8.4475	7.5456
VIT_00s0848g00010	Protein serine/threonine kinase	7.92007	8.12181	8.00702	7.50047	7.39469	7.58825	8.01584	8.06574	7.65416	7.87732	7.33713	7.42992
VIT_15s0021g01510	Phospholipase A1	7.62498	7.27458	7.62482	6.72536	6.50771	6.74602	6.92616	7.20976	7.41829	6.5147	5.91946	5.8616
VIT_03s0110g00230	Seed maturation protein PM23	11.3533	11.269	11.3066	10.9963	11.1029	10.9766	11.1094	10.5272	10.1522	11.0709	11.5743	11.7067
VIT_13s0074g00520	ATP-dependent RNA helicase	11.2421	11.2059	11.2718	11.0004	11.0928	11.0152	10.884	10.997	10.9413	11.0115	10.8126	10.6458
VIT_07s0130g00370	Smr protein/MutS2 C-terminal	11.8923	11.8966	11.9257	12.1591	12.2348	12.192	12.1679	12.2817	12.3796	12.0831	11.929	11.8026
VIT_19s0085g00300	CYP89A5	7.96008	7.8616	7.85637	7.45979	7.54802	7.43315	7.65769	7.71987	7.78099	7.37645	6.3906	6.7117
VIT_10s0003g02070	putative MADS-box Agamous 2 (VviAG2)	14.1408	14.1114	14.1143	14.0394	13.9877	14.0049	14.2691	14.2555	14.2908	14.1854	14.2948	14.1349
VIT_16s0050g00850	C2 domain-containing protein	14.4489	14.534	14.527	14.7611	14.6847	14.752	14.5354	14.4957	14.2904	14.4557	14.4526	14.3805
VIT_18s0072g00350	No hit	10.5493	10.5824	10.564	10.1918	10.1063	10.1206	10.1335	10.4076	10.2064	10.7673	10.7025	10.8906
VIT_01s0011g06290	Purple acid phosphatase 3 ATPAP3/PAP3	12.3987	12.3059	12.4826	13.1099	13.0975	13.0368	12.6596	12.2719	12.2729	12.1451	11.9903	11.651
VIT_11s0052g01030	Porin	12.9992	12.9917	12.954	13.1699	13.1362	13.1375	12.7584	12.7069	12.8667	12.8221	12.7443	12.6941
VIT_09s0002g07750	Disease resistance protein	8.03521	7.94195	7.79304	6.82835	6.60855	6.84937	7.2441	6.23122	5.39432	5.68869	6.64076	6.1298
VIT_16s0100g00930	Stilbene synthase (VvSTS23)	10.6407	10.3859	10.466	11.8487	11.5854	11.6706	9.96486	9.92133	10.301	9.94703	9.82768	11.6746
VIT_18s0122g01380	Crp1 protein	11.1305	11.1359	11.1595	11.6018	11.506	11.5092	10.9769	11.2795	11.2349	10.9084	10.4832	10.5683
VIT_03s0038g03950	Phosphate carrier protein	7.71789	7.48819	7.46817	8.99212	8.92118	8.85377	7.04838	7.78876	7.57682	7.67655	7.15972	6.5088
VIT_00s2698g00010	No hit	10.4928	10.3804	10.4746	10.0942	10.1499	10.1846	10.8083	10.8688	10.6924	10.6451	10.4262	9.97875
VIT_01s0244g00110	Unknown protein	10.8982	10.8168	10.926	11.2738	11.3861	11.1898	11.2193	11.4387	11.5686	11.1945	10.9221	10.5642
VIT_03s0063g02460	Transcription termination factor mitochondrial mTERF	9.54703	9.41483	9.38151	9.94024	9.81474	9.88755	9.5715	9.88601	9.87579	9.80621	9.1557	8.95493
VIT_10s0116g00040	No hit	8.18269	8.36059	8.33111	8.66562	8.71889	8.79564	9.1799	9.2664	8.706	9.18462	9.04497	9.29679
VIT_05s0094g00750	Stearoyl-CoA 9-desaturase	14.1141	14.1353	14.1004	14.2807	14.2949	14.2362	14.0281	14.1294	14.0817	14.1083	14.1031	14.1352
VIT_03s0180g00260	Cinnamyl alcohol dehydrogenase	13.5746	13.6506	13.6121	13.8018	13.7513	13.7739	14.0235	14.1465	14.0241	13.9633	13.9582	13.8997
VIT_14s0068g00420	Alpha-amylase isozyme C2 precursor	11.0916	11.0912	11.0798	11.7818	11.7554	11.8348	11.38	11.5162	11.5939	11.1752	11.0446	11.1344
VIT_01s0011g06000	Vacuolar iron transporter 1	7.6193	7.40823	7.50565	8.31152	8.64592	8.43362	6.96996	7.13854	7.21826	7.51606	6.86829	6.09039
VIT_04s0008g03350	Unknown protein	13.0029	13.0481	12.9282	12.7218	12.6732	12.6173	12.5478	12.4623	12.4872	12.6548	12.7254	12.8105
VIT_18s0001g09160	Cyclin, N-terminal	10.3799	10.1801	10.3962	9.65743	9.81439	9.80189	9.05365	9.73641	9.74192	9.34729	9.0526	8.60341
VIT_08s0007g03170	Unknown	6.17849	6.08018	5.8487	7.23471	7.12511	7.21923	5.97783	6.44995	6.04613	5.87353	5.01352	5.19187
VIT_08s0007g01640	Fructokinase	10.2306	10.0102	10.2086	10.7756	10.5922	10.6908	10.3376	10.2954	10.3513	10.2574	10.3393	9.97144
VIT_01s0011g03090	Allene oxide cyclase (jasmonates from fatty acids)	7.93666	8.03691	8.30351	9.44595	9.01237	9.50843	7.71653	8.8941	8.52618	8.15407	7.3652	8.6303
VIT_16s0039g00150	Unknown protein	12.2456	12.2464	12.289	12.0865	12.1249	12.1111	12.1736	12.3145	12.2826	12.1491	12.054	11.9364
VIT_00s0302g00020	LYS/HIS transporter 7 LHT7	8.524	8.34731	8.63257	9.59395	9.73953	9.3943	8.11084	8.60919	8.60427	8.0989	7.52701	7.76549
VIT_16s0039g01820	Unknown protein	11.5052	11.4394	11.4519	11.8779	11.8635	11.8515	11.7366	11.9991	12.0216	11.8238	11.6985	11.4103
VIT_05s0077g00380	No hit	7.19301	7.5897	7.17973	9.38907	9.35892	9.2854	7.97109	8.79689	9.19736	8.76422	8.10638	8.60508
VIT_10s0003g02540	ABC Transporter (VvMDR11 - VvABCB11)	7.53047	7.30717	7.62251	8.19863	8.45647	8.656	7.37132	6.67755	7.19956	7.19062	6.55804	7.2097
VIT_05s0049g00300	1-aminocyclopropane-1-carboxylate oxidase homolog 1	9.07592	9.25378	9.1438	10.4663	10.1636	10.3017	8.79878	9.22081	9.41173	9.39434	9.36727	9.55528
VIT_12s0057g01140	AarF domain containing kinase	10.6496	10.6508	10.7623	11.4126	11.4943	11.3257	11.1347	11.3179	11.2694	10.9751	10.9033	10.614
VIT_03s0038g01780	Triosephosphate isomerase, chloroplast precursor	12.8006	12.7237	12.882	13.1386	13.1094	13.2188	13.0569	13.0426	13.1955	13.0846	12.9122	12.9155
VIT_09s0002g03870	RPS5 (resistant to p. syringae 5)	10.7018	10.8895	10.8354	10.4116	10.2991	10.2469	10.0697	10.0481	10.1344	9.89353	9.91979	9.38144
VIT_09s0002g01820	Methyltransferase like 6	6.04445	5.64277	5.7161	6.80817	6.57905	6.67395	6.03719	5.66529	6.2691	5.94487	5.94734	5.98944
VIT_18s0122g00680	Oxygen-evolving complex PsbP	8.55095	8.45581	8.67568	9.01993	9.05144	9.21326	8.70988	8.80533	9.11627	8.77626	8.30947	7.64091
VIT_19s0014g00070	Solanesyl diphosphate synthase	11.8881	11.6485	11.7979	12.3319	12.2498	12.4261	11.7667	11.8186	11.9932	11.5046	11.2846	11.1647
VIT_00s0144g00120	R protein MLA10	10.5495	10.6746	10.5676	10.1723	10.0738	10.0988	10.4049	10.4076	10.3034	10.3171	10.6193	10.6357
VIT_06s0004g01220	PAP/fibrillin family	8.50831	8.18435	8.62235	9.84302	9.92094	9.42072	9.34032	9.44131	9.62998	9.24284	8.90728	8.81796
VIT_03s0038g00740	GC1 (GIANT chloroplast 1)	8.5345	8.20526	8.52029	9.59375	9.71339	10.1776	8.22679	8.24139	9.11817	8.44009	7.58204	7.54984
VIT_07s0104g00600	Elongation factor Tu	12.7065	12.6797	12.7322	12.929	12.9472	12.913	12.6281	12.6917	12.8282	12.697	12.7245	12.5843
VIT_00s0262g00010	Receptor kinase RK20-1	7.88395	7.52181	7.36806	9.90277	9.73217	9.341	8.43991	8.61633	9.01594	8.86164	8.741	8.3635
VIT_00s0188g00150	Auxilin	13.2174	13.3055	13.3006	13.053	12.9987	13.0763	13.2847	13.2368	13.1141	13.0506	13.0294	13.0205
VIT_04s0008g06930	Transposase, IS4	8.24775	8.38656	8.49509	10.1125	9.75793	9.9391	8.08909	8.24459	8.65024	7.93867	7.3299	6.6348
VIT_01s0010g03320	Kelch repeat-containing F-box protein	11.026	11.0951	11.0172	11.933	11.7754	11.87	11.4066	11.5071	11.7284	11.5411	11.3279	11.1568
VIT_05s0136g00340	WNK kinase 6	11.0482	11.1989	11.1154	10.5551	10.7301	10.7425	10.5482	10.1364	10.2159	10.6341	10.6939	10.2376
VIT_04s0008g02210	RPD1 (root primordium defective 1)	9.00057	9.01087	9.06782	8.70102	8.64742	8.64549	9.44324	9.57975	9.71904	9.5586	9.15607	8.55797
VIT_13s0067g01310	R protein disease resistance protein	6.26139	5.65217	5.71801	8.3774	8.24065	8.34617	7.36506	6.63334	4.82373	8.40594	8.97426	8.96563
VIT_04s0008g05420	SPX2 (SYG1/Pho81/XPR1) domain-containing protein SPX2	10.515	10.5242	10.669	11.1003	11.0148	10.9645	10.5586	10.7768	10.9687	10.5567	10.2918	9.92898
VIT_15s0048g01090	SPX (SYG1/Pho81/XPR1) domain-containing protein	9.4326	9.15978	9.39474	10.3514	10.3705	10.8134	9.76973	9.84965	9.9225	9.38642	9.49247	9.86625
VIT_18s0001g11680	Unknown protein	11.5498	11.5667	11.3989	12.2984	12.4419	12.2336	7.62525	8.033	8.65648	9.40047	7.41223	8.06814
VIT_02s0025g00650	AAA-type ATPase	7.76861	7.92675	8.19044	9.1553	8.79617	8.98911	8.33941	8.73146	8.57759	8.6648	8.52631	8.33747
VIT_00s0258g00060	Receptor-like kinase ARK1AS	9.07428	9.13641	8.94732	8.66548	8.45988	8.49146	8.69324	7.94246	7.75015	8.91944	9.44156	9.87842
VIT_18s0001g13670	Glyoxal oxidase-related	5.96157	6.39854	5.80102	7.89985	7.81796	7.82921	6.33272	6.35627	6.16387	5.77297	5.48589	5.87082
VIT_05s0020g02050	DnaJ homolog, subfamily B, member 12	10.7382	10.6692	10.788	10.372	10.3459	10.4163	10.4475	10.5906	10.763	10.5472	10.3215	10.032
VIT_08s0058g00990	Peroxidase	6.957	6.68247	6.51503	5.67147	5.58451	5.9409	6.20693	5.97369	6.01642	6.31779	5.7934	5.48645
VIT_06s0004g02920	YrdC	10.0927	10.1339	10.2279	10.7008	10.6929	10.6517	9.74357	10.2678	10.34	9.71146	9.26967	9.09867
VIT_10s0003g04270	BCL2 binding anthogene	10.592	10.8258	10.752	11.2323	11.517	11.3796	10.4528	10.6193	10.7241	10.9612	10.5361	9.78528
VIT_14s0060g01700	fumarase	9.6976	9.77415	9.83411	9.35245	9.49299	9.43647	10.3011	10.297	10.486	10.2988	10.0687	9.96904
VIT_08s0007g02720	Secoisolariciresinol dehydrogenase	8.8082	8.78906	8.84181	8.1613	8.273	8.0793	8.58031	8.84859	8.6761	8.31416	7.85407	8.16177
VIT_00s0743g00030	S-locus lectin protein kinase	10.1442	10.0857	10.0674	9.74626	9.69569	9.74393	10.7741	10.0894	10.2204	10.7236	11.5775	11.7736
VIT_00s0125g00250	Zinc finger (ubiquitin-hydrolase) domain-containing	9.94605	10.0445	9.96372	9.72435	9.70389	9.60417	10.079	10.347	10.2796	10.0855	9.78776	9.18746
VIT_18s0001g07410	basic helix-loop-helix (bHLH) family	9.69505	9.60009	9.69735	10.8114	10.7751	10.6924	10.2938	10.6789	10.5099	10.4783	10.1599	9.5779
VIT_12s0059g02240	Unknown	11.2519	11.4379	11.3449	10.776	10.6755	10.7053	10.6702	11.0621	11.0155	10.4725	10.3542	10.6626
VIT_01s0026g00880	Transducin protein	10.9303	10.8058	10.9931	12.0708	12.0386	11.8769	11.1731	11.2986	11.4067	11.4393	11.0572	10.6237
VIT_02s0012g02160	Glycerol-3-phosphate acyltransferase	12.4141	12.3503	12.4421	12.5986	12.6313	12.6797	12.5864	12.5924	12.5364	12.4718	12.518	12.4983
VIT_07s0031g01840	WRKY Transcription Factor (VvWRKY23)	6.62597	6.15609	6.37558	7.89274	7.60643	7.4214	7.67008	8.21724	7.93122	7.72968	6.76304	6.97867
VIT_11s0016g02310	Thioredoxin 2	9.6552	9.73896	9.61681	11.1953	11.0315	11.0024	10.461	10.6629	10.6485	10.7735	10.1808	10.1024
VIT_04s0023g01210	Geranylgeranyl pyrophosphate synthetase 1, chloroplast precursor	11.2053	11.0779	11.1688	11.8042	11.8941	11.9792	11.1855	11.146	11.533	10.9818	10.9111	10.4981
VIT_02s0012g01250	Carnitine/acylcarnitine carrier, Mitochondrial	12.74	12.7311	12.7588	12.8384	12.8368	12.8375	12.6441	12.6072	12.7789	12.5269	12.4614	12.5695
VIT_01s0026g01450	DnaJ homolog, subfamily B, member 4	13.0591	13.0186	13.0757	12.8346	12.8113	12.8207	12.9989	13.1021	13.0507	13.0853	13.2488	13.0943
VIT_02s0025g02360	WNK kinase 6	11.7233	11.7981	11.8211	11.2701	11.2724	11.2727	11.2118	11.3095	11.1599	11.2697	10.8068	10.5649
VIT_13s0019g04380	Auxin response factor 10	11.0613	11.1013	11.2452	11.7929	12.0328	12.0143	11.7329	11.8757	11.7521	12.1438	11.8132	11.8496
VIT_05s0077g01000	ATP binding protein	10.6691	10.6414	10.6617	10.4173	10.3217	10.3534	10.7816	11.0359	11.0918	11.0953	10.632	10.3139
VIT_07s0005g02500	SNF7 family protein	9.6544	9.78054	9.82719	9.39385	9.29305	9.34155	9.92647	10.2243	10.266	10.004	9.65769	9.21814
VIT_17s0000g05610	Isopiperitenol dehydrogenase	10.3781	10.5238	10.3071	11.2794	11.0288	11.2693	9.97888	10.1345	10.3448	10.0478	9.69141	9.10923
VIT_12s0059g01850	Peroxisomal membrane protein	9.10763	8.75727	9.2592	10.2265	10.334	10.6429	9.21908	9.59408	9.69063	9.38161	8.88065	8.02092
VIT_04s0008g06780	Phospholipid-hydroperoxide glutathione peroxidase.	11.9932	12.1614	12.0407	12.8162	12.7276	12.8455	12.0396	11.9995	12.1792	11.8295	11.6721	11.4689
VIT_16s0050g02330	Regulator of nonsense transcripts 1	9.92388	9.826	9.89609	9.44194	9.49994	9.62155	8.56206	9.04424	8.98455	9.19741	8.52998	8.44565
VIT_03s0038g01330	Anthranilate N-benzoyltransferase protein 1	9.9688	9.92156	9.74907	11.1245	10.9238	11.0334	9.85778	10.0673	10.2694	9.77301	9.61051	8.76752
VIT_06s0004g07070	Protein kinase	10.5879	10.6949	10.6882	10.1695	10.049	10.1303	11.1354	11.196	11.4325	11.0339	10.8577	10.7633
VIT_03s0091g00230	Unknown protein	10.786	10.1631	10.4962	12.2469	12.4681	13.0279	9.84526	9.77553	9.92215	9.54632	9.44759	7.99113
VIT_11s0118g00160	Disease resistance protein	8.68192	8.70174	8.90778	7.8482	7.83748	8.08244	8.00345	8.0744	8.05291	7.57237	7.80064	7.13344
VIT_11s0037g00070	Aldehyde Dehydrogenase (VvALDHI1B1)	13.4849	13.3397	13.3817	14.1743	14.074	14.2236	13.6107	13.4435	13.6426	13.6883	13.5032	13.4798
VIT_06s0004g03100	MLO1	12.8187	12.6813	12.7872	13.4466	13.474	13.2392	12.4082	12.4314	12.7282	12.7271	12.4399	12.3053
VIT_16s0050g00030	Cleavage and polyadenylation specificity factor 5	10.5989	10.7048	10.641	10.9811	10.9596	10.9063	10.5947	10.7156	10.6931	10.4497	10.3075	10.4088
VIT_00s0187g00160	Ripening-related protein	14.0133	14.312	14.2172	13.6338	13.5821	13.473	13.2868	12.9325	13.0106	13.5533	13.2705	13.2401
VIT_06s0009g02930	Cytochrome P450, family 79, subfamily A, polypeptide 2	9.4777	9.27365	9.04071	10.6682	10.5745	10.6957	9.68825	9.94541	9.72016	9.74284	9.33056	8.77964
VIT_11s0052g01600	UDP-glucose flavonoid 3-O-glucosyltransferase 7	10.8701	10.5114	10.8254	11.9303	11.9002	12.1195	10.4155	10.5684	10.6586	10.5789	10.6135	10.5339
VIT_04s0008g04150	RD22	6.81427	7.03858	7.0711	8.26333	8.03023	7.75523	7.22118	7.66575	7.4257	7.85452	7.93454	8.45226
VIT_18s0041g01850	Polyneuridine-aldehyde esterase precursor	12.275	12.1686	12.2797	12.0051	11.9203	11.9613	11.6553	11.9055	12.0129	11.6452	11.3915	11.3697
VIT_05s0062g00960	Exostosin (Xyloglucan galactosyltransferase KATAMARI 1)	12.2072	12.1087	12.1376	11.9136	11.8611	11.8807	11.7446	11.6181	11.9236	11.7757	11.686	11.5778
VIT_08s0040g00710	3'-5' exonuclease domain-containing protein	11.2785	11.1667	11.0476	10.5343	10.5335	10.6567	10.3897	10.5887	10.7256	10.1755	10.0466	10.0434
VIT_02s0154g00130	Exostosin (Xyloglucan galactosyltransferase KATAMARI 1)	10.0339	9.84915	10.1375	11.1445	11.0264	10.9101	9.94808	9.89279	10.1849	10.1819	9.82809	9.3969
VIT_15s0046g01990	UDP-glucosyltransferase	7.49599	7.3074	7.49456	8.0706	7.93195	7.92638	8.21362	8.12066	8.24262	8.02282	7.80445	7.59096
VIT_17s0000g03420	Unknown protein	7.4386	7.57755	7.37714	8.12976	8.33513	8.22133	6.9058	8.21292	7.09687	7.01447	7.34861	6.87412
VIT_09s0002g07360	DNA damage checkpoint	9.65023	9.58916	9.73798	9.18102	9.10428	9.27974	9.39884	9.63171	9.85998	9.35872	9.27965	8.54558
VIT_16s0039g01410	Tocopherol O-methyltransferase, chloroplast precursor	11.538	11.1986	11.2008	12.169	12.2377	11.9895	11.6283	11.9623	12.0414	11.758	11.4948	10.8618
VIT_16s0115g00470	Lucose inhibited division protein A	9.69932	9.76498	9.76782	10.0807	10.0118	10.1329	9.98499	9.87882	10.0177	9.81653	9.82264	9.99604
VIT_01s0011g06580	Unknown protein	11.167	11.2303	11.3067	10.7693	10.6277	10.7648	10.4762	10.4243	10.5599	10.2457	10.0729	9.56835
VIT_07s0104g00510	MRNA-binding protein precursor	12.144	12.2783	12.1856	12.6303	12.581	12.6563	12.3575	12.4083	12.4285	12.2033	12.0886	11.9085
VIT_10s0003g04390	ABC Transporter (VvMRP17 - VvABCC17)	13.4548	13.5213	13.5252	13.3154	13.2555	13.3275	13.8386	13.7732	13.8705	13.885	13.8005	13.7953
VIT_06s0009g01450	Salutaridine reductase	9.71376	9.68223	9.6748	10.2019	10.1769	10.3374	9.54658	9.66849	9.88167	9.65235	9.37315	9.36252
VIT_16s0022g00840	Invertase/pectin methylesterase inhibitor	6.78596	6.81266	6.20574	8.00307	8.04529	8.4931	7.62182	8.00135	8.10249	8.35107	7.87263	7.16192
VIT_15s0021g01450	No hit	9.94674	9.94932	9.83765	9.3804	9.39738	9.51437	9.92675	9.90435	9.9628	9.64691	9.36874	9.4413
VIT_11s0052g00450	WRKY Transcription Factor (VvWRKY34)	10.5122	10.3591	10.6418	11.3714	11.1606	11.1262	8.92784	9.27448	9.52395	9.12556	8.77753	8.7148
VIT_13s0067g03290	Ribosomal protein L10	12.1826	12.3394	12.1729	12.9687	12.7899	12.8963	12.062	12.1559	12.2579	11.9474	11.891	11.5306
VIT_09s0018g00400	Unknown protein	9.89687	9.80908	10.0013	10.5032	10.4626	10.4725	10.2329	10.309	10.4556	10.1512	9.93331	9.48893
VIT_14s0083g00530	Cell division protein FtsH	11.1582	11.1986	11.1493	11.715	11.7282	11.6856	12.191	12.3326	12.325	12.1686	12.0603	11.9849
VIT_00s0606g00010	Transferase	9.05303	8.93071	8.75247	10.1839	9.96234	9.92422	9.17235	9.24195	9.42567	8.95663	8.89651	8.26416
VIT_13s0067g01020	Leucoanthocyanidin dioxygenase	8.58228	8.69149	9.04772	10.1544	9.95314	9.68968	8.86741	10.0612	9.78261	10.1631	9.92912	9.20557
VIT_05s0094g00770	Short-chain dehydrogenase/reductase (SDR)	6.59657	6.21293	6.28192	8.66734	8.17339	8.1673	6.85968	6.84636	6.77612	6.7017	6.12974	6.23369
VIT_16s0100g00490	Unknown protein	10.8045	10.8058	10.7564	11.1971	11.2208	11.2694	11.0474	11.0973	11.1601	10.8843	10.7425	10.3741
VIT_16s0050g01660	UDP-glucoronosyl/UDP-glucosyl transferase UGT88A1	6.88941	6.32588	7.23193	8.63488	8.87463	8.38981	7.43816	7.70458	7.88773	7.3445	6.33898	6.0536
VIT_03s0038g03440	Alanyl-tRNA synthetase	12.1357	12.0518	12.0875	12.5445	12.5449	12.5018	12.0214	12.2294	12.2503	11.9602	11.8988	11.8191
VIT_06s0004g03590	TOE1 (target of eat1 1) related to apetala2 7	9.29604	9.0064	9.36091	11.3745	11.1023	11.2252	11.0396	11.4178	11.3102	11.4526	11.2497	10.5591
VIT_07s0205g00030	Zinc finger (C3HC4-type ring finger)	8.47635	8.73683	8.79903	9.82271	9.62383	10.0471	9.28427	9.31084	9.81236	9.31372	8.86519	7.7345
VIT_03s0088g00300	Unknown	8.70567	8.58554	8.61302	9.38642	9.47683	9.56517	8.91431	9.33055	9.37165	8.69334	8.06605	8.08159
VIT_17s0000g00280	Magnesium-protoporphyrin O-methyltransferase	9.71352	9.63222	9.73821	10.3564	10.2747	10.1719	10.2095	10.2775	10.3876	10.1959	10.0606	10.1005
VIT_10s0116g00410	Gibberellin 2-beta-dioxygenase 7	9.65861	9.39301	9.51251	11.4516	11.2374	11.2669	9.69181	8.97025	9.7878	10.8712	9.19192	9.06157
VIT_11s0016g01110	Unknown protein	12.5785	12.5987	12.6803	12.3128	12.2113	12.3107	12.5494	12.7028	12.8534	12.6263	12.5199	12.3511
VIT_07s0151g00510	GCN5 N-acetyltransferase (GNAT)	13.3251	13.4098	13.4183	13.0375	13.0298	13.1442	13.564	13.5521	13.5299	13.5417	13.5204	13.5691
VIT_19s0140g00180	BCL-2-associated athanogene 7 ATBAG7	11.1886	11.2959	11.4155	10.7382	10.7206	10.8479	10.5717	9.8966	10.1171	10.6919	10.5076	10.4915
VIT_10s0042g01060	Unknown protein	10.7373	10.7469	10.7455	10.3451	10.3406	10.3087	10.3364	10.3982	10.6815	10.2032	9.86005	9.28928
VIT_10s0003g02160	Trehalose-phosphatase	8.25506	8.90173	8.03693	10.5203	10.7351	10.1468	8.61493	7.73707	7.42095	7.56644	9.16332	10.0778
VIT_16s0100g00720	Heat shock transcription factor B2A	11.9767	12.0121	11.9585	11.7336	11.7457	11.6903	11.5881	11.888	11.782	11.8581	11.5369	11.5601
VIT_08s0040g02100	Zinc finger (C2H2 type) JACKDAW	8.77057	8.3915	9.15048	10.038	10.2883	10.4475	9.24603	9.28594	9.58723	9.22325	8.89982	9.13457
VIT_05s0029g00240	Pentatricopeptide (PPR) repeat-containing	11.7291	11.76	11.6204	12.2795	12.3396	12.3177	11.7417	11.7646	11.7089	11.7105	11.6396	11.2588
VIT_00s0181g00010	Sugar transporter 1 (VvHT8)	11.4715	11.1414	11.2974	13.2408	13.2099	12.8192	11.4089	11.6068	11.8784	12.133	11.6942	11.4452
VIT_07s0104g01070	Cohesin complex subunit SCC3	11.3304	11.4433	11.3571	11.165	11.0858	11.0972	11.1357	11.4503	11.4519	11.2204	10.9935	11.0997
VIT_00s0270g00090	Pentatricopeptide repeat-containing protein	9.34277	9.32329	9.40348	9.69496	9.71034	9.58092	9.15196	9.38375	9.3624	9.33197	9.0419	8.69993
VIT_07s0005g01450	Basic Leucine Zipper Transcription Factor (VvbZIP22)	9.54122	9.3093	9.51831	10.2715	10.3446	10.5764	9.78397	9.71225	9.99345	9.95735	9.51921	9.09736
VIT_07s0141g00590	Magnesium transporter CorA-like family protein (MRS2-2)	12.2152	12.1226	12.1835	11.8802	11.9201	11.9353	12.5619	12.4822	12.7037	12.3869	12.3006	11.8888
VIT_14s0083g00070	Acclimation of photosynthesis to environment	12.5532	12.6315	12.417	13.2233	13.1594	13.07	12.7296	12.8945	12.8802	12.6788	12.5272	12.2694
VIT_01s0011g06200	Zinc finger protein 4	11.9215	12.0205	11.9631	12.3977	12.3431	12.4742	11.7585	11.8871	11.7698	11.9374	11.7708	11.6021
VIT_16s0039g00900	CYP89A28	12.3775	12.3592	12.3356	12.6255	12.5776	12.582	12.3727	12.4783	12.283	12.1706	12.2773	12.2016
VIT_18s0001g05850	Dehydration Responsive Element-Binding Transcription Factor (VvDREB31)	9.97735	10.1877	10.1165	9.63954	9.47286	9.52736	8.19295	9.047	9.34878	9.29468	8.33753	6.47915
VIT_07s0031g02790	Unknown	10.5138	10.6325	10.5327	10.1647	10.1029	10.0624	10.0515	10.1745	10.242	10.0116	10.2248	10.7538
VIT_15s0048g01240	MADS-box protein AGL20	7.06006	7.24764	6.68014	9.16728	9.14918	9.33577	6.76514	5.73711	6.21572	6.69091	7.45266	8.5204
VIT_00s0515g00050	Serine/threonine-protein kinase HT1	8.70053	8.62742	8.71089	10.0589	9.98255	10.0858	8.55047	8.93475	8.86587	8.5848	8.55121	8.04055
VIT_08s0007g02970	Unknown protein	9.72106	9.68001	9.41609	10.1658	10.3001	10.3726	9.76219	9.96944	10.1033	9.46567	9.07501	8.50625
VIT_11s0103g00180	Kinesin 4 motor protein	10.5234	10.4008	10.4303	10.1762	10.063	10.0022	10.2428	9.80133	9.68787	10.3882	10.403	10.7017
VIT_15s0048g00530	Auxin-responsive SAUR11	12.3716	12.41	12.2658	12.756	12.7321	12.8232	11.5609	11.8404	11.8537	11.7543	11.6335	11.2226
VIT_08s0058g01400	Phospholipid-translocating ATPase ALA1	12.4044	12.3928	12.4421	12.1865	12.2528	12.1774	12.2736	12.3537	12.253	12.2067	12.0031	12.0302
VIT_16s0100g00410	TraB protein	10.9438	10.8941	10.9546	11.4365	11.3789	11.3578	10.6719	10.9921	11.243	10.8219	10.5427	10.368
VIT_12s0059g02140	F-box family protein	10.1713	9.81609	10.1283	10.9305	10.9023	10.7288	10.5483	10.6255	10.6655	10.3459	10.0115	9.79222
VIT_08s0056g01070	MATE efflux family protein	10.9499	10.7557	10.8798	12.1123	12.0332	12.0473	11.263	11.32	11.471	11.5533	11.6611	11.5707
VIT_17s0000g05570	Receptor protein kinase	11.5882	11.5816	11.7227	11.1615	11.2219	11.2655	11.7541	11.5298	11.5893	11.0356	10.7844	11.088
VIT_02s0025g04960	Unknown protein	7.65549	7.56587	7.77334	8.37381	8.30781	8.34087	8.43405	8.82741	9.05538	8.5178	8.24977	7.65204
VIT_07s0005g00350	No hit	9.34512	9.1578	9.27632	9.72843	9.65825	9.60212	10.1732	10.8291	10.652	10.6659	10.3621	10.2708
VIT_13s0019g00670	No hit	11.3908	11.4215	11.4282	11.2404	11.2562	11.2164	11.2362	11.2513	11.3144	11.1399	10.8982	10.6009
VIT_04s0008g05520	Unknown protein	8.86987	8.56071	8.76225	9.66846	9.84518	9.97849	9.28026	9.45209	9.85387	9.57244	9.36192	8.68015
VIT_03s0063g00810	Carboxyesterase 12; CXE12	12.1519	12.1372	12.2856	12.8538	12.9659	12.7023	12.7007	12.8849	12.8358	12.615	12.7265	12.6147
VIT_12s0055g01010	Peroxidase	5.09326	5.28126	5.10747	7.19427	7.0129	7.41036	5.29816	4.93518	5.4523	4.54684	4.29983	4.30091
VIT_10s0116g01880	MATE efflux family protein	9.31939	8.91112	9.25061	10.6974	10.4424	10.6354	9.94408	9.79636	10.0904	9.8636	9.54201	9.47928
VIT_03s0063g00380	Abscisic acid 8` hydroxylase (CYP707A4) (VvA8H-CYP707A4)	6.56114	6.609	6.55012	8.97226	8.9297	9.21863	6.75264	6.93357	7.13281	7.3454	6.95592	5.10698
VIT_13s0067g02380	Lateral organ boundaries Domain 15	8.79028	8.82764	9.08279	8.26425	8.33725	8.13036	8.05716	8.51877	8.32894	8.61719	8.3172	8.61685
VIT_04s0008g00860	Ndr family protein	9.89849	10.0098	9.97531	10.7005	10.8141	10.8953	9.73419	10.2422	10.2446	10.6472	10.59	9.65963
VIT_13s0019g02080	DNA-binding protein	7.63442	7.42587	7.73979	9.02625	8.92911	9.13865	7.46599	7.69521	7.65746	7.2554	6.63579	6.63475
VIT_00s2652g00020	No hit	10.1783	10.1746	10.051	9.81857	9.63921	9.652	10.4014	10.477	10.6014	10.6378	10.4979	10.1235
VIT_17s0000g03940	ferulate 5-hydroxylase	7.42384	7.44898	7.01166	8.97058	8.72073	8.98924	7.81506	8.90738	8.10814	9.09381	8.9801	8.40127
VIT_17s0000g03030	DEAH (Asp-Glu-Ala-His) box polypeptide 36	11.2317	11.174	11.1864	11.4587	11.4634	11.479	11.3293	11.4032	11.2873	11.1767	11.128	11.1481
VIT_13s0047g00510	DNA gyrase subunit A	11.4618	11.5539	11.5502	11.8478	11.8035	11.8834	11.3439	11.4829	11.4143	11.3436	11.214	10.9062
VIT_00s0253g00150	Methyl jasmonate esterase	6.92836	7.09951	6.73666	9.56453	9.48547	8.93548	7.22365	7.77879	8.00652	7.67941	7.13289	6.77857
VIT_11s0016g03740	Rho guanyl-nucleotide exchange factor ROPGEF8	5.49276	5.55135	4.99115	7.58054	7.83086	8.20198	5.26632	5.32202	5.11702	5.32059	4.70137	4.50165
VIT_14s0006g02610	Unknown protein	6.03172	5.90691	6.31276	8.43927	8.00108	8.52598	7.25217	7.72424	7.29153	7.73853	6.92969	6.28438
VIT_13s0156g00470	No hit	11.0419	10.8529	11.0807	10.4153	10.356	10.5422	10.4255	10.1735	10.0885	10.3563	10.5474	10.577
VIT_16s0098g01820	Unknown protein	12.1289	12.0373	12.0984	11.7963	11.7289	11.7221	12.1205	12.2059	12.3578	12.1505	12.1411	12.2533
VIT_00s0199g00280	No hit	8.93329	8.94811	9.14739	8.15404	8.36376	8.43414	8.48252	8.26259	8.42353	8.32333	7.92069	7.70642
VIT_14s0030g00470	Stress regulated protein isoform 3	10.226	10.0913	10.1154	10.6668	10.4888	10.6833	9.98233	10.1398	10.2929	9.88913	9.70768	9.40675
VIT_13s0019g02100	No hit	6.44424	6.69597	6.50973	7.30319	7.44068	7.29788	5.72379	5.49332	6.03313	5.73078	5.4051	4.71045
VIT_19s0014g02250	Zinc-binding protein	9.16261	9.28772	9.12745	9.71478	9.76443	9.60158	9.6847	9.82164	10.0781	9.77152	9.42749	8.99898
VIT_13s0019g03550	ERF/AP2 Gene Family (VvAP2-11)	9.12246	8.93425	9.68783	11.9355	11.5703	11.7496	10.5122	11.363	10.839	11.5796	11.5873	10.988
VIT_06s0004g01460	Lipoxygenase LOX2	11.3733	11.163	11.216	11.9124	11.6747	11.8565	11.5933	11.3276	11.344	11.5331	11.6892	11.8494
VIT_02s0012g01160	Proton-dependent oligopeptide transport (POT) family protein	7.07536	7.05652	6.49777	9.53162	9.6257	10.205	7.30021	7.58792	7.10303	6.8893	6.30741	6.4391
VIT_11s0052g01640	flavonol 3-O-glucosyltransferase	8.47325	8.1906	8.20484	9.22185	9.32584	9.59934	7.8329	7.62068	7.82438	8.16928	7.82828	7.62363
VIT_04s0023g01140	GNS1/SUR4 membrane protein	11.9571	11.893	11.7806	12.4719	12.3539	12.5063	11.9198	12.2877	12.2758	12.373	12.4145	11.9977
VIT_10s0003g01160	basic helix-loop-helix (bHLH) family	7.616	7.75223	7.72902	9.08544	9.04872	8.92538	9.69018	9.69694	9.57587	9.48705	9.32322	8.82582
VIT_13s0067g03730	Unknown	8.52421	8.39715	8.4458	10.1543	10.0695	10.3281	8.01086	8.5823	8.82667	8.29928	7.27322	6.70413
VIT_04s0008g01300	Glycine dehydrogenase	13.9315	13.7995	13.8505	14.3757	14.2658	14.2674	13.8823	13.852	14.0231	14.012	13.9684	13.9375
VIT_08s0007g08680	Unknown protein	9.5981	9.56995	9.71929	10.8377	10.8789	11.0869	9.91406	10.1287	10.1738	10.3879	9.77083	8.58555
VIT_09s0002g06010	Phospholipase/carboxylesterase	13.118	13.1693	13.1259	13.2443	13.2616	13.2874	13.0875	13.1233	13.0451	13.1612	13.2157	12.9832
VIT_16s0098g00360	CCT motif constans-like	11.4999	11.8011	11.7231	12.9342	13.1255	12.8312	11.4579	11.7108	11.6816	11.5845	11.2774	10.7192
VIT_10s0003g05330	Ethylene-regulated nuclear protein ERN1	12.356	12.4588	12.5601	11.8562	11.8708	12.0149	11.4744	11.6652	11.7023	11.7101	11.4929	11.3142
VIT_18s0001g12360	Deoxyuridine 5'-triphosphate nucleotidohydrolase	10.832	10.8294	10.9322	10.201	10.185	10.2134	11.4066	11.3016	11.3686	10.9512	10.7253	10.4573
VIT_01s0244g00130	Inducer of CBF expression 1 ICE1	6.05676	5.83854	5.95879	9.16728	9.69964	8.95169	6.22883	5.56342	6.5153	6.14233	5.62084	5.90407
VIT_04s0008g03400	ERF/AP2 Gene Family (VvERF035),Dehydration Responsive Element-Binding Transcription Factor (VvDREB04)	7.65623	7.43564	8.07027	9.76813	9.85041	10.5563	7.03492	6.55558	6.43716	7.82368	7.58885	6.88089
VIT_12s0035g00700	Unknown protein	10.9497	10.9669	10.8971	10.743	10.6787	10.7159	11.1293	11.4296	11.47	11.286	11.2363	11.1624
VIT_12s0057g00780	Disease resistance protein	7.12663	7.13161	6.50438	9.3815	9.34451	8.8531	6.79456	6.21897	6.30781	5.48219	5.85572	5.23618
VIT_00s0347g00080	Curculin (mannose-binding) lectin	10.0343	10.0688	10.1382	9.77926	9.68592	9.72299	10.7479	10.5457	10.7683	10.8013	11.0557	10.9973
VIT_18s0072g00970	DegP protease,	12.2462	12.1728	12.2692	12.576	12.6113	12.6882	12.6242	12.5785	12.7365	12.5799	12.5625	12.2623
VIT_03s0063g00140	Caffeoyl-CoA O-methyltransferase (CCoAOMT2)	10.4449	10.3412	10.5156	11.0212	11.0632	11.2858	9.74225	9.7362	9.87203	9.80321	9.86772	9.74287
VIT_00s0477g00030	MATE efflux family protein ripening responsive	9.64229	9.89245	9.4748	11.0357	10.9444	11.1281	10.4744	10.6649	10.7347	10.5914	10.2197	10.0454
VIT_15s0046g02160	Proline iminopeptidase	11.7222	11.728	11.8195	11.5174	11.5459	11.5764	11.859	11.9322	11.8854	11.8113	11.8002	11.7214
VIT_00s0615g00020	Cinnamyl alcohol dehydrogenase	12.7206	12.7228	12.828	13.1332	13.1258	13.013	13.1861	12.9085	12.7967	13.224	13.2126	13.2567
VIT_02s0012g00360	1-aminocyclopropane-1-carboxylate oxidase	11.4988	11.6341	11.6264	11.3244	11.2647	11.2253	11.3844	11.5569	11.6776	11.5971	11.5166	11.3932
VIT_14s0060g01050	Pentatricopeptide (PPR) repeat-containing protein	8.53094	8.18716	8.53327	9.9575	9.77696	9.91718	8.1234	8.6916	8.70195	8.36855	7.77936	6.51281
VIT_07s0141g00930	33 kDa secretory protein	5.83943	6.00943	5.8831	7.97368	7.76245	7.48629	6.24617	6.26813	6.21606	5.61123	5.26368	6.23196
VIT_00s0780g00040	RGLG2 (ring Domain LIGASE2)	8.66857	8.42544	8.86223	10.5748	10.3714	10.1691	7.4914	8.28709	8.65882	7.95075	8.29258	8.37478
VIT_19s0090g01070	Glucan endo-1,3-beta-glucosidase 7 precursor	9.35625	9.38274	9.71607	11.9102	11.9177	11.8925	9.25176	9.47809	9.98096	10.0332	9.23778	8.34275
VIT_08s0040g02860	RSZ33 (Arginine/serine-rich Zinc knuckle-containing protein 33)	12.7339	12.7033	12.7408	12.8905	12.9331	12.9115	12.9453	12.9072	12.9173	12.9795	12.8461	12.6356
VIT_07s0104g01350	Integral membrane family protein UPF0497	6.2116	5.82855	6.39136	7.41375	7.66	7.33603	7.16974	7.60167	8.10154	7.40573	6.99645	5.6691
VIT_11s0016g05540	Dicyanin	8.45174	7.41974	7.67104	10.8389	10.7796	10.1479	7.58349	8.79191	9.93869	8.45966	6.94709	7.03097
VIT_07s0005g02450	Unknown protein	12.6134	12.5691	12.6005	12.9119	12.9936	13.0252	12.8834	12.8484	12.9515	12.6738	12.4988	12.1655
VIT_07s0104g00030	No hit	6.99895	6.59933	7.11095	8.17582	8.1778	8.58968	8.35592	8.83526	8.62707	8.41454	7.54988	6.87165
VIT_12s0059g02160	MATE efflux family protein	7.27206	7.16167	6.71316	9.19858	8.74739	8.59645	7.18074	7.07893	7.20897	7.22824	8.37171	8.33318
VIT_09s0002g05990	6-4 photolyase	12.3799	12.1256	12.2864	13.1274	12.8656	13.05	11.5514	11.5193	11.831	11.5766	11.3642	11.4155
VIT_15s0048g01530	Geraniol 10-hydroxylase	9.36687	9.74716	9.19372	11.0586	11.0732	10.5526	9.04782	8.47634	8.14311	8.9576	10.1139	10.9584
VIT_08s0032g00100	Heat shock HSP20 family protein	5.28774	5.21175	5.24057	4.2576	4.23147	4.26851	4.61235	4.59185	4.3322	4.38009	5.60297	6.07928
VIT_03s0063g00710	Carboxyesterase 12; CXE12	8.61797	8.39169	8.3404	9.40635	9.28363	9.45664	8.4696	8.72771	8.908	9.00593	8.63916	8.31276
VIT_18s0001g10810	Carboxylesterase CXE	9.00937	8.65757	9.18893	10.7417	10.6824	10.9372	8.75474	9.00172	9.37118	8.99856	8.41612	7.90852
VIT_09s0018g01080	EFR (EF-TU receptor)	7.07627	7.70035	7.4033	9.80837	9.76088	9.7362	6.72559	6.57895	6.25383	6.71317	6.86967	7.89585
VIT_19s0014g00570	Disease resistance protein RFL1	8.91004	8.80393	8.91855	8.41905	8.26404	8.32089	8.10205	8.65891	8.68751	8.2094	7.55617	7.13382
VIT_11s0052g01630	Flavonoid 3-O-glucosyltransferase	10.0278	9.68933	9.89521	10.9503	10.9284	11.0137	9.29536	8.93829	9.17023	9.51117	9.7703	9.90694
VIT_14s0036g00420	Phosphoenolpyruvate carboxylase kinase	11.6204	11.9189	11.9151	12.8399	12.9861	13.0174	11.427	11.4993	11.1133	11.6291	11.4427	10.8198
VIT_13s0019g01810	Scarecrow transcription factor 14 (SCL14)	11.333	11.445	11.2984	11.732	11.7283	11.6263	10.9647	11.0593	11.2571	10.9905	11.3491	11.6486
VIT_18s0001g07460	putative MADS-box Short Vegetal Phase 2 (VviSVP2)	5.94836	5.16604	5.8106	8.56287	8.53933	8.33096	6.01893	6.15999	6.25853	6.32336	5.64519	7.64167
VIT_18s0001g11750	Ribosomal protein S9	10.8496	11.0965	10.8784	11.4644	11.4736	11.6302	10.8649	10.9778	11.1516	10.8729	10.8732	11.1698
VIT_18s0001g11810	BEL1 homeobox 2 protein (BLH2) (SAWTOOTH 1)	6.12514	5.72908	6.23166	9.33529	9.43809	9.48038	6.08962	6.67762	6.06667	6.82651	6.28784	7.29641
VIT_05s0020g01090	Basic Leucine Zipper Transcription Factor (VvbZIP15)	11.1962	11.0744	10.89	12.0148	11.9971	12.0603	10.6518	11.0093	11.0307	10.838	10.8294	10.8787
VIT_05s0020g02630	Isopentenyltransferase	7.28982	6.67967	7.38666	11.0991	11.2924	10.6609	7.47724	7.51583	7.65303	7.25509	6.46488	6.44405
VIT_19s0014g02490	VQ motif-containing protein	9.95524	10.1118	9.96229	10.9393	10.959	10.7458	10.1952	10.495	10.5848	10.1562	10.0196	10.3958
VIT_08s0007g07470	Galactose mutarotase	9.353	9.31655	9.23888	10.3886	10.1571	10.3061	8.85129	9.43323	9.49278	8.90972	8.52453	8.75976
VIT_07s0005g01040	Glycosyl transferase family 8 protein	10.231	10.3389	10.6653	11.5436	11.9303	11.712	10.0415	9.95685	10.2354	10.4786	9.88195	8.86768
VIT_06s0004g06220	Na+/Pi transporter	11.1448	10.883	11.2069	11.873	11.803	11.6656	12.1021	12.0832	12.2938	11.8955	11.8307	11.8238
VIT_19s0015g02660	CYP72A59	7.95021	7.99414	7.90369	10.0675	10.0373	9.64292	7.59597	7.1734	6.80474	7.77609	8.38847	9.38457
VIT_03s0091g00160	NtPRp27 secretory protein	9.27082	8.76023	9.4787	11.4679	11.2927	10.7219	9.60314	10.0112	10.4773	10.1474	9.97621	9.50553
VIT_16s0148g00110	Receptor kinase homolog LRK10	9.0904	9.20281	9.08051	8.3215	8.38124	8.264	7.71693	7.75986	8.58263	7.65632	7.8893	7.40944
VIT_10s0003g01830	Aquaporin NIP1;2	11.2057	10.8322	11.0572	12.1532	12.2385	11.7883	11.3697	11.8372	11.5628	11.8976	12.0194	11.559
VIT_11s0016g05570	Thylakoid lumenal 16.5 kDa protein, chloroplast precursor	9.76982	10.0445	9.67928	10.6433	10.7045	10.934	10.0501	10.0297	10.2811	9.99914	9.66888	9.25238
VIT_00s0227g00140	MLO1	13.9276	13.9494	13.9176	13.7939	13.815	13.8464	14.0074	14.2143	14.2351	14.1629	14.1101	14.1894
VIT_16s0039g01770	Major pollen allergen Car b 1 isoforms 1A and 1B	5.75728	5.5739	6.00821	7.75143	7.6518	8.22374	5.99229	5.59779	5.90081	6.05142	5.8014	6.55941
VIT_05s0062g01160	Pectinesterase family	7.55263	7.48489	7.33132	11.3986	11.1852	11.2129	7.0204	7.30138	9.25443	7.59297	6.82055	6.91069
VIT_00s0125g00180	Zinc finger (C3HC4-type ring finger)	11.6674	11.7345	11.6276	12.1913	12.0972	12.01	11.6006	11.8873	11.844	11.7907	11.5286	11.5075
VIT_17s0000g06040	Phytochrome kinase substrate 1	7.46979	7.3541	6.86282	9.38017	9.43343	8.96968	7.55138	7.26743	7.72343	6.87424	6.58643	7.20188
VIT_05s0020g03910	Ribosomal protein S3A (RPS3aA) 40S	8.27981	8.01663	7.82073	9.55034	9.27381	9.89974	7.87178	7.54244	7.24007	7.31252	7.42386	7.56114
VIT_05s0020g04020	Unknown protein	11.4314	11.1802	11.2416	12.0122	12.2543	11.9088	11.1296	10.9307	11.2523	10.8663	10.642	10.0018
VIT_00s2594g00010	Receptor protein kinase	13.5123	13.4155	13.4396	13.7389	13.6448	13.7016	13.5296	13.3689	13.4374	13.5346	13.4234	13.227
VIT_16s0050g00020	Cullin-4	8.26565	8.31191	7.94025	9.37459	9.32615	9.9229	7.4239	7.15499	7.05937	6.89141	7.24852	7.76767
VIT_19s0014g00080	Steroid 5alpha-reductase	8.19146	8.46764	8.04289	9.57939	9.18441	9.7037	7.29461	7.35481	7.75185	7.33766	6.89532	6.14069
VIT_11s0016g02750	Ankyrin repeat protein	8.78449	8.88961	8.71747	8.25358	7.96155	8.18543	7.95296	8.02933	7.93371	8.0818	7.61442	7.50929
VIT_19s0090g01620	CYP89H3	7.92942	7.88676	7.74674	9.76257	10.1365	9.91691	7.9988	8.14857	7.95698	7.98814	6.66099	6.84714
VIT_11s0065g01210	Zinc finger (C3HC4-type ring finger)	6.15758	6.09391	5.39029	8.25367	7.86665	7.7766	5.90558	6.24589	6.18972	6.74489	5.99378	7.07272
VIT_18s0041g00690	basic helix-loop-helix (bHLH) family	6.63305	5.8578	6.57484	8.72912	9.12553	8.70089	6.52883	6.01908	6.79083	7.07709	5.46711	5.72811
VIT_00s0211g00120	Glycine hydroxymethyltransferase	12.3135	12.2392	12.1937	12.9931	12.8885	12.9011	12.8269	12.7522	12.8561	12.7612	12.6934	12.8487
VIT_13s0074g00540	Lysine histidine transporter 1	10.6879	10.6906	10.5387	10.2367	10.0278	10.0582	10.6718	11.0514	11.016	10.5876	10.4098	10.1029
VIT_17s0000g00200	Ethylene-responsive transcription factor ERF114	7.42411	7.62145	7.56897	9.88585	9.66413	9.91501	7.16866	7.27098	7.7553	7.83435	7.64863	8.33827
VIT_01s0026g02680	Oxygen evolving enhancer 3 (PsbQ)	8.96848	9.28788	9.12607	10.3518	10.2702	10.665	9.11141	9.39477	9.7941	9.01045	8.73956	8.68679
VIT_18s0001g11390	Aberrant testa shape	6.76149	6.81733	6.70345	8.70115	8.84914	8.76465	6.58736	6.24221	5.59089	6.79842	6.44777	6.59698
VIT_18s0001g07320	2-oxoglutarate/malate carrier protein, Mitochondrial	13.4298	13.3895	13.3523	13.0989	13.0233	13.104	11.0957	10.8029	11.4212	11.7516	10.9382	11.0907
VIT_15s0046g02080	Unknown	6.5933	6.29178	6.83551	9.21471	8.78198	8.42494	6.59725	7.03153	7.27708	6.19287	5.85919	6.76145
VIT_09s0002g06980	Chloroplast post-illumination chlorophyll fluorescence increase protein	10.4246	10.6318	10.28	11.7891	11.8054	11.8063	11.0065	11.3318	11.3792	11.0978	10.7117	10.617
VIT_08s0058g00980	Cationic peroxidase	10.0571	10.2746	10.3699	11.4812	11.6038	12.0085	9.30577	10.8806	9.43458	9.54213	9.86628	9.29696
VIT_11s0016g01000	flavonoid 3-monooxygenase	10.0974	10.173	9.97688	9.43962	9.11796	9.41145	10.6713	10.3965	9.82859	10.4917	11.1343	10.7918
VIT_18s0001g02740	Photosystem II 22 kDa protein PSBS	14.1257	14.1314	13.961	14.4476	14.5601	14.5574	14.2418	14.1877	14.1496	14.1543	14.0691	14.1093
VIT_07s0005g02040	Alpha-L-fucosidase 2 precursor	5.91838	6.6275	5.77827	9.18961	8.88316	8.7199	6.52621	5.84635	6.45857	6.46801	6.35299	6.72496
VIT_09s0002g03690	Avr9/Cf-9 rapidly elicited protein 146	13.539	13.588	13.5792	13.4074	13.378	13.3806	13.3423	13.1757	13.2067	13.2119	12.9361	12.9201
VIT_10s0003g02150	Trehalose-phosphate synthase 1	7.55222	6.60156	7.14904	9.74354	9.80205	9.19556	7.05524	6.56726	6.91733	7.37656	7.44643	7.89612
VIT_09s0002g04010	Ferredoxin	10.6417	10.7705	10.4268	11.6589	11.4239	11.634	10.5631	10.9478	11.0977	10.5923	10.3869	10.4956
VIT_07s0005g04480	Tyrosine decarboxylase	11.8987	11.8906	11.7898	12.466	12.469	12.3238	12.0528	12.3283	12.478	12.2221	12.1213	12.0921
VIT_01s0011g03520	Constans-like 16	9.56016	9.0054	9.57005	12.0295	11.8902	11.6735	10.6188	10.7224	11.0095	10.6722	10.2618	9.53563
VIT_16s0148g00280	Receptor kinase homolog LRK10	9.18253	9.08696	9.13359	8.8626	8.83542	8.7523	8.33678	7.61547	8.27105	8.01464	8.10252	7.22318
VIT_16s0050g00440	No hit	8.71341	8.70905	8.77223	8.95387	9.02992	8.9254	9.77329	10.444	10.2894	9.9605	9.70929	9.96747
VIT_18s0041g00130	Unknown protein	6.27623	6.15519	6.19699	6.78311	6.66806	6.8155	7.53999	8.22423	8.08914	7.91277	8.14011	8.19235
VIT_02s0025g02570	CYP78A8	8.03409	8.17439	7.9075	12.2794	12.7298	12.1779	7.76307	7.66031	8.31844	7.56533	6.87932	7.45114
VIT_05s0094g00220	Chitinase class IV	9.10309	8.64663	9.08916	11.4825	11.2239	11.2453	9.25804	9.39191	9.61863	9.26645	8.60079	9.34799
VIT_01s0011g06470	Galacturonic acid reductase	6.40814	5.96267	5.77105	8.51102	8.51491	7.7817	6.37885	5.98037	5.76007	5.86444	5.72895	6.60025
VIT_03s0063g00550	Fw2.2 ORFX	8.8511	8.9118	8.5952	10.5486	10.2073	10.2828	8.15634	8.80487	9.04342	8.70196	8.778	9.43473
VIT_10s0116g00600	RIC10 (ROP-Interactive crib motif-containing)	5.93809	6.08982	5.44274	8.10206	7.9185	8.84102	6.11568	6.62572	6.76981	5.94124	6.69105	5.682
VIT_00s0233g00180	flavin-containing monooxygenase 3	12.815	12.7871	12.8656	12.5973	12.5549	12.6458	13.0967	13.2165	13.0967	12.922	12.787	12.7569
VIT_15s0046g02390	ANTR2 (anion transporter 2)	12.9919	12.9027	12.9119	13.617	13.5059	13.5143	12.6755	12.7757	12.7049	12.5246	12.493	12.5341
VIT_00s0207g00050	No hit	10.5382	10.6304	10.611	10.8732	10.9366	10.8586	10.5574	10.8917	10.8442	10.6016	10.2459	10.7385
VIT_06s0004g02670	Cyclic nucleotide-gated ion channel 15	9.31852	9.14129	9.36324	10.0235	10.0105	9.82319	9.19604	9.73251	9.75315	9.21377	8.93764	8.11305
VIT_17s0000g06190	myb domain protein 94 (VvMYB30)	11.2556	11.1825	11.0419	11.6874	11.7785	11.8567	11.5788	11.4834	11.5926	11.6722	11.4081	10.6419
VIT_09s0070g00240	Cinnamoyl-CoA reductase	11.2977	10.7968	11.1329	12.7059	12.7578	12.7741	10.4011	10.6521	10.6824	10.7443	10.3734	10.1619
VIT_00s0397g00050	Disease resistance family protein	7.46037	7.13207	7.32063	7.99641	8.08598	7.91194	7.16011	6.3136	6.21686	6.8471	8.13478	7.40114
VIT_10s0003g01170	basic helix-loop-helix (bHLH) family	9.44206	9.31428	9.70866	11.6552	11.7166	11.2977	11.0325	11.0855	11.1233	11.1299	10.8626	10.3524
VIT_08s0007g00120	Ubiquitin-conjugating enzyme 13 (UBC13), E2	14.5342	14.5155	14.5165	14.439	14.4194	14.4139	14.3532	14.437	14.3688	14.3505	14.406	14.4455
VIT_12s0028g04030	Ankyrin repeat	7.0087	6.75607	6.60012	8.63304	8.84498	9.05672	6.59078	6.6985	5.20323	6.98465	6.88987	6.03089
VIT_03s0017g00620	GA 20-oxidase	7.94895	8.11317	7.99604	8.85554	8.70908	8.67252	8.07468	8.67029	8.57705	8.15197	7.68956	7.64592
VIT_05s0077g01530	s16 (VvPR10.1)_Pathogenesis protein 10 [Vitis vinifera]	5.72476	5.9568	5.28425	8.57489	7.6937	8.14072	5.47411	4.9541	5.75558	4.61961	5.74542	6.8964
VIT_15s0048g01250	putative MADS-box Supressor of Constans overexpression 1a (VviSOC1a)	5.1772	5.90886	5.09659	8.77247	8.78659	8.73939	5.35193	5.62381	5.41858	5.05822	4.99816	5.60904
VIT_04s0023g03780	Cell cycle checkpoint protein RAD17 (AtRAD17)	11.8279	11.7698	11.834	11.4893	11.5988	11.586	11.208	11.1366	11.2355	10.9629	10.9175	10.6183
VIT_16s0050g02540	Nodulin MtN3 family	8.27876	7.81809	7.81735	9.60947	9.79485	10.087	7.77809	7.9338	8.20772	7.8263	7.41284	7.45126
VIT_07s0104g01000	Histone H2AXa HTA5	6.64531	6.7705	6.78029	7.35666	7.15726	7.21172	7.74498	8.10693	8.27101	8.7408	7.93174	7.62306
VIT_13s0019g03040	Indole-3-acetate beta-glucosyltransferase	10.6993	10.9669	10.6882	11.3478	11.3744	11.5091	10.4345	10.2857	10.6666	10.9676	10.5995	10.2851
VIT_02s0012g01030	AL-activated malate transporter 1	6.45244	6.23116	6.71857	9.2228	9.499	10.1475	6.51236	6.50615	6.72189	6.71054	5.9722	5.70358
VIT_07s0151g00860	Hydrolase, alpha/beta fold	9.39776	9.18573	9.23821	9.88551	10.162	10.268	9.41874	9.7498	10.0297	9.3044	9.27871	8.89753
VIT_10s0003g03930	Inositol transporter 2	13.0315	12.8439	12.7799	13.6645	13.5202	13.4504	13.2499	13.3522	13.4602	13.2214	13.1453	13.0631
VIT_09s0002g03930	Chaperonin GroEL	12.4191	12.4318	12.507	12.6997	12.6391	12.6705	13.0038	13.1607	13.0751	13.1107	13.1129	12.9438
VIT_00s0211g00090	Serine hydroxymethyltransferase 2	11.8317	12.0007	11.8562	12.6939	12.4282	12.4865	12.3334	12.0668	12.2216	12.2733	12.3797	12.3171
VIT_01s0011g02860	CHUP1 (chloroplast unusual positioning 1)	10.8764	10.9647	10.6019	12.3299	12.2597	12.3723	10.7711	10.8796	11.2353	10.8632	10.5277	10.0211
VIT_16s0039g00920	CYP89A28	11.0472	10.7783	10.8033	12.0717	12.0922	11.8808	10.9951	10.9555	10.9558	10.9842	10.7117	10.6244
VIT_03s0038g00410	Enhanced disease susceptibility 5 EDS5	11.0491	10.7661	10.86	11.5142	11.5006	11.7331	9.91648	10.2158	10.3837	9.83693	9.4917	9.23617
VIT_03s0038g04730	Polyphenol oxidase	7.45866	7.40979	7.15841	10.5278	10.2907	9.91015	9.70741	8.85229	9.52085	8.96303	7.58051	7.11255
VIT_06s0061g00970	Prolylcarboxypeptidase	7.56336	7.49634	6.80988	9.88708	10.0062	9.41037	8.23903	8.58177	8.65285	8.40547	8.14327	7.58996
VIT_07s0005g00870	Erg-1	7.64401	7.04481	7.47385	11.6594	10.9956	11.3337	7.60265	7.50153	7.28162	7.65223	6.29224	6.24313
VIT_19s0014g03740	Membrane-associated mannitol-induced	11.3859	11.3119	11.4022	11.938	11.7779	11.9272	11.8554	12.0293	12.05	11.7843	11.727	11.3705
VIT_04s0008g05590	F-type H+-transporting ATPase b chain CfoII	12.9652	13.0379	12.9013	13.4043	13.3418	13.4071	13.1399	13.1578	13.2774	13.0058	12.845	12.7828
VIT_11s0052g00750	Serine carboxypeptidase 1 precursor	6.09979	5.88377	5.9767	7.1119	6.91758	7.27307	6.29101	7.13344	6.84873	6.43106	5.57942	6.30609
VIT_16s0098g01870	SOS3 (salt overly sensitive 3)	7.66502	7.51046	7.49849	8.36221	8.46184	8.40667	8.68951	8.88017	9.1769	9.1177	8.50382	7.52079
VIT_02s0154g00010	Auxin-responsive SAUR11	8.89588	9.30435	9.06696	9.9041	10.0075	9.7925	8.22149	8.6021	8.55146	8.70832	8.62888	8.22258
VIT_06s0004g04460	ALB3 (ALBINO 3)	12.9202	12.9195	12.9997	13.2157	13.3219	13.2779	12.9605	12.9805	13.0281	12.8673	12.7277	12.9189
VIT_07s0005g01470	Unknown protein	10.4144	10.3649	10.4591	11.692	11.697	11.4853	10.4988	10.8662	11.1384	10.61	10.2997	9.34615
VIT_02s0109g00080	Phosphoribulokinase	13.8402	13.678	13.7249	14.0789	14.1731	14.204	13.9075	13.8606	13.9233	13.869	13.8334	13.7238
VIT_04s0023g00700	Serine carboxypeptidase S10	9.80255	9.59814	9.68318	10.8376	10.7806	10.8933	10.5354	10.6184	10.6047	10.3426	10.4665	10.6269
VIT_00s0398g00060	Protein kinase	7.00654	7.03273	7.0665	7.44567	7.44995	7.3744	5.22722	5.5416	5.18481	5.87597	6.06124	6.57988
VIT_19s0015g02750	CYP72A59	7.69851	7.33483	7.45557	8.84412	8.83853	8.69301	9.03572	8.92534	8.86415	8.91974	8.48439	8.52867
VIT_11s0118g00620	Methyltransferase type 11	11.6891	11.7517	11.6219	12.4446	12.2336	12.3825	11.7842	11.9853	12.035	11.7499	11.7776	11.7129
VIT_05s0049g01930	RNA-binding protein cp29	12.1631	12.1677	12.0441	12.6156	12.6109	12.5741	12.3421	12.4432	12.5286	12.2892	12.2993	12.2488
VIT_08s0007g00710	Unknown	10.2038	10.3218	9.79709	11.4063	11.0574	11.2681	11.1433	10.8954	11.2433	10.8535	10.6255	10.8291
VIT_00s0250g00090	Oxidoreductase, 2OG-Fe(II) oxygenase	6.73864	5.96051	6.11663	9.76632	9.52967	9.05502	6.63258	6.14727	7.0997	6.2789	6.40864	5.6006
VIT_00s0434g00010	Unknown protein	11.0494	11.2039	11.1575	10.3594	10.5814	10.5768	10.0739	10.1585	10.3995	10.143	10.2818	10.1393
VIT_02s0025g03000	ERF/AP2 Gene Family (VvRAV3)	8.79031	8.35804	9.10419	11.6252	11.3624	11.2691	8.0629	7.98473	8.13246	7.62797	6.91593	5.93366
VIT_12s0028g01080	Photosystem II oxygen-evolving complex precursor, 23kda PSBP	13.9417	13.9853	13.8977	14.097	14.1339	14.1687	14.268	14.1171	14.077	14.1452	14.0186	13.8649
VIT_00s0555g00020	flavonoid 3-monooxygenase	7.57172	7.17866	7.35256	9.41566	9.11859	9.3363	7.09443	6.9891	7.3231	6.99064	5.98643	5.99115
VIT_15s0048g01130	Subtilase	7.38889	7.17893	7.42194	8.25616	8.36487	8.36208	7.09233	6.67542	7.28026	6.82295	6.36422	6.90482
VIT_19s0027g00020	WAG1	7.57219	7.26543	7.69226	8.88095	9.00916	9.41432	8.19895	7.90582	8.21766	8.10135	7.99733	7.3439
VIT_19s0014g01150	Curculin (mannose-binding) lectin	6.42155	6.30748	6.37628	6.09402	6.11858	5.99133	6.52401	6.07655	6.02345	6.21899	5.33892	5.05222
VIT_14s0066g01410	Peptidylprolyl isomerase	10.1789	9.88646	10.1555	11.0296	10.7677	11.1041	10.4313	10.3891	10.586	10.1836	9.90451	9.63047
VIT_19s0090g01090	No hit	9.71413	9.6224	9.78477	10.1625	10.2481	10.0706	10.8101	10.873	10.8986	10.7886	10.552	10.4071
VIT_06s0004g07650	Taxadien-5-alpha-ol-O-acetyltransferase	7.03389	6.85668	7.19461	8.29269	8.21718	8.19902	9.05146	8.83606	8.56073	8.31206	7.86068	6.16487
VIT_01s0011g03070	ERF/AP2 Gene Family (VvRAV1)	9.57185	9.77728	9.71509	11.5345	11.5555	11.1396	10.4467	10.4586	10.1449	10.8161	10.0859	10.274
VIT_01s0011g04570	No hit	8.14868	8.02473	8.06733	8.30221	8.34178	8.39114	7.96529	8.2952	8.45293	8.28344	7.73511	8.38635
VIT_08s0007g00020	Cation/hydrogen exchanger 20 (CHX20)	9.97457	9.65987	10.0081	11.6983	11.5572	11.6634	10.0466	10.3806	10.159	9.94572	9.83493	9.04728
VIT_19s0140g00120	Gibberellin 2-beta-dioxygenase 1	9.97242	9.8826	9.97434	10.9492	10.7882	10.8041	10.8763	11.0539	11.1114	11.5555	11.0503	10.9673
VIT_02s0025g00350	Heavy-metal-associated domain-containing protein	7.98774	7.85501	8.25156	8.7174	8.8826	8.91572	6.81797	7.06669	7.53424	7.14889	6.60674	6.08548
VIT_05s0094g01120	NADP-dependent oxidoreductase	10.2373	10.3416	10.0476	11.5313	11.5001	11.6123	10.1273	10.1913	10.1918	10.2295	10.3089	10.2734
VIT_18s0001g09520	CYP81B2v2	5.82313	5.65282	5.65304	7.65736	7.21988	7.30878	6.00756	5.07574	4.73323	5.61377	5.03723	4.45724
VIT_05s0020g03140	Sugar transporter 13	7.88363	6.47221	7.33488	10.9737	11.33	10.5162	7.05669	8.04325	7.43666	7.84538	7.25105	6.9438
VIT_10s0092g00590	Leucine-rich repeat family	10.6187	10.5096	10.7049	11.3645	11.0754	11.1922	11.6638	11.7238	11.7165	12.0406	11.7502	11.6891
VIT_05s0062g00640	UDP-glucose:flavonoid 7-O-glucosyltransferase	8.86705	9.03064	8.62743	10.4571	10.3715	10.6967	7.902	6.70401	7.49357	8.02186	9.24366	9.38288
VIT_02s0033g00610	Chromomethylase 2	6.13498	5.46763	5.70881	8.16266	8.25256	8.26947	4.96062	4.34419	6.27242	5.24677	4.81118	4.32984
VIT_00s0218g00190	UDP-rhamnose:rhamnosyltransferase	11.5773	11.4106	11.4521	12.1979	11.9764	12.0557	11.8438	12.0608	12.088	11.966	11.8937	11.4213
VIT_05s0020g02370	S-adenosylmethionine decarboxylase	6.89052	6.55986	6.54308	8.41964	8.38529	7.83561	7.03454	6.83195	7.52646	6.86583	5.90107	5.55362
VIT_06s0004g06130	Thiamine biosynthesis protein ThiC	11.3726	11.4182	11.6965	12.4986	12.3288	12.2523	12.0458	12.0569	12.1396	11.6093	11.4875	11.4334
VIT_06s0009g01530	Embryonic abundant protein	10.6122	10.5003	10.5827	10.3008	10.1534	10.2483	10.216	10.4512	10.4869	10.2667	10.1942	10.0747
VIT_05s0062g01430	Glycosyl hydrolase family 17 protein	11.7418	11.7245	11.7031	12.4094	12.276	12.2549	11.0323	11.3476	11.6366	11.3517	11.2295	11.0186
VIT_02s0025g01710	Unknown	10.7108	10.5977	10.2939	12.2444	11.9499	12.4837	9.3424	9.25093	9.50948	8.917	8.7603	8.67337
VIT_04s0023g03860	Rac-like GTP-binding protein ARAC1 precursor (GTPase protein ROP3)	12.4402	12.4991	12.474	12.2585	12.2359	12.2442	12.1794	12.2806	12.2949	12.066	12.1843	12.5791
VIT_15s0024g00660	Esterase	10.4089	10.4715	10.2497	11.5601	11.2891	11.629	10.4873	10.5007	10.7611	10.1914	9.78625	9.46518
VIT_04s0023g00720	Unknown protein	11.9711	11.7582	11.7076	12.7114	12.5608	12.7323	11.7171	11.6734	11.9082	11.5105	11.2135	10.927
VIT_14s0066g02350	Galactinol synthase	13.4911	13.7495	13.6434	12.5449	12.6491	12.7882	12.0532	11.6534	11.9228	11.9151	11.8331	11.5656
VIT_11s0052g00540	ABC protein 3 ATNAP3 non-intrinsic	14.0214	13.9609	13.9097	13.7265	13.6298	13.7045	13.6388	13.4944	13.4713	13.588	13.5866	13.357
VIT_00s0264g00010	Unknown protein	11.1321	11.0901	11.1632	10.817	10.7768	10.8968	10.2132	10.4111	10.5115	10.1542	10.1078	10.0139
VIT_17s0000g03690	Ribulose-1,5-bisphophate carboxylase/oxygenase small subunit	14.8909	14.928	14.7965	15.2944	15.2102	15.1797	14.8535	14.9804	14.9161	14.9271	14.8081	14.8314
VIT_11s0037g01230	basic helix-loop-helix (bHLH) family	11.022	11.1323	11.1254	10.5238	10.4568	10.3805	10.7576	11.0529	11.18	10.6005	10.5521	10.4026
VIT_00s1553g00010	Subtilisin-like proteinase AIR3	8.71589	8.47431	8.56116	9.19931	9.19518	9.05246	9.09523	8.66061	9.23961	8.8048	9.21307	8.85808
VIT_09s0018g00290	Unknown protein	10.311	9.85727	10.1777	11.2121	11.3557	11.6248	10.0969	10.3896	10.4557	10.0014	9.90074	9.54709
VIT_13s0019g03700	Lateral organ boundaries protein 1	7.77178	7.26076	7.61734	9.99578	9.68512	10.3749	7.31736	7.49245	8.17117	7.66254	6.80945	7.14272
VIT_01s0026g01730	WRKY Transcription Factor (VvWRKY02)	9.15338	8.5556	8.98187	11.6713	11.396	10.6316	8.77322	9.10719	9.09739	9.17068	9.00937	8.81019
VIT_16s0098g00150	Receptor serine/threonine kinase PR5K	8.84218	8.57622	8.74289	8.21286	8.05012	8.21867	7.75129	7.73697	8.02261	8.15091	7.37325	7.83528
VIT_15s0021g02790	ATELC/ELC	12.9126	13.0075	13.0314	12.4978	12.5574	12.5691	12.3775	12.1594	12.3206	12.3859	12.1458	11.9954
VIT_04s0044g00230	Monooxygenase (MO2)	10.2749	10.3959	10.4953	10.9108	10.9937	10.8301	9.05308	9.20185	9.39	9.54907	9.50383	10.9142
VIT_02s0012g00730	Purine permease 10 PUP10	8.23997	8.14228	8.64123	9.68992	9.62105	9.31916	8.84383	9.32283	9.27758	9.1298	8.92921	9.39808
VIT_05s0094g00260	Chitinase, class IV [Vitis vinifera]	7.98651	7.69078	8.02547	9.93159	9.99019	9.91728	8.1415	8.13969	8.1517	8.28191	7.5754	7.34676
VIT_18s0117g00030	No hit	10.4989	10.7222	10.5505	9.91515	9.97514	10.0382	10.8551	10.7597	10.6652	10.8605	10.7885	11.0151
VIT_02s0025g03070	Zinc finger (C3HC4-type ring finger)	10.0115	10.1958	9.60815	11.6256	11.5635	11.3004	9.30133	9.60234	9.68849	9.37599	8.91179	9.89526
VIT_07s0141g00610	Zinc finger (C3HC4-type ring finger)	12.071	11.9861	11.963	11.7748	11.7338	11.704	12.0868	12.2753	12.2847	12.176	11.9059	11.9516
VIT_12s0059g00050	Ankyrin repeat	7.61488	7.12835	7.56523	9.1097	9.10003	9.41781	7.26212	6.9405	5.96584	8.14958	8.23195	7.65837
VIT_18s0001g10690	BKI1 (BRI1 kinase inhibitor 1)	11.6655	11.4688	11.4723	12.1823	12.0287	12.066	11.6715	11.9536	11.9924	11.4693	11.3798	11.6596
VIT_08s0058g00470	Abscisic acid receptor PYL4 RCAR10	8.6973	8.72143	8.70047	12.2292	12.1853	11.4681	8.42195	8.74677	9.05285	8.20516	7.60733	6.78615
VIT_03s0038g03560	CAO (CHAOS); chromatin binding	11.1555	10.8703	10.8985	11.8613	11.6176	11.8089	11.4185	11.2779	11.4725	10.9505	10.7988	10.6012
VIT_03s0038g02190	Nodulin	11.4024	11.3774	11.289	12.3819	12.3329	12.1957	12.3775	12.4451	12.4038	12.4815	12.1483	11.9472
VIT_01s0010g03560	CYP78A5	6.21674	5.92766	6.04726	8.52876	8.40814	9.12171	6.39932	6.99385	6.15527	5.98775	6.03978	6.03733
VIT_10s0003g04100	Auxin response factor 3	12.5263	12.4623	12.4792	12.8831	12.9222	12.9967	12.7676	12.8379	12.7006	12.8393	12.8498	12.6226
VIT_07s0129g00380	Phototropic-responsive NPH3	11.6001	11.3834	11.3206	12.2172	12.0352	12.3009	10.8538	11.2214	11.4817	11.0266	10.7263	10.2877
VIT_15s0048g01480	Geraniol 10-hydroxylase	10.7816	10.915	10.6672	11.3252	11.3762	11.5472	10.2859	10.2121	9.96691	10.3684	10.4518	10.5345
VIT_04s0008g06210	Nodulin	8.27038	7.85167	7.79569	10.1363	9.96987	9.26007	9.00328	9.08676	9.31692	8.72675	8.03579	7.85681
VIT_04s0023g01550	Unknown	7.59921	7.80689	7.49051	9.61695	9.52066	9.89987	7.50802	7.50518	7.7825	7.61817	6.82773	6.69426
VIT_05s0049g00420	E8 protein	10.5884	10.449	10.3314	11.484	11.2432	11.1521	10.6595	11.1071	10.9381	10.6692	10.8592	11.2622
VIT_11s0103g00760	CIA2 (chloroplast import apparatus 2)	10.4972	10.7369	10.3675	12.0623	12.2305	11.9176	9.97389	10.119	10.2322	10.0255	9.2588	8.78663
VIT_00s0880g00010	basic helix-loop-helix (bHLH) family	6.1103	6.08022	6.14416	9.15277	8.81464	9.37754	6.51793	6.23017	6.09032	7.24991	6.47436	6.87269
VIT_03s0063g02250	Polyol transporter 5	12.7225	12.7952	12.5972	13.5619	13.5442	13.6322	12.1903	12.4891	12.7595	12.1801	12.062	11.5095
VIT_06s0061g00600	Nodulin family protein	9.41781	9.59239	9.70547	8.79789	8.57554	8.67882	9.95385	10.3216	10.2633	9.7656	9.39185	9.21368
VIT_17s0000g01920	Nuclear transcription factor, X-box binding 1	11.7565	11.7792	11.8506	11.6129	11.5549	11.5249	11.5767	11.6312	11.6823	11.5376	11.5364	11.6521
VIT_18s0001g15520	Leaf senescence protein	9.44085	9.49043	9.30587	10.3217	10.0632	10.3941	9.78604	9.98433	10.1598	9.75236	9.70994	9.19037
VIT_11s0016g00730	LHCA6 (Photosystem I light harvesting complex gene 6)	10.4094	10.3548	10.1789	11.0914	10.9842	11.1348	10.4889	10.7911	10.8172	10.2718	9.88403	9.33647
VIT_11s0016g04720	Blight-associated protein p12 precursor	10.5246	10.6561	10.785	11.4421	11.4499	11.453	9.98871	10.405	10.5809	10.107	10.0117	9.8707
VIT_13s0175g00150	Armadillo repeat-containing protein	11.5224	11.6141	11.5317	11.0978	11.1495	11.2812	11.0366	10.8597	10.9858	11.0019	11.0517	11.0449
VIT_19s0015g00320	KCO1 (two pore K channel)	12.5715	12.5486	12.613	12.8096	12.741	12.8107	11.9873	12.4805	12.3735	12.1742	12.1424	12.2304
VIT_03s0063g00780	CXE carboxylesterase	12.4722	12.4131	12.3621	12.8767	12.9001	12.7144	12.5957	12.9031	12.8717	12.559	12.5008	12.4287
VIT_02s0025g04650	putative MADS-box Supressor of Constans overexpression 1c (VviSOC1c)	5.98293	6.02682	5.6693	7.96856	7.94344	8.28879	5.36844	5.45384	5.37074	5.51666	5.53477	5.42058
VIT_03s0088g01190	Malate dehydrogenase, glyoxysomal precursor	11.8852	11.5771	11.728	12.87	12.6734	12.8186	12.1035	12.2756	12.4025	12.0612	11.7565	11.8317
VIT_18s0122g00300	Unknown protein	8.56829	8.69593	8.64083	10.7451	10.8022	10.4506	7.45206	7.88906	7.98805	7.91821	7.2423	7.13602
VIT_07s0005g06090	Pore-forming toxin-like protein Hfr-2	7.70723	8.24431	7.12866	11.2288	10.7047	12.4612	7.78022	7.51146	7.67098	7.02546	6.57201	6.66723
VIT_05s0094g00110	Cyclin D3_2	8.40811	8.33022	8.2968	8.86671	8.78937	8.90027	8.76009	8.06121	8.2506	9.04774	9.25446	9.36996
VIT_07s0005g04380	IAA12	10.4078	10.3582	10.4701	10.8723	10.8538	10.8522	10.5778	10.8608	10.7437	10.7083	10.1854	9.90806
VIT_03s0038g00220	Purple acid phosphatase 10 ATPAP10/PAP10	8.63835	8.31981	8.48548	10.839	11.189	10.8899	8.65184	7.77456	7.79652	8.41002	8.57166	9.19104
VIT_02s0025g01400	Leucine-rich repeat family protein stress	11.5537	11.5396	11.6824	11.2852	11.1866	11.1393	11.8203	11.6997	11.8071	11.5571	11.4834	11.4414
VIT_01s0010g00380	FLS2 (flagellin-sensitive 2)	8.72019	8.68798	8.80734	8.18653	8.31488	8.37151	8.01414	7.92088	8.05611	8.35861	7.86418	9.58915
VIT_13s0019g05010	Nodulin-like protein	9.11584	8.63562	8.79773	11.1111	11.0489	10.5467	10.1323	9.74968	9.94206	10.6494	10.2302	9.80636
VIT_00s0265g00130	Unknown protein	13.0477	13.1658	13.077	12.8011	12.719	12.733	12.6655	12.7968	12.7238	12.3696	12.2474	11.9752
VIT_11s0016g01880	lycopene epsilon-cyclase (LECY) (VvLECY1)	10.406	10.1389	10.2066	11.3702	11.1834	11.166	11.188	11.3117	11.4603	11.0931	10.815	10.6535
VIT_16s0013g01950	Hexose transporter [Vitis vinifera]	8.73921	8.50083	8.92611	10.9743	10.8137	10.8603	8.57188	8.76421	8.99893	8.72301	8.28835	8.09969
VIT_19s0090g00660	Lipase GDSL	10.5685	10.2791	10.5374	11.5483	11.705	11.7428	10.7941	10.6226	10.9364	11.0389	10.8165	10.1194
VIT_05s0029g00050	BHLH transcription factor FMA (FAMA)	6.87355	6.89749	5.8845	8.56929	8.86787	9.30441	6.63343	6.29979	5.98015	6.49561	5.80613	6.76071
VIT_01s0026g02460	Zinc finger homeobox 30	8.06214	7.71619	8.26746	11.1457	10.9809	10.6375	7.73177	7.76371	7.75666	7.84941	7.03231	7.28531
VIT_07s0151g01000	Photosystem I reaction center subunit II (PSAD)	7.7167	7.94457	7.29467	9.87833	9.59209	10.7119	7.81936	8.63954	8.76914	8.06653	8.23045	9.07816
VIT_01s0010g02740	4-coumarate-CoA ligase	8.78846	8.72836	8.96684	10.8414	10.887	11.239	8.90197	9.24529	9.49794	8.82796	8.39311	8.14857
VIT_07s0031g01980	ERF/AP2 Gene Family (VvERF113)	8.01312	7.72733	8.37374	11.3222	10.7413	10.8602	10.9575	11.1326	11.0902	12.1044	11.6956	11.5473
VIT_14s0108g00930	Unknown protein	6.55258	6.64034	7.19465	9.93925	9.83447	9.87702	6.41054	7.56811	7.62839	6.10989	5.75075	5.5501
VIT_18s0089g01170	LHCB5 (light harvesting complex of photosystem ii 5)	13.4752	13.4748	13.4179	13.7344	13.646	13.6845	13.7081	13.6303	13.71	13.7045	13.7458	13.6386
VIT_09s0002g03670	No hit	8.80217	9.01342	8.94551	9.4371	9.46159	9.3092	10.4387	10.8476	10.4898	10.3653	10.1187	10.3403
VIT_04s0008g00870	Phosphoethanolamine/phosphocholine phosphatase	10.2874	10.4071	10.3955	9.69629	9.7035	9.68782	8.97965	9.40279	9.52021	9.02538	8.95625	8.7752
VIT_05s0020g02720	Aspartic Protease (VvAP11)	9.93639	10.1131	9.58905	12.093	12.3617	11.9807	10.3669	9.65709	10.0814	10.4568	9.52096	9.32936
VIT_10s0116g01860	MATE efflux family protein	9.83675	9.5685	9.66355	10.949	10.9653	10.8651	10.0139	10.3623	10.4301	10.2671	9.86406	9.83482
VIT_14s0066g01000	Phosphate/phosphoenolpyruvate translocator	6.04768	6.16534	5.58291	8.21475	8.05712	8.70392	5.91604	5.35209	5.92023	6.33126	7.31187	7.43774
VIT_17s0000g05640	Nitrate transporter 1:2	9.62164	9.60345	9.59417	10.4621	10.4285	10.472	8.72715	9.63541	9.89447	9.37973	8.98394	8.98107
VIT_04s0023g01240	Anthocyanidin 3-O-glucosyltransferase	6.41336	6.62705	6.62399	9.81126	9.67131	9.06315	6.64925	6.67359	6.36707	6.52943	6.50618	6.22288
VIT_18s0001g07090	Unknown protein	13.1439	13.1793	13.2636	12.8194	12.9004	12.8378	12.3781	12.5468	12.6384	13.0219	12.6661	12.6766
VIT_17s0000g08080	Armadillo/beta-catenin repeat protein / U-box domain-containing protein	11.9461	12.122	12.496	10.7887	10.9481	11.1657	10.1295	9.24861	9.69875	10.4652	9.89935	8.55519
VIT_11s0016g04500	Protein phosphatase 2 (formerly 2A), regulatory subunit B'	12.9458	12.9063	12.9207	12.8068	12.7385	12.7839	12.7498	12.8126	12.9385	12.6686	12.621	12.4672
VIT_06s0009g01420	Protease inhibitor/seed storage/lipid transfer protein (LTP)	11.879	11.9227	11.9366	12.7947	12.939	12.8691	11.0216	11.1246	11.1262	11.1701	10.5723	9.92132
VIT_18s0001g14030	Lysine decarboxylase	7.57863	7.1643	7.61134	9.01408	9.26442	9.71963	7.64011	7.91599	7.97462	7.94164	7.26959	7.65052
VIT_08s0040g02970	Protein phosphatase 2C	8.9061	8.66017	8.95959	9.9339	9.80271	10.3458	8.63114	8.68198	9.05922	8.7348	8.46622	7.81201
VIT_13s0019g05070	Nodulin family protein	8.02636	7.2807	7.73425	11.8709	11.8132	11.1276	8.76729	8.87733	9.22675	9.56149	8.80768	8.4894
VIT_18s0001g12430	Unknown protein	13.2108	13.0829	13.1188	12.8842	12.7763	12.8128	13.0939	13.304	13.1947	13.2641	13.189	12.9843
VIT_15s0021g02690	Unfertilized embryo sac 10 UNE10	9.20133	8.38957	8.88007	11.8364	11.8189	12.2589	9.62979	9.74283	9.90101	9.84351	9.45735	8.42814
VIT_04s0044g01070	Leaf senescence related protein-like	10.8404	10.8013	10.8081	10.6739	10.6966	10.6954	10.2369	10.4525	10.3824	10.0314	9.95956	9.72434
VIT_09s0002g05090	CENP-C	10.3767	10.4985	10.4171	10.0601	10.1461	10.0564	10.392	10.5009	10.4734	10.3509	10.1778	10.1449
VIT_09s0054g00430	Unknown protein	9.31515	9.57927	9.00169	11.4301	11.2534	10.8704	8.17944	8.76808	8.88449	8.32494	8.30131	8.69738
VIT_13s0064g00650	ATAB2	11.356	11.24	11.1812	11.9387	11.7759	11.8407	11.3005	11.37	11.4462	11.2124	11.0479	11.2046
VIT_17s0000g09160	ferric reduction oxidase 8 FRO8	6.75385	6.17008	6.1491	9.93916	10.2044	10.2165	6.5191	5.41334	6.50975	6.41334	6.48176	5.55824
VIT_10s0042g01050	Serine carboxypeptidase II	7.22796	6.97427	7.2141	9.76675	9.83595	9.77864	8.05263	7.74533	8.43725	7.74029	7.86297	6.49866
VIT_00s0333g00060	Unknown protein	10.6642	10.6992	10.828	10.0481	9.90071	10.0518	10.2978	10.2372	10.4504	9.73673	9.24619	9.58645
VIT_16s0050g00710	Unknown protein	13.0465	12.9353	13.1045	13.6776	13.5763	13.7542	12.1628	12.1385	12.0941	11.7099	11.6221	11.8518
VIT_01s0150g00120	ERF/AP2 Gene Family (VvERF112)	7.85512	8.17861	8.12469	9.91621	9.75264	10.268	7.79887	8.04339	8.11463	7.42547	6.88836	6.84507
VIT_08s0040g00390	Magnesium-protoporphyrin IX monomethyl ester [oxidative] cyclase	14.0538	14.0498	13.9504	14.3487	14.2749	14.4029	14.101	13.9125	14.1293	13.9351	14.072	14.0242
VIT_11s0118g00390	Oxidoreductase, 2OG-Fe(II) oxygenase	11.5443	11.6355	11.6224	11.3094	11.361	11.379	12.1595	12.3354	12.3239	12.2147	12.201	12.1958
VIT_08s0007g00750	SRG1 (senescence-related gene 1)	7.0689	6.33425	7.00119	8.78386	8.79108	9.49352	7.03499	6.77402	6.82312	7.83058	7.48941	8.31128
VIT_08s0007g07870	basic helix-loop-helix (bHLH) family	8.08651	7.77031	8.18384	9.32893	9.30272	8.99217	8.88571	8.84672	9.13521	8.78021	8.25837	7.75467
VIT_13s0019g02050	Ribulose bisphosphate carboxylase/oxygenase activase, chloroplast	6.54534	5.75659	6.22997	10.0131	9.81746	10.4738	6.21514	6.31928	7.34759	6.12856	6.66459	6.41546
VIT_15s0048g02500	Thylakoid membrane phosphoprotein 14 kda, chloroplast precursor	11.6912	11.7842	11.3361	12.9407	12.8895	13.2612	11.9225	12.1136	12.2499	11.8583	11.5897	11.2712
VIT_02s0154g00300	Small nuclear ribonucleoprotein Sm D3	9.51953	9.29933	9.79524	11.3661	10.9883	11.0551	6.73432	6.1829	6.23366	6.82176	6.82581	7.81329
VIT_02s0025g01850	Cellulose synthase CSLG3	9.16503	9.09429	8.99174	10.0587	9.86662	9.80768	10.6693	10.5798	10.7729	10.4793	10.4051	10.2287
VIT_04s0008g01450	Cyclopropane-fatty-acyl-phospholipid synthase	6.84517	6.29294	6.41341	9.21861	9.16856	9.89276	6.44632	6.33575	5.84182	6.16347	4.734	4.28134
VIT_04s0023g02570	Peroxidase 72	6.7297	6.37052	6.75877	8.32298	8.67691	8.98349	6.56064	6.87785	7.21705	7.09352	7.05809	6.49173
VIT_18s0001g12830	1,4-beta-mannan endohydrolase	14.9868	15.07	14.9893	14.795	14.7679	14.8398	15.0273	14.8589	14.9545	14.928	15.0496	15.0185
VIT_04s0079g00630	Unknown	6.01831	5.96174	6.03877	8.14206	8.30188	8.0571	5.7211	6.4776	6.43821	6.62236	5.9482	5.85197
VIT_01s0010g01810	Tetratricopeptide repeat (TPR)-containing	11.7889	11.792	11.6507	12.4035	12.3344	12.1621	11.9976	12.1053	11.8863	11.7914	11.7094	11.5777
VIT_00s2377g00010	Unknown protein	11.0871	11.1823	10.9191	11.8882	11.8505	12.1087	10.1154	10.2074	10.3823	9.92025	9.89214	9.73368
VIT_10s0116g00920	CERK1 (chitin elicitor receptor kinase 1)	5.85775	6.04509	5.56324	9.05413	8.76983	8.87301	5.72628	6.36873	5.91003	5.93346	6.10067	7.08671
VIT_19s0014g00160	LHCII type I CAB-1	12.6216	12.8158	12.3438	13.6011	13.4588	13.8008	12.3627	12.4433	12.5009	12.3232	12.2448	12.5061
VIT_05s0049g01620	Cyclopropane fatty acid synthase	9.86466	9.81237	9.70673	10.3975	10.2818	10.3952	9.14253	9.05962	8.93547	9.16827	9.52403	9.62974
VIT_00s0193g00150	Ankyrin	5.21202	6.15702	5.40477	9.65346	8.90657	9.23243	5.66285	6.45694	6.23877	5.68877	6.96989	5.92922
VIT_06s0004g06240	Zinc finger (C2H2 type) family	10.6666	10.4808	10.6589	11.9629	11.9377	12.2484	9.82191	10.1052	10.2094	10.0539	9.31009	8.97685
VIT_07s0151g00310	NIMA protein kinase NEK1	10.6273	10.7068	10.646	10.4603	10.3792	10.4224	10.3373	10.4936	10.5044	10.089	9.69454	9.44024
VIT_12s0057g01450	Subtilisin protease	9.65121	9.32065	9.37587	10.7732	10.6413	10.8876	9.66183	9.92909	10.1951	9.89257	9.83303	9.67797
VIT_04s0008g01250	Unknown	9.19526	9.61592	9.14088	10.5709	10.8168	10.8814	9.73294	10.3307	10.3745	10.3064	9.87804	9.0656
VIT_14s0006g01790	Beta-mannosidase	7.9672	7.39971	7.613	9.6638	9.83246	9.79101	8.50455	8.95395	9.40144	8.87773	8.52752	7.84504
VIT_01s0127g00910	AERO1 (arabidopsis endoplasmic reticulum oxidoreductins 1)	6.96611	7.27719	6.89057	8.56705	8.36822	9.11291	6.24209	6.14234	6.55979	6.14637	5.49287	6.67171
VIT_06s0004g03930	Leucine-rich repeat protein kinase	6.22716	6.14602	5.66611	9.40326	9.31853	10.2546	6.10384	5.25551	4.62713	5.64218	5.14147	5.74826
VIT_08s0007g01890	Unknown protein	8.06666	8.20865	8.13418	10.2872	10.0664	9.89101	8.01558	8.59312	8.67966	8.19839	7.90244	7.87145
VIT_01s0011g03390	Unknown protein	9.96978	10.0676	10.0084	10.3463	10.377	10.4965	9.1563	9.50629	9.46198	9.22399	8.92637	8.64504
VIT_12s0059g01810	Photosystem II psbZ	11.8182	12.1029	11.8155	12.9608	12.8714	13.078	12.1632	12.027	12.0239	11.6464	11.2279	11.4464
VIT_14s0030g00220	Sugar transporter ERD6-like 5	7.45387	6.94205	6.75618	9.03649	8.59034	8.87376	8.23972	8.58281	9.04653	8.96147	8.94466	8.78375
VIT_19s0093g00510	S-2-hydroxy-acid oxidase, peroxisomal	13.5762	13.5725	13.4746	14.0732	13.9527	14.0041	13.6088	13.4914	13.5844	13.2851	13.397	13.4531
VIT_02s0154g00220	Zinc finger (C2H2 type) family	8.50275	8.80535	8.24156	9.76288	9.58243	9.92408	10.7029	11.2094	11.1269	10.655	10.6827	10.3248
VIT_04s0023g01020	BEL1 homeobox 2 protein (BLH2) (SAWTOOTH 1)	8.6095	8.26552	8.71527	11.1851	11.3275	11.1512	9.33933	9.55427	9.84296	9.43203	8.99686	8.03068
VIT_03s0091g01080	1-aminocyclopropane-1-carboxylate oxidase	7.12721	7.23501	7.5995	8.72914	8.30236	8.42213	6.8512	7.67075	7.72364	7.19873	6.63594	6.04443
VIT_17s0000g04490	Extracellular Ca2+ sensing receptor	12.3535	12.4665	12.3156	12.8467	13.0288	13.1428	12.1477	12.2409	12.2001	12.0429	11.8492	11.8008
VIT_01s0127g00340	Unknown	6.3509	6.42209	5.91313	9.54395	9.40238	9.25676	6.69869	7.11719	7.28694	7.62643	6.94119	5.95041
VIT_17s0000g08920	Ribitol dehydrogenase	8.21803	8.47601	8.13091	9.43995	9.18085	9.33913	8.95247	9.2424	9.34873	8.6046	8.38823	6.93743
VIT_17s0000g06930	Unfertilized embryo sac 10 UNE10	6.86805	7.11448	6.8755	11.2456	11.1477	11.5502	6.89227	6.91465	6.88157	7.18682	6.40846	7.05646
VIT_10s0003g02120	Lipase GDSL	8.20205	8.66458	8.53961	9.75623	9.46015	9.96702	8.58738	8.80077	8.83861	9.20305	8.54055	7.36634
VIT_08s0007g00920	Tropinone reductase	9.9797	10.1904	9.72549	11.6739	11.6487	11.8804	10.1901	10.1714	10.2224	10.0309	9.98385	9.773
VIT_15s0048g01440	Geraniol 10-hydroxylase	9.8467	9.65384	9.91144	10.512	10.4825	10.311	9.04456	8.88421	8.94966	9.22106	9.36374	9.42802
VIT_15s0048g01490	Geraniol 10-hydroxylase	10.5652	10.6663	10.53	11.6808	11.6774	11.6932	10.1181	10.1531	10.2125	10.2842	10.3717	10.3062
VIT_00s0904g00010	Photosystem II oxygen-evolving enhancer protein PSBQ	13.1013	13.028	12.8928	13.6794	13.6339	13.834	13.4088	13.3697	13.3349	13.4488	13.2681	13.1543
VIT_12s0055g00800	Arachidonic acid-induced DEA1	8.77933	8.73214	9.03696	11.7242	11.5669	11.4389	6.999	6.39585	6.87057	6.6918	6.81023	7.41002
VIT_17s0000g09570	CYP71A26	8.15513	8.57824	7.93901	11.15	11.4306	11.4691	8.43377	8.60025	8.56785	8.175	8.24884	8.74601
VIT_06s0004g02640	Receptor protein kinase PERK1	9.85722	9.23141	9.80705	11.3787	11.2029	11.6164	9.93247	10.4428	10.2085	10.2514	10.0894	9.9815
VIT_16s0022g00470	Peroxisomal biogenesis factor 11 (PEX11)	9.42329	9.5556	9.14792	11.4111	11.3254	11.6291	8.89323	9.27759	9.51981	8.89982	8.51372	8.1474
VIT_12s0134g00170	No hit	14.0187	14.222	14.1997	13.3731	13.5395	13.4284	12.0174	12.0445	12.1313	12.2611	11.7711	11.822
VIT_09s0018g01780	ACT domain repeat 1 (ACR1) uridylyltransferase	11.34	11.3263	11.3666	11.8941	11.7795	11.8386	11.2285	11.355	11.4033	11.0076	10.889	10.5307
VIT_17s0000g08680	IMP dehydrogenase/GMP reductase	10.0264	9.798	9.6442	11.1319	10.9907	11.2988	10.0602	10.4993	10.5758	10.2289	9.77953	9.17716
VIT_05s0077g02270	Unknown protein	7.83308	7.7339	7.61129	8.54098	8.3483	8.48678	7.94579	7.89687	8.03836	7.51817	6.59874	7.16183
VIT_06s0061g00680	Unknown protein	10.902	10.951	10.815	10.4623	10.4398	10.5182	10.1412	10.1456	10.2251	10.6184	10.2364	10.2014
VIT_15s0024g00040	LHCA3 (Photosystem I light harvesting complex gene 3)	14.0823	14.1268	14.0181	14.3641	14.3111	14.4168	14.3298	14.2761	14.2911	14.3231	14.2478	14.311
VIT_00s0259g00180	Nuclear transcription factor Y subunit B-3	8.067	8.30467	7.70743	10.2008	10.4504	10.5505	8.44371	7.91436	8.21388	7.38706	7.23359	6.63838
VIT_11s0016g05430	Unknown protein	11.8226	11.8442	11.8522	12.578	12.6031	12.4931	12.2534	12.8212	12.1801	12.4806	12.2024	12.0547
VIT_00s0233g00100	PLATZ transcription factor	5.59958	5.38831	5.46936	5.01255	4.7597	4.82498	5.54161	5.18278	4.34255	5.02063	4.86548	6.26719
VIT_06s0004g03530	Nitrate excretion transporter1	9.2126	9.08942	9.06741	9.71477	9.5415	9.63701	10.8872	10.9972	10.9654	11.0499	10.9093	10.3542
VIT_06s0004g02140	MATE efflux family protein	13.861	13.8294	13.9113	13.6048	13.6384	13.68	14.06	13.9823	14.0212	13.861	13.9728	14.0702
VIT_02s0025g04340	Osmotin	9.9316	9.61314	9.89503	10.8402	10.6042	10.9375	9.56061	9.01448	9.36369	9.65439	8.98303	8.08843
VIT_05s0077g01820	Protein phosphatase 2C	9.60019	9.71168	9.6635	10.0874	9.98976	9.92469	9.14268	9.69901	9.61499	9.03679	8.62357	8.74161
VIT_07s0005g02590	Polygalacturonase GH28	11.4515	11.498	11.4315	11.2698	11.1857	11.1465	11.4277	11.5535	11.4402	11.3358	11.2892	10.728
VIT_19s0014g00460	PMR5 (powdery mildew resistant 5)	10.2406	10.0385	10.1424	9.77732	9.75794	9.65356	9.84991	10.5498	10.7818	10.0724	9.99698	10.4445
VIT_03s0091g00260	Zinc finger protein 4	12.0332	12.1129	12.0416	11.7146	11.8377	11.7763	11.8521	11.9355	12.072	11.4587	11.3642	11.241
VIT_05s0062g00820	Unknown protein	9.4424	9.41905	9.20902	10.1077	10.3351	10.3994	9.57664	10.0146	10.095	9.73882	9.60882	9.13857
VIT_11s0016g02960	Glucan endo-1,3-beta-glucosidase 4 precursor	12.4663	12.4276	12.4779	12.1028	12.0068	12.0832	12.1188	12.3757	12.3976	12.2679	12.4202	12.301
VIT_01s0010g03620	LHCA2 (Photosystem I light harvesting complex gene 2)	14.0152	13.9107	13.8709	14.414	14.3334	14.4682	14.3125	14.2198	14.1784	14.2429	14.1386	14.1215
VIT_10s0003g01030	Unknown protein	6.48308	6.63337	6.80126	8.00864	7.58327	7.83949	6.53782	7.43627	6.39199	6.25598	5.99148	5.31456
VIT_19s0177g00030	Gibberellin 2-beta-dioxygenase 7	7.05889	7.29739	6.91695	8.92223	8.56015	8.54862	10.8027	10.6086	10.9027	11.6538	11.3229	10.1955
VIT_11s0037g00610	Unknown protein	11.5155	11.4512	11.6295	11.1545	11.1048	11.2122	11.3163	11.5047	11.6714	11.4378	11.279	11.0931
VIT_12s0034g01890	Cupin region	11.4369	11.1846	11.4312	10.7111	10.5783	10.5586	11.1792	11.0286	11.2069	11.0829	11.0765	10.9673
VIT_08s0040g01470	Cis-zeatin O-beta-D-glucosyltransferase	10.0411	9.89121	9.58252	12.1258	11.9798	12.0202	9.55688	9.96496	9.96184	9.51573	9.35478	9.06651
VIT_19s0014g03160	NADPH:protochlorophyllide oxidoreductase	12.9258	12.6472	12.7119	13.7688	13.4709	13.5345	13.5932	13.443	13.5887	13.414	13.3915	13.4463
VIT_12s0028g01350	RKF1 (receptor-like kinase in flowers 1)	10.1784	10.0284	10.1773	10.7509	10.5102	10.6577	9.80579	10.1188	10.1118	9.97404	9.8234	10.4034
VIT_01s0127g00470	Galactinol synthase	11.6867	11.7407	11.4092	13.5684	13.5178	13.3176	11.6672	12.0076	11.875	11.7576	11.975	11.4424
VIT_00s0291g00060	Inorganic phosphate transporter 2-1, chloroplast precursor	11.941	11.7071	11.9994	12.8863	12.6681	13.0301	11.3791	11.634	11.8284	11.3899	11.0507	10.8447
VIT_18s0001g01630	Calcium-binding protein CML	6.98826	7.55651	6.66623	11.1039	11.3449	12.2757	6.72301	6.44758	6.84901	6.34515	6.04332	6.63233
VIT_13s0067g01460	Avr9/Cf-9 rapidly elicited protein	10.8625	10.7575	10.9959	10.3674	10.1433	10.3203	10.6897	10.8958	11.2845	10.3829	10.3509	10.5134
VIT_13s0019g00460	Unknown protein	10.7086	10.6491	10.7384	10.5304	10.4916	10.4551	10.4564	10.7243	10.7981	10.3928	10.3274	10.4565
VIT_11s0016g02210	GATA transcription factor 24	6.02587	5.4709	5.95703	8.79896	9.02997	9.78285	5.76936	5.40423	5.10915	5.83622	5.14413	5.93661
VIT_19s0015g01760	Photosystem I reaction center subunit V (PSAG)	13.0457	13.3042	13.0181	13.8382	13.7069	13.6653	13.2114	13.2471	13.2357	13.1164	12.8712	12.7856
VIT_18s0001g06840	Peroxidase GvPx2b class III	7.87319	6.79053	7.02088	11.0885	10.9611	10.8975	6.85979	7.66641	7.18289	8.12108	7.7656	6.72656
VIT_10s0116g01740	ATP synthase gamma chain 1t (ATPC1)	12.3964	12.5628	12.2122	13.4015	13.214	13.3685	12.2169	12.2228	12.3892	12.2697	12.2845	12.0157
VIT_04s0044g01530	UDP-glucuronic acid:anthocyanin glucuronosyltransferase	6.41845	6.35563	6.39869	9.58418	9.3706	9.43336	6.1102	6.04523	5.64953	5.28528	5.45753	5.96015
VIT_08s0007g02450	Aspartic Protease (VvAP22)	8.12898	8.50208	7.75515	11.4507	11.9413	11.7445	9.07085	8.3195	7.58857	8.51608	9.46902	9.19062
VIT_18s0001g01210	Senescence-inducible chloroplast stay-green protein 2	10.0411	9.96974	9.811	10.4792	10.6	10.7986	9.72514	10.05	10.043	9.35128	9.14387	9.30913
VIT_13s0064g00480	Beta-primeverosidase	6.25284	6.6103	6.86599	8.1692	7.89621	7.813	6.08241	6.85669	5.42882	6.10293	5.73469	6.19786
VIT_08s0040g03400	Short-chain dehydrogenase/reductase	10.9048	11.1182	10.967	11.4578	11.4947	11.6426	10.6759	10.8543	10.8101	10.6065	10.5138	10.0716
VIT_06s0004g04120	Aquaporin TIP1;3	8.68603	8.52495	8.92739	11.1959	10.6801	10.8798	6.77673	6.6744	6.82602	7.40681	8.17715	7.58019
VIT_14s0030g00430	Unknown protein	8.19368	8.3936	7.78343	9.94584	9.4064	10.172	7.60728	7.77656	7.66215	7.95966	7.77507	8.24344
VIT_12s0035g00880	Lactoylglutathione lyase	13.5068	13.1156	13.3509	12.0709	12.4079	12.402	12.7241	13.0709	13.1238	12.72	12.9306	13.1175
VIT_12s0059g01400	Tyrosine specific protein phosphatase	7.2942	7.03858	6.94846	10.4978	10.4961	10.1114	6.51469	5.84544	6.84218	5.86734	5.78394	5.57677
VIT_04s0043g00370	Ammonium transporter 1;2	7.89438	7.64001	8.16245	9.88595	9.5124	10.3112	7.76013	8.37817	8.5498	8.16566	7.57331	7.83589
VIT_12s0034g01870	Cupin	9.97781	10.0841	10.2745	9.11264	9.18352	9.36617	10.0845	10.3053	10.2512	9.92316	9.73901	8.75957
VIT_01s0011g06590	Protease inhibitor/seed storage/lipid transfer protein (LTP)	6.8713	6.74418	7.06721	8.14184	8.64326	8.3797	7.84816	8.17221	7.98193	7.32066	7.22668	6.66461
VIT_06s0004g03020	Beta-galactosidase	12.4278	12.2417	12.2981	12.8358	12.7219	12.907	12.0515	12.2224	12.4605	12.2202	12.3236	12.1187
VIT_05s0020g02500	Unknown protein	8.63873	8.30397	9.11684	10.2978	10.575	10.1074	7.3188	7.40636	7.50906	6.87721	6.29074	5.75315
VIT_12s0028g03480	Wax synthase	5.79484	6.04849	5.39621	9.05669	8.61288	8.30178	5.71043	6.57099	5.77266	5.69214	5.21287	5.79529
VIT_18s0122g01240	Serine/threonine Protein kinase BNK1	7.50403	6.72082	7.15521	10.0878	9.95798	10.5637	6.99147	7.17866	7.16981	7.38899	6.63302	7.78084
VIT_06s0004g03700	Phototropin-1	12.1861	12.2135	12.1703	12.3466	12.3332	12.3297	11.7365	11.8902	12.1216	11.9611	11.8595	11.8213
VIT_18s0001g11710	Photosystem II PsbO protein	9.6737	9.13955	9.57537	12.0609	11.6724	12.1306	10.3377	10.7468	11.0581	10.6692	10.5304	9.73908
VIT_04s0008g03990	Unknown	5.37995	5.02122	5.94517	8.7998	8.62869	9.05335	5.2949	5.44462	4.66589	5.51309	4.99948	4.96227
VIT_00s0267g00050	No hit	9.54467	9.17701	9.18045	10.7352	10.4012	10.484	9.96066	9.8699	10.0689	10.7133	11.0106	10.8004
VIT_19s0015g01720	fructose-bisphosphate aldolase, cytoplasmic isozyme 1	6.63979	6.64039	6.61946	11.3059	11.4993	11.8712	6.57175	6.94448	6.36603	6.08094	5.55588	5.31754
VIT_12s0055g01110	LHCB6 (light harvesting complex PSII)	13.8304	13.5834	13.5846	14.4328	14.3154	14.5012	14.2109	13.9633	14.0428	13.9989	13.8741	13.8882
VIT_08s0007g03990	Cellulose synthase CSLA09	9.87299	9.65877	9.72544	10.4302	10.7476	10.7054	9.8868	10.189	10.3038	10.34	10.1243	9.41033
VIT_18s0001g11580	CYP82A3	7.16734	7.00142	6.74155	11.389	11.5674	11.1776	6.89265	6.21485	6.51146	6.33513	6.00439	6.57665
VIT_15s0046g03240	Unknown protein	6.36271	6.24547	5.49113	9.04376	9.02647	9.04979	6.02854	4.84927	4.87671	4.89572	4.93555	4.71328
VIT_14s0068g01540	PBS1 (avrPphB susceptible 1)	11.7292	11.6668	11.7416	11.2302	11.1927	11.2138	12.2897	12.2385	12.3426	11.9742	12.0044	11.9983
VIT_14s0060g00680	Lipase GDSL	8.77342	8.91901	8.64619	9.42002	9.49264	9.76691	8.53383	8.85501	9.37478	8.6963	8.60551	7.31349
VIT_06s0009g03120	Cytochrome P450, family 79, subfamily A, polypeptide 2	6.60163	6.80477	6.49536	5.73151	5.77235	5.97097	6.71653	6.06994	5.61531	5.97147	5.89477	5.29
VIT_17s0000g09470	Nitrate transporter3.1	12.3635	12.1283	12.0448	12.9167	13.1757	13.0418	10.1864	11.0135	11.2356	11.1128	10.4211	10.2717
VIT_00s0125g00280	Photosystem I reaction center subunit III (PSAF)	13.7995	13.809	13.6183	14.2368	14.1512	14.2985	14.0905	14.0366	14.1603	14.0811	14.0863	13.954
VIT_18s0122g01250	No hit	6.51862	5.91747	6.15096	10.0894	9.86331	10.5633	6.107	5.82007	6.29567	6.12845	5.27045	5.37543
VIT_17s0000g04220	CHUP1 (chloroplast unusual positioning 1)	6.33304	6.49207	6.16657	10.1058	10.0288	9.96019	6.29944	6.11801	6.20201	5.64004	5.32703	6.12288
VIT_18s0164g00030	ATP synthase delta chain, chloroplast precursor	12.0022	12.1335	11.8672	13.198	13.1207	13.1922	12.0431	12.0011	12.1487	11.9243	11.8102	11.7563
VIT_01s0026g02330	Phytochrome kinase substrate	7.88519	8.16434	7.96604	10.0571	10.0525	10.2632	6.50126	6.44916	6.62108	6.67192	5.63324	5.63208
VIT_18s0072g00260	Ethylene-responsive transcription factor related to APETALA2 6	10.0933	9.37889	9.94674	11.7322	11.7851	11.3851	12.4512	12.7699	12.3662	13.7678	13.4583	13.0524
VIT_11s0016g02180	Amine oxidase	6.77762	7.03103	6.79084	8.11833	8.23322	7.80982	7.41045	7.95704	7.44256	6.72326	6.47096	5.66801
VIT_09s0002g04280	Dynein light chain LC6, flagellar outer arm	13.6031	13.7083	13.6918	13.2996	13.3912	13.2324	13.4549	13.3605	13.3951	13.1414	13.2148	13.2711
VIT_08s0007g06870	Zinc finger protein 8	7.48485	7.38807	7.13306	10.5928	10.61	11.4553	6.77804	6.76711	6.4794	6.67364	6.12203	6.25649
VIT_11s0052g00160	ATP binding , related	10.4202	10.5781	10.4632	9.46551	9.44346	9.6353	9.25814	9.26265	9.45665	9.19984	8.8269	8.51137
VIT_06s0080g00920	Photosystem I subunit O (PSAO)	13.1722	13.2341	12.8761	13.8774	13.765	14.0107	13.712	13.6622	13.7053	13.6624	13.4514	13.4163
VIT_18s0001g01390	GA 20-oxidase	4.87742	4.63927	4.47046	9.38893	9.32971	9.32081	4.96622	4.64263	4.45435	4.86056	5.75346	4.73536
VIT_18s0001g11800	BEL1-like homeodomain protein 4 (SAWTOOTH 2)	8.30928	8.41571	8.27237	11.3441	11.5689	11.732	8.44505	8.88322	8.70006	8.53992	8.3585	8.69657
VIT_11s0016g04750	Potassium channel AKT1	5.84609	5.7008	5.14835	7.86201	7.56988	7.3714	5.99087	5.9131	5.54496	5.19955	5.55889	6.50423
VIT_17s0000g09550	CYP71A26	9.30332	9.45597	9.04941	11.9101	11.996	12.2294	8.99312	8.81236	9.27665	8.8016	8.85373	8.81908
VIT_14s0060g01940	Epoxide hydrolase	8.33222	8.39282	8.44807	7.79276	7.85764	7.92489	8.11407	8.22825	8.4476	8.05968	7.65048	9.03884
VIT_14s0030g01880	Calmodulin-binding region IQD26	10.7669	10.6663	10.8615	10.0792	10.1559	10.1385	10.6563	10.4547	10.9052	9.86497	9.48307	9.56435
VIT_03s0017g02260	Protease inhibitor/seed storage/lipid transfer protein (LTP)	13.4779	13.4291	13.5203	14.0761	14.1517	14.0323	13.8798	13.7089	13.7069	13.602	13.6272	13.4334
VIT_18s0001g15550	Serine carboxypeptidase II	8.59475	8.59352	8.90799	11.013	10.8079	10.7985	7.90134	8.45127	8.73082	8.50522	8.14411	7.68983
VIT_18s0001g04890	Low affinity sulphate transporter	7.61413	6.9273	7.5916	9.80599	9.75016	10.4589	7.40641	7.56462	7.9	7.49982	6.7873	7.08823
VIT_05s0020g04130	Perakine reductase aldo/keto reductase	13.1476	13.213	13.0632	12.8353	12.7749	12.8776	13.1985	13.3345	13.4198	13.1277	13.1971	13.1353
VIT_18s0001g06850	Peroxidase GvPx2b class III	5.42387	5.6178	5.038	10.7966	10.9207	11.3964	5.84843	5.51528	5.26478	5.83	6.77866	6.97334
VIT_15s0021g00310	Ent-kaurenoic acid oxidase	6.2846	6.22268	6.04395	5.60222	5.45908	5.59912	6.49915	5.63445	5.36088	5.35575	5.64027	5.59913
VIT_07s0104g01120	Rac GTPase activating protein	9.10837	8.89635	8.8617	10.767	10.667	10.9735	8.97367	9.20478	9.39082	8.97559	8.61083	7.75893
VIT_16s0039g00880	CYP89H3	8.41749	8.164	8.39408	9.74475	9.76311	9.80362	7.55776	7.62016	8.318	6.32099	6.44438	6.29029
VIT_13s0106g00550	flavonol 3-sulfotransferase	10.9953	10.9906	10.5776	9.89075	9.99302	9.72	10.2503	11.0275	10.8777	10.4605	10.3014	10.2865
VIT_13s0106g00250	Carboxylic ester hydrolase	8.76871	8.78433	8.94756	9.29811	9.43063	9.25877	8.81294	8.70657	8.75578	8.44741	8.06033	7.35973
VIT_05s0102g00310	GUN4	11.3689	11.3536	11.1736	12.5011	12.3129	12.6488	12.0266	12.1039	12.1942	11.8824	11.7778	11.8747
VIT_19s0014g01680	TCP family transcription factor TCP3	9.06741	9.26672	9.00543	12.1298	12.5896	12.5087	8.274	8.664	8.59788	8.25409	7.97517	7.64871
VIT_07s0129g00200	Cyclin-D5-1	9.93553	9.69719	9.81383	9.2227	9.1338	9.28721	10.271	10.743	10.5112	10.0523	9.94145	9.51079
VIT_19s0015g00710	Cellulose synthase CSLE1	12.4538	12.3873	12.374	11.5877	11.7004	11.676	11.4022	11.5032	11.714	11.15	11.1126	11.3364
VIT_19s0014g03660	LHCII type III, chloroplast precursor	13.07	13.0638	12.7896	13.9243	13.7137	13.8253	13.3635	13.3533	13.3869	13.4054	13.4958	13.4969
VIT_13s0019g04140	LHCA1	13.122	13.1468	12.9779	14.168	14.0303	14.0753	13.7566	13.5697	13.654	13.5553	13.5895	13.5644
VIT_05s0049g00010	Cellulose synthase CSLG2	12.0288	12.2167	12.2528	12.7763	12.6988	12.5886	12.2521	12.1758	12.1692	12.0305	11.9334	11.9202
VIT_16s0100g00570	Dehydration-responsive protein	11.7632	11.7598	11.8411	11.4165	11.3399	11.3513	11.3386	11.334	11.697	11.3019	11.1362	10.9339
VIT_01s0127g00590	Protein disulfide isomerase	13.6843	13.6781	13.7586	13.4546	13.3646	13.398	13.7512	13.6662	13.4824	13.652	13.5605	13.4967

## Sheet: Stage 2 AN
Gene_ID	Functional annotation	BO_C_2A	BO_C_2B	BO_C_2C	BO_PFD_2A	BO_PFD_2B	BO_PFD_2C	AN_C_2A	AN_C_2B	AN_C_2C	AN_PFD_2A	AN_PFD_2B	AN_PFD_2C
VIT_00s0475g00040	myb family	12.1521	12.1187	12.2133	12.0587	12.1287	12.1798	12.4666	12.4762	12.5031	12.3785	12.3867	12.3354
VIT_09s0018g01140	Protein phosphatase 2C	12.7683	12.893	12.7166	12.8494	12.7936	12.9064	12.8425	12.854	12.8502	13.0217	13.0175	13.0179
VIT_16s0100g00340	CDPK	13.8948	13.5357	13.8003	13.5367	13.4131	13.507	13.9775	13.9639	13.9281	13.8436	13.7973	13.8029
VIT_03s0017g01350	Ribosomal protein S6 (RPS6B) 40S	13.6732	13.7357	13.6627	13.4993	13.4581	13.3449	13.2942	13.1989	13.3494	13.6014	13.6417	13.6897
VIT_15s0045g00540	Vesicle coat complex COPII, subunit SEC23	12.7594	13.0385	12.8565	12.7908	12.8857	12.8843	13.0369	13.0973	13.0933	12.8326	12.8056	12.8567
VIT_05s0020g03890	Kinase interacting	13.7015	13.4882	13.6861	13.5638	13.4574	13.6859	13.6987	13.6724	13.6296	13.5386	13.479	13.5105
VIT_04s0044g02020	Kinesin ZWI (ZWICHEL)	13.173	13.0801	13.1797	13.0815	12.9709	13.1095	13.0757	13.0733	13.057	12.8318	12.8494	12.8244
VIT_03s0180g00160	ATTIC21/CIA5/TIC21 (chloroplast import apparatus 5)	12.5425	12.539	12.4259	12.6032	12.577	12.5707	12.6441	12.6782	12.6718	12.5572	12.5466	12.5427
VIT_01s0010g02410	Unknown protein	11.84	11.9292	11.7314	11.9852	11.9709	11.9287	12.2833	12.242	12.3078	12.0031	11.9109	11.9301
VIT_00s0194g00030	Heat shock protein 81-2 (HSP81-2)	14.3678	14.2754	14.6861	14.344	14.2524	14.3964	14.3483	14.358	14.3934	14.5624	14.5478	14.5102
VIT_11s0052g01400	Ribitol kinase	12.9309	12.7638	12.9577	12.8845	12.8035	12.9084	13.1208	13.0693	13.06	12.9433	12.8956	12.873
VIT_09s0070g00120	Phosphatidylinositolglycan class O (PIG-O)	11.5206	11.6684	11.6115	11.3819	11.3936	11.3792	11.7399	11.7498	11.7709	11.5626	11.6043	11.551
VIT_14s0081g00630	Ethylene receptor (EIN4)	12.5172	12.4396	12.5844	12.3729	12.3333	12.4318	12.5178	12.5378	12.5553	12.4537	12.4011	12.4223
VIT_08s0040g00280	Aladin	11.1901	10.4066	11.3777	11.1271	11.0843	11.2535	11.4305	11.4646	11.53	11.1859	11.1602	11.0292
VIT_00s0187g00300	fumarylacetoacetase	14.1328	14.1229	14.2666	14.1458	14.1135	14.0159	14.2136	14.2336	14.2448	14.1468	14.1301	14.1424
VIT_06s0004g07850	Unknown protein	11.394	11.678	11.3915	11.6995	11.5735	11.5078	11.4239	11.5284	11.442	11.1631	11.0225	10.9766
VIT_06s0004g03790	NOX	5.45488	5.36691	5.30545	4.9229	5.02281	5.05704	5.68004	6.00064	5.7958	5.06564	4.92384	4.75382
VIT_05s0020g01700	No hit	8.72556	8.61731	8.31034	9.17071	9.02351	9.09492	9.78394	9.96462	9.94942	9.34341	9.07291	9.18221
VIT_14s0171g00230	Transcription termination factor mitochondrial mTERF	11.6177	11.0523	11.5918	11.7414	11.6028	11.655	11.763	11.8565	11.8641	11.5465	11.4965	11.4557
VIT_09s0002g00440	No hit	9.55447	9.83443	9.40224	9.3646	9.50879	9.62494	9.87467	10.0644	9.89721	9.55781	9.43	9.50974
VIT_10s0116g00720	Pre-mRNA cleavage complex	12.0902	11.9207	12.1092	12.0594	11.8453	11.8	12.1887	12.1504	12.201	12.0022	11.9607	12.0188
VIT_05s0062g01030	Unknown protein	12.4508	12.1255	12.392	12.4862	12.3788	12.5083	12.6956	12.7094	12.7504	12.5413	12.5227	12.5267
VIT_08s0007g05260	Glutamate synthase (GLU1), ferredoxin-dependent	13.6429	13.1478	13.7139	13.6487	13.891	14.1158	13.624	13.5814	13.5941	13.5061	13.4564	13.4809
VIT_04s0043g00970	ABC transporter g family pleiotropic drug resistance 12 PDR12	8.33552	9.03106	7.76043	8.09604	8.58731	8.49324	8.17116	8.2142	8.31785	7.69684	7.7244	7.58646
VIT_09s0018g01400	DNA repair protein RAD23	12.0215	11.9764	12.1092	12.2053	11.9071	12.0237	11.8358	11.9093	11.8791	11.7158	11.6256	11.6586
VIT_05s0020g00700	Squamosa promoter-binding protein (VvSBP5)	13.1844	13.0441	13.1781	13.3333	13.0817	13.2382	13.3618	13.3842	13.4098	13.1978	13.1745	13.1893
VIT_18s0001g03730	SET Domain group 37	11.1993	11.0635	11.0758	11.1685	11.2428	11.1562	11.0409	11.2172	11.0849	10.7874	10.7471	10.6667
VIT_04s0043g00400	Exosome complex component CSL4	12.6267	12.9147	12.3653	12.6595	12.6035	12.5551	12.6878	12.7547	12.7694	12.4196	12.4194	12.4984
VIT_00s0838g00020	Ribosomal protein S5	13.5998	13.8782	13.6215	13.9817	13.8853	14.0387	13.873	13.8402	13.8288	13.7113	13.6808	13.7252
VIT_02s0154g00400	Scarecrow transcription factor 6 (SCL6)	13.4352	13.1695	13.3524	13.3833	13.272	13.3157	13.5704	13.6749	13.6339	13.3274	13.339	13.2248
VIT_14s0081g00680	Unknown protein	11.2784	11.4846	11.2335	11.4092	11.422	11.3224	11.6534	11.6812	11.6768	11.5838	11.5795	11.5819
VIT_04s0008g01650	Ankyrin repeat	6.47752	6.37375	6.54026	6.30319	5.88526	6.46167	6.96122	6.80727	6.91376	6.34741	6.48958	6.31051
VIT_17s0119g00030	Guanine nucleotide-binding protein alpha-1 subunit	10.9803	10.9742	11.1121	10.6531	10.6239	10.8039	11.0144	11.095	11.1246	10.8367	10.8175	10.7511
VIT_14s0006g02220	Histone chaperone ASF1B (Anti-silencing 1b)	12.5583	12.7933	12.3895	12.3327	12.5191	12.474	12.3597	12.4682	12.3982	12.1728	12.0728	12.1495
VIT_11s0016g04130	Transcription factor	13.1462	12.8614	12.9803	13.1536	12.9908	13.0156	13.1802	13.1917	13.2258	13.0699	13.046	13.0505
VIT_13s0067g03380	Regulator of chromosome condensation (RCC1)	12.4681	12.4102	12.4664	12.4731	12.2728	12.4282	12.3762	12.3363	12.2882	11.9495	11.9806	11.9457
VIT_05s0020g02420	BSD domain-containing protein	13.669	13.3645	13.7537	13.6517	13.5508	13.6245	13.2347	13.3163	13.2748	13.0703	13.0504	12.9787
VIT_18s0001g10360	Unknown protein	14.0847	14.3329	14.0231	14.0233	14.0885	14.1065	13.8963	13.8544	13.879	13.6436	13.7208	13.681
VIT_05s0049g00410	1-aminocyclopropane-1-carboxylate oxidase	10.2232	10.1587	10.0276	10.5136	10.2358	10.4332	10.3954	10.5513	10.6671	11.0473	11.1814	11.0413
VIT_04s0023g01530	Transcription initiation factor TFIIB	12.4196	12.2968	12.3696	12.4934	12.3376	12.4385	12.7061	12.6504	12.7156	12.4864	12.5251	12.442
VIT_05s0077g01740	Polygalacturonase GH28	12.8867	12.5937	12.9653	12.4675	12.3745	12.6018	12.2924	12.3443	12.3141	12.1677	12.1275	12.1472
VIT_15s0046g01020	Nucleotidyltransferase	12.1936	11.7988	12.1144	12.1375	11.9575	12.0691	12.07	12.1687	12.1612	11.8937	11.7885	11.8032
VIT_13s0074g00710	Unknown protein	12.1485	11.9888	12.0736	12.1867	12.0978	12.1646	12.4046	12.4178	12.4158	12.1607	12.1769	12.1256
VIT_00s0160g00370	Meiotic recombination 11 MRE11	6.78551	5.86564	7.11422	7.14119	6.74066	6.67138	6.38838	5.91644	5.77758	7.52799	7.75215	7.9643
VIT_14s0083g00030	Sugar transporter 1	7.01767	7.39801	6.56294	6.32285	6.36427	6.52516	7.27059	7.24143	7.1064	6.2044	5.9283	6.08145
VIT_07s0129g01060	D-amino acid oxidase	13.0164	12.9281	13.1249	13.0328	13.0347	13.0343	12.9327	12.8737	12.9748	12.6967	12.5779	12.5536
VIT_07s0141g00460	Tubulin folding cofactor D	12.4415	12.5231	12.4727	12.2372	12.2049	12.2357	12.3042	12.3162	12.2745	12.0898	12.0845	12.1113
VIT_01s0011g06400	Indeterminate(ID)-domain 16	12.3215	11.8658	12.4111	12.0297	11.6397	12.0921	12.4808	12.542	12.617	12.1812	11.9535	12.033
VIT_03s0063g02210	Unknown protein	11.4787	11.2164	11.561	11.3668	11.447	11.2889	10.7115	10.6612	10.6349	11.1428	11.2421	11.263
VIT_11s0016g00780	Unknown protein	12.4624	12.7324	12.3109	12.3441	12.6492	12.411	12.3184	12.3827	12.3924	12.225	12.1833	12.1608
VIT_05s0020g03840	Unknown protein	11.253	11.4105	11.0873	11.2345	11.2507	11.1341	11.213	11.3233	11.2761	10.9316	10.9985	10.8234
VIT_16s0039g02410	TPL/WSIP1 (WUS- interacting protein 1)	13.1662	13.1852	13.251	13.5175	13.4908	13.4506	13.4643	13.4165	13.4413	13.2341	13.2019	13.1852
VIT_02s0012g01800	Shikimate kinase	10.385	10.7152	10.4309	10.6874	10.5629	10.7164	10.6179	10.6084	10.7384	10.2725	10.3076	10.1422
VIT_08s0056g01270	EGY1 (Ethylene-dependent gravitropism-deficient and yellow-green 1)	11.2792	11.403	11.3725	11.8196	11.7033	11.8317	11.8036	11.8137	11.7661	11.5315	11.4802	11.4858
VIT_00s0429g00030	SET domain-containing protein (TXR7)	11.4848	10.8822	11.558	11.615	11.6231	11.5301	11.3537	11.4404	11.4028	11.1525	11.1437	11.0548
VIT_01s0011g04630	Ribose 5-phosphate isomerase	13.6703	13.5079	13.557	13.5704	13.5505	13.5621	12.8062	12.7606	12.6827	13.1297	13.2255	13.2626
VIT_17s0000g07130	Unknown protein	10.9994	11.0177	10.8171	10.5954	10.9059	10.7846	11.0008	11.0696	11.051	10.757	10.7207	10.6902
VIT_09s0002g02570	No hit	6.2257	6.04589	6.65157	6.32329	6.04819	6.09907	6.16684	6.12436	6.25783	5.5481	5.55467	5.37549
VIT_02s0025g04820	Subtilisin P69E protein	6.35769	6.06853	6.144	5.89222	5.46567	5.84596	6.182	6.22588	6.13521	5.23076	5.15944	5.42159
VIT_18s0122g01220	DNA-binding bromodomain-containing protein	12.2831	12.1507	12.3093	12.2441	12.0657	12.1688	12.5698	12.4787	12.584	12.307	12.3299	12.2561
VIT_17s0000g04270	Peptidyl-prolyl cis-trans isomerase B	10.1821	10.1213	9.8675	10.855	10.7863	10.7308	10.5601	10.4935	10.6449	10.1097	9.8978	10.0202
VIT_05s0020g04620	basic helix-loop-helix (bHLH) family	11.8319	11.7895	11.7215	12.2761	12.1912	11.878	12.8287	12.8305	12.9605	12.5223	12.41	12.2952
VIT_18s0117g00390	far-red impaired responsive family protein	11.6422	11.5843	11.6255	11.5736	11.2184	11.2521	11.756	11.8178	11.8675	11.5598	11.5832	11.5024
VIT_08s0007g03110	Transposon protein, Mutator sub-class	13.6786	13.2813	13.7772	13.7424	13.7003	13.6647	13.9476	13.9279	13.8647	13.6716	13.6188	13.6649
VIT_08s0007g08300	Calcium-dependent protein kinase (VvCPK11)	14.1371	13.8216	14.1365	14.0892	14.2524	14.2706	13.8795	13.9113	13.9298	13.7584	13.744	13.7975
VIT_06s0004g04650	Metallothionein	14.4861	14.6699	14.3406	14.4965	14.6677	14.5607	14.7777	14.72	14.7291	14.8573	14.8884	14.8969
VIT_05s0051g00290	R protein L6	7.17562	7.3974	7.43125	7.32572	7.07755	7.53662	7.93955	7.74489	7.5287	8.6177	8.97803	8.7894
VIT_09s0002g01610	Midasin-related	12.9709	12.7661	12.7987	12.8468	12.5585	12.6878	13.1314	13.0769	13.1746	12.7975	12.8478	12.6688
VIT_14s0060g01260	Peptide chain release factor 2	10.7959	10.5081	10.8725	10.6928	10.6799	10.8859	11.0304	11.1349	11.1859	10.7643	10.6813	10.7086
VIT_08s0007g01940	UDP-sulfoquinovose:DAG sulfoquinovosyltransferase	11.7855	11.5646	11.923	12.5458	12.5424	12.5307	11.6412	11.6152	11.7178	11.4335	11.3172	11.3879
VIT_11s0016g01950	Casein kinase I delta	13.2766	13.2802	13.4966	13.3453	13.3603	13.4758	13.0522	13.1432	13.0951	13.4105	13.4372	13.3552
VIT_06s0004g08200	Ubiquitin-conjugating enzyme E2 D/E	13.5455	13.5166	13.4096	13.5208	13.4056	13.3922	13.6177	13.5289	13.5679	13.8476	13.9412	13.9347
VIT_07s0005g02960	Kelch repeat-containing F-box protein	12.6332	12.1315	12.5177	12.3283	12.2798	12.4881	12.6087	12.6371	12.667	12.3349	12.3895	12.3949
VIT_18s0075g00310	R protein L6	5.16426	5.24958	5.1439	5.78384	5.33666	5.83107	5.64072	5.80132	5.66716	6.06887	6.23152	6.28634
VIT_00s0291g00100	ABC Transporter (VvTAP1 - VvABCB21)	12.2502	12.0709	12.3103	12.0968	12.2127	12.2391	12.1915	12.2138	12.1535	11.965	11.8857	11.9691
VIT_12s0057g00020	Protein thylakoid formation1	13.3315	13.328	13.3634	13.5794	13.3638	13.6091	13.5847	13.6074	13.5497	13.4115	13.4642	13.4141
VIT_19s0014g04920	(-)-germacrene D synthase (VvTPS27)	7.94008	7.90544	7.11829	8.47951	7.99076	7.90644	7.29934	7.67104	7.03992	8.94324	9.44766	9.81836
VIT_00s1291g00020	Binding	12.3378	12.5753	12.1044	12.4714	12.2302	12.2544	12.1401	12.3402	12.2684	11.7869	11.7123	11.6433
VIT_10s0042g00440	Pentatricopeptide (PPR) repeat-containing protein	9.84182	10.1718	9.85089	10.1045	9.92367	9.92499	10.2044	10.2934	10.2782	9.90603	9.82336	9.79433
VIT_14s0060g02440	Indeterminate(ID)-domain 2	11.3778	11.0561	11.3344	11.2432	11.2049	11.176	11.7651	11.873	11.8993	11.4874	11.3199	11.3873
VIT_04s0008g01270	Beta-1,3-galactosyltransferase 6	12.7146	12.4899	12.6645	12.6641	12.5878	12.6528	13.0451	13.0873	13.2094	12.7729	12.7219	12.6304
VIT_03s0063g00750	Carboxylesterase CXE	13.6266	13.5513	13.5465	13.7235	13.5047	13.674	13.9946	14.0008	14.0512	13.6704	13.6625	13.5784
VIT_05s0077g01060	Aldehyde Dehydrogenase (VvALDH22A1)	13.3152	13.2286	13.2511	13.2181	13.1749	13.2202	13.342	13.3253	13.3768	13.152	13.127	13.1273
VIT_12s0028g00960	phytoene synthase (PSY) (VvPSY2)	11.7045	12.0256	11.7368	12.5273	12.5424	12.5533	10.9147	10.9626	11.0688	10.5585	10.4925	10.3272
VIT_06s0004g03280	Transcription initiation factor TFIID subunit D7	12.5644	12.8648	12.3466	12.4592	12.5873	12.392	12.4978	12.5089	12.5803	12.2908	12.3384	12.323
VIT_17s0000g04860	Unknown	11.7835	12.0417	11.7305	11.9287	11.9698	11.8499	11.8265	11.9827	12.0093	11.6089	11.5067	11.4909
VIT_06s0004g03840	Chitinase 2	10.3704	10.7308	10.2263	10.7092	10.5422	10.6577	10.43	10.4019	10.5145	9.98575	9.76911	9.89749
VIT_05s0020g04080	1,2-dihydroxy-3-keto-5-methylthiopentene dioxygenase 2	13.2453	13.605	13.3575	13.2718	13.2586	13.1526	13.2585	13.3593	13.3631	13.5322	13.5985	13.5651
VIT_19s0090g00130	Unknown protein	13.164	13.1409	13.1958	13.2998	13.2614	13.2563	13.6018	13.6044	13.6031	13.4259	13.4464	13.3969
VIT_05s0062g01270	Cyclo-DOPA 5-O-glucosyltransferase	13.8308	13.8518	13.8232	14.0738	13.9803	14.0325	13.4591	13.458	13.5391	13.2224	13.1971	13.279
VIT_18s0001g06570	No hit	12.1934	12.2471	11.9552	11.7924	11.7814	11.7425	12.0882	12.0367	12.0869	11.6645	11.7353	11.7631
VIT_00s0391g00020	Protein cbbY	12.4502	12.5331	12.2632	12.744	12.7524	12.7508	12.4238	12.4987	12.5089	12.1744	12.1632	12.1717
VIT_00s0463g00020	Scarecrow transcription factor 5 (SCL5)	13.7426	13.5276	13.9024	13.0619	13.14	13.2749	12.8149	12.8079	12.8653	12.9668	12.9718	13.0291
VIT_14s0108g00270	Aldose 1-epimerase	12.3391	12.4038	12.235	12.5885	12.701	12.5015	12.1693	12.2112	12.1438	11.943	11.8454	11.8402
VIT_18s0089g01100	No hit	7.30286	7.75103	7.28912	7.32737	7.15447	7.22793	7.01845	6.89842	6.88974	7.56784	7.74387	7.65213
VIT_07s0104g01480	Cold-induced thioredoxin domain	12.347	12.4775	12.5424	12.6587	12.6407	12.6337	12.744	12.732	12.6931	12.5256	12.527	12.576
VIT_17s0000g06310	Cycling DOF factor 2	12.2804	12.249	12.3071	12.6484	12.3238	12.7218	11.9567	12.096	12.0817	11.6037	11.5446	11.3732
VIT_13s0019g03630	Unknown	10.6319	10.6071	10.6151	10.4262	10.4398	10.536	10.7194	10.7874	10.7524	10.4912	10.4149	10.5389
VIT_01s0011g02000	Serine carboxypeptidase S10	11.7176	11.464	11.3475	11.8785	11.9438	11.5122	11.5089	11.6651	11.6509	11.9708	12.0359	12.1673
VIT_01s0011g04190	Unknown	9.81936	10.2422	9.3535	10.1642	9.7364	9.24533	10.3045	10.0897	10.2152	9.41019	9.02539	9.10466
VIT_00s0270g00120	Alpha-amylase/subtilisin inhibitor	6.99583	7.24965	6.07338	6.62059	7.04519	6.6887	7.33296	7.03166	7.25598	6.25437	6.239	5.87416
VIT_19s0014g04270	S-locus protein kinase	10.8976	10.4432	11.043	10.6935	10.5415	10.6453	11.2393	11.3567	11.3042	11.6122	11.7759	11.8112
VIT_14s0060g01430	Unknown protein	12.1727	12.0162	12.2903	11.8992	11.6462	11.9379	11.9939	11.9172	12.0685	11.5442	11.4975	11.652
VIT_06s0004g04620	Unknown	12.1816	11.946	12.1303	12.3626	12.2563	12.239	12.4067	12.4471	12.4791	12.2192	12.1614	12.1861
VIT_12s0057g00470	C2 domain containing protein	10.945	10.9711	10.8177	11.092	10.7902	10.7471	11.3775	11.5326	11.4512	11.1119	10.9636	10.8885
VIT_19s0015g01290	Amino acid permease 7	9.73311	9.75385	10.5903	10.2466	10.4749	10.1138	10.665	10.5898	10.7954	10.2148	10.0117	9.99389
VIT_14s0066g02120	Photosystem I P700 apoprotein A1 [Vitis vinifera]	8.69733	9.45361	8.49588	9.13024	9.30496	8.71989	8.73111	8.78593	8.69782	9.5233	9.51525	9.5713
VIT_00s2829g00010	Unknown	12.4885	12.2605	12.3306	12.6812	12.2565	12.3672	12.5873	12.6307	12.7029	12.2941	12.3624	12.2597
VIT_17s0000g07990	IS10 transposase	13.9363	13.8741	13.7035	13.8787	13.6676	13.6163	14.0281	14.0471	14.0792	13.7613	13.813	13.8085
VIT_05s0020g04600	Metallothionein	12.07	12.0422	12.01	12.4874	12.3285	12.4153	12.3812	12.3705	12.2841	11.9257	11.8493	11.9805
VIT_15s0024g00920	NFD4 (nuclear fusion defective 4)	11.5592	11.776	11.8393	11.6032	11.7611	11.5506	11.9938	11.8005	11.9488	11.4696	11.3414	11.1987
VIT_06s0009g03360	Unknown protein	11.5627	11.2192	11.5983	11.2489	11.4679	11.3994	11.1196	11.1557	11.2036	10.8927	10.9549	10.8293
VIT_00s0302g00010	Unknown protein	10.7348	11.1926	10.6298	10.6853	10.8415	10.8293	11.0203	10.9159	10.8376	10.5181	10.5584	10.4205
VIT_06s0004g03770	Embryo-specific protein	9.22522	10.2524	7.24823	6.92553	8.32049	7.89073	7.32717	7.5847	7.19074	6.35772	6.3456	5.87781
VIT_05s0077g02180	Chalcone reductase	7.89096	7.5011	7.85047	7.53737	7.70953	7.70198	7.64963	7.66408	7.52884	8.02265	7.96096	8.14546
VIT_06s0004g03670	Protein kinase APK1B, chloroplast precursor	12.5591	12.2638	12.5235	12.4995	12.4718	12.573	12.6013	12.5239	12.5285	12.3313	12.2953	12.2078
VIT_01s0026g02580	Cycling DOF factor 2	12.0123	11.9504	12.1544	12.0284	12.0119	12.1657	11.626	11.6637	11.7806	11.3164	11.2137	11.1106
VIT_16s0050g01210	Unknown	8.80687	9.40017	8.62401	9.14702	8.467	8.564	7.70869	7.87695	7.10588	9.29794	9.63059	10.2081
VIT_19s0015g00550	Nudix hydrolase 10	13.2861	13.2076	13.297	13.2917	13.3741	13.4236	12.6113	12.6357	12.6294	12.3691	12.3955	12.3883
VIT_05s0102g00030	Ankyrin repeat protein family	6.97131	6.88657	6.48016	6.24943	6.99666	6.14097	6.51014	6.42375	6.55593	6.05622	5.87082	6.00823
VIT_05s0077g01720	SAG101 (senescence-associated gene 101)	13.4418	13.1918	13.4734	13.3812	13.6528	13.5124	13.161	13.0242	13.121	13.3776	13.4838	13.3966
VIT_08s0058g00810	D-alanine--D-alanine ligase	11.2491	11.4387	11.1842	11.2586	11.189	11.1687	11.6053	11.6598	11.6631	11.5044	11.441	11.4306
VIT_11s0052g00350	Receptor kinase TRKe	9.10829	9.15354	9.18323	9.44727	9.24078	8.84952	8.90909	9.07861	9.11521	8.54746	8.47461	8.62951
VIT_08s0056g00640	Transposon protein, CACTA, En/Spm sub-class	12.6346	12.4148	12.5787	12.734	12.5134	12.6574	12.5543	12.5678	12.6788	12.2486	12.1484	12.0522
VIT_00s0494g00010	Growth-regulating factor 1	7.28107	7.35891	7.04278	6.88308	8.93584	7.47332	7.85691	8.15786	7.87894	7.33411	7.09356	6.98755
VIT_11s0016g00100	Adapter protein SPIKE1 (SPK1)	12.8035	12.7536	12.9052	12.8676	12.7452	12.9045	13.0682	13.1487	13.1692	12.9322	12.8633	12.8359
VIT_00s0194g00330	Proline-rich family protein	10.1995	10.5647	10.2177	10.3725	10.3365	10.3692	10.5711	10.735	10.655	11.0347	11.0564	11.2006
VIT_16s0022g00510	Heat shock 22 kDa protein	14.0016	14.1907	14.0225	13.9784	13.8753	13.9334	13.4091	13.3446	13.261	13.9416	13.8542	13.9191
VIT_09s0002g00960	Inter-alpha-trypsin inhibitor heavy chain	11.4423	11.7098	11.2584	11.8168	11.4917	11.7235	11.685	11.6428	11.4722	11.9809	12.1006	12.0399
VIT_02s0025g02390	Oligopeptide transporter OPT7	10.4391	10.0675	10.6214	11.3538	11.6562	10.6805	10.7732	10.8739	10.9565	10.295	10.0104	10.1623
VIT_00s0199g00060	Pleckstriny (PH) domain-containing protein	6.40916	6.03814	6.52644	6.14281	6.17912	6.3068	7.27827	7.26896	7.34488	6.91726	6.96842	7.03358
VIT_00s0360g00020	Unknown protein	14.0551	13.9565	13.8676	14.0879	13.951	13.986	14.0791	14.0902	14.0969	13.8866	13.8795	13.9197
VIT_18s0001g13790	Cytochrome P450, family 83, subfamily B, polypeptide 1	11.4646	11.6157	11.5913	11.952	12.0629	11.603	11.986	11.8822	11.9251	11.6692	11.7151	11.6307
VIT_06s0061g00010	Magnesium-chelatase subunit chlD, chloroplast precursor	11.0302	10.9872	10.8747	11.3918	11.1516	11.6712	11.3247	11.3648	11.3442	11.0847	11.0989	11.0442
VIT_19s0015g02080	(-)-germacrene D synthase, partial/pseudo	7.55892	7.26565	7.52102	8.15504	7.92006	7.92216	7.28575	7.30956	6.82484	8.9495	9.02185	8.91793
VIT_18s0117g00210	myb domain protein 4	6.74849	6.95204	6.82377	6.92885	7.56634	7.06705	6.85557	6.51238	6.57793	5.79487	5.60013	5.42783
VIT_13s0019g02300	Wall-associated receptor kinase-like 20	13.3738	12.8736	13.4084	13.272	12.9712	13.0678	14.1253	14.1331	14.1589	13.8674	13.7793	13.8163
VIT_05s0020g01140	Ribosomal protein L18	12.1149	12.4245	11.7033	12.1841	12.0616	12.1619	12.0499	12.2015	12.0949	11.7363	11.6464	11.513
VIT_06s0004g06130	Thiamine biosynthesis protein ThiC	11.3726	11.4182	11.6965	12.4986	12.3288	12.2523	12.0458	12.0569	12.1396	11.6093	11.4875	11.4334
VIT_13s0019g02850	Heat shock protein 17.6 kDa class I	14.323	14.9484	14.3477	14.6178	14.5873	14.5823	14.2594	14.2424	14.2017	14.4386	14.4477	14.4411
VIT_00s0516g00020	Calcium-binding EF hand family	9.87953	9.69255	10.1299	9.58557	9.68324	9.59378	10.3926	10.3899	10.5113	10.0254	9.94099	9.83421
VIT_11s0016g03500	Unknown protein	11.0876	11.3158	10.8711	10.5168	10.4141	10.4507	11.0909	11.3315	11.0446	10.486	10.3156	10.2699
VIT_14s0060g02250	Unknown protein	12.5676	12.4152	12.6476	12.6867	12.4743	12.4787	13.0565	13.1518	13.1053	12.8328	12.8807	12.7642
VIT_01s0026g02270	Kinase	12.0611	11.9524	12.0004	12.3342	12.1192	12.0558	11.8532	11.8573	11.8959	11.3516	11.3414	11.3883
VIT_00s0577g00010	CDPK protein kinase	12.2788	12.1491	12.444	12.3505	12.1929	12.3481	12.5144	12.576	12.587	12.3182	12.3349	12.2892
VIT_16s0022g00540	Glycerol 3-phosphate permease	13.6096	13.5804	13.5989	13.628	13.5729	13.6771	13.2759	13.2319	13.2464	13.075	13.0619	13.0411
VIT_19s0014g02170	4-amino-4-deoxychorismate lyase	11.1661	11.1972	11.2265	11.3996	11.2854	11.2907	11.4956	11.5746	11.4259	11.0424	10.8951	11.0816
VIT_07s0141g00920	CYP94A1	10.7343	10.7328	10.8766	11.1759	10.8426	11.1857	10.6943	10.7174	10.5796	10.1929	10.1718	10.2677
VIT_07s0031g03220	Patellin-1	12.9388	12.7569	12.817	12.5286	12.8729	12.7046	12.3149	12.3703	12.3846	11.6277	11.7829	11.6422
VIT_16s0050g02720	Receptor kinase homolog LRK10	10.3181	10.2569	10.2996	10.0407	10.0496	9.85464	9.58293	9.55776	9.61879	9.31787	9.30887	9.21155
VIT_14s0068g00510	Unknown	12.2624	12.598	12.2302	11.9814	12.1227	12.1832	11.4431	11.506	11.28	10.8	10.7834	10.9143
VIT_00s0194g00220	Unknown	10.7451	10.6388	10.2175	10.5274	10.5021	10.4336	11.208	11.3482	11.3679	10.7128	10.6156	10.6875
VIT_16s0148g00240	Receptor kinase homolog LRK14	11.385	11.0319	10.8964	11.1444	11.1101	10.9635	11.7218	11.5936	11.6024	12.0269	12.1862	12.2063
VIT_17s0000g04230	Translation initiation factor eIF-2B delta subunit	12.5246	12.6012	12.4788	12.628	12.6263	12.5718	12.5167	12.5346	12.5291	12.4366	12.4245	12.4368
VIT_16s0039g02370	EIX receptor 2	8.75807	7.94312	9.02042	9.04221	8.78262	8.80949	9.40883	9.03938	9.08514	9.96577	10.1052	9.86802
VIT_04s0008g01550	Small molecular heat shock protein 17.5	11.8539	13.1192	12.6142	12.7839	12.4852	12.8217	11.0958	11.0006	10.9339	11.6348	11.7535	11.8009
VIT_17s0000g02530	FK506-binding protein genes family (VvFKBP17-2)	11.4848	11.7308	11.189	12.2782	12.1564	12.3078	11.6315	11.6575	11.6303	11.2386	11.2506	11.2762
VIT_09s0054g00690	Vacuolar processing enzyme alpha	6.88149	5.88737	4.91967	5.22141	6.24674	5.29753	5.71655	5.46873	5.86577	4.95581	4.88805	4.70924
VIT_14s0108g01070	NAC domain-containing protein (VvNAC11)	11.265	10.8758	11.0832	11.157	11.3549	10.8851	10.6326	10.725	10.9031	10.0044	9.57322	9.59661
VIT_01s0026g00520	Nodulin MtN21 family	13.2484	13.0438	13.0919	13.149	13.0314	13.1331	13.3216	13.3768	13.3619	13.1882	13.1753	13.1243
VIT_17s0000g06790	flavin-containing monooxygenase	10.1015	10.1247	10.112	10.5191	9.9612	10.2349	11.7119	11.5785	11.4879	12.2437	12.2587	12.0451
VIT_03s0038g02890	F-box family protein	9.10574	9.36732	9.4582	8.63613	8.73868	8.8706	9.19064	9.05214	9.20094	8.78318	8.66488	8.56895
VIT_05s0020g04860	Zinc knuckle	12.2693	12.0806	12.2134	12.4431	12.4421	12.3609	12.1983	12.2113	12.2363	12.054	12.0381	12.0326
VIT_12s0059g00090	Ankyrin repeat	8.4683	8.31307	8.06226	8.71818	8.48818	8.67535	7.75695	7.79311	7.97639	8.48929	8.61507	8.55629
VIT_16s0148g00410	Receptor serine/threonine kinase	11.2457	10.9793	10.9474	11.2042	11.1564	10.794	11.7158	11.6876	11.6495	11.9566	12.0097	11.9502
VIT_03s0017g01290	ABC Transporter (VvWBC13 - VvABCG13)	11.0219	10.5384	10.6793	10.8443	10.9351	10.9895	10.2593	10.2764	10.3489	10.7735	10.6919	10.7074
VIT_05s0049g00220	2-oxoglutarate-dependent dioxygenase	9.11375	9.51864	9.62236	10.8211	10.6086	10.8692	8.93961	9.08215	8.95475	9.92292	10.0259	10.1169
VIT_14s0128g00430	Protein kinase NPK1 (ANP1)	10.8387	11.1167	11.0914	10.9548	10.6055	10.6387	10.7874	10.7313	10.7662	10.3527	10.2696	10.3895
VIT_06s0004g04560	Unknown protein	7.67017	7.76943	7.32515	7.91994	8.16795	7.80052	7.04655	7.20151	7.09921	6.46222	6.34141	6.37584
VIT_07s0005g02800	ADP-glucose pyrophosphorylase large subunit 2	9.51041	9.71434	9.45184	9.56679	9.50993	9.54092	9.95962	10.1011	10.1262	9.71202	9.60297	9.70319
VIT_04s0008g05770	CBL-interacting protein kinase 25 (CIPK25)	12.8175	12.8251	12.9074	12.8645	12.8962	12.8505	13.0674	12.9115	13.0221	12.6672	12.4844	12.5483
VIT_09s0002g01890	Hydroxyproline-rich glycoprotein	13.4683	13.7279	13.6997	13.1161	13.2125	13.1938	12.5481	12.5852	12.57	12.7805	12.7371	12.7841
VIT_11s0052g00840	ERF/AP2 Gene Family (VvAP2-09)	8.19469	8.59704	8.15599	8.39725	8.86551	8.55386	7.87975	7.66979	7.7698	7.31703	7.06171	7.13772
VIT_05s0020g01740	RanGAP1 interacting protein	11.0322	10.8817	10.955	10.753	10.6414	10.8389	11.0085	11.1198	11.0413	10.6559	10.696	10.6212
VIT_06s0061g01490	ABC Transporter (VvPDR20 - VvABCG50)	12.3209	11.9911	12.3249	12.2386	12.1487	12.3168	11.9673	11.845	11.8011	12.3495	12.5329	12.5198
VIT_17s0000g08480	ATMYB66/WER/WER1 (WEREWOLF 1)	10.7669	11.196	10.362	10.4403	10.2898	10.4404	10.0188	10.0854	9.85481	9.25152	9.16905	9.12112
VIT_03s0091g00260	Zinc finger protein 4	12.0332	12.1129	12.0416	11.7146	11.8377	11.7763	11.8521	11.9355	12.072	11.4587	11.3642	11.241
VIT_00s0187g00090	No hit	11.375	11.0889	10.0099	11.569	11.7086	11.7377	12.2874	12.2327	12.1787	11.6166	11.6301	11.7165
VIT_08s0007g04510	RPG related protein 1 RR1	10.4292	10.695	10.1055	10.3341	10.2402	10.2182	11.075	11.1828	11.0472	10.4825	10.5191	10.3721
VIT_12s0057g00700	Glucan endo-1,3-beta-glucosidase 3 precursor	11.9439	12.4371	12.2665	11.2963	11.6671	11.6356	11.1362	11.0401	11.0971	10.8004	10.6408	10.7397
VIT_10s0116g01610	Monocopper oxidase SKS4 (SKU5 Similar 4)	7.83779	7.48501	7.50168	7.504	7.1663	7.57798	7.52287	7.73241	7.65402	7.02327	6.70311	6.66961
VIT_01s0137g00750	Protein phosphatase 2C	6.83557	7.16967	6.04269	6.49619	6.15921	6.46268	7.01562	6.72913	6.86226	5.90219	6.01666	5.98393
VIT_05s0062g01070	Receptor protein kinase	10.9745	10.6321	11.141	11.3695	11.3279	11.4505	11.3945	11.5372	11.5078	10.9279	10.8433	10.6972
VIT_00s0267g00050	No hit	9.54467	9.17701	9.18045	10.7352	10.4012	10.484	9.96066	9.8699	10.0689	10.7133	11.0106	10.8004
VIT_17s0000g05840	Calmodulin binding IQD31 (IQ-domain 31)	11.5179	11.2632	11.6725	11.4697	11.2204	11.3909	11.7702	11.7051	11.8704	11.4251	11.3555	11.2221
VIT_09s0018g01370	STE20/SPS1 proline-alanine-rich protein kinase	11.875	11.9578	12.1465	11.5044	11.8967	11.9633	11.8838	11.5607	11.6584	11.1121	10.955	10.9249
VIT_06s0004g03910	Unknown protein	11.5201	12.2641	11.9248	11.2603	11.4931	11.3819	11.6117	11.4793	11.4154	11.0655	10.8941	10.9663
VIT_14s0030g01880	Calmodulin-binding region IQD26	10.7669	10.6663	10.8615	10.0792	10.1559	10.1385	10.6563	10.4547	10.9052	9.86497	9.48307	9.56435
VIT_18s0001g05690	Protein phosphatase 2C	12.8104	12.7351	12.8503	12.6725	12.7131	12.7163	12.5528	12.467	12.4561	12.735	12.6733	12.7107
VIT_13s0073g00140	Ovate family protein 13 OFP13	9.79012	10.0048	9.49616	8.97811	8.68538	8.86853	11.3713	11.3215	11.1262	10.4841	10.3719	10.0746
VIT_02s0012g02810	CYP76C4	13.9992	14.2052	14.1289	13.667	13.7359	13.7239	14.0173	13.9307	13.9325	13.6581	13.7434	13.6582
VIT_13s0019g04450	ATSYTA/NTMC2T1.1/NTMC2TYPE1.1/SYTA	12.0097	12.2187	12.3992	11.8188	12.0096	11.9979	12.0632	12.0203	12.1284	11.801	11.712	11.6643
VIT_06s0004g04110	Unknown protein	12.8186	12.7082	12.6599	12.3423	12.3425	12.5356	12.7035	12.5705	12.6899	12.1083	12.162	12.1794
VIT_08s0007g00820	Proteinase inhibitor	12.1894	12.6015	11.9451	12.1094	12.3925	12.0677	11.8877	11.966	11.8642	11.3752	11.504	11.5689
VIT_08s0040g03120	Pseudo-response regulator 7 (APRR7)	5.39599	5.26837	5.337	5.03364	5.78902	5.1811	5.33986	5.09242	5.16098	4.6771	4.46914	4.55854
VIT_14s0128g00440	Tangled	6.97574	7.46209	6.80613	6.64383	6.88106	6.79358	6.3024	6.53634	6.35027	5.85527	5.73146	5.54168
VIT_05s0020g01270	Unknown protein	6.62676	7.24779	6.49151	6.19835	6.26179	6.17251	6.73632	6.55217	6.63413	6.19139	6.07756	6.06518

## Sheet: Stage 3 BO
Gene_ID	Functional annotation	BO_C_3A	BO_C_3B	BO_C_3C	BO_PFD_3A	BO_PFD_3B	BO_PFD_3C	AN_C_3A	AN_C_3B	AN_C_3C	AN_PFD_3A	AN_PFD_3B	AN_PFD_3C
VIT_13s0019g00840	UDP-glucuronate decarboxylase.	14.2613	14.2988	14.2438	14.4619	14.4854	14.4381	14.5113	14.4	14.2583	14.4633	14.3828	14.4564
VIT_05s0020g01610	MYB related DIRP family protein	12.0237	11.9823	11.9552	11.7871	11.8162	11.7574	12.0763	12.1258	12.0181	11.967	12.036	11.8989
VIT_08s0007g08370	Ribosomal protein S2 (RPS2D) 40S	14.7202	14.7289	14.7435	14.6624	14.6488	14.6759	14.575	14.4876	14.3419	14.6725	14.3721	14.4839
VIT_12s0028g01070	WD-repeat protein 26	12.8546	12.8345	12.8761	12.7188	12.6877	12.7492	12.8272	13.0277	12.9787	12.8373	12.7938	12.8233
VIT_04s0044g02020	Kinesin ZWI (ZWICHEL)	12.9417	12.9433	12.9503	12.9821	12.977	12.9871	12.9771	12.8059	13.0874	12.8252	12.9955	12.7741
VIT_07s0130g00170	Transmembrane CLPTM1 Cleft lip and palate transmembrane protein 1	13.4932	13.5013	13.4883	13.5615	13.5567	13.5663	13.7529	13.7905	13.8903	13.6217	13.8459	13.787
VIT_17s0000g01560	Component of oligomeric golgi complex 2	13.1022	13.0728	13.082	12.935	12.9246	12.9454	13.13	13.2535	13.1102	13.021	13.1714	13.1112
VIT_18s0001g07590	Argininosuccinate lyase	12.5812	12.53	12.5669	12.6738	12.6568	12.6907	12.8107	12.9161	12.6823	12.5769	12.6996	12.7722
VIT_06s0004g00850	DEAD box RNA helicase	12.1193	12.1112	12.1279	12.0448	12.0473	12.0423	11.9939	11.861	11.8456	11.936	11.9821	12.084
VIT_08s0007g07420	MUT9-related serine/threonine protein kinase	13.756	13.739	13.7002	13.8681	13.8887	13.8472	13.861	14.0911	13.9608	13.7671	13.8902	13.874
VIT_19s0015g00920	Heterogeneous nuclear ribonucleoprotein A1/A3	12.4252	12.4339	12.4424	12.6243	12.6275	12.621	12.6805	12.5126	12.6117	12.6946	12.6657	12.584
VIT_10s0071g01140	Unknown protein	12.1208	12.1491	12.1525	12.0419	12.0546	12.0292	12.142	12.294	12.2892	12.1828	12.2499	12.1836
VIT_12s0057g01240	Indole-3-glycerol phosphate synthase	13.4202	13.4293	13.3733	13.6211	13.6189	13.6234	13.409	13.4937	13.4067	13.7903	13.7435	13.8263
VIT_09s0002g00740	COP1-interacting protein	13.2434	13.2963	13.2872	13.0561	13.086	13.0255	12.9977	13.1868	13.1359	13.0012	12.9544	13.0456
VIT_06s0004g03790	NOX	5.45912	5.3608	5.36238	4.93691	4.88073	4.99099	5.60274	5.66162	5.70789	5.2033	5.36459	5.39245
VIT_19s0014g03940	Sporocyteless	7.24323	7.14758	7.25119	6.9256	6.88988	6.96046	8.61024	8.209	8.19835	7.83249	8.12373	7.58055
VIT_03s0038g02490	SKP1	11.24	11.2789	11.2702	11.0886	11.0506	11.1256	10.8783	10.6332	10.5099	11.2913	10.5414	11.1666
VIT_00s0323g00080	Elongation factor G, chloroplast precursor	12.704	12.8234	12.7263	12.9975	12.9638	13.0305	12.7458	12.7963	12.7878	12.524	12.669	12.6263
VIT_11s0016g01630	PHD finger protein alfin	12.0967	12.0547	12.0471	11.887	11.863	11.9106	11.7386	11.6888	11.6394	11.887	11.6791	11.7406
VIT_05s0062g00150	Pentatricopeptide repeat protein	9.59907	9.69601	9.72893	10.0259	10.0969	9.95133	9.91058	10.2197	10.1449	9.68287	9.87728	9.79555
VIT_00s0207g00220	Cold acclimation protein	11.7153	11.728	11.7279	11.4342	11.4158	11.4524	11.7807	11.816	11.8088	11.7628	11.6536	11.45
VIT_12s0059g02750	Eukaryotic translation initiation factor-related	12.2724	12.2639	12.376	11.9896	11.9469	12.0311	12.2085	12.2757	12.2337	12.1966	12.2503	12.026
VIT_01s0127g00560	Protein disulfide isomerase	11.3733	11.0989	11.5292	12.8343	12.9621	12.6941	11.0261	10.208	11.4979	11.0835	11.6825	10.9113
VIT_09s0002g00830	Unknown protein	12.9496	12.9463	12.9614	12.8594	12.8539	12.8649	12.8095	12.7517	12.781	12.8187	12.8836	12.7763
VIT_00s0192g00130	Ribosomal protein L8 (RPL8C) 60S	9.38985	9.39824	9.37748	9.08158	9.06569	9.09729	8.53341	8.08066	8.05711	9.03674	8.37036	8.79947
VIT_09s0002g02410	RNA-binding protein	11.711	11.6535	11.6854	11.5528	11.534	11.5713	11.4796	11.5113	11.5143	11.244	11.5683	11.253
VIT_01s0010g03600	Rubber elongation factor (REF)	14.0087	13.9846	13.9858	13.8476	13.8226	13.8721	13.7721	13.75	13.8913	13.8381	13.9407	13.867
VIT_08s0032g01080	Ubiquitin carboxyl-terminal hydrolase 8	10.7767	10.8237	10.8246	11.1853	11.219	11.1508	11.1292	10.8122	11.3501	11.1884	11.2405	11.2581
VIT_00s0776g00010	Strubbelig receptor family 3	11.9442	11.8769	11.8387	11.5055	11.5007	11.5102	11.4958	11.5153	11.4525	11.0639	11.3678	11.2208
VIT_02s0012g01840	Phosphatidylinositol glycan, class X	11.3967	11.349	11.4016	11.1947	11.1672	11.2217	11.5126	11.6808	11.8381	11.6203	11.766	11.628
VIT_03s0180g00290	Gibberellin-regulated protein 4 (GASA4)	11.381	11.3105	11.3573	11.0536	11.0483	11.059	11.4587	11.4857	11.1239	11.3565	11.2036	11.1728
VIT_11s0118g00330	Unknown protein	10.4169	10.299	10.4075	10.0392	9.96993	10.1053	10.8674	10.7815	10.8884	10.1496	10.142	10.1919
VIT_15s0045g00920	R protein PRF disease resistance protein	8.4294	8.32441	8.21496	7.77819	7.67628	7.87336	7.09468	8.00667	7.84554	8.25571	8.21625	8.40546
VIT_08s0007g00500	Telomere repeat binding factor like TRFL2	10.2517	10.224	10.301	9.98531	9.91821	10.0494	10.5829	10.488	10.555	10.0984	10.5659	10.1472
VIT_01s0010g02350	Protein phosphatase 2 (formerly 2A), regulatory subunit B'	12.0294	11.9875	12.0394	12.2053	12.1632	12.2461	12.0586	12.4493	12.4059	12.2318	12.2398	12.4259
VIT_17s0000g03430	Adaptor-related protein complex 3, delta 1 sub	11.1741	11.1616	11.1626	11.3436	11.3367	11.3505	11.6498	11.7968	11.8451	11.5153	11.7348	11.6532
VIT_13s0139g00310	DNA-directed RNA polymerase II subunit E	10.4192	10.4351	10.3976	10.2219	10.191	10.252	10.1134	10.4395	10.4583	10.2449	10.3421	10.2089
VIT_05s0049g01360	HrBP1-1 PAP/fibrillin family	11.0383	11.0226	11.0906	10.8564	10.8133	10.8982	10.8374	10.8396	10.8294	10.9288	10.8485	10.6107
VIT_03s0088g01050	Transposon protein, Mutator sub-class	11.1489	11.1512	11.1997	10.9708	10.9236	11.0166	10.8021	11.3149	10.9981	10.7971	10.9583	10.9311
VIT_10s0116g01550	Unknown protein	10.8889	10.8219	10.8863	10.6314	10.5804	10.6807	11.0043	10.9738	11.0624	10.9434	11.0106	10.6839
VIT_10s0003g05840	Unknown protein	13.0021	12.9936	12.9958	12.9351	12.9437	12.9264	12.9686	12.933	13.0078	12.8425	12.8542	12.8745
VIT_09s0018g01680	Unknown protein	11.4512	11.4873	11.51	10.6811	10.7462	10.6129	11.5881	11.5823	11.3477	11.2326	11.4417	11.0114
VIT_00s0250g00020	Protein tyrosine phosphatase	12.0645	12.085	12.0218	12.2455	12.2178	12.2728	12.3043	12.3898	12.3641	12.2967	12.2471	12.086
VIT_00s0225g00130	Alanine transaminase.	13.7964	13.7896	13.7587	13.884	13.8694	13.8984	13.681	13.6865	13.6287	13.7326	13.8003	13.8237
VIT_17s0000g06090	Pentatricopeptide (PPR) repeat-containing protein	6.36091	6.66211	6.61667	7.32355	7.43681	7.20064	6.93347	7.27445	7.85257	6.46084	7.63915	7.20612
VIT_00s0790g00010	Pentatricopeptide (PPR) repeat-containing protein	7.44895	7.66087	7.4276	8.32709	8.42255	8.22487	8.32105	8.25353	8.44458	7.79774	8.53321	8.42599
VIT_05s0049g00270	E8 protein	11.2692	11.2933	11.309	11.4489	11.4376	11.4601	10.6644	10.8502	10.7608	11.1747	10.6938	11.1917
VIT_19s0014g00550	Vacuolar sorting-associated protein (Vps27)	12.8407	12.8707	12.8208	12.9508	12.9699	12.9315	12.7219	13.1107	13.0165	12.9082	13.0215	13.0523
VIT_05s0102g01160	FPA (FPA)	11.5977	11.5787	11.64	11.463	11.4903	11.4352	12.1402	12.0289	12.1844	11.9281	12.1274	11.9553
VIT_11s0065g01090	DEAD box RNA helicase RH10	9.82226	9.84248	9.96464	10.236	10.2843	10.186	10.8065	10.2555	10.5675	9.91689	10.4964	10.1624
VIT_16s0039g02150	Unknown	11.3627	11.4128	11.4146	11.2228	11.2466	11.1985	11.8085	11.6819	11.7525	11.45	11.821	11.5834
VIT_13s0106g00010	Brassinosteroid insensitive 1-associated receptor kinase 1	11.0764	11.0264	11.0312	11.1954	11.2185	11.172	10.5495	10.5725	10.1775	10.9697	10.4503	10.9189
VIT_07s0031g01440	Receptor protein kinase	12.1986	12.1859	12.1955	12.0147	11.9958	12.0333	12.6237	12.6688	12.7491	12.2686	12.581	12.4255
VIT_06s0080g01090	CCR4-NOT transcription complex subunit 7/8	13.9195	13.7927	13.7838	13.4548	13.4076	13.5006	13.274	13.8684	13.5109	14.0308	14.1095	14.1536
VIT_00s2182g00020	No hit	10.674	10.7282	10.5637	10.1974	10.1172	10.2735	9.64994	9.95946	9.58643	9.63175	9.87739	9.74001
VIT_04s0008g01280	No hit	9.22688	9.41899	9.54119	8.60255	8.69523	8.5035	10.6949	10.5846	10.088	10.0645	9.69662	9.52328
VIT_15s0046g01080	Glycosyl hydrolase family 18	9.79082	9.83926	9.76965	10.0613	10.011	10.1099	10.2559	10.7498	10.5977	10.1327	10.5074	10.3244
VIT_14s0083g00030	Sugar transporter 1	7.25325	7.10088	7.11829	6.60911	6.55381	6.66237	6.92684	7.55735	7.60335	7.35858	7.32475	6.57664
VIT_18s0041g01750	RPS4 (resistant to p. syringae 4)	10.3596	10.3726	10.3722	10.7422	10.6914	10.7913	10.3551	10.4668	10.4649	10.1936	10.0871	10.271
VIT_04s0008g03870	Pentatricopeptide (PPR) repeat-containing	8.91539	8.92694	8.88786	9.25099	9.25323	9.24875	9.85497	10.0154	10.0684	9.57302	9.85715	9.77177
VIT_00s0169g00110	No hit	6.61683	6.67817	6.65758	6.94437	6.95832	6.93029	5.96004	6.59668	5.58773	6.19075	5.76812	6.66684
VIT_08s0007g03910	CTR1 serine/threonine protein kinase	11.7273	11.7136	11.7414	11.8252	11.8429	11.8073	12.1013	11.8582	12.1852	11.9072	12.1747	12.0833
VIT_09s0002g04890	R protein PRF disease resistance protein	7.69833	7.73148	7.95683	8.44096	8.55016	8.32282	7.2382	7.69408	7.13055	8.0727	7.72997	7.91924
VIT_13s0156g00560	Disease resistance protein (TIR-NBS class)	9.13211	9.24985	9.08577	9.61243	9.70458	9.51399	8.50145	8.08851	8.18267	8.8934	8.54995	8.96581
VIT_01s0010g03770	DnaJ homolog, subfamily B, member 12	11.0734	11.0935	11.1054	11.2279	11.2045	11.251	11.6117	11.3228	11.5734	11.398	11.3535	11.3883
VIT_19s0014g03910	Ubiquitin-specific protease 14	9.19712	9.1739	9.02518	9.75503	9.76647	9.7435	9.35495	9.68909	9.80329	9.53699	9.7928	9.97085
VIT_09s0070g00390	TMM (too many mouths)	7.04813	7.0576	7.08813	6.50833	6.45493	6.55983	7.18344	6.86272	7.30542	6.97912	7.31466	7.24397
VIT_04s0008g07260	EDR2 (enhanced disease resistance 2)	12.6349	12.5539	12.588	12.8951	12.9385	12.8504	12.3986	12.2757	12.3032	12.3926	12.5979	12.429
VIT_08s0040g02320	Pentatricopeptide (PPR) repeat-containing	5.69075	5.89478	5.76577	6.37707	6.43337	6.31849	6.78273	6.42805	6.1073	6.14518	6.20217	6.53335
VIT_00s0194g00040	No hit	11.2067	11.2566	11.2681	11.0607	11.0331	11.0877	11.3882	11.4241	11.503	11.0666	11.5097	11.2046
VIT_17s0000g01700	Leucine-rich repeat transmembrane protein kinase	11.9289	11.96	12.038	11.7033	11.6545	11.7505	12.4502	12.5978	12.6161	12.2468	12.5157	12.2697
VIT_13s0067g01570	Lectin-like receptor kinase 7;2	10.5202	10.3943	10.712	9.78001	9.86834	9.68591	10.6675	11.2427	10.771	10.4016	10.5816	10.2988
VIT_12s0034g00310	TIR-NBS disease resistance	8.99762	9.03939	8.91951	9.31376	9.38002	9.24431	7.88749	8.00577	8.215	8.85029	8.78214	9.1737
VIT_18s0001g14630	ATSYTB/NTMC2T1.2/NTMC2TYPE1.2/SYTB	12.2528	12.3061	12.2093	12.579	12.584	12.574	12.9345	12.7345	13.0693	12.906	13.0563	13.0199
VIT_16s0050g01150	Heat shock protein 90-1	13.1136	13.0198	13.0266	12.6139	12.5646	12.6616	11.9618	11.7706	11.4591	12.5205	12.6062	12.8004
VIT_05s0029g00300	DNA repair protein RAD50	11.2567	11.2743	11.2396	11.0836	11.0652	11.1018	11.4831	11.3765	11.6809	11.382	11.6607	11.4352
VIT_07s0005g00620	U3 small nucleolar RNA-associated protein 14	12.6812	12.6967	12.6885	12.757	12.7491	12.7648	12.9011	12.6864	12.9652	12.7214	12.9477	12.9307
VIT_11s0016g04040	Unknown protein	12.313	12.3275	12.2742	12.1705	12.1423	12.1981	12.1947	12.357	12.1275	12.3324	12.1044	12.2605
VIT_18s0001g03960	Mekk1	12.9755	13.0582	13.0733	13.3664	13.442	13.2866	13.388	13.5222	13.3837	13.4381	13.5618	13.6016
VIT_12s0059g00900	Pentatricopeptide repeat	7.04322	6.96635	7.01754	7.55836	7.58228	7.53402	7.98684	7.54468	8.45968	7.77663	7.97593	8.19126
VIT_11s0037g00300	Signal recognition particle receptor alpha subunit	13.9585	14.028	14.0003	14.1382	14.1601	14.1159	14.4376	14.2287	14.3291	14.419	14.3957	14.3673
VIT_00s1683g00010	Wound-responsive protein	11.2049	11.196	11.047	11.5382	11.5975	11.4765	11.8912	11.9223	12.1211	12.1166	12.1979	12.3057
VIT_05s0124g00630	Subtilisin serine protease	9.75636	9.79846	9.79404	9.62955	9.59083	9.66726	9.88858	9.76854	9.56786	9.72374	9.74328	9.57489
VIT_04s0008g06060	Unknown	10.5922	10.5282	10.6451	10.3173	10.2804	10.3534	10.5564	10.4617	10.7071	10.8006	10.5929	10.673
VIT_10s0003g00520	Unknown protein	10.8524	10.8152	10.7863	10.6732	10.6476	10.6984	10.6681	10.6501	10.756	10.5726	10.6513	10.3788
VIT_06s0004g01150	No hit	9.27643	9.00133	9.22285	8.21199	7.98304	8.40953	9.2204	8.63438	8.71172	9.38873	9.22745	8.9028
VIT_08s0007g01120	No hit	8.50753	8.46413	8.54741	7.93343	7.8535	8.00917	8.40163	8.67054	8.42116	8.85689	9.2165	9.184
VIT_04s0008g05720	Exostosin family protein	7.62997	7.74348	7.78998	7.0682	6.98808	7.1441	7.66513	8.49076	7.85746	7.55159	7.73763	7.59272
VIT_18s0001g06280	TIR-NBS-LRR disease resistance	8.46994	8.36334	8.27246	9.21102	9.21162	9.21041	8.73208	8.96886	8.82949	9.37484	9.95909	9.98858
VIT_14s0030g00960	R protein MLA10	10.4229	10.383	10.2658	10.9222	10.9663	10.8767	10.0681	9.76113	10.4423	10.4417	9.99916	10.6159
VIT_13s0019g02220	No hit	9.34074	9.4491	9.413	9.93633	9.90412	9.96783	10.1452	9.96571	10.5202	10.0505	9.794	10.0019
VIT_10s0003g04200	Lipase class 3	7.53924	7.53598	7.55256	6.79798	6.761	6.83403	7.29387	7.83116	7.51309	7.27912	7.8702	7.37764
VIT_05s0165g00060	Ankyrin repeat family	7.53812	7.54246	7.63999	7.20935	7.22435	7.19418	7.42317	7.30421	7.66784	7.83938	7.28763	7.64874
VIT_03s0088g00380	Tubulin alpha	14.3323	14.3113	14.3155	14.4081	14.418	14.3981	13.9288	14.0003	13.9177	14.1445	13.7712	14.1199
VIT_05s0102g00130	Unknown protein	12.6476	12.7014	12.6197	12.3792	12.368	12.3903	12.825	12.7788	12.7609	12.6721	12.6462	12.5207
VIT_09s0002g03590	ABC transporter G member 21	8.81271	8.90145	8.78474	8.528	8.4674	8.58616	8.48897	8.4655	8.74254	8.11987	8.59606	8.55013
VIT_18s0001g12290	Pore protein 24K chain	11.6315	11.592	11.6382	11.4744	11.4507	11.4977	11.8819	12.0525	11.9442	11.8698	11.8829	11.7856
VIT_14s0068g02220	HcrVf1 protein	11.0679	11.0298	11.0977	10.7822	10.7489	10.8148	10.816	10.8369	10.7949	10.984	11.0061	10.8549
VIT_07s0031g00830	Patatin-like protein 1	6.51523	6.56119	6.47748	6.82244	6.86767	6.77574	6.87463	7.22708	7.23377	6.95102	7.64106	6.79289
VIT_06s0004g05780	UDP-glucoronosyl and UDP-glucosyl transferase	11.0891	11.2083	11.1394	10.8064	10.8847	10.7236	11.0614	11.5086	11.3698	10.9432	11.1122	10.7869
VIT_05s0020g04960	No hit	9.26726	9.26881	9.31407	9.14505	9.1685	9.12121	8.22972	8.49009	8.39186	8.77676	8.47667	8.92281
VIT_03s0063g00580	Rad54	7.58617	7.64412	7.58159	7.84685	7.80129	7.89101	9.13063	8.84758	8.00207	8.71794	8.19105	8.29308
VIT_19s0015g02010	Unknown	7.98175	7.91272	7.94084	7.29861	7.37125	7.22212	7.07883	7.66719	7.11646	7.91673	7.51196	7.27944
VIT_16s0098g00670	Ribonuclease P/MRP protein subunit POP5	11.6875	11.704	11.7001	11.6117	11.5967	11.6265	11.8687	12.1647	11.9593	11.7486	11.8965	11.7606
VIT_00s0193g00080	Ankyrin	10.4855	10.373	10.4976	10.873	10.8331	10.9118	10.1755	10.0436	10.5498	10.2884	10.265	10.2963
VIT_08s0007g08060	Zinc finger (HIT type) SEF	11.585	11.7291	11.6541	11.3319	11.3861	11.2756	11.7218	11.5815	11.7618	11.5311	11.5405	11.3339
VIT_16s0050g00340	Disease resistance family protein	5.95514	5.80076	5.65117	6.86377	7.00324	6.70936	7.08652	7.09753	7.3352	6.18808	6.83148	7.35703
VIT_04s0008g01780	Transposon protein, putative, CACTA	12.5743	12.574	12.5104	12.8093	12.8547	12.7623	12.9182	12.754	12.7314	12.7318	12.8486	12.8161
VIT_00s0202g00050	Unknown	6.09051	6.05732	6.03974	5.89051	5.8721	5.90868	5.31081	5.1875	4.36898	5.46166	5.02195	5.27259
VIT_13s0074g00350	Unknown	7.26896	7.32422	7.32671	6.76727	6.85259	6.67658	6.78434	7.53126	6.97522	6.68058	7.14453	6.86674
VIT_00s0294g00040	Receptor serine/threonine kinase	5.75033	5.82706	5.69693	6.04159	5.99179	6.08973	6.63941	7.12049	6.69382	6.46782	6.35709	6.18295
VIT_15s0045g01020	R protein PRF disease resistance protein	9.49727	9.36858	9.34439	8.63673	8.52274	8.74238	6.93519	7.85475	6.67533	8.688	8.40743	9.03902
VIT_19s0014g02910	Expansin (VvEXPA20)	6.74528	6.7124	6.68631	6.45807	6.50939	6.40486	7.79366	7.05736	7.77422	7.42805	7.65311	7.89266
VIT_10s0116g00100	Strubbelig receptor family 8	12.5455	12.592	12.5594	12.7776	12.7583	12.7967	12.6726	12.8262	12.9593	12.9597	13.2412	13.214
VIT_06s0061g01050	Protein kinase SRPK1	12.9631	12.9642	12.9717	12.9068	12.9129	12.9007	12.7996	12.9955	12.9172	12.8545	12.9831	12.8575
VIT_10s0116g00760	Glucose-6-phosphate/phosphate translocator	12.6474	12.717	12.6576	12.9494	12.9748	12.9235	13.0447	12.8496	12.9858	12.7744	13.0802	12.9241
VIT_00s0335g00080	R protein MLA10	9.92799	9.91199	10.0991	10.6023	10.7193	10.475	10.9807	10.451	10.9952	10.547	10.617	10.671
VIT_16s0022g00310	EIX receptor 2	9.22166	9.23905	9.24497	9.46097	9.48457	9.43696	9.99768	9.79567	9.94964	10.1042	10.1891	10.2122
VIT_17s0000g05150	Enoyl-CoA hydratase	10.5213	10.6138	10.5316	10.3138	10.3615	10.2645	10.7068	10.7348	10.9832	10.5882	10.8714	10.5339
VIT_01s0011g04280	Receptor-like kinase ARK1AS	10.2258	10.1281	10.1987	10.4392	10.4807	10.3965	10.1615	10.5386	10.5287	10.1494	10.5969	10.4572
VIT_12s0134g00390	S-locus lectin protein kinase family	6.43679	6.49889	6.58715	7.02403	7.04588	7.00183	5.32418	6.05483	7.02947	5.6621	6.4454	5.99237
VIT_15s0048g01160	Phospholipase D beta 1	13.2186	13.2477	13.27	13.0976	13.1213	13.0734	12.9392	12.9547	12.8489	13.0164	12.8179	13.1111
VIT_12s0034g02600	Leucine Rich Repeat receptor-like kinase	7.07073	7.40107	7.1007	8.05159	8.17746	7.91368	5.76671	5.98428	5.25783	6.74325	5.2878	7.12233
VIT_11s0065g01110	Unknown	7.20301	7.29238	7.34381	7.64369	7.70202	7.58289	8.18553	7.42916	8.07655	7.86602	7.99041	8.05513
VIT_07s0104g01050	Homeobox protein	11.2841	11.2029	11.2386	11.5811	11.6112	11.5505	11.6388	11.4283	11.485	11.3582	11.7476	11.5612
VIT_17s0000g03230	Alpha-mannosidase	10.0417	10.0936	9.87529	10.7555	10.7668	10.7441	10.5774	10.519	10.6063	10.5925	10.956	10.8124
VIT_05s0049g00140	Unknown protein	11.7746	11.6461	11.6628	11.2333	11.3299	11.1299	10.8956	11.034	10.9308	11.8912	12.0114	12.0985
VIT_08s0032g00350	No hit	10.1724	10.2218	10.2892	9.96538	10.0089	9.92048	9.75765	9.67677	9.52882	9.6887	9.654	9.71517
VIT_14s0108g01040	KH domain-containing protein	13.0985	13.094	13.116	13.1685	13.1602	13.1768	12.6529	12.5606	12.5596	12.5622	12.6144	12.5688
VIT_10s0003g04250	Glutathione S-transferase GSTU22	8.93296	8.75375	8.75968	9.27447	9.20737	9.33858	7.25297	7.73811	7.47788	7.83037	7.37978	7.75883
VIT_07s0104g01790	Autophagy 18 ATG18d	12.7183	12.7341	12.7204	12.782	12.7946	12.7693	12.9194	12.9774	12.8792	12.8635	12.8492	12.805
VIT_09s0018g00950	Laccase	6.49622	6.20969	6.18503	7.39597	7.18522	7.57982	5.62782	6.67846	6.52683	6.71856	5.39515	6.88791
VIT_02s0109g00400	Serine-type peptidase SLP3	12.3211	12.2848	12.3091	12.1963	12.1984	12.1941	10.0903	9.76005	9.62237	11.0771	9.99202	10.8437
VIT_09s0002g06350	Partner of SLD five, PSF1	6.70882	6.69271	6.75302	7.01924	7.00544	7.0329	6.98233	7.21937	7.71143	7.32172	7.55858	6.91496
VIT_08s0056g01160	BDG1 (BODYGUARD1) hydrolase	9.67698	9.6722	9.74667	9.43641	9.44769	9.42503	8.77622	8.77637	9.16785	8.90136	8.93303	8.3795
VIT_18s0001g12040	Coniferyl-alcohol glucosyltransferase	6.04685	5.92033	6.04879	5.35772	5.33759	5.37758	6.39541	7.34589	5.86121	6.04353	6.45994	5.84711
VIT_13s0106g00220	Unknown	12.4103	12.4715	12.4617	12.1829	12.2331	12.1309	11.6335	11.7505	11.4311	11.783	11.3819	11.8414
VIT_06s0004g04250	Histone H2B	11.6131	11.6901	11.6232	11.4709	11.4983	11.4431	11.9719	12.2238	11.9654	12.0374	12.0851	11.9722
VIT_15s0045g00880	R protein PRF disease resistance protein	10.247	10.0795	10.0838	9.41662	9.22978	9.58202	8.43322	9.33641	8.4446	9.24967	9.51002	9.44434
VIT_07s0185g00130	MAP kinase phosphatase 1	11.046	10.9902	11.1961	10.4569	10.4623	10.4513	10.9471	11.2051	11.0652	10.7722	11.0498	10.8794
VIT_08s0058g01120	Unknown	8.6106	8.51375	8.48341	9.13466	9.25089	9.00824	9.78757	9.57015	10.0068	10.8872	10.9715	10.8951
VIT_13s0156g00630	S-receptor kinase	9.55433	9.44898	9.23823	10.1214	10.2401	9.99209	8.80459	9.57412	9.46809	9.50063	9.61543	10.0098
VIT_00s0207g00040	No hit	8.00048	8.07043	7.99555	7.82978	7.85927	7.79967	7.20917	6.41129	7.28816	6.65668	6.62969	6.64198
VIT_09s0002g03320	Unknown protein	7.17198	7.06948	7.04531	6.7131	6.76186	6.66264	7.26447	7.17568	7.83979	6.61048	7.30126	7.47891
VIT_08s0040g01830	Integral membrane protein	10.7808	10.8203	10.8619	10.594	10.5672	10.6202	10.924	11.138	11.3051	10.9569	10.987	10.696
VIT_04s0008g01120	Glutaredoxin	13.307	13.385	13.3487	13.0627	13.0788	13.0464	13.5752	13.3764	13.5668	13.2031	13.4084	13.0127
VIT_18s0001g06570	No hit	11.6079	11.6385	11.6196	11.5261	11.5348	11.5174	11.582	11.8211	11.6256	11.3781	11.2921	11.2773
VIT_12s0055g00420	BZIP transcription factor (VvABF-6), Basic Leucine Zipper Transcription Factor (VvbZIP30)	12.6521	12.4633	12.5791	12.956	13.012	12.8977	13.0332	13.3595	13.0917	13.0641	13.3199	13.1008
VIT_09s0054g01490	No hit	6.29452	6.28569	6.15568	6.71245	6.771	6.65142	4.83018	5.38694	5.32462	6.05377	5.39039	5.86891
VIT_14s0066g02530	Fumarate reductase/succinate dehydrogenase flavoprotein	10.2058	10.0657	10.1536	9.812	9.87441	9.74677	10.4553	10.2122	10.2825	10.0929	10.0458	9.86355
VIT_02s0488g00030	No hit	11.044	11.143	11.0385	10.6834	10.6765	10.6902	11.4417	11.2453	11.3902	11.3328	11.4864	11.1549
VIT_18s0001g15200	SIK1 (serine/threonine kinase 1)	9.78204	9.76286	9.83972	9.5948	9.63398	9.55453	6.69928	7.29386	7.17204	7.97434	7.74784	8.73897
VIT_07s0005g02070	No hit	8.64217	7.89135	8.47228	10.5209	10.8063	10.1647	9.07083	8.60474	9.39746	9.16053	9.3284	8.6228
VIT_13s0064g01250	Gamma response 1	7.42448	7.52021	7.44238	7.82336	7.8813	7.76299	7.67936	7.3355	8.25752	7.5887	8.78975	8.2643
VIT_05s0077g00030	Ammonium transporter 1, member 1 (AMT1.1)	11.89	11.9993	11.8799	12.2002	12.2465	12.1523	12.4643	12.8356	12.369	12.1502	12.7218	12.4814
VIT_00s0463g00020	Scarecrow transcription factor 5 (SCL5)	13.7585	13.7433	13.6018	13.3655	13.4106	13.319	13.3136	13.4986	13.4258	13.7185	13.8632	13.9208
VIT_00s0527g00010	Cig3	6.94074	7.6091	7.21487	8.63594	8.84039	8.39765	8.86331	8.09361	9.38651	7.93166	8.83938	8.45228
VIT_19s0014g02160	Drought induced 19 protein	11.2457	11.2198	11.2898	11.4017	11.4245	11.3785	11.1255	11.3928	11.3776	11.1174	11.5058	11.126
VIT_15s0045g00680	R protein PRF disease resistance protein	9.15651	9.10358	8.94354	8.2634	8.04216	8.45517	6.38685	7.54315	6.78032	7.45316	7.36722	7.94184
VIT_01s0113g00420	Zinc finger (DHHC type)	11.4633	11.4443	11.5164	11.2539	11.2461	11.2616	11.5687	11.6673	11.5523	11.2138	11.321	11.1087
VIT_09s0002g00630	No hit	12.7344	12.7026	12.5982	12.0029	11.9806	12.0248	11.3767	11.0873	11.1378	12.0429	11.4891	11.8853
VIT_08s0040g02380	Hydrolase, alpha/beta fold	12.1998	12.1975	12.1523	12.05	12.069	12.0306	12.0405	12.2983	12.0401	11.7626	11.9073	11.6913
VIT_11s0016g04700	Beta-ketoacyl-CoA synthase	14.5738	14.5986	14.5308	14.7043	14.7256	14.6827	14.4448	14.3968	14.2799	14.7966	14.4866	14.7331
VIT_00s0211g00100	Glycine hydroxymethyltransferase	12.0717	11.9938	11.9903	12.4076	12.4005	12.4147	12.0913	12.4261	12.2222	12.2734	12.2104	12.1289
VIT_06s0080g00140	Pentatricopeptide (PPR) repeat-containing	5.40644	5.35571	5.37103	5.60959	5.64018	5.57834	5.78176	5.89164	5.53052	5.09503	5.33494	5.76206
VIT_19s0014g00780	RKF1 (receptor-like kinase in flowers 1)	5.49187	5.57435	5.06563	6.62296	6.76786	6.46186	5.59915	4.72787	5.21232	5.30729	5.19847	5.57493
VIT_12s0035g01310	No hit	4.87323	4.94745	4.80891	5.26235	5.18396	5.3367	5.26403	5.77184	5.4974	5.04717	5.34275	6.1885
VIT_05s0020g00980	No hit	8.12991	8.21949	8.05545	7.55387	7.57341	7.53406	7.73521	8.1907	7.56215	7.5744	7.43973	7.57707
VIT_16s0013g01070	ERF/AP2 Gene Family (VvERF085)	9.20029	9.17696	9.30124	8.70126	8.59334	8.80166	8.45187	8.60551	8.87883	8.67242	8.74136	8.37723
VIT_10s0116g01760	Myb caprice CPC	10.0175	10.1238	10.1616	9.51218	9.36741	9.64374	11.0029	10.4957	10.9643	10.3324	10.4912	9.86143
VIT_07s0005g01450	Basic Leucine Zipper Transcription Factor (VvbZIP22)	10.0387	10.0899	9.92953	10.6383	10.673	10.6027	11.0753	10.9256	11.1461	10.8808	11.1556	11.1085
VIT_05s0020g00480	Mitochondrial substrate carrier family protein	9.50203	9.58192	9.47601	8.88898	8.9191	8.85821	9.3948	9.50987	9.42759	9.55408	9.79736	9.66277
VIT_18s0001g09240	No hit	9.346	9.44358	9.60138	8.93585	8.85877	9.00902	9.48793	9.44449	9.47553	9.62169	10.1167	9.75095
VIT_12s0028g03230	RNA helicase	7.93025	8.16934	7.70634	8.88005	8.74966	8.99963	6.64529	7.14068	7.03089	7.82428	6.84567	7.78297
VIT_01s0026g01030	Zinc finger (C3HC4-type ring finger)	13.3541	13.2516	13.2543	12.8978	12.903	12.8927	12.6722	12.793	12.5282	12.8807	12.9025	12.9343
VIT_08s0007g07940	No hit	7.36775	7.20816	7.19131	7.91673	8.02904	7.79493	8.88933	8.29623	8.89231	9.08453	9.27343	9.64814
VIT_08s0040g02110	NAC domain-containing protein (VvNAC45)	7.48153	7.44902	7.6079	7.87373	7.92324	7.82245	8.04264	8.63898	8.24955	8.10444	8.61841	8.65558
VIT_18s0041g02090	12-oxophytodienoate reductase 1	9.32043	9.48904	9.3301	9.77929	9.71924	9.83694	8.92069	8.79182	9.37816	9.95918	9.61249	9.95748
VIT_16s0013g00300	ATP-dependent DNA helicase	6.48719	6.53187	6.6255	6.89169	6.94825	6.83282	6.08384	6.9694	7.77656	6.49824	7.25467	7.07551
VIT_11s0206g00080	Calmodulin-binding protein	10.3993	10.4634	10.0651	11.2131	11.3264	11.0901	11.5905	11.37	11.822	11.577	11.8057	11.871
VIT_13s0047g00510	DNA gyrase subunit A	11.8441	11.8123	11.8371	11.6937	11.6879	11.6995	11.6944	11.774	11.5577	11.3618	11.6099	11.6114
VIT_05s0020g01000	No hit	8.69331	8.47025	8.59769	7.92424	8.01023	7.83279	8.66279	8.88589	8.24059	8.69912	8.99801	8.27501
VIT_13s0067g00960	Ser/Thr protein kinase	12.0632	12.1255	12.0885	12.2819	12.2762	12.2876	11.8602	12.0614	12.1283	11.8135	12.0127	11.929
VIT_12s0028g03270	Ethylene-responsive transcription factor 9	14.4011	14.414	14.4731	14.1539	14.1464	14.1613	13.757	14.0189	13.7475	14.1852	14.197	14.1169
VIT_08s0007g01930	Anthranilate N-benzoyltransferase	11.0632	10.9447	11.0194	11.715	11.7724	11.6553	12.339	12.5258	12.3389	12.3782	12.1821	12.6053
VIT_08s0040g01290	F-box family protein	10.0196	10.1019	10.186	9.66963	9.76084	9.57225	9.58834	10.0192	9.4236	9.50337	9.51339	9.1036
VIT_13s0073g00050	Cationic amino acid transporter 6	10.2504	10.0934	10.0489	9.47521	9.62795	9.30435	11.0829	11.0662	10.9717	10.4058	10.9153	10.455
VIT_10s0003g02500	Malate dehydrogenase, cytoplasmic 1	6.26121	6.29863	6.26149	5.83839	5.83359	5.84317	6.30173	6.14898	6.41348	5.88073	6.12881	6.2317
VIT_19s0014g04470	S-locus protein kinase	10.253	10.2968	10.3231	10.5506	10.5112	10.589	9.11238	9.50954	9.19644	9.86759	9.13841	10.123
VIT_15s0021g00360	Pentatricopeptide repeat-containing protein	5.69581	5.85212	5.63378	6.32981	6.40187	6.25396	5.81128	5.7998	5.56922	6.21668	5.83509	5.58779
VIT_05s0020g01010	No hit	8.34202	8.36326	8.42784	7.65791	7.54522	7.76242	7.19708	7.66663	7.2999	7.69337	8.04899	7.41103
VIT_08s0007g02670	Secoisolariciresinol dehydrogenase	7.61325	7.59753	7.48644	7.10384	7.10236	7.1053	6.90003	7.53911	7.30248	7.77949	7.3596	7.14115
VIT_11s0052g01730	1-deoxy-D-xylulose-5-phosphate synthase	8.97577	8.6986	9.00762	9.75649	9.66334	9.84398	10.4073	9.72204	10.8916	11.1338	11.4968	11.5001
VIT_19s0014g03780	Unknown protein	6.72643	6.60968	6.58154	7.57479	7.63782	7.50887	6.7374	7.64646	7.03421	6.94966	7.12906	6.77286
VIT_04s0023g01490	Ovate family protein 7 OFP7	12.1265	12.0889	12.2196	11.6455	11.5337	11.7494	11.9349	12.2501	12.045	11.821	11.796	11.3123
VIT_08s0007g05390	ARR3 typeA	9.72135	9.59857	9.6743	10.2881	10.238	10.3366	11.1623	11.1211	11.213	11.2074	11.6705	11.4394
VIT_02s0087g00320	Glycosyl transferase family 1 protein	9.46225	9.52131	9.47154	10.0091	10.0812	9.93311	9.03108	8.82331	8.51965	9.74065	8.99312	9.5075
VIT_13s0147g00150	TIR-NBS-LRR-TIR disease resistance protein	9.09649	9.13635	8.90807	9.98679	10.187	9.75429	8.4266	7.96693	8.44352	9.08397	9.2963	9.96129
VIT_01s0010g01280	No hit	8.92688	9.12035	9.00197	8.50258	8.40097	8.59751	8.84214	8.6627	8.72666	8.8613	8.82121	8.73609
VIT_01s0010g02290	Heat shock protein 26a, chloroplast	13.8271	13.884	14.0027	13.4349	13.3551	13.5106	12.569	12.4327	12.4992	13.1551	13.224	13.3886
VIT_02s0025g01780	Cellulose synthase CSLG3	7.83565	7.68358	7.72886	8.1304	8.20152	8.05559	9.04307	8.74751	9.2218	8.35761	8.39862	8.28063
VIT_16s0050g02100	Disease resistance	9.39558	9.26202	9.38034	9.68395	9.73333	9.63281	8.34126	8.42452	8.51964	8.88292	8.44632	8.97799
VIT_10s0116g00470	Ubiquitin family	8.22177	8.20776	8.10116	7.71337	7.7353	7.6911	8.95825	8.54983	8.87639	9.56807	9.92994	9.98253
VIT_02s0025g04160	Unknown protein	11.2807	11.2342	11.2249	11.669	11.671	11.6669	11.8233	11.756	11.8926	11.6909	11.938	11.9578
VIT_18s0001g07930	Oligopeptide transporter 2	7.38901	7.22064	7.09427	6.53841	6.42628	6.64244	8.68601	7.31717	6.58844	6.03576	6.98963	7.16615
VIT_14s0066g02300	P-glycoprotein 17	8.13955	8.09859	7.99474	7.62676	7.68545	7.56558	7.97772	7.63693	7.44937	7.46581	7.56396	7.23144
VIT_04s0008g04590	CXE carboxylesterase	11.7207	11.714	11.6486	11.4154	11.4631	11.3662	10.5239	10.448	10.5248	11.2827	10.8358	11.2574
VIT_08s0056g00380	Purple acid phosphatase 10 ATPAP10/PAP10	7.32998	7.34625	7.35196	7.12788	7.1246	7.13116	6.71708	5.94512	6.41062	6.76379	5.45408	6.7985
VIT_01s0113g00470	Unknown protein	11.225	11.2195	11.1814	11.0331	11.0283	11.0379	11.9099	11.8958	11.8968	11.457	11.7619	11.4622
VIT_01s0026g02100	Unknown protein	12.7908	12.9146	12.8895	12.4239	12.4562	12.3908	13.2491	13.2125	13.0331	13.3006	13.0932	12.9863
VIT_19s0015g02180	Unknown	11.3667	11.3609	11.3157	11.1928	11.1613	11.2236	9.82975	10.4871	10.1125	10.6584	9.87741	10.6504
VIT_18s0041g02430	abscisic aldehyde oxidase (AAO3) (VvAAO3)	10.7571	10.8291	10.7846	11.03	11.0261	11.0338	10.2128	10.4145	10.2493	10.1732	10.1098	10.4881
VIT_04s0043g00310	Ribulose-phosphate 3-epimerase	11.3863	11.2127	11.3356	10.7736	10.786	10.7611	11.6632	11.3356	11.1404	11.7973	11.7469	11.4803
VIT_00s0424g00030	Receptor serine/threonine kinase	8.96348	8.94119	9.0217	9.28975	9.35705	9.21916	9.97784	10.1172	10.1543	9.80285	9.48461	9.51569
VIT_18s0122g00180	Calmodulin CML37	13.7402	13.693	13.7382	13.002	13.0975	12.8997	13.2771	13.3698	13.6038	14.1176	14.1535	14.225
VIT_19s0014g02900	Ring finger protein 185	10.5522	10.7676	10.5559	9.74516	9.84879	9.6335	10.8903	10.765	10.5208	10.9061	10.8858	10.8325
VIT_16s0050g02600	Trehalose-6-phosphate phosphatase	5.57504	5.69503	5.63391	5.05818	5.00663	5.10795	4.60262	6.01647	5.62717	5.18572	5.06051	5.02442
VIT_18s0001g09850	Myb domain protein R1	14.3952	14.4133	14.3751	14.2465	14.2721	14.2205	14.1266	13.9624	13.9596	14.3834	14.3705	14.2089
VIT_12s0035g00550	Unknown protein	7.41795	7.38108	7.32924	6.9798	6.98727	6.9723	6.09957	6.69975	6.95204	7.31809	7.28588	6.57869
VIT_04s0069g00270	Glutamate receptor 2.8	11.0178	11.0008	10.8612	10.6115	10.6585	10.5628	11.0009	11.1431	11.2274	10.9317	11.2132	10.9429
VIT_04s0023g03800	Jasmonate methyltransferase	9.77104	9.90527	9.8681	9.55616	9.50323	9.60721	8.19387	8.36744	7.80495	8.61684	7.79804	8.95946
VIT_18s0001g11820	LIM domain containing protein	12.8432	12.7925	12.7809	13.0655	13.0405	13.0901	13.1063	13.1765	13.1464	13.2518	13.3507	13.4124
VIT_16s0022g00510	Heat shock 22 kDa protein	13.945	14.0088	13.9039	13.3617	13.3511	13.3723	13.5004	13.4476	13.488	14.0974	14.1821	14.0831
VIT_18s0001g14520	Unknown protein	12.0602	12.0189	12.1338	11.8071	11.7576	11.8549	12.7658	12.9149	12.8691	12.3135	12.7453	12.3459
VIT_08s0007g05020	Dentin sialophosphoprotein	9.92123	9.89643	9.91406	10.1214	10.1359	10.1068	10.1331	10.178	10.1712	9.36805	9.56854	9.3657
VIT_18s0001g10470	Protein kinase MK6	11.6908	11.7375	11.7088	12.1478	12.155	12.1406	12.1206	12.4027	12.6162	12.4091	12.6998	12.6819
VIT_06s0004g02680	Lysine decarboxylase	11.9992	12.1704	12.1991	11.6546	11.5852	11.7209	12.3297	12.3773	12.251	12.0567	12.0229	11.9123
VIT_09s0002g00690	DnaJ homolog, subfamily B, member 6	12.8584	12.8102	12.7518	12.5552	12.5145	12.5949	12.6088	12.7796	12.6052	12.8556	12.8815	12.8331
VIT_01s0146g00150	BCL-2-associated athanogene 5	12.3714	12.6997	12.2784	11.3879	11.5958	11.1449	11.4977	11.4591	11.2551	12.1403	12.2654	12.4918
VIT_19s0014g04090	Serine/threonine-protein kinase receptor ARK3	10.0126	9.93105	9.99356	10.2183	10.2665	10.1683	8.7503	9.35745	9.72241	10.1379	9.65602	10.1872
VIT_18s0001g10710	Transcriptional factor B3	7.55422	7.55034	7.6232	7.08849	7.05072	7.1253	7.43013	7.50897	7.1481	7.05772	7.17437	6.63378
VIT_10s0003g01500	Zinc finger (C3HC4-type ring finger)	11.8034	11.914	11.789	12.2461	12.3123	12.1767	13.004	13.2351	13.0224	12.819	13.258	12.9062
VIT_17s0000g08460	Carbonic anhydrase, chloroplast precursor	6.84833	6.66533	6.78264	7.59863	7.66831	7.52541	6.58958	6.93215	6.71738	6.46321	6.70827	6.4665
VIT_08s0007g07350	Pyridoxamine 5'-phosphate oxidase	12.061	12.0495	12.0578	12.304	12.2932	12.3147	12.4138	12.4938	12.5188	12.4951	12.6249	12.5331
VIT_11s0037g00680	Leucine Rich Repeat receptor-like kinase	7.02575	7.0189	7.07787	6.61991	6.58182	6.65701	5.65716	6.04332	5.9575	6.46506	5.84229	5.73604
VIT_06s0009g01110	Cation exchanger (CAX7)	13.7682	13.816	13.7971	13.6287	13.6168	13.6406	13.4729	13.5732	13.4802	13.3318	13.0988	13.2093
VIT_00s0125g00190	Potassium transporter (KUP1)	11.2665	11.4086	11.3706	10.9202	10.9273	10.9131	10.7331	10.8635	10.9407	10.8588	11.2652	11.0406
VIT_01s0127g00540	Protein disulfide isomerase	12.7107	12.6246	12.6018	13.0538	13.0676	13.0398	12.4752	12.1748	12.7269	12.5001	12.3504	12.4345
VIT_01s0011g03890	Receptor serine/threonine kinase PR5K	10.8474	11.0509	10.9014	11.4334	11.491	11.3734	11.165	11.2149	11.2279	11.2835	11.3513	11.5245
VIT_07s0005g02090	Ribosome-binding factor A; Glycoside hydrolase, family 28	6.96397	6.86195	7.13734	6.206	6.04654	6.34957	6.30449	5.578	6.47162	5.6839	6.07229	6.18395
VIT_09s0002g01000	Ferredoxin 4Fe-4S, iron-sulfur binding	13.1709	13.2162	13.3183	12.8403	12.8805	12.7989	11.9033	12.1559	11.9929	11.9272	12.0795	11.6289
VIT_07s0031g02320	Leaf senescence protein	8.91409	8.86815	8.95156	8.61232	8.54538	8.67629	9.93737	10.2304	9.88744	9.53708	9.75275	9.65775
VIT_10s0003g02910	FLS2 (flagellin-sensitive 2)	8.85739	8.87843	8.69255	9.72635	9.62699	9.8193	9.41406	9.96531	9.74892	10.0987	10.7124	11.026
VIT_09s0002g05750	Bromo adjacent region	5.87	5.81567	5.81053	6.03845	6.02658	6.05023	6.92382	6.11695	6.44869	6.23781	5.98483	5.97245
VIT_15s0021g00400	No hit	8.6649	8.7207	8.64779	8.05854	8.12913	7.98431	8.00454	8.90071	8.13741	8.26596	8.1933	7.99386
VIT_09s0002g07540	VQ motif-containing protein	10.6727	10.2681	10.5576	9.4569	9.23455	9.64952	9.1847	9.25092	9.1003	9.49688	9.48829	9.02817
VIT_12s0059g00880	WRKY Transcription Factor (VvWRKY37)	13.0626	12.9577	13.0296	13.4457	13.4346	13.4568	13.0489	12.9224	13.1499	12.9858	13.5444	13.2423
VIT_05s0102g00600	No hit	9.98852	10.1576	10.2672	9.4256	9.31376	9.52939	10.5327	10.5618	10.5693	10.6732	10.4294	10.3346
VIT_18s0001g10050	LRX1 (leucine-rich repeat/extensin 1)	6.7643	6.6342	6.72431	6.31328	6.37516	6.24861	7.49719	6.64536	6.76067	5.99459	6.55699	6.41619
VIT_04s0023g01840	GATA transcription factor 19	7.99939	8.08799	8.2066	7.45264	7.5063	7.39691	7.45932	8.09341	7.68495	7.40901	7.31234	7.41679
VIT_00s0199g00080	Unknown protein	7.3929	7.4773	7.42219	7.70402	7.68862	7.71927	6.84264	6.2888	6.78287	6.9601	7.01795	7.09453
VIT_01s0244g00010	basic helix-loop-helix (bHLH) family (VvCEB1)	13.7553	13.7696	13.7477	13.6576	13.652	13.6632	13.7684	13.766	13.7838	13.7433	13.6044	13.7239
VIT_03s0088g00110	Serine carboxypeptidase SCPL17	8.80652	8.74581	8.81188	9.02616	9.0183	9.03397	9.1808	9.56216	9.16375	9.04547	8.86675	9.02776
VIT_09s0070g00490	Protein phosphatase 2C	13.2901	13.2505	13.1593	13.5044	13.4618	13.5459	13.5521	13.6151	13.5336	13.6738	13.5293	13.7583
VIT_12s0134g00170	No hit	14.3731	14.194	14.3192	13.8641	13.7895	13.9351	12.7402	12.7757	12.5893	13.7874	13.6236	13.7716
VIT_01s0011g01310	Polygalacturonase QRT3	6.90616	6.98449	6.95518	6.61394	6.58626	6.6411	6.59525	7.00536	7.25172	7.25921	7.17285	7.02453
VIT_18s0001g08160	No hit	7.17551	7.09442	7.0136	8.23267	8.28833	8.17477	10.8388	10.3901	10.9404	10.9845	10.7398	10.7417
VIT_04s0008g01520	Heat shock protein 17.6 kDa class II	13.7668	13.5769	13.7124	13.2663	13.3405	13.1881	10.8196	10.6478	10.8895	11.4432	11.7084	11.8718
VIT_09s0002g00360	Remorin	7.27856	7.29753	7.14907	6.73548	6.61322	6.84818	7.74764	6.61028	6.85231	7.14829	6.66155	6.74339
VIT_08s0040g03180	APETALA2 (AP2) floral homeotic protein	6.30934	6.374	6.38278	6.12424	6.16128	6.08622	7.93718	8.13918	8.03708	8.05038	7.3002	7.97801
VIT_01s0026g00910	Unknown	10.7253	10.6998	10.6823	10.2329	10.297	10.1659	10.8208	10.6501	11.0034	11.7808	11.9771	11.8439
VIT_18s0001g00700	Mechanosensitive ion channel	9.45876	9.32212	9.33427	8.98421	8.89525	9.068	9.51662	9.64923	9.71315	9.2895	9.66282	9.60844
VIT_08s0007g06500	Unknown protein	6.15001	6.20352	6.22111	5.58675	5.59783	5.57558	6.26018	5.5078	6.27107	5.876	5.64296	5.64334
VIT_15s0046g01960	Hydroquinone glucosyltransferase	6.5693	6.61662	6.49836	6.15519	6.20719	6.10124	7.00417	6.60171	6.52148	6.09539	6.97477	6.2321
VIT_08s0007g06630	DC1 domain-containing protein	7.0974	7.16977	7.33223	6.62545	6.54666	6.70015	7.32894	7.43736	7.55523	7.45065	7.08101	6.85673
VIT_10s0116g00080	Tetratricopeptide repeat (TPR)-containing SET domain protein	6.5316	6.59275	6.51588	6.35657	6.39252	6.3197	7.81523	7.50994	7.21199	6.93548	7.65177	7.08066
VIT_09s0002g07030	TMM (too many mouths)	6.71489	6.86676	6.91736	6.08579	6.06599	6.10532	6.73865	6.55234	6.76872	6.23506	6.31683	6.22944
VIT_01s0137g00750	Protein phosphatase 2C	7.18906	7.23521	7.32949	6.67763	6.58506	6.76461	6.64496	7.11484	6.93956	6.49307	7.24639	6.91812
VIT_12s0057g01510	Unknown protein	6.67923	6.58213	6.64032	6.41848	6.45724	6.37865	7.2716	6.89926	6.81202	5.95947	6.36362	6.78133
VIT_00s0256g00050	Unknown	9.41834	9.38628	9.33477	9.75775	9.75323	9.76224	8.49695	8.89188	8.9641	8.89487	8.91072	9.10527
VIT_18s0072g00260	Ethylene-responsive transcription factor related to APETALA2 6	11.0062	10.7077	10.857	12.5365	12.6626	12.3982	13.6084	13.5366	13.8252	14.1116	14.2104	14.4161
VIT_13s0067g01420	Cyclin 1b (CYC1b)	6.97504	6.89516	7.03121	6.47424	6.39931	6.54547	7.47036	6.75552	6.68205	5.83485	6.71691	6.3703
VIT_10s0523g00020	Tyrosine specific protein phosphatase	13.1212	13.1859	13.1587	12.9303	12.9054	12.9548	13.3078	13.399	13.2618	13.4248	13.1829	13.2885
VIT_01s0011g03040	Unknown protein	7.94591	8.14078	7.98103	7.5851	7.65392	7.51282	7.98825	7.54431	7.85648	6.82475	7.77216	7.27861
VIT_07s0005g05180	No hit	9.85379	9.66999	9.64146	9.05545	9.1148	8.99355	9.83694	10.2061	9.27533	9.77033	9.77266	9.34831
VIT_15s0046g01300	No hit	11.0482	11.0049	10.9767	11.3317	11.2957	11.3667	11.1894	11.3077	11.4567	11.6249	11.5534	11.6198
VIT_17s0000g07690	Transducin family protein / WD-40	9.43223	9.39705	9.40864	9.09392	9.07587	9.11175	11.1911	10.6667	10.4813	10.5011	10.2806	10.0792
VIT_09s0054g00820	Unknown protein	8.33854	8.31335	8.32251	8.03872	8.01287	8.06412	9.93019	9.3818	9.38085	9.22681	9.09143	8.91703
VIT_14s0083g00410	Unknown	10.9344	10.8018	10.9369	10.5182	10.4725	10.5625	11.2921	11.0966	11.4036	10.7436	10.6525	10.1737
VIT_16s0022g01620	Receptor protein kinase	6.2864	6.20027	6.19967	5.93059	5.96515	5.89519	5.43572	5.78033	5.98282	5.31503	5.54242	5.45197
VIT_18s0001g06060	UDP-glycosyltransferase 85A1	13.4197	13.4036	13.442	13.5735	13.5785	13.5686	13.3236	13.2312	13.4315	13.2919	13.1675	13.281

## Sheet: Stage 3 AN
Gene_ID	Functional annotation	BO_C_3A	BO_C_3B	BO_C_3C	BO_PFD_3A	BO_PFD_3B	BO_PFD_3C	AN_C_3A	AN_C_3B	AN_C_3C	AN_PFD_3A	AN_PFD_3B	AN_PFD_3C
VIT_04s0023g02460	Transducin protein	12.8171	12.9547	12.8856	12.8497	12.8139	12.8847	12.7978	12.7386	12.7074	12.9798	13.0442	13.0019
VIT_15s0046g02860	Riboflavin biosynthesis protein ribD	12.4312	12.249	12.4488	12.309	12.2736	12.3436	12.4939	12.5729	12.5744	12.2805	12.2452	12.2969
VIT_04s0023g01400	5-azacytidine resistance	12.5864	12.5231	12.5088	12.4035	12.3819	12.4249	12.5127	12.5221	12.5684	12.3423	12.3808	12.3591
VIT_03s0038g00920	Carbohydrate kinase, PfkB	12.1462	12.0445	12.3627	12.134	12.0712	12.1941	12.5045	12.508	12.5154	12.2549	12.3082	12.2827
VIT_19s0014g01190	Alpha-1,3-mannosyltransferase ALG2	12.0071	12.0027	12.1201	12.0686	11.988	12.145	12.4716	12.5196	12.5192	12.3706	12.3043	12.3314
VIT_14s0066g00460	Serine/threonine protein kinase	13.0216	12.871	13.1156	13.0284	13.0308	13.026	13.0999	13.1668	13.1207	12.7187	12.7618	12.6507
VIT_01s0010g03310	Unknown protein	11.5462	11.5471	11.5216	11.4752	11.4577	11.4925	11.7355	11.7235	11.7033	11.5336	11.4989	11.539
VIT_00s1818g00020	Wound-responsive	12.3315	11.94	12.1128	12.2757	12.2773	12.274	12.3082	12.0861	12.2549	12.7053	12.7567	12.6256
VIT_01s0010g03400	Exostosin	10.9734	11.2667	11.3638	11.2388	11.2883	11.1875	11.7737	11.7265	11.6733	11.3451	11.4216	11.3394
VIT_00s0780g00010	6-phosphofructokinase 2	13.3013	13.5513	13.5849	13.552	13.5153	13.5879	13.474	13.4979	13.4655	13.361	13.3794	13.3802
VIT_01s0150g00550	Histone-lysine N-methyltransferase ASHR2	12.3083	12.2377	12.4978	12.1204	12.1025	12.1381	12.2492	12.2197	12.2656	12.0676	12.0878	12.0796
VIT_12s0057g01240	Indole-3-glycerol phosphate synthase	13.4202	13.4293	13.3733	13.6211	13.6189	13.6234	13.409	13.4937	13.4067	13.7903	13.7435	13.8263
VIT_06s0061g00510	Unknown protein	10.5981	10.3354	10.9679	10.355	10.2379	10.4633	10.9185	10.9204	10.9912	10.576	10.7137	10.6585
VIT_03s0088g00200	Unknown	11.9722	11.8976	12.0388	11.9963	11.9843	12.0083	11.6657	11.6913	11.6701	11.5629	11.5503	11.5821
VIT_18s0072g00840	Sensitive to proton rhizotoxicity 1	12.3706	12.4292	12.3306	12.3512	12.3847	12.3168	11.9677	11.8298	11.8413	12.1635	12.2768	12.216
VIT_07s0005g03890	Transcription termination factor mitochondrial mTERF	8.38019	8.46528	8.73212	8.77466	8.53461	8.9804	9.08175	9.15188	9.14041	8.43393	8.58692	8.42605
VIT_12s0034g00770	TIR-NBS-LRR-TIR disease resistance protein	10.976	10.5768	10.5841	10.9921	11.0024	10.9817	10.0314	10.1746	10.1113	10.6212	10.5878	10.8064
VIT_16s0022g01690	Band 7 family	12.1909	12.2487	12.4784	12.2723	12.2128	12.3295	12.2547	12.2849	12.3237	12.1255	12.157	12.1169
VIT_13s0019g00490	PHD zinc finger protein	12.3329	12.4233	12.4059	12.3939	12.4735	12.3097	12.4755	12.4765	12.5592	12.1634	12.1556	12.1539
VIT_06s0004g01350	Emsy N terminus domain-containing protein	12.6071	12.4635	12.3086	12.8598	12.9655	12.7457	12.5522	12.5298	12.5563	12.6456	12.6261	12.6547
VIT_00s0187g00280	Cellulase	13.1019	12.8939	12.7859	13.0986	13.1432	13.0525	12.9386	12.7918	12.9246	13.2144	13.2728	13.3434
VIT_11s0118g00330	Unknown protein	10.4169	10.299	10.4075	10.0392	9.96993	10.1053	10.8674	10.7815	10.8884	10.1496	10.142	10.1919
VIT_05s0102g00720	Unknown protein	10.1911	10.185	10.3047	10.117	9.99439	10.2299	10.6479	10.8254	10.7928	10.336	10.3607	10.2376
VIT_15s0046g02130	EMB3001 (embryo defective 3001)	11.5834	11.446	11.6016	11.5496	11.532	11.567	11.6565	11.723	11.6896	11.4372	11.3861	11.3759
VIT_03s0091g00850	Unknown protein	11.0645	10.7581	11.0986	10.6988	10.6209	10.7728	11.2434	11.3181	11.412	10.9057	10.9799	10.7883
VIT_08s0040g02390	Zinc finger (C2H2 type) family	7.50042	7.35792	6.35138	6.64515	6.70539	6.58229	7.61914	7.67436	7.53416	6.36424	6.65342	6.61869
VIT_08s0007g02160	Transposon protein, CACTA, En/Spm sub-class	10.3582	10.4219	10.9785	10.5227	10.3897	10.6444	11.0514	11.2961	11.0554	10.4433	10.3844	10.2557
VIT_18s0076g00260	Unknown protein	13.3323	13.359	13.4081	13.3339	13.3557	13.3117	13.4157	13.4174	13.435	13.2168	13.2288	13.2683
VIT_12s0035g00740	No hit	12.1394	12.3789	12.2092	12.2655	12.314	12.2153	12.3905	12.3002	12.3982	11.8489	12.0205	11.8763
VIT_07s0129g00440	Major Facilitator Superfamily	11.678	11.6244	11.6709	11.4899	11.371	11.5998	11.7351	11.6737	11.7205	11.8852	11.9112	11.8461
VIT_16s0098g00720	Lectin protein kinase	13.8272	14.0019	13.8292	13.7753	13.8255	13.7232	13.7815	13.6534	13.762	13.4187	13.4188	13.3327
VIT_18s0001g00170	Unknown protein	12.134	12.2032	12.2299	12.0596	12.024	12.0945	12.0505	12.1907	12.0574	11.7401	11.7795	11.6633
VIT_04s0023g00680	5-amino-6-(5-phosphoribosylamino)uracil reductase	11.2665	11.3883	11.6497	11.4345	11.3992	11.4689	11.9953	12.0682	11.9944	11.7402	11.8173	11.7196
VIT_11s0016g05550	Plastocyanin domain-containing protein	7.84153	7.4156	7.52689	7.4741	7.40651	7.53866	6.48075	6.60135	6.32759	8.64324	8.59689	9.0484
VIT_01s0011g06600	Glutamate decarboxylase	11.4303	11.3462	11.6558	11.7447	11.7167	11.7722	10.8559	10.716	11.0267	11.9587	11.925	12.2407
VIT_02s0025g00280	Heat shock protein 90-1	13.0728	13.4154	12.9959	13.019	13.0177	13.0204	11.803	11.8627	11.8277	12.9488	13.0062	13.2231
VIT_00s0194g00270	RNA-binding protein P67, Chloroplast	10.9172	10.8121	10.9804	10.7156	10.5239	10.8848	11.1168	11.1396	11.1872	10.7786	10.7765	10.8955
VIT_00s0299g00110	Glycoprotein homolog, related	12.1842	12.1802	12.3026	12.0632	12.0383	12.0876	12.3351	12.3263	12.2222	12.0551	12.0379	11.9633
VIT_15s0046g00710	Wax synthase	6.39239	6.11252	5.83588	6.08327	5.93655	6.21643	7.36278	7.14487	7.5993	6.34154	6.36052	6.13834
VIT_06s0004g00790	Amino acid permease	10.0912	8.98987	10.7368	9.70171	8.68544	10.292	10.761	10.7302	10.4852	9.8627	10.0017	9.85818
VIT_05s0020g04900	N-carbamyl-L-amino acid amidohydrolase	13.0252	13.1675	13.1869	13.1823	13.1931	13.1714	13.4367	13.4486	13.4922	13.3039	13.2521	13.2752
VIT_11s0016g02720	SNF7.1	13.3119	13.2625	13.2071	13.3176	13.3372	13.2979	13.2514	13.2374	13.2805	13.3829	13.4677	13.4233
VIT_18s0001g11740	Ring zinc finger ariadne protein ARI2	13.0156	13.2569	13.1961	13.2078	13.2444	13.1702	13.3967	13.4052	13.3554	13.1718	13.141	13.2161
VIT_00s0372g00060	Linalool synthase (VvTPS58), E,E)-Geranyl linalool syn	9.20228	9.20149	8.35694	9.56325	9.66932	9.44877	8.92571	8.98025	8.91124	9.59352	9.4843	9.61998
VIT_06s0004g05960	Unknown protein	13.2098	12.6271	13.1573	12.7804	12.5423	12.9847	12.4246	12.4304	12.5392	12.0589	12.06	11.9144
VIT_18s0001g01510	No hit	7.85078	8.30095	8.07275	7.61837	7.70164	7.53	8.59796	8.60435	8.36798	8.02438	7.80738	7.82322
VIT_06s0004g04890	Rhomboid ATRBL1	12.1371	12.0545	11.8457	11.9801	11.9915	11.9687	11.9709	11.9204	11.8913	12.2876	12.2092	12.2774
VIT_19s0014g00860	Zinc finger (FYVE type)	13.6051	13.5132	13.7274	13.4795	13.5218	13.436	13.5831	13.624	13.574	13.3884	13.3579	13.3142
VIT_04s0008g06690	Proton gradient regulation 3	9.63042	9.0485	9.67538	9.03792	8.87678	9.18286	9.43785	9.62117	9.67822	8.62092	8.87528	8.9693
VIT_13s0067g03110	HEAT repeat-containing protein	12.1673	12.1751	12.1278	12.3668	12.3158	12.4161	12.6184	12.5406	12.6367	12.8307	12.8988	12.9526
VIT_16s0039g02260	RelA/SpoT protein (RSH3)	11.8963	12.1307	12.147	12.0728	12.1139	12.0305	11.7834	11.9543	11.8621	11.521	11.5471	11.4446
VIT_18s0164g00040	Unknown protein	14.0171	13.5146	13.8179	13.9857	14.0804	13.8845	13.86	13.7784	13.8862	14.2327	14.1793	14.3193
VIT_08s0007g08780	Unknown protein	8.45254	8.84365	8.80049	8.3779	8.58273	8.1391	10.2958	10.2379	10.2125	9.49567	9.65185	9.658
VIT_05s0077g01520	s17_Pathogenesis protein 10 [Vitis vinifera]	6.18565	6.41192	6.29519	5.99761	5.91291	6.07761	6.44932	6.64397	6.30551	7.50319	7.55308	7.71941
VIT_02s0025g04540	Beta-lactamase, class A	13.4564	13.6364	13.4115	13.668	13.7244	13.6093	13.679	13.6576	13.7187	13.5524	13.4855	13.5342
VIT_06s0004g06370	UDP-glucose: anthocyanidin 5,3-O-glucosyltransferase	10.6961	10.0272	10.7333	10.3742	10.1539	10.5653	10.7858	10.6732	10.7819	10.14	10.1582	10.2968
VIT_15s0024g00910	NFD4 (nuclear fusion defective 4)	11.3625	11.9755	11.6559	11.6863	11.831	11.5256	12.3221	12.3434	12.3029	11.8233	11.8933	11.801
VIT_01s0026g02590	Calcium-binding protein CML	10.0121	8.36105	9.03941	9.1377	8.68041	9.4844	7.19735	7.26042	7.59008	8.23807	8.34204	8.56251
VIT_19s0027g00390	Protein kinase	11.2091	10.9638	11.131	11.1929	11.0415	11.3299	11.4909	11.4758	11.4973	11.7602	11.7888	11.8153
VIT_18s0001g09680	No hit	7.37714	6.60939	6.64584	6.72919	6.78873	6.66708	6.86606	6.49097	6.98057	7.79898	8.00428	7.73265
VIT_16s0100g00930	Stilbene synthase (VvSTS23)	11.1148	11.0801	11.044	11.4464	11.1631	11.6831	9.07721	9.36311	9.13712	10.9296	10.4038	10.8113
VIT_00s0357g00010	Senescence-associated protein	11.8646	11.8992	12.1997	11.7407	11.6626	11.8147	12.5218	12.3233	12.3222	11.6696	11.6408	11.2773
VIT_01s0011g03370	Agenet domain-containing protein	13.1033	12.9813	12.7731	12.9599	12.9181	13.0006	12.7067	12.838	12.7088	13.1107	13.2939	13.342
VIT_06s0080g01230	DnaJ homolog, subfamily A, member 2	13.1566	13.0556	12.9564	12.9496	12.8918	13.0052	12.6136	12.6146	12.6538	12.8497	12.8291	12.8312
VIT_18s0072g00770	fructose-1,6-bisphosphatase, cytosolic	12.8201	12.5499	12.3591	12.8698	12.9776	12.7533	12.1821	12.0754	12.0425	12.3815	12.4733	12.4499
VIT_10s0116g00900	Unknown protein	10.0193	8.46029	10.1557	9.16351	8.09654	9.77012	8.97149	9.0686	8.85975	8.28908	8.29285	8.25127
VIT_01s0010g01760	Remorin	11.9603	12.0152	11.9819	11.8936	11.839	11.9462	12.284	12.2809	12.2099	11.8629	11.9018	11.8707
VIT_09s0054g01820	Indeterminate(ID)-domain 2	7.81318	8.13219	8.51279	8.15169	8.16174	8.14156	8.46782	8.34058	8.26068	7.58927	7.8495	7.68224
VIT_13s0067g00170	Autophagy 18 ATG18d	12.1057	12.0038	12.0289	11.963	11.9575	11.9686	12.4963	12.55	12.5243	12.2749	12.2868	12.3596
VIT_10s0003g03270	Inward rectifying potassium channel	9.00204	8.89553	8.85511	8.42355	8.60989	8.20953	9.10452	8.95662	9.17173	8.40143	8.57114	8.59312
VIT_18s0072g00150	Unknown protein	8.20849	7.68909	8.43159	7.64236	7.32711	7.90093	7.9476	7.99257	8.12363	7.53218	7.65877	7.49278
VIT_09s0002g04560	Calmodulin-binding protein	10.3131	9.18386	9.98559	10.3222	9.8666	10.668	8.89602	8.93634	9.13852	9.61639	9.69953	9.55903
VIT_12s0028g00090	Pentatricopeptide (PPR) repeat-containing protein	10.2096	10.6354	10.6726	10.5222	10.5761	10.4662	11.157	11.2282	11.1723	10.8203	10.886	10.843
VIT_01s0011g03090	Allene oxide cyclase (jasmonates from fatty acids)	8.68948	8.97385	8.89123	9.28371	8.71804	9.689	8.71059	8.70662	8.95608	9.90811	9.91977	9.97373
VIT_04s0023g03290	Unknown protein	11.7194	10.9452	11.5088	11.1163	11.0594	11.1711	10.8769	10.6717	10.6904	10.303	10.2071	10.0704
VIT_08s0007g06860	Myrcene synthase (VvTPS31), (3R)-Linalool syn	7.59567	8.3331	6.95801	8.84961	9.2052	8.37668	7.9907	7.82367	8.24062	9.38815	9.90366	10.0631
VIT_04s0008g06300	Leucine-rich repeat family	10.9353	10.5534	11.0535	10.6429	10.548	10.732	11.4217	11.5164	11.4784	11.0862	11.1367	11.0496
VIT_07s0031g01150	FK506-binding protein genes family (VvFKBP16-2)	11.2842	10.8578	10.9925	10.9662	11.0789	10.8439	10.6022	10.6076	10.7192	10.151	10.2021	9.97635
VIT_00s0299g00100	Arabidopsis thaliana homeobox protein 2	11.0701	11.5356	11.6718	11.1694	11.067	11.265	11.9489	12.0536	11.8327	11.3598	11.4458	11.2691
VIT_17s0000g01640	Metallo-beta-lactamase EMB2746	11.1859	10.7239	11.3191	11.0003	10.8219	11.1591	11.4141	11.5971	11.3716	10.7644	10.9742	10.8864
VIT_16s0022g00080	HcrVf2 protein	8.85775	8.85079	8.99962	9.19445	9.20591	9.1829	9.87328	10.0915	9.92476	8.98816	8.92009	8.99317
VIT_00s0144g00120	R protein MLA10	9.95608	9.93624	10.2045	9.96843	10.0971	9.82717	10.1579	10.2364	10.0127	9.69957	9.59714	9.71729
VIT_11s0052g01050	No hit	6.93771	7.07813	6.60104	7.11755	7.23426	6.99056	4.87443	4.98668	5.20485	6.01163	6.22231	6.48479
VIT_08s0007g05560	Protein kinase	13.6819	13.3581	13.086	13.6762	13.6648	13.6876	13.1435	12.8759	13.0741	13.7477	13.6571	13.896
VIT_09s0070g00160	CBL-interacting protein kinase 6 (VvCIPK02)	14.1355	14.2693	13.9592	14.3358	14.4339	14.2306	13.712	13.8789	13.8179	14.1897	14.2681	14.3606
VIT_07s0005g01930	Pectinesterase family	6.30124	6.301	5.99267	6.03994	6.11595	5.9597	6.14145	6.32529	6.32811	6.69037	6.84907	6.70675
VIT_05s0020g02080	Zinc finger (C3HC4-type ring finger)	12.0335	11.7919	11.9704	11.6834	11.6603	11.7061	12.012	12.0843	11.9484	11.7195	11.7341	11.6084
VIT_02s0033g01030	Anthraniloyal-CoA: methanol anthraniloyal transferase	11.648	10.3336	10.1726	11.741	11.9562	11.4878	10.2489	10.7005	10.7655	12.4911	12.4692	13.2246
VIT_01s0011g03420	Unknown protein	13.2132	13.1024	13.0633	13.2743	13.2798	13.2687	12.9138	12.7907	12.7636	13.3479	13.3464	13.4027
VIT_19s0090g01770	Transcription termination factor mitochondrial mTERF	9.25983	8.78028	9.41302	9.16799	8.90423	9.3909	10.0741	10.3585	10.172	9.49229	9.64897	9.46736
VIT_17s0000g07510	Myb family	12.7354	12.9694	12.7855	12.9393	12.8834	12.9932	13.4337	13.3559	13.3939	13.08	13.1905	13.1145
VIT_07s0129g00870	Protein kinase family	10.6458	10.4022	10.8459	10.4348	10.3173	10.5435	10.5487	10.5025	10.6636	10.0928	10.1865	10.0425
VIT_07s0141g00020	Sensitive to proton rhizotoxicity 1	11.7984	11.5617	12.1281	11.8227	11.5701	12.0376	12.3253	12.336	12.1622	11.8915	11.9313	11.7996
VIT_07s0031g00530	MAPKKK21	13.1748	13.104	12.8686	12.8747	13.004	12.7326	12.6455	12.5005	12.5589	13.596	13.7296	13.8388
VIT_02s0025g00650	AAA-type ATPase	8.83425	8.25307	8.36751	8.29698	8.1661	8.41697	8.36307	8.35952	8.30793	8.65379	8.65896	8.67148
VIT_05s0020g04490	No hit	10.5676	10.0277	9.62009	10.7205	10.7715	10.6675	10.1589	10.2306	10.2326	10.9417	10.9185	10.9767
VIT_18s0072g00100	Unknown protein	13.0584	12.846	12.9226	13.1533	13.2086	13.0959	12.9452	13.0635	12.9521	13.322	13.5173	13.5227
VIT_18s0001g10730	Unknown protein	12.2753	12.0866	12.4038	12.0493	11.9943	12.1023	12.1534	12.3298	12.3237	11.6353	11.7131	11.5717
VIT_07s0129g00240	C2H2 zinc finger protein AZF1	10.5135	10.2534	10.8838	10.6682	10.4387	10.8661	10.2525	10.0783	10.4729	11.5582	11.6457	11.8291
VIT_18s0166g00020	RWP-RK domain-containing protein	8.79921	8.89329	8.74938	8.44591	8.48271	8.40815	8.10675	8.17293	7.9602	8.97377	8.72795	8.95481
VIT_05s0049g00140	Unknown protein	11.7746	11.6461	11.6628	11.2333	11.3299	11.1299	10.8956	11.034	10.9308	11.8912	12.0114	12.0985
VIT_08s0040g02270	No hit	10.6382	10.4531	10.4389	9.85134	9.89927	9.80176	7.39536	7.87573	7.98109	9.37188	9.01511	9.65974
VIT_18s0086g00210	S-locus receptor protein kinase	13.127	12.8823	13.017	12.9405	12.9252	12.9556	12.5561	12.728	12.6582	12.9584	13.0897	13.0305
VIT_18s0001g04640	No hit	10.4439	9.37164	9.7406	10.1382	9.84521	10.3817	9.34117	9.12136	9.43729	11.4483	10.9632	11.421
VIT_14s0060g02390	SRC2/SRC2 (soybean gene regulated BY cold-2)	12.1497	10.901	11.1749	11.5354	11.7192	11.3248	11.865	12.0145	11.894	12.8036	13.0935	13.0841
VIT_05s0062g00480	Xyloglucan endo-transglycosylase, C-terminal	13.4467	12.7256	12.7444	13.0017	12.8536	13.1361	12.0899	11.7852	12.1168	12.9643	12.8377	13.0594
VIT_10s0003g01990	RKF1 (receptor-like kinase in flowers 1)	11.7015	10.2321	10.0626	11.9095	11.8569	11.9603	10.704	10.4907	10.9261	11.6466	11.562	11.821
VIT_02s0025g02460	Unknown protein	7.15911	6.91794	8.32364	7.61811	7.32567	7.86114	7.74489	7.9128	7.76747	7.06316	7.25669	6.95909
VIT_14s0108g00400	Glutaredoxin family	11.8599	11.4778	11.169	11.7597	11.8428	11.6716	10.5932	10.4616	10.6897	11.3714	11.3658	11.7451
VIT_10s0116g00390	Unknown protein	11.2665	11.4797	11.7898	11.4857	11.4712	11.5001	11.6171	11.6727	11.5719	11.299	11.3764	11.3867
VIT_02s0025g04560	Copper amine oxidase	13.5956	13.502	13.9062	13.6004	13.488	13.7048	13.488	13.4273	13.4503	13.2024	13.1987	13.1459
VIT_14s0068g01930	Zinc finger (C2H2 type) family	9.1331	9.56702	9.50378	9.32603	9.17283	9.46452	10.1828	10.3879	10.323	9.82291	9.9492	9.84131
VIT_18s0001g06400	No hit	9.49511	8.69713	9.53241	8.76404	7.89661	9.30196	8.60568	8.76173	8.66455	9.35803	9.38704	9.36886
VIT_13s0019g04380	Auxin response factor 10	11.648	11.9156	12.0332	12.1256	12.3568	11.8501	11.7979	11.8765	11.9737	12.593	12.4081	12.6461
VIT_06s0009g02120	Nuclear transcription factor Y subunit B related	10.7071	10.7612	10.9015	10.8499	10.8575	10.8422	10.9309	10.9133	11.0261	10.5646	10.6724	10.5168
VIT_10s0003g03190	RNA recognition motif (RRM)-containing	13.6865	13.7251	13.6796	13.771	13.7885	13.7533	13.8335	13.8445	13.8294	13.9155	13.9203	13.8939
VIT_13s0073g00390	No hit	8.5426	8.74167	8.27313	8.32868	8.41316	8.23893	5.83856	6.25457	6.3107	7.63728	7.15564	7.75666
VIT_06s0004g04140	myb domain protein 59	7.50416	7.96567	8.38688	8.17058	7.9053	8.39457	7.93163	8.12575	8.15986	7.21692	7.39374	7.34001
VIT_18s0001g02300	NAC domain-containing protein (VvNAC08)	13.7857	13.8478	13.7167	13.7486	13.7957	13.6999	13.6871	13.5506	13.6119	13.9214	14.0127	13.9181
VIT_06s0004g07070	Protein kinase	11.0181	11.0693	11.152	10.7897	10.9204	10.646	11.4946	11.5043	11.5985	10.922	11.0317	10.9348
VIT_14s0068g02120	CYP94B3	7.77984	8.36442	9.37146	8.60563	7.91652	9.07005	9.8539	9.89423	10.0677	8.3935	8.60849	8.44699
VIT_00s1737g00010	Zinc finger (DHHC type)	13.8265	13.5134	13.4172	13.82	13.8545	13.7847	13.2142	13.3076	13.4238	13.7861	13.7144	13.8217
VIT_17s0000g01810	Cyclin-dependent kinase G-2	11.4403	11.3096	11.2097	11.4554	11.5094	11.3993	11.4282	11.2412	11.4069	11.878	12.0962	12.1105
VIT_13s0019g00480	Zinc finger (C2H2 type) family	8.78987	7.79456	8.68261	8.29005	7.94777	8.5665	8.37728	8.26465	7.90009	9.39651	9.74477	9.54466
VIT_13s0067g00080	COP1-interacting protein 7	13.1252	12.7892	12.7132	13.1485	13.1703	13.1263	12.8847	12.7778	12.789	13.0838	13.0437	13.1198
VIT_12s0028g02810	Isoflavone methyltransferase/ Orcinol O-methyltransferase 1 oomt1	8.65337	8.25184	8.24822	8.05623	8.03796	8.07427	5.81088	5.97765	5.55053	6.74571	6.85458	6.97486
VIT_09s0002g08370	TPR1 (topless-related 1)	13.19	13.2577	13.1236	13.0988	13.0244	13.1696	12.9224	12.9982	12.9862	12.8031	12.7463	12.8076
VIT_05s0049g00460	Basic helix-loop-helix ILR3	11.1366	10.4268	10.4058	11.1059	11.1747	11.0336	11.7038	11.563	11.6783	12.2676	12.2418	12.3049
VIT_18s0041g02260	12-oxophytodienoate reductase 2	10.1395	10.1583	10.4582	10.4857	10.405	10.562	10.1148	10.2149	10.1142	10.4221	10.5369	10.5289
VIT_00s0179g00150	Heat shock transcription factor A6B	10.224	10.5356	10.0975	9.5723	9.5859	9.55857	8.87991	8.64098	9.09638	10.258	10.3427	10.4935
VIT_04s0008g01110	Heat shock transcription factor A6B	13.0919	13.6063	13.2575	12.5871	12.5151	12.6556	12.6529	12.4428	12.609	13.1649	13.1274	13.2403
VIT_08s0040g01370	Heavy-metal-associated domain-containing protein	13.7376	13.799	13.7578	13.835	13.8086	13.861	13.9698	14.0018	13.9731	14.3156	14.2339	14.2681
VIT_03s0017g00610	Disease resistance protein (CC-NBS-LRR class)	9.93675	9.71396	10.404	10.0921	10.0809	10.1032	10.5252	10.5005	10.3875	9.82696	9.91173	9.99004
VIT_07s0031g01250	1-acylglycerone phosphate reductase	10.453	10.047	9.92748	10.4767	10.5361	10.4147	10.2783	10.3566	10.3076	10.8249	10.9205	10.9942
VIT_00s0558g00030	Pro-X carboxypeptidase Lysosomal	12.2196	12.1319	12.312	12.2322	12.1727	12.2892	12.0145	12.0661	12.0949	11.8337	11.8502	11.8062
VIT_15s0046g01390	Ethylene-responsive transcription factor cytokinin response factor 4	6.88149	6.74495	6.88958	6.80462	6.80584	6.8034	7.86156	8.04007	8.27366	9.01186	9.24013	9.01802
VIT_05s0102g00210	Unknown protein	12.3134	12.3368	12.1983	12.2568	12.3338	12.1754	11.9069	11.9193	11.8847	12.4119	12.4438	12.5407
VIT_15s0024g00800	No hit	13.2832	12.9615	13.0838	13.1256	13.1775	13.0718	13.0891	13.0984	13.2001	13.4711	13.5004	13.5971
VIT_17s0000g06000	basic helix-loop-helix (bHLH) family	7.11957	6.79738	6.94763	7.01812	7.02257	7.01365	7.05365	7.01197	7.01481	7.62844	7.63118	7.58631
VIT_18s0001g06160	TIR-NBS-LRR-TIR disease resistance protein	11.9325	11.1341	11.4911	11.8876	11.9673	11.8033	11.6782	11.5785	11.6305	12.6771	12.5966	12.7666
VIT_04s0008g04810	Unknown	7.95613	6.62795	8.29678	7.76391	7.24039	8.14722	6.06443	6.19086	5.8261	4.90472	5.17534	5.00664
VIT_05s0020g04390	Ca2+-ATPase 13 ACA13, plasma membrane	9.65438	8.36491	8.55115	9.51765	9.67533	9.34059	8.70801	8.49873	9.14852	10.2607	10.278	10.8169
VIT_12s0059g02720	Myrcene synthase (VvTPS33)	6.62556	6.46333	5.42631	7.70522	8.08599	7.18644	5.27449	5.64227	5.83056	8.64443	8.2105	8.42492
VIT_08s0007g00580	No hit	9.25668	7.52181	7.78642	8.47111	8.36185	8.57268	6.80305	6.87509	7.33708	9.24343	9.58958	9.73932
VIT_18s0001g07770	Unknown protein	11.5798	11.7289	11.5826	11.356	11.3285	11.383	11.5227	11.4605	11.5935	12.1361	12.3576	12.2696
VIT_18s0001g07780	ABA-responsive protein (HVA22a)	12.2664	12.0851	11.6283	11.9936	12.0022	11.9849	11.6593	11.9292	11.8405	12.4225	12.5316	12.6882
VIT_05s0102g00400	far-red impaired responsive family protein	9.60751	9.81934	9.84964	9.94607	9.9111	9.98022	10.651	10.7467	10.6357	10.2149	10.31	10.2882
VIT_06s0009g03540	No hit	9.91303	8.96431	9.45289	9.81639	9.82252	9.81024	9.86693	10.0312	9.92023	10.9308	11.0519	10.8386
VIT_02s0025g04060	Rab/Ypt GTPase Ara4-interacting protein	12.5221	12.6119	12.5287	12.2056	12.0948	12.3085	11.9306	12.1513	11.9907	12.3998	12.4954	12.5156
VIT_16s0050g01240	Heavy-metal-associated domain-containing protein	13.6271	13.27	13.333	13.5182	13.4626	13.5717	12.6973	12.816	12.4916	13.5284	13.2579	13.5426
VIT_01s0011g04190	Unknown	7.90041	7.48243	9.27606	8.62363	7.65531	9.19788	10.2773	10.7061	10.467	9.02047	9.21131	8.8715
VIT_19s0090g01250	Jasmonate O-methyltransferase	7.28318	7.52203	7.44163	7.93402	7.43144	8.30603	7.16533	6.97566	6.93523	9.25961	9.11592	9.82158
VIT_17s0119g00310	Unknown protein	11.6401	11.6732	11.8356	11.7003	11.7027	11.6979	12.0419	11.9574	11.966	11.7839	11.8416	11.7495
VIT_16s0050g01230	No hit	9.19045	8.50705	8.06221	9.01208	9.02287	9.00122	6.69701	6.51635	7.05111	8.9496	8.27282	8.95322
VIT_01s0150g00510	Protein phosphatase 2C	11.6583	11.798	11.9051	11.762	11.9126	11.5938	12.4693	12.3999	12.4291	11.9742	12.0652	11.9669
VIT_02s0025g05070	Microtubule motor PAK (phosphatidic acid kinase) KHC	12.5268	12.1428	12.0474	12.5856	12.6947	12.4677	12.5268	12.6172	12.5086	12.9072	12.9217	13.0949
VIT_12s0034g00370	R protein L6	9.92991	10.0476	9.5936	10.1234	10.3091	9.91026	8.53991	8.7382	8.63094	9.35929	9.2267	9.58049
VIT_01s0011g05570	Zinc finger (C2H2 type) protein pux2	13.2915	13.1864	13.0657	13.3236	13.351	13.2958	13.2623	13.1724	13.1815	13.5957	13.6124	13.6851
VIT_06s0004g06580	PfkB-type carbohydrate kinase	13.567	13.3447	13.1707	13.5847	13.6803	13.4823	13.3452	13.2759	13.2385	13.7008	13.5842	13.744
VIT_14s0060g00980	Unknown	12.2097	11.4383	11.0731	12.1554	12.2767	12.0228	10.7251	10.6134	10.845	11.5552	11.4546	11.6915
VIT_19s0014g01180	Pathogenesis-related	9.13776	7.70114	9.06363	8.46816	7.90193	8.87374	8.95579	9.36474	9.23688	8.24198	8.20869	7.87848
VIT_16s0100g00410	TraB protein	11.233	11.0997	11.4134	11.1208	11.0236	11.2119	10.945	11.0491	11.1137	10.7055	10.7399	10.6448
VIT_12s0059g02140	F-box family protein	10.5535	10.2448	10.7851	10.3441	10.1228	10.5359	10.3841	10.3733	10.2023	9.7392	9.71919	9.82574
VIT_17s0000g04840	Sterile alpha motif (SAM) domain-containing	10.5511	10.2107	9.87911	10.5105	10.4777	10.5425	9.29811	9.51139	9.64644	10.4117	10.5907	10.9876
VIT_07s0129g00210	BT4 (BTB and TAZ Domain protein 4)	12.228	11.7742	11.5102	12.3316	12.2074	12.4459	11.7857	11.4256	11.6092	12.2251	12.4064	12.4586
VIT_08s0007g07880	Polygalacturonase GH28	12.913	13.0605	13.138	13.0249	13.0368	13.013	13.2515	13.3005	13.2752	13.0094	12.9907	12.9505
VIT_01s0010g03000	Calcium-binding protein CML	12.1253	11.5242	11.0163	11.6178	11.669	11.5647	9.93871	9.99505	10.3844	12.3904	11.646	12.395
VIT_09s0054g00530	Zinc finger (B-box type)	11.7312	11.9001	11.4029	11.5204	11.7975	11.1772	11.2366	11.3258	11.284	12.2551	12.2496	12.313
VIT_01s0026g00070	No hit	9.66644	10.0003	9.51242	9.81053	9.67824	9.93169	10.5033	10.3228	10.4055	9.83045	9.90694	9.92098
VIT_18s0041g02060	12-oxophytodienoate reductase 2	9.64034	9.65879	9.96749	9.99252	10.0407	9.94265	8.61799	8.89548	8.77273	9.99758	9.65863	9.83936
VIT_12s0057g00470	C2 domain containing protein	10.1844	9.5989	10.5097	9.99304	9.70511	10.233	10.3673	10.6458	10.5092	9.58669	9.81459	9.4636
VIT_03s0063g01720	S-N-methylcoclaurine 3'-hydroxylase	8.91523	8.74152	8.74483	9.03701	9.05961	9.01405	8.32709	8.42106	8.00261	9.28413	9.31464	9.66209
VIT_01s0010g02360	Thimet oligopeptidase	10.597	10.4932	10.7632	10.3326	10.2027	10.4517	10.8517	10.84	10.8669	10.4134	10.4171	10.3526
VIT_14s0108g01450	Calmodulin-binding	12.4739	12.2815	11.9526	12.6071	12.6458	12.5673	12.4034	12.1935	12.4275	12.8497	12.9898	13.0531
VIT_04s0008g03840	Ankyrin repeat	9.8525	10.5633	10.7411	10.315	10.3374	10.2923	9.22346	9.51003	9.50938	8.61078	8.83518	8.60833
VIT_16s0098g01000	No hit	11.8071	11.3052	11.2124	10.8438	10.8311	10.8563	10.6232	10.3078	10.5564	11.6891	11.4783	11.4724
VIT_03s0063g01580	CYP82C2	8.71464	9.04725	8.83695	9.09482	9.09231	9.09732	9.0216	9.02871	9.29667	9.88091	9.8956	10.0283
VIT_06s0061g01370	Unknown protein	10.3464	10.0394	10.5108	10.0392	9.9417	10.1305	10.055	10.023	9.96564	9.59133	9.72648	9.57959
VIT_04s0008g01570	Heat shock protein 17.6 kDa class II	11.8567	12.0471	11.6941	11.1821	11.0207	11.3273	9.61045	9.09794	9.28928	10.6157	10.4524	10.9647
VIT_01s0010g02940	Calmodulin CML37	10.1719	9.296	9.1622	9.5089	9.61885	9.38987	7.88719	7.35675	7.8239	10.0667	9.66774	10.2489
VIT_17s0000g01630	Calmodulin CML37	11.3575	9.60475	9.56513	10.3958	10.3494	10.4408	10.249	9.63067	10.0029	11.926	11.5946	12.0053
VIT_09s0002g01110	Avr9/Cf-9 induced kinase 1	8.22097	7.06995	7.63897	8.17788	7.55066	8.61358	8.0995	7.88359	7.74002	9.1868	9.36652	9.30291
VIT_07s0141g00270	Auxin-induced protein 22D	12.2617	11.3868	10.848	12.1237	12.0959	12.1511	11.6485	11.3127	11.3325	12.3379	12.1867	12.5779
VIT_17s0000g05210	LNG1 (LONGIFOLIA1)	13.1108	13.026	13.1049	13.0143	12.9293	13.0945	13.1176	13.2929	13.2434	12.795	12.7693	12.8761
VIT_18s0001g05710	Hydrolase, alpha/beta fold	12.2069	12.3151	12.1213	12.246	12.3739	12.1057	12.2734	12.409	12.317	12.8142	12.8392	12.912
VIT_10s0003g01650	Unknown	10.1569	9.77459	9.80409	9.96607	9.98459	9.94731	10.4115	10.3006	10.5435	11.1006	11.4765	11.3056
VIT_04s0008g01220	RKL1 (Receptor-like kinase 1)	13.6786	13.08	12.5591	13.5112	13.5264	13.4959	11.9671	11.5754	11.8627	12.5912	12.5036	12.7341
VIT_12s0134g00240	Avr9/Cf-9 rapidly elicited protein 20	14.3603	14.1823	14.3987	14.0686	14.0078	14.127	13.4958	13.6477	13.5482	14.2134	14.0857	14.2164
VIT_17s0000g00080	Pentatricopeptide (PPR) repeat-containing protein	11.9986	11.2865	11.2044	11.8251	11.947	11.6919	10.9624	11.1067	10.8571	11.6886	11.5621	11.8987
VIT_07s0104g00980	Histone H2AXa HTA5	9.3745	9.25268	9.18902	9.80749	10.1214	9.40578	9.76889	9.74612	10.1887	10.9099	11.1587	11.412
VIT_01s0026g02630	GTP cyclohydrolase I	12.0593	11.8115	11.8593	12.0803	12.1345	12.024	11.4705	11.718	11.6736	12.1607	12.3066	12.4362
VIT_18s0001g05130	Unknown protein	11.9405	11.8768	12.0356	12.0927	12.1174	12.0676	12.3567	12.2979	12.3229	12.4992	12.4992	12.441
VIT_10s0003g05330	Ethylene-regulated nuclear protein ERN1	12.8783	12.5517	12.479	12.5771	12.591	12.5631	11.965	11.8741	11.9013	12.8404	12.8418	12.9516
VIT_01s0011g01210	No hit	9.61659	9.08952	8.39227	9.72752	9.9059	9.52392	8.95166	8.73512	8.76107	9.72504	9.66686	10.0707
VIT_08s0007g03570	Anthocyanin membrane protein 1 (Anm1)	10.1458	10.3325	10.3878	10.248	10.2515	10.2444	10.8611	10.8077	10.8852	10.6364	10.6025	10.6404
VIT_00s2300g00010	Acyltransferase	11.8905	11.3124	11.4272	11.7002	11.5972	11.7963	12.523	12.2812	12.2393	12.9469	13.1046	13.0967
VIT_18s0001g12380	Continuous vascular ring (COV1)	11.335	11.1908	11.207	11.2519	11.3576	11.138	11.4062	11.5578	11.5665	11.9863	12.0918	12.1131
VIT_11s0016g01040	CYP92A2v4	11.0535	11.224	11.271	11.0949	11.2455	10.9268	9.32728	9.51339	9.41949	10.0224	9.85436	10.0805
VIT_09s0070g00380	Unknown protein	11.5409	11.2903	11.1215	11.2456	11.1669	11.3202	11.366	11.3605	11.2755	11.7622	11.6937	11.8356
VIT_07s0031g01070	Ascorbate oxidase	11.4386	10.6251	11.2018	11.3345	11.2227	11.4382	9.93584	10.0831	9.67479	11.0722	10.7198	11.1543
VIT_00s0615g00020	Cinnamyl alcohol dehydrogenase	12.831	12.9094	12.8408	13.0301	13.1472	12.9027	12.3881	12.5247	12.2623	13.154	12.9312	13.083
VIT_02s0241g00070	Zinc finger (DHHC type)	12.5327	12.2245	12.043	12.2341	12.2607	12.207	11.6639	11.5485	11.685	12.4574	12.2926	12.494
VIT_11s0016g00660	ERF/AP2 Gene Family (VvERF009),Dehydration Responsive Element-Binding Transcription Factor (VvDREB13)	11.6423	10.9517	11.3151	11.3551	11.654	10.9775	10.2917	10.8094	10.4619	11.8648	11.7946	12.105
VIT_07s0005g04340	Unknown protein	13.2201	13.0801	12.5481	13.2954	13.4392	13.1358	11.4736	11.5051	11.662	12.4224	12.4099	12.4815
VIT_18s0001g08910	No hit	13.2626	13.175	12.7568	13.4186	13.4773	13.3574	12.7898	12.8844	12.9505	13.3266	13.2999	13.444
VIT_11s0016g03190	Unknown	8.49766	7.6544	8.67656	8.77221	8.08158	9.23731	7.58632	7.73839	7.6261	9.01554	8.945	9.04911
VIT_13s0074g00240	Uridylate kinase	9.78997	9.87774	9.88394	9.89766	9.89343	9.90189	10.4962	10.4026	10.4334	10.0658	10.0996	10.1652
VIT_01s0011g04760	myb domain protein 4 (VvMybC2-L1)	12.7244	12.7398	13.0809	12.5926	12.4388	12.7316	13.354	13.5363	13.5029	12.6209	12.6811	12.3455
VIT_08s0007g08870	Unknown	7.76717	7.45683	7.51406	7.9041	8.07676	7.70794	7.94956	8.06255	7.85395	9.53811	9.61876	10.0007
VIT_16s0039g02700	Unknown protein	12.3432	12.9911	12.7503	12.6308	12.7794	12.465	12.645	12.7988	12.7191	12.2264	12.4067	12.31
VIT_02s0025g03300	Potassium channel tetramerisation domain-containing protein	10.0407	9.74366	10.0032	10.0053	9.8718	10.1275	10.5869	10.4082	10.4943	11.2414	11.0978	11.3475
VIT_19s0015g00130	Serine acetyltransferase 3	13.1296	13.2499	12.7355	13.3514	13.5071	13.1768	12.9702	13.1359	13.0432	13.5931	13.7151	13.8244
VIT_04s0023g03680	Histidine kinase 1 (AHK1)	8.99484	8.84659	9.1248	9.1477	9.25013	9.03743	9.90864	9.88684	9.69489	9.29653	9.38546	9.19629
VIT_19s0138g00090	ERF/AP2 Gene Family (VvERF023)	13.7632	13.3615	13.2867	13.6762	13.6602	13.692	12.0946	12.5151	12.4174	13.6059	13.4479	13.6962
VIT_07s0129g00030	Short-root transcription factor (SHR)	9.82783	8.72266	9.1337	9.09802	9.41964	8.6835	8.85184	9.08118	8.83396	8.22157	8.14125	7.91115
VIT_12s0057g00420	Auxin-responsive protein AIR12	13.3837	13.098	12.9833	13.4824	13.4917	13.473	12.4224	12.4505	12.5902	13.7648	13.5958	13.8716
VIT_01s0011g03010	Serine/threonine-protein kinase SNT7, chloroplast precursor	11.6485	12.2881	12.0006	12.1561	12.3477	11.935	11.5133	11.6371	11.5773	11.1861	11.2401	11.0811
VIT_18s0001g07500	Mechanosensitive ion channel MSCS-like 2	12.9185	13.2334	13.0209	13.2174	13.2591	13.1745	12.8941	12.7558	12.8666	13.0997	13.1851	13.1877
VIT_02s0025g01470	Unknown protein	10.1446	9.77261	9.99061	9.8126	9.70767	9.91041	9.70505	9.64722	9.82093	9.22912	9.15165	9.08521
VIT_14s0068g01500	Glycerophosphoryl diester phosphodiesterase	9.39273	11.3387	10.0842	10.7615	11.2573	10.0001	10.0593	9.87485	9.91879	10.6297	10.8963	10.9156
VIT_01s0010g02290	Heat shock protein 26a, chloroplast	13.8271	13.884	14.0027	13.4349	13.3551	13.5106	12.569	12.4327	12.4992	13.1551	13.224	13.3886
VIT_10s0003g01830	Aquaporin NIP1;2	11.4976	11.1795	11.8683	11.5882	11.2355	11.8714	11.6754	11.7553	11.8097	12.217	12.1797	12.2951
VIT_18s0001g10230	N-hydroxycinnamoyl/benzoyltransferase 3	10.9221	11.4367	11.1256	11.4416	11.3368	11.5392	10.8835	10.8694	11.0191	11.351	11.5093	11.5081
VIT_08s0007g02950	Unknown protein	10.0154	9.75021	9.83135	9.76922	9.83812	9.69686	9.72522	9.57043	9.79449	10.5201	10.4394	10.3516
VIT_12s0034g02530	R protein disease resistance protein	9.88766	9.68624	9.84577	10.1471	10.1863	10.1068	9.7366	9.85916	9.80975	10.4298	10.42	10.6285
VIT_01s0010g03010	Calcium-binding EF-hand	11.0036	10.3626	9.92656	10.6163	10.6797	10.55	8.66677	9.0065	9.24928	11.243	10.8666	11.4169
VIT_01s0010g03040	Calcium-binding protein CML	10.1189	9.4855	8.98401	9.79122	9.93278	9.63425	9.36699	8.95697	9.00002	11.2562	10.8444	11.4433
VIT_08s0105g00190	U-box domain-containing protein	12.7146	12.1351	12.3783	12.5796	12.8581	12.234	12.5655	12.7187	12.7593	14.0547	13.8792	14.2685
VIT_12s0059g01470	Unknown protein	11.6138	11.6578	11.612	11.6256	11.4987	11.7422	12.1282	12.1383	12.1919	11.9376	11.8848	11.9071
VIT_17s0000g02020	Erwinia induced protein 2	12.7925	12.2611	12.5075	12.5327	12.5334	12.5319	12.3322	12.1745	12.2885	12.8033	12.7439	12.7618
VIT_13s0067g00260	Nematode-resistance protein	13.5932	13.4416	13.1458	13.3377	13.3931	13.2802	12.7089	12.9397	12.8968	13.5227	13.5954	13.8116
VIT_04s0023g00730	Aspartic Protease (VvAP9)	14.0324	13.9134	13.8478	14.1487	14.2045	14.0908	14.3309	14.2411	14.2993	14.584	14.5288	14.5297
VIT_01s0010g03020	Calcium-binding protein CML	10.8725	9.99698	9.89183	10.5711	10.7271	10.3963	8.24428	8.48662	9.06216	11.8002	11.3974	11.8801
VIT_18s0001g06110	R protein L6	12.0822	11.7125	11.825	11.9108	11.7496	12.0557	10.9585	10.8562	10.943	11.5212	11.3361	11.3488
VIT_18s0001g06030	Erg-1	13.5426	12.9723	12.8554	13.381	13.4575	13.3002	12.4061	12.0277	12.2659	13.6974	13.5971	13.8964
VIT_18s0001g07320	2-oxoglutarate/malate carrier protein, Mitochondrial	13.537	13.1857	13.1665	13.3408	13.3534	13.3282	12.6004	12.6229	12.3495	13.3979	13.501	13.7281
VIT_08s0105g00180	U-box domain-containing protein	12.8051	12.1784	12.3368	12.5874	12.8876	12.2079	12.5907	12.7094	12.8564	14.0221	13.8902	14.2822
VIT_13s0064g01290	basic helix-loop-helix (bHLH) family	9.73775	10.6778	10.1829	9.97201	10.1695	9.7431	10.6809	10.6574	10.5714	9.82376	9.94867	9.88259
VIT_05s0020g04540	Beta-ketoacyl-CoA synthase	13.9002	13.5864	13.5674	13.9087	13.8955	13.9219	12.7541	12.8028	12.9848	13.2932	13.395	13.4604
VIT_11s0052g00700	Serine/theronine protein kinase 2	11.6425	11.1274	10.8357	11.8871	11.858	11.9156	10.9969	10.9034	10.9647	11.5491	11.6712	11.677
VIT_06s0080g00090	CYP94A1	10.6483	9.46903	9.07368	11.3135	11.527	11.0628	11.3576	11.2483	11.5278	12.3583	12.6843	12.7166
VIT_19s0014g04650	Avr9/Cf-9 rapidly elicited protein 20	13.4346	13.0052	13.1451	13.002	12.848	13.1412	11.7159	11.7111	11.5494	12.7858	12.5592	12.8304
VIT_09s0002g00890	TIFY gene family (VvJAZ4)	13.3157	12.8804	12.8383	13.5359	13.5431	13.5287	13.1819	13.1707	13.3452	13.712	13.7909	13.853
VIT_08s0007g08520	Unknown protein	12.4593	11.9734	11.7991	11.7087	11.4401	11.9351	11.073	11.0874	11.4556	12.4219	12.0812	12.5004
VIT_09s0002g01080	Lipoxygenase (VvLOXO)	13.1119	12.9185	12.8548	13.1066	13.1006	13.1127	11.9459	11.5756	11.6444	13.0186	13.3469	13.5746
VIT_16s0050g01210	Unknown	10.1536	9.60304	8.32418	10.2706	10.2812	10.26	7.76211	7.87039	7.75783	10.618	10.1247	10.9598
VIT_11s0016g03350	Dehydration Responsive Element-Binding Transcription Factor (VvDREB16)	11.7083	11.2429	11.4779	11.6022	11.5527	11.6501	10.2761	10.2772	10.1541	11.0276	11.1887	11.0205
VIT_02s0025g04440	ERF/AP2 Gene Family (VvERF018),Dehydration Responsive Element-Binding Transcription Factor (VvDREB02)	9.01319	7.69828	7.61511	8.47999	8.20925	8.70786	8.11226	7.89796	7.75224	9.15633	9.13303	9.42864
VIT_16s0100g00740	Unknown	8.4096	6.76182	8.64472	7.83162	6.40895	8.53381	9.55472	9.96756	10.0766	7.77864	7.30043	7.00016
VIT_19s0177g00280	DNAJ heat shock N-terminal domain-containing	9.72902	8.99565	10.0945	9.45497	8.78964	9.90858	10.1062	10.4379	10.2689	9.37783	9.5318	9.09666
VIT_14s0030g01860	Transcription factor	12.8916	12.8401	12.8345	12.8518	12.9283	12.7709	12.7433	12.7407	12.6912	12.5451	12.4445	12.528
VIT_11s0118g00780	Zinc finger (C3HC4-type ring finger)	12.9986	12.8769	12.8723	12.6368	12.5217	12.7434	12.8715	13.0253	12.9116	12.571	12.4952	12.4805
VIT_15s0046g01830	Pentatricopeptide (PPR) repeat-containing protein	12.6975	12.2094	12.1456	12.7277	12.7901	12.6626	12.0066	12.0497	12.0101	12.7452	12.7579	12.9063
VIT_07s0031g02610	NAC domain-containing protein (VvNAC39)	12.3036	11.6757	11.9865	12.7607	12.8533	12.6616	12.3013	12.4191	12.3374	13.638	13.6517	13.9198
VIT_08s0007g05010	Unknown protein	12.8067	12.4167	12.4662	12.6617	12.6061	12.7153	12.4354	12.3703	12.3909	12.6523	12.5939	12.6956
VIT_15s0046g02190	WRKY Transcription Factor (VvWRKY49)	11.9965	11.3256	11.7888	12.2102	12.242	12.1776	12.0952	11.7491	12.0358	13.1483	13.121	13.3689
VIT_08s0058g00690	WRKY Transcription Factor (VvWRKY24)	11.9011	11.9007	12.1936	11.5697	11.3732	11.7426	10.387	10.771	10.6638	12.0735	11.6496	12.0628
VIT_06s0009g01120	Pentatricopeptide (PPR) repeat	8.91318	8.84572	9.33138	9.01212	8.99538	9.02868	9.29331	9.41787	9.45486	8.96341	9.06137	9.05259
VIT_11s0016g05360	Phospholipase D alpha 1 precursor (PLD 1) (Choline phosphatase 1)	9.33591	9.16403	8.35657	8.91135	9.16261	8.60691	8.20303	8.27542	8.56532	9.34815	9.10172	9.36564
VIT_18s0001g15270	SCL1 (scarecrow-like 1)	13.5497	13.5215	13.4948	13.5954	13.6133	13.5773	13.1292	13.1785	13.0369	13.5342	13.5308	13.622
VIT_17s0000g00730	ATP binding / DNA binding	11.4505	11.2695	11.1745	11.4064	11.5589	11.2359	10.5011	10.3873	10.3503	10.956	10.9668	11.0906
VIT_01s0010g02950	Calcium-binding protein CML	12.2138	11.3403	11.0846	11.6563	11.7232	11.5861	10.6724	10.4613	10.6386	12.4773	12.0549	12.49
VIT_04s0008g02230	ERF/AP2 Gene Family (VvERF011),Dehydration Responsive Element-Binding Transcription Factor (VvDREB03)	8.08205	7.7768	7.05749	7.8231	8.16676	7.3711	7.07369	6.88346	7.22549	9.32482	9.60729	9.39056
VIT_12s0028g01720	Unknown	10.2032	9.14495	9.61274	9.25006	9.23224	9.26767	9.82924	9.67281	9.63032	10.6301	10.4093	10.3143
VIT_03s0097g00710	Glutamyl-tRNA reductase 1	12.9734	12.8358	12.7439	12.9469	13.0312	12.8574	11.9985	12.3022	12.2811	12.9957	13.0534	13.2892
VIT_14s0128g00050	Thylakoid lumenal 18.3 kDa protein	10.5268	9.94171	10.2017	10.0091	10.0663	9.9495	9.9776	10.1321	10.2558	9.50088	9.37117	9.19168
VIT_01s0010g02930	Calmodulin	12.1584	11.4663	11.0119	11.6303	11.5801	11.6787	10.1054	9.78385	9.94605	12.3148	11.9672	12.2725
VIT_07s0104g00970	Histone H2AXb HTA3	14.1264	13.9814	13.9341	14.1669	14.1917	14.1417	13.7192	13.8464	13.8517	14.3949	14.3461	14.381
VIT_10s0003g01170	basic helix-loop-helix (bHLH) family	10.8746	11.1898	12.2327	11.6776	11.2625	11.9996	10.9634	11.1488	10.8695	10.2363	10.3615	10.44
VIT_07s0005g02110	Protein phosphatase 2C DBP	13.7744	13.9778	13.5201	13.9784	14.0461	13.9074	13.7649	13.578	13.6131	14.1027	14.2712	14.2595
VIT_15s0024g01170	No hit	11.086	10.7627	10.6862	10.4297	10.718	10.0689	9.58946	9.3257	9.7544	11.3703	11.0279	11.4645
VIT_00s0245g00040	Unknown	6.2397	6.41483	6.10011	6.21865	6.27813	6.15662	7.03392	6.78735	6.72618	6.03024	6.25281	6.05856
VIT_19s0014g04880	(-)-germacrene D synthase, partial/pseudo	9.42579	7.80616	7.53302	9.5341	9.76007	9.26604	7.32424	7.81646	7.7982	10.1443	9.71086	10.7542
VIT_03s0063g00340	No hit	9.29507	8.70181	9.82774	9.19995	8.81849	9.50135	10.9622	11.1971	11.2564	9.68888	10.2278	9.93828
VIT_00s0800g00010	Alpha-1,4-glycosyltransferase	7.93882	6.74524	7.36805	7.10015	7.01816	7.17773	8.28137	8.32226	8.19985	7.19624	7.34241	7.39549
VIT_17s0000g01460	Protein kinase AKIN gamma	12.992	13.1332	13.4123	12.9749	12.8626	13.0791	13.7415	13.9012	13.8467	13.5268	13.4296	13.3667
VIT_14s0060g01470	Calmodulin-binding protein	13.4594	13.164	13.1236	13.4438	13.4341	13.4534	12.6233	12.4995	12.3977	13.2009	13.0049	13.2722
VIT_07s0031g00710	Ethylene-responsive transcription factor ERF109	10.195	9.44165	9.1163	10.1689	10.2524	10.0803	10.0388	9.64088	9.86107	12.1136	12.0081	12.4959
VIT_18s0001g01960	RKF3 (receptor-like kinase IN in flowers 3)	7.99722	7.16111	7.43707	8.49205	8.64074	8.32627	8.28527	7.9848	8.91465	10.3656	10.5988	11.1023
VIT_15s0024g00410	Lectin	10.4063	9.05652	9.59787	9.88886	9.37337	10.2679	9.65653	9.72531	9.80799	10.4964	10.4113	10.4255
VIT_13s0019g03040	Indole-3-acetate beta-glucosyltransferase	10.834	10.4415	9.95607	10.6646	10.8407	10.464	9.87037	9.82966	9.625	10.3683	10.4255	10.5802
VIT_04s0008g05600	KEG (keep on going)	12.2174	12.2634	12.4948	12.2961	12.3431	12.2474	12.7409	12.8128	12.8989	12.4408	12.5137	12.368
VIT_01s0011g03760	Unknown	11.0462	10.8918	10.8717	11.1195	11.0798	11.1581	11.7469	11.6404	11.846	12.2397	12.1867	12.1215
VIT_02s0025g00420	WRKY Transcription Factor (VvWRKY04)	9.70482	8.82285	10.1499	10.498	10.3586	10.625	10.1824	9.67921	10.2621	11.7793	11.702	12.1975
VIT_14s0006g01530	Armadillo/beta-catenin repeat	11.9529	12.6127	12.6262	12.0785	12.2645	11.865	12.9263	12.8039	12.7235	12.3873	12.4196	12.2606
VIT_18s0001g06170	Phosphate-induced protein 1	13.9193	13.555	13.6825	13.5113	13.182	13.7792	11.3754	11.0656	11.6836	13.1985	12.6099	13.2389
VIT_18s0122g00830	PMI1 (plastid movement impaired1)	12.4448	11.9654	12.3731	12.1219	12.0711	12.171	11.9616	12.0011	12.0636	11.6661	11.5786	11.4756
VIT_08s0007g02360	Harpin inducing protein 1-like 9	12.2737	11.4758	11.6654	11.7095	11.7149	11.704	10.7354	10.8074	10.9679	12.5553	12.2535	12.6095
VIT_08s0007g05000	S-adenosylmethionine synthetase	14.0513	13.8612	13.6953	14.2953	14.4348	14.141	14.5251	14.4315	14.4815	14.7044	14.7737	14.7939
VIT_15s0046g01050	Abscisic acid receptor PYL9 RCAR1	12.0152	11.6899	12.2923	11.9458	11.8348	12.0489	12.7353	12.9406	12.8462	12.4058	12.2963	12.1644
VIT_01s0011g00750	Glycosyl hydrolase family 1	10.977	11.0347	11.0044	10.8861	10.7306	11.0265	9.61536	9.3821	9.30982	10.2212	10.0703	10.4068
VIT_11s0037g00290	Plastocyanin domain-containing protein	11.738	11.6292	10.2639	11.8106	11.9268	11.6842	10.6609	10.3714	10.5667	11.3969	11.5103	11.4571
VIT_02s0025g03020	NAC domain-containing protein (VvNAC25)	13.8098	13.9312	13.8359	13.7701	13.7933	13.7466	13.5693	13.5015	13.5788	13.7375	13.8141	13.7834
VIT_11s0052g00100	basic helix-loop-helix (bHLH) family	13.5894	13.2724	13.3005	13.4513	13.4097	13.4918	12.6865	12.6591	12.9092	13.6258	13.5598	13.8263
VIT_14s0068g01380	Constans-like 14	9.20962	7.57411	8.94113	8.09361	7.22976	8.63017	10.4467	10.1747	10.0686	9.37492	9.58095	9.38027
VIT_07s0151g00850	Unknown	9.87515	9.36142	9.82051	8.82937	8.87231	8.7851	11.4405	11.2104	11.2428	10.5411	10.6895	10.3069
VIT_05s0062g00240	Xyloglucan endotransglucosylase/hydrolase 23	12.3326	11.8303	11.7953	11.8049	11.7088	11.895	10.1955	10.4048	10.1321	11.23	11.0074	11.4681
VIT_18s0001g13610	Abhydrolase domain-containing protein 5	13.4779	13.2208	12.8873	13.6363	13.619	13.6534	12.8231	12.8849	12.9683	13.6353	13.6764	13.7833
VIT_06s0080g00910	F-box family protein	10.1983	10.2347	10.2773	10.3915	10.308	10.4703	9.96002	10.3138	10.0919	11.475	11.7304	11.8824
VIT_03s0063g02090	Unknown protein	12.0271	11.6564	11.559	11.6625	11.6296	11.6947	11.1516	10.8264	11.0051	11.6483	11.8483	11.8168
VIT_13s0019g02840	Heat shock protein 18.2 kDa class I	14.0048	13.6736	13.8838	13.3989	13.3879	13.4098	11.4562	11.652	11.625	12.7638	12.4602	12.7713
VIT_10s0003g04040	Mitochondrial transcription termination factor	11.6521	11.4588	11.9579	11.3998	11.3607	11.4378	11.7133	11.6319	11.7566	11.144	11.1201	10.9842
VIT_16s0022g00510	Heat shock 22 kDa protein	13.945	14.0088	13.9039	13.3617	13.3511	13.3723	13.5004	13.4476	13.488	14.0974	14.1821	14.0831
VIT_14s0083g00080	Unknown protein	12.4893	12.5368	12.1829	12.6478	12.6506	12.6449	12.8782	12.7813	12.8456	12.3593	12.4118	12.3392
VIT_05s0020g04820	H1flk	9.35339	9.35763	9.50948	9.09119	8.95917	9.21213	10.4794	10.4706	10.5667	10.1265	10.0493	9.97799
VIT_07s0005g01140	Unknown protein	13.3804	12.7791	12.5251	12.8627	12.821	12.9032	12.3346	12.5564	12.7081	13.3696	13.4975	13.5892
VIT_02s0033g01060	Anthraniloyal-CoA: methanol anthraniloyal transferase	11.537	10.6171	10.4311	11.6672	11.817	11.5	9.5096	10.0086	10.0204	12.1784	11.4796	12.3628
VIT_18s0072g00480	Hydroxyproline-rich glycoprotein family protein	7.24479	6.57037	6.77175	6.88187	7.19992	6.47328	7.82947	7.39957	7.89094	9.00482	9.64381	9.23165
VIT_15s0048g01740	Growth-regulating factor 9	13.1346	12.7257	12.4461	13.1123	13.2044	13.0139	11.9835	11.7731	12.0564	12.6102	12.6052	12.8481
VIT_04s0044g01560	Protein kinase	12.0466	12.2083	12.5046	11.8903	11.8226	11.955	12.6457	12.9484	12.7962	12.0275	12.0703	11.9141
VIT_08s0007g05020	Dentin sialophosphoprotein	9.92123	9.89643	9.91406	10.1214	10.1359	10.1068	10.1331	10.178	10.1712	9.36805	9.56854	9.3657
VIT_10s0042g01180	ARGONAUTE 2 (AGO2)	12.7055	12.4879	12.6038	12.3459	12.393	12.2974	11.348	11.0907	11.3025	12.0794	11.9565	12.1387
VIT_19s0135g00090	Unknown	10.2004	9.97177	9.14272	10.657	10.6862	10.6271	8.6402	8.46223	9.01124	10.2098	10.1013	10.733
VIT_02s0025g01670	Unknown protein	11.0535	10.7903	10.1122	11.2133	11.1203	11.3006	10.5201	10.2422	10.3993	11.2753	11.2447	11.3818
VIT_00s0487g00050	R protein disease resistance protein	13.366	13.1193	12.8778	13.3355	13.3447	13.3263	12.6829	12.874	12.7602	13.2869	13.3105	13.476
VIT_17s0000g03560	(myb domain protein 62	8.6235	7.45463	8.6356	8.34008	7.95681	8.6426	7.4633	7.37064	7.27992	7.7039	7.70797	7.78811
VIT_04s0008g04250	Aspartate aminotransferase	7.9738	6.79429	6.92197	6.80483	6.71141	6.89256	8.41016	8.16767	8.19079	7.39149	7.62465	7.49037
VIT_13s0019g00860	Small heat-shock protein HSP17.5 Cytosolic class I	12.0908	11.6384	11.9278	11.541	11.3764	11.6887	11.1116	11.2115	11.1146	11.4691	11.4832	11.4012
VIT_05s0020g03010	Carboxylesterase CXE	11.1298	10.3936	11.2654	10.6181	10.5017	10.7257	9.96586	9.96945	9.73733	9.30592	9.26752	9.07343
VIT_17s0000g01110	ATFP3 (Arabidopsis thaliana farnesylated protein 3	13.0987	12.9912	12.3057	12.99	12.8469	13.1202	13.1552	13.0886	13.0641	12.8101	12.8149	12.8346
VIT_01s0026g01430	Unknown protein	13.2158	13.0648	13.0706	13.2561	13.3185	13.1908	12.6899	12.5506	12.4891	13.0338	13.0452	13.2297
VIT_03s0063g00460	ERF/AP2 Gene Family (VvERF117)	13.2341	12.8624	12.7562	12.8986	12.9466	12.849	11.5095	11.5445	11.5405	13.2472	13.1898	13.4292
VIT_13s0158g00340	Glycerol-3-phosphate dehydrogenase	13.1642	12.9594	12.6121	13.3023	13.2934	13.311	12.8439	12.7396	12.9543	13.5075	13.4739	13.6421
VIT_09s0002g00990	Triacylglycerol lipase	12.6914	12.4963	12.2503	12.7652	12.7362	12.7936	11.7701	11.504	11.5727	12.3776	12.474	12.7827
VIT_06s0004g06130	Thiamine biosynthesis protein ThiC	12.6842	12.3044	12.6872	12.5062	12.4871	12.525	11.6593	11.6531	11.5735	11.3527	11.4162	11.3288
VIT_11s0052g01200	Xyloglucan endotransglucosylase/hydrolase 23	13.0505	12.0477	12.3591	12.5639	12.1353	12.8939	10.2911	9.71397	10.405	12.0196	11.6798	12.2158
VIT_18s0001g09330	Unknown protein	8.55388	8.33239	8.13357	9.32201	9.60289	8.97289	9.31628	8.90569	9.49209	10.4444	10.9353	10.9173
VIT_10s0071g00300	Unknown protein	13.1545	13.1313	12.57	13.0875	13.1279	13.0459	12.0659	11.6751	11.8949	12.9888	13.1374	13.2259
VIT_03s0088g01220	Unknown protein	13.7746	13.7427	13.7908	13.4996	13.5472	13.4504	13.4537	13.3939	13.422	13.6783	13.7179	13.7906
VIT_11s0052g01190	Xyloglucan endotransglucosylase-hydrolase XTH3	11.5314	11.0691	10.6979	10.7852	10.4449	11.0604	8.10024	8.34872	8.85851	10.2598	9.91109	10.5685
VIT_11s0016g05060	Choline/ethanolamine kinase	11.6134	11.6181	11.3758	11.7599	11.7521	11.7677	12.1685	12.0668	12.1891	12.4646	12.3922	12.4532
VIT_01s0137g00780	Unknown protein	12.1178	12.0129	12.2151	11.6459	11.809	11.4621	10.6354	10.5837	10.5404	11.9279	11.5727	11.6962
VIT_00s0199g00310	No hit	14.4537	14.303	14.117	14.1826	14.0873	14.272	13.8938	13.8057	14.0559	14.4468	14.5886	14.637
VIT_15s0046g01140	WRKY Transcription Factor (VvWRKY47)	13.276	13.1104	13.429	13.0533	12.8207	13.2536	11.9916	12.001	11.8346	12.5701	12.5208	12.3383
VIT_05s0020g00890	ABC Transporter (VvMDR10 - VvABCB10)	10.0749	10.0971	10.0512	10.153	10.2697	10.0261	10.8117	10.7666	10.6552	10.289	10.4308	10.3691
VIT_01s0146g00150	BCL-2-associated athanogene 5	12.3714	12.6997	12.2784	11.3879	11.5958	11.1449	11.4977	11.4591	11.2551	12.1403	12.2654	12.4918
VIT_00s0572g00010	Linalool synthase	7.27435	7.04185	6.56183	8.46661	9.00523	7.59733	7.01945	7.07705	7.2229	8.124	8.0448	8.36998
VIT_16s0039g01260	Ser/Thr receptor-like kinase1	10.2588	10.2372	10.4799	10.4264	10.3512	10.4979	9.9806	9.94032	10.0217	9.49756	9.4183	9.55293
VIT_02s0025g01280	WRKY Transcription Factor (VvWRKY05)	12.2838	11.8309	12.3392	11.6113	11.4131	11.7856	11.8006	11.9218	11.6754	12.5826	12.5025	12.7507
VIT_13s0019g02770	Heat shock protein 17.6 kDa class I	13.3958	12.845	13.102	12.3688	12.3903	12.3469	10.4481	10.5053	10.4036	11.8658	11.6081	11.8873
VIT_08s0040g03230	Unknown protein	10.9385	10.6889	11.0132	10.6414	10.5122	10.76	10.4284	10.5518	10.6212	10.1286	10.0757	9.96452
VIT_01s0026g00980	Glycosyl transferase family 8 protein	14.4822	14.4488	14.433	14.4033	14.4262	14.3801	14.0581	14.1389	14.135	14.3427	14.4459	14.434
VIT_00s0404g00100	Syntaxin of plants 124	8.76294	9.17164	9.13418	9.1691	9.39649	8.89904	10.1844	9.75587	10.0357	10.8717	11.2564	11.4001
VIT_13s0019g02760	Heat shock protein 17.6 kDa class I	13.6121	13.1895	13.3832	12.8136	12.851	12.7751	10.0301	10.5869	10.05	11.8511	11.4463	11.9888
VIT_12s0034g00130	Anthocyanidin 3-O-glucosyltransferase	12.9089	12.2476	12.4951	13.0511	12.9463	13.1487	11.2651	11.0669	11.2148	12.6446	12.642	12.8627
VIT_04s0044g00230	Monooxygenase (MO2)	11.1682	10.6636	10.7603	10.8607	10.9631	10.7503	9.20367	8.83663	9.247	10.8933	10.3999	11.2265
VIT_12s0057g01400	Steroid nuclear receptor, ligand-binding	10.7069	11.3735	11.1451	10.981	11.0459	10.9131	11.5371	11.7345	11.6185	11.1876	11.2553	11.1452
VIT_07s0031g00720	Ethylene-responsive transcription factor ERF109	10.1261	10.2879	9.35951	10.4846	10.8939	9.91126	9.38042	9.32306	9.79948	11.3843	11.5141	11.7723
VIT_11s0052g01330	Xyloglucan endotransglucosylase/hydrolase 23	12.4063	11.8834	11.6674	11.6307	11.4012	11.8286	9.00443	8.50062	8.92654	10.9763	10.7421	11.1601
VIT_11s0016g02800	Myo-inositol oxygenase	12.2984	10.3279	10.1444	11.8193	11.821	11.8177	10.2114	10.0501	10.8649	12.4524	12.0724	12.804
VIT_15s0048g02300	NAC domain-containing protein (VvNAC53)	12.9898	12.7667	12.687	12.8584	12.8355	12.8808	11.5582	11.2017	11.6797	12.4227	12.5099	12.6774
VIT_10s0042g01070	Zinc finger (C3HC4-type ring finger)	11.7924	11.8484	12.2885	11.6815	11.5184	11.828	11.9022	12.0454	11.9183	11.4465	11.5685	11.3294
VIT_00s0615g00030	Mannitol dehydrogenase (ELI3-1)	13.3906	13.3749	13.3284	13.4522	13.5079	13.3943	13.0381	13.1996	13.2312	13.7543	13.5898	13.6671
VIT_11s0052g01260	Xyloglucan endotransglucosylase/hydrolase 23	14.3962	13.9885	13.8479	14.0848	14.0142	14.1522	11.6791	11.4816	11.8555	13.5568	13.3376	13.7863
VIT_03s0038g04210	Phototropin-2	11.1809	11.4806	11.1885	11.4087	11.572	11.2246	9.90996	9.93323	9.94922	9.49377	9.5349	9.43248
VIT_15s0046g03500	Metal ion binding	10.3485	8.94254	8.98827	10.1454	9.7505	10.4551	9.58738	9.62141	9.85368	11.2984	11.2172	11.2813
VIT_19s0090g00260	R protein disease resistance protein	8.54027	8.30723	8.99083	8.41248	8.42844	8.39635	9.51228	10.0285	10.3118	7.63554	8.26602	7.52438
VIT_16s0098g00080	Receptor kinase homolog LRK14	10.1309	10.0959	10.2876	10.3611	10.1516	10.544	9.76638	9.90747	9.82691	9.12786	9.03926	8.93571
VIT_02s0025g05120	ACT domain-containing protein (ACR8)	13.3773	13.7668	13.519	13.3704	13.4955	13.2335	13.2324	13.104	13.1603	13.4459	13.5058	13.4214
VIT_11s0016g00930	Unknown protein	8.76266	9.34566	9.14022	8.78817	8.94639	8.61043	10.7343	10.6022	10.529	11.0986	11.1626	11.054
VIT_07s0104g00140	No hit	11.8514	11.8561	11.8601	11.9893	12.0184	11.9596	11.8699	11.8849	11.9102	11.6349	11.6837	11.7124
VIT_06s0009g03670	F-box family protein	12.1921	12.1301	12.2546	12.1279	12.2135	12.0369	12.0242	11.9519	11.9424	12.9674	12.8764	13.0421
VIT_01s0026g01020	Binding	12.3246	12.608	12.4847	12.4568	12.4062	12.5055	13.353	13.4471	13.5142	13.0975	13.1353	13.0266
VIT_04s0008g05510	SYNC1 protein, related	13.3913	13.1183	12.8917	13.1681	13.2633	13.0661	12.0556	12.0483	12.0797	13.1981	13.3506	13.5034
VIT_17s0119g00110	GRAM domain-containing protein / ABA-responsive	11.4206	10.965	11.1601	10.9146	10.7752	11.0416	10.2489	10.3049	10.038	11.1944	11.1118	11.2093
VIT_00s0271g00030	Linalool synthase (VvTPS65)	11.6351	10.6958	10.5866	11.8992	11.9648	11.8304	10.5167	10.4107	10.7962	12.4859	12.2458	12.6436
VIT_05s0020g03190	Haloacid dehalogenase hydrolase	13.0362	12.7915	12.2682	13.2299	13.2309	13.2289	12.1783	11.8353	12.3202	13.4907	13.7251	13.7511
VIT_00s0181g00080	F-box domain containing protein	12.6509	12.4111	12.2142	12.302	12.3307	12.2727	11.8701	11.7708	11.9901	12.8094	12.5356	12.7453
VIT_01s0146g00480	TIFY gene family (VvJAZ2)	10.1604	8.20801	8.78356	10.7671	10.8326	10.6986	10.4665	10.4747	10.7566	12.258	12.2382	12.4895
VIT_16s0050g02730	Receptor-like kinase LRK14	8.51534	8.30189	8.68726	8.71729	8.61363	8.814	10.1845	10.3889	10.5269	9.69979	9.63524	9.50151
VIT_00s0194g00220	Unknown	9.59791	9.44979	9.91316	9.69635	9.59167	9.79394	11.1492	11.1152	11.1404	10.3294	10.3526	10.4573
VIT_11s0052g01280	Xyloglucan endotransglucosylase/hydrolase 23	13.3593	12.744	12.6315	12.8908	12.6035	13.1302	9.82115	9.37025	9.69255	11.8635	11.2351	11.7272
VIT_04s0008g01550	Small molecular heat shock protein 17.5	13.0652	13.018	12.7426	12.4879	12.445	12.5295	10.164	10.2011	10.2272	11.2336	11.3173	11.6018
VIT_07s0197g00090	R protein disease resistance protein	13.3324	13.0829	12.9612	13.2907	13.319	13.2618	13.0812	12.9423	12.9174	13.5377	13.5371	13.6352
VIT_13s0019g04200	Patatin	13.3815	13.0199	12.7533	13.2208	13.2795	13.1597	12.8437	12.6979	12.727	13.4389	13.6927	13.6749
VIT_07s0005g01760	Glycerol-3-phosphate acyltransferase 3 (AtGPAT3)	10.7203	10.1748	10.0804	9.72457	9.11508	10.1517	7.67777	8.12989	8.31539	9.3035	9.61504	9.60096
VIT_12s0028g03010	Glutaredoxin	13.2572	12.9097	12.7817	13.2859	13.3663	13.2007	11.9256	11.9184	12.1623	13.1637	13.0024	13.2699
VIT_03s0091g00690	Salt tolerance zinc finger	13.8155	13.9236	13.8433	13.6039	13.6883	13.5142	12.9904	13.0958	13.0059	13.8152	13.967	13.9022
VIT_11s0052g01300	Xyloglucan endotransglycosylase 6	13.9315	13.4523	13.6589	13.135	12.8572	13.3678	10.3063	9.96789	10.2576	12.43	11.9282	12.5249
VIT_07s0005g01320	Unknown	13.4381	13.1392	12.7507	13.3736	13.485	13.2528	13.1799	13.0061	13.0957	13.8027	13.9028	13.7678
VIT_00s0271g00060	Linalool synthase (VvTPS56), (E)- Nerolidol syn	11.8869	10.955	10.7603	12.0631	12.0605	12.0657	10.9477	10.7644	11.1745	12.7015	12.67	13.038
VIT_18s0001g12680	Unknown protein	11.7057	10.7255	11.4683	11.2142	10.8037	11.5335	13.1203	13.3435	13.2856	12.5902	12.6046	12.2794
VIT_01s0011g06140	Avr9/Cf-9 rapidly elicited protein	12.6615	11.683	11.7479	12.3563	12.5367	12.1501	12.1925	12.6507	12.6448	13.6866	13.7036	14.0437
VIT_17s0000g09800	No hit	11.8301	12.5158	12.523	11.6427	12.0344	11.1032	13.0203	12.8418	12.8449	12.2896	12.3462	12.176
VIT_14s0083g01130	MAP3K-like protein kinase, putative, expressed	9.50169	7.98262	7.97889	8.01197	8.17074	7.83355	10.06	9.77557	9.81917	9.06588	9.15029	9.27927
VIT_11s0016g01880	lycopene epsilon-cyclase (LECY) (VvLECY1)	11.1821	10.7867	11.12	10.9772	11.0427	10.9087	10.3259	10.4593	10.3036	9.94458	9.81483	9.67761
VIT_08s0007g00310	Protein phosphatase 2C POLTERGEIST-like 4	12.129	11.1742	11.2202	12.1983	12.3247	12.0597	11.2474	11.0216	11.6238	12.9881	12.9574	13.5243
VIT_13s0019g03000	Heat shock protein 17.6 kDa class I	13.8308	13.2843	13.6647	13.174	13.0613	13.2785	11.7631	11.9435	11.5344	12.5873	12.8051	12.7683
VIT_18s0001g15720	Leucine Rich Repeat receptor-like kinase	9.3424	9.40968	9.48811	9.22999	9.15666	9.29977	8.85806	8.96237	8.84051	8.29089	8.42084	8.41049
VIT_01s0011g05980	No hit	11.3167	10.7517	10.7403	11.3304	11.244	11.412	11.2691	11.2722	11.5195	12.1401	11.9348	12.1593
VIT_14s0128g00160	Protein kinase CDG1	11.1254	10.2383	10.5522	10.037	10.1399	9.92629	11.4486	11.6743	11.4604	10.8131	11.0427	10.8558
VIT_01s0026g02420	Unknown protein	12.2328	12.2044	12.114	12.1331	12.1623	12.1033	12.2006	12.2651	12.2788	12.0261	12.066	12.0837
VIT_08s0040g01110	Serine carboxypeptidase II	11.0792	9.84086	9.46182	11.3616	11.3516	11.3715	10.8203	10.6219	11.3928	12.3543	12.8527	13.0176
VIT_07s0129g00330	Lateral organ boundaries protein 39	13.6985	13.487	13.059	13.5821	13.6677	13.4912	12.324	12.1837	12.3809	13.6696	13.5453	13.7599
VIT_18s0001g14410	Unknown protein	12.4307	12.1438	12.1248	12.86	12.8594	12.8606	12.6228	12.3705	12.5679	13.0881	13.1349	13.2685
VIT_01s0011g00120	Unknown protein	12.0941	11.8259	12.1294	11.9015	11.8333	11.9666	12.0937	12.3823	12.2434	11.4838	11.3459	11.3198
VIT_07s0151g00800	Unknown	14.0839	14.282	14.2834	14.1487	14.1312	14.1661	14.473	14.4229	14.3904	14.2456	14.2155	14.1477
VIT_02s0025g04130	Rhomboid ATRBL2	14.3235	14.0648	14.0503	14.1742	14.2134	14.1339	13.8259	13.7627	13.8305	14.3269	14.2783	14.3837
VIT_13s0067g01960	Dehydration Responsive Element-Binding Transcription Factor (VvDREB19)	11.6666	11.5438	11.3502	11.3726	11.2982	11.4433	10.9888	10.9323	11.2232	11.7122	11.7228	11.9818
VIT_14s0066g02190	CW14	13.7501	13.5488	13.2603	13.7039	13.7533	13.6528	12.644	12.424	12.6539	13.533	13.2261	13.6573
VIT_01s0010g01430	C2 domain-containing protein	12.9942	13.1576	12.9363	13.2774	13.4105	13.1309	13.0731	12.9816	13.1841	13.5335	13.4874	13.6665
VIT_13s0067g01730	Steroid 5alpha-reductase	8.94561	8.85393	8.7607	9.68753	9.87212	9.4758	9.63053	9.8581	10.2075	11.2606	11.6171	11.4687
VIT_03s0063g01560	CYP82C1p	9.39072	9.58962	9.61984	9.83177	9.79982	9.86303	9.16615	9.04227	9.05975	9.76211	9.86788	9.89587
VIT_17s0000g08080	Armadillo/beta-catenin repeat protein / U-box domain-containing protein	13.5147	13.6813	13.4826	13.0577	13.3346	12.7146	12.8038	13.0934	12.9197	13.5111	13.6656	13.581
VIT_03s0063g00350	Unknown	10.6631	10.1288	11.0254	10.3634	10.1278	10.5659	11.6225	11.9588	11.7301	10.5775	10.7139	10.5434
VIT_07s0005g02470	Cellulose synthase CESA3	11.3522	11.0366	11.2748	11.0235	10.7469	11.2555	10.5544	10.521	10.4853	10.0716	9.97165	9.93215
VIT_14s0083g01220	feronia receptor-like kinase	12.247	11.5257	11.5257	11.7184	11.8531	11.5699	11.2809	11.1743	11.2401	12.3466	12.4809	12.6152
VIT_16s0050g02750	Zinc finger (C3HC4-type ring finger)	11.0932	11.2814	11.4389	11.6192	11.5127	11.7184	12.3899	12.3338	12.5209	11.8591	11.9889	11.7541
VIT_13s0019g03350	Sedoheptulose-1,7-bisphosphatase (SBPase), Chloroplast	12.6708	12.7524	12.6685	12.7321	12.7245	12.7397	12.7034	12.7468	12.8416	12.4511	12.3197	12.2935
VIT_05s0049g00220	2-oxoglutarate-dependent dioxygenase	10.3723	10.7481	10.6442	10.7489	10.7776	10.7196	10.296	9.93527	10.2326	11.6429	11.6047	12.1542
VIT_01s0127g00160	Cysteine-rich receptor-like protein kinase 2	12.2454	11.986	12.1372	12.4014	12.3202	12.4783	12.4548	12.5352	12.5371	12.8707	12.9536	13.0339
VIT_01s0010g01870	Salicylic acid-induced fragment 1 protein	11.6503	10.8419	11.1896	10.9295	10.8605	10.9953	9.56742	9.69996	9.65089	9.16616	9.13652	9.06539
VIT_10s0042g00960	DNAJ heat shock N-terminal domain-containing protein	11.5976	10.442	12.3455	11.3038	9.84965	12.0131	9.35616	9.29914	9.13842	8.47411	8.5564	8.63944
VIT_08s0058g01340	Leucine-rich repeat transmembrane protein kinase	11.4597	11.2074	11.2846	11.141	11.1861	11.0946	11.3829	11.3217	11.3889	11.1253	11.0847	11.188
VIT_00s0145g00110	Pirin	11.1545	11.301	10.802	11.4891	11.458	11.5195	10.5009	10.4339	10.7631	11.4607	11.1965	11.4312
VIT_01s0011g02790	IDA (inflorescence deficient in abscission)	12.4609	12.3778	12.5464	12.2533	12.1331	12.3644	11.94	11.9381	12.1319	12.9234	12.8925	12.9639
VIT_06s0061g01390	ERF/AP2 Gene Family (VvERF027),Dehydration Responsive Element-Binding Transcription Factor (VvDREB06)	7.35773	6.44158	6.06078	7.40383	7.71467	7.00708	7.76547	8.02651	8.3217	9.4565	9.53716	9.96512
VIT_03s0038g03980	Unknown protein	12.127	11.781	11.7242	11.8128	11.8693	11.7541	11.2946	11.3137	11.2887	11.4664	11.4538	11.46
VIT_10s0003g05450	Reticuline oxidase precursor	10.8569	11.1564	11.0441	11.6434	11.8151	11.4484	12.5033	12.479	12.7637	13.2461	13.6675	13.5341
VIT_16s0050g00480	CYP715A1	10.2939	8.56871	9.22439	9.65684	9.51892	9.78272	8.84058	9.24772	9.2698	10.6415	10.7844	10.9307
VIT_06s0004g03330	Lateral organ boundaries protein 11	10.7666	10.4519	10.6262	10.433	10.2463	10.5983	10.8476	10.7645	10.6779	11.2978	11.1985	11.1946
VIT_14s0083g00120	Myb domain protein 91	10.1227	9.83978	10.4913	9.64435	9.60908	9.67878	11.3374	11.1008	11.0831	10.3766	10.5497	10.232
VIT_01s0026g00190	Armadillo/beta-catenin repeat	11.1323	11.048	11.3288	10.8802	11.1854	10.4925	11.5178	11.6128	11.7329	12.1595	12.4453	12.5312
VIT_02s0025g00360	1-aminocyclopropane-1-carboxylate synthase	13.3863	12.9795	12.7628	13.078	13.1679	12.9821	12.2996	12.6311	12.4528	13.1316	13.1237	13.3135
VIT_19s0085g00920	Organic cation transport protein OCT2	12.4735	12.1625	12.3912	12.3056	12.0827	12.4986	12.7575	12.799	12.8498	12.5566	12.4588	12.4313
VIT_18s0001g12520	ATP binding	13.36	13.0946	13.3337	13.5353	13.4358	13.6284	13.5492	13.5151	13.594	13.8048	13.7731	13.8603
VIT_18s0001g10500	Abscisic acid 8` hydroxylase (CYP707A2) (VvA8H-CYP707A2.3)	9.87071	11.0334	10.7835	10.3655	10.766	9.80899	10.4438	10.4496	10.2754	11.1363	11.1846	10.9607
VIT_04s0023g01150	Unknown protein	12.643	13.2095	12.3777	12.989	13.1674	12.7853	12.7618	12.6361	12.8273	13.4517	13.3551	13.5973
VIT_18s0001g12020	Brassinosteroid Signaling positive regulator (BZR1)	12.1689	12.187	12.4932	11.9568	11.9854	11.9276	12.107	12.2839	12.141	11.6107	11.6769	11.4815
VIT_17s0000g09480	Calcineurin phosphoesterase	12.4211	12.4403	12.108	12.5199	12.7407	12.259	11.611	11.6554	11.6026	12.432	12.324	12.5627
VIT_13s0019g05170	Zinc finger (C2H2 type) family	11.0537	11.452	11.532	10.8322	11.0697	10.5478	11.8639	12.0458	11.9266	11.11	11.0069	10.9157
VIT_05s0020g02880	ADP-glucose pyrophosphorylase	10.6743	11.0809	10.5417	10.6336	10.874	10.345	9.21674	9.11424	8.99726	7.79573	7.50476	7.78705
VIT_18s0089g00180	1,4-beta-mannan endohydrolase	9.70528	10.0931	9.91248	9.79661	9.84502	9.74651	10.4582	10.535	10.3003	9.81516	9.72962	9.89308
VIT_05s0020g01740	RanGAP1 interacting protein	10.6491	10.3063	10.6102	10.3618	10.3462	10.3772	10.1656	10.3637	10.2831	9.90215	9.79841	9.79905
VIT_10s0003g05430	Reticuline oxidase precursor	10.758	9.34873	9.69863	10.8408	10.9363	10.7386	11.7737	11.6604	11.9034	12.7593	12.5495	12.8899
VIT_01s0010g01200	Cell elongation protein / DWARF1 / DIMINUTO (DIM)	13.3408	13.2748	13.2083	13.1782	13.1005	13.2519	13.4835	13.4923	13.5707	13.2954	13.3372	13.266
VIT_08s0058g01160	No hit	12.9408	12.2288	12.0794	12.7971	12.8537	12.7382	12.1983	12.128	12.5553	13.5711	13.2545	13.4443
VIT_06s0061g01490	ABC Transporter (VvPDR20 - VvABCG50)	12.1025	11.7872	12.0535	12.454	12.4752	12.4325	11.5696	11.2871	11.6595	12.8262	12.7301	13.2526
VIT_01s0011g04320	Poly(A) polymerase	10.9862	10.6133	10.4227	11.1658	11.2875	11.0329	11.0473	10.9884	11.0797	11.27	11.3633	11.3721
VIT_15s0046g02560	basic helix-loop-helix (VvMYCA1)	12.2521	11.8475	11.8885	12.0565	11.9229	12.1786	12.1711	12.301	12.2821	11.9024	11.9459	11.8082
VIT_19s0014g04900	(-)-germacrene D synthase (VvTPS27)	9.62468	7.92353	8.00508	10.0689	10.1505	9.98243	10.046	9.57445	9.72692	11.2946	11.2233	11.5373
VIT_03s0063g01790	Transducin protein	12.2528	12.1307	11.7849	12.4753	12.781	12.087	11.2215	11.3134	11.5577	12.9929	12.9801	13.2437
VIT_07s0141g00330	F-box protein (FBL17)	7.48212	6.60715	6.66822	7.46385	7.59101	7.32439	7.24541	6.83117	7.7506	9.00629	9.37523	9.77119
VIT_05s0094g00360	Chitinase class IV	12.3105	11.6884	11.8929	12.8916	12.9075	12.8756	12.8005	12.6459	12.8804	13.7341	14.001	14.1021
VIT_10s0003g04240	Tyrosine decarboxylase	9.17027	7.89465	7.58158	7.75339	8.00536	7.44789	8.7649	8.57453	8.22899	7.27313	7.5929	7.19948
VIT_01s0026g00900	Metalloendoproteinase 1 precursor	12.1472	12.8473	12.6234	11.915	11.9155	11.9144	13.0032	13.1492	13.0293	13.379	13.5015	13.4449
VIT_00s1467g00010	Brassinosteroid insensitive 1-associated receptor kinase 1	8.66556	8.78317	9.24508	9.31095	9.13865	9.46485	10.8288	10.9858	10.8769	10.2086	10.1756	10.0545
VIT_04s0044g00220	Monooxygenase	11.8415	11.3745	11.7322	11.7792	11.671	11.8798	11.3098	11.0552	11.1092	12.4971	12.4431	12.7855
VIT_02s0025g04420	MATE efflux family protein	10.6078	8.98863	9.1974	10.416	10.3453	10.4834	11.7656	11.6955	11.5747	12.4653	12.3473	12.6729
VIT_16s0022g00470	Peroxisomal biogenesis factor 11 (PEX11)	11.3901	11.1855	10.7707	10.8971	11.1957	10.5202	8.89447	8.79982	8.58876	7.9134	8.06238	7.77503
VIT_12s0134g00170	No hit	14.3731	14.194	14.3192	13.8641	13.7895	13.9351	12.7402	12.7757	12.5893	13.7874	13.6236	13.7716
VIT_03s0038g00340	Salt tolerance homolog2	7.83709	6.76118	7.45836	6.73411	6.76692	6.70053	10.4925	10.9792	10.8039	9.42259	9.21219	9.51187
VIT_14s0083g00620	NIK1 (NSP- interacting kinase 1)	11.5998	11.5432	11.8797	11.3571	11.3303	11.3834	11.4129	11.612	11.4441	10.9607	11.0627	10.8845
VIT_06s0004g07560	Ribosomal protein S29 28S	13.4154	13.671	13.4647	13.4625	13.4728	13.4521	13.6637	13.6721	13.6009	13.448	13.4945	13.4329
VIT_04s0008g01520	Heat shock protein 17.6 kDa class II	13.7668	13.5769	13.7124	13.2663	13.3405	13.1881	10.8196	10.6478	10.8895	11.4432	11.7084	11.8718
VIT_13s0019g01200	Unknown	10.7135	10.2018	10.3622	10.1172	10.1251	10.1091	10.7767	10.9222	10.8707	10.4246	10.5429	10.4273
VIT_14s0060g02320	Respiratory burst oxidase protein B (ATRBOHB)	13.0613	12.3709	12.3427	13.1979	13.1037	13.2863	11.6612	12.0421	11.8223	13.4677	13.4454	13.6199
VIT_14s0066g02070	AAA-type ATPase	10.9542	10.4096	10.3289	11.118	11.0874	11.148	9.41506	9.34916	9.4041	10.5681	10.6677	10.7732
VIT_17s0000g10000	Nitrate-responsive NOI protein	10.7964	10.4724	10.576	10.826	10.7166	10.9276	11.0261	10.9077	10.9964	11.3622	11.3223	11.2277
VIT_09s0002g08510	Expansin (VvEXPB1)	8.46381	7.78413	8.42913	7.88423	7.66789	8.07231	9.94345	10.2201	10.0905	9.095	9.32264	8.9106
VIT_19s0015g01000	Zinc finger (C3HC4-type ring finger)	12.0625	12.2764	12.5408	11.6037	11.5206	11.6824	13.101	13.3349	13.1775	12.5551	12.4928	12.3617
VIT_19s0177g00030	Gibberellin 2-beta-dioxygenase 7	6.91761	7.35172	7.93497	8.03713	7.70233	8.30869	9.66613	9.67409	9.68126	11.2728	11.4755	11.1022
VIT_08s0032g01220	Calcium Dependent Protein Kinase (VvCPK9)	12.8877	12.4804	12.2761	12.9769	13.0251	12.9269	11.8033	11.4503	11.5901	13.1495	13.3138	13.6235
VIT_11s0037g00610	Unknown protein	12.094	11.7461	11.9286	12.1409	12.1446	12.1371	12.201	12.2226	12.3308	12.6468	12.7549	12.8315
VIT_16s0039g01210	Ser/Thr receptor-like kinase1	8.73316	8.72441	9.10258	9.077	8.88125	9.24934	10.5338	10.6645	10.7346	9.90289	10.0934	9.83303
VIT_01s0026g00910	Unknown	10.7253	10.6998	10.6823	10.2329	10.297	10.1659	10.8208	10.6501	11.0034	11.7808	11.9771	11.8439
VIT_08s0040g01130	Serine carboxypeptidase II	10.561	9.01863	8.75769	11.0206	11.2388	10.7635	10.1326	10.2039	10.5901	11.6208	11.7956	12.0982
VIT_01s0010g01900	Pentatricopeptide (PPR) repeat-containing protein	10.2061	10.1958	10.7238	10.457	10.4081	10.5043	10.4761	10.6201	10.6671	9.8203	9.965	9.81362
VIT_08s0007g02860	RNA-binding protein	12.4934	12.329	12.0984	12.5029	12.5883	12.4121	11.856	11.7567	11.9005	12.4651	12.3324	12.4907
VIT_02s0087g00370	Anthranilate N-hydroxycinnamoyl/benzoyltransferase	8.45046	7.5623	8.3127	7.69836	7.43644	7.91996	9.70688	10.0093	9.81241	8.92539	9.16519	8.94833
VIT_17s0000g01160	Nodulin	12.0916	12.5006	12.5372	12.3418	12.492	12.1743	13.3059	13.23	13.2135	12.9873	13.0527	13.0223
VIT_13s0156g00150	Unknown	12.4906	12.1669	12.0316	12.3124	12.2676	12.3557	11.9399	11.7621	12.0145	12.7431	12.5468	12.4789
VIT_02s0025g01430	Zinc finger (C3HC4-type ring finger) family protein ATL1E	12.3743	12.0398	11.9507	12.5337	12.4392	12.6225	12.2744	12.1642	12.3116	12.9273	13.1044	12.9939
VIT_01s0011g05200	Phosphoethanolamine N-methyltransferase 1	8.43769	7.61163	7.34538	7.75052	8.10955	7.27143	9.68262	9.5958	9.38293	8.52871	8.75578	8.72165
VIT_02s0012g02190	Cellulose synthase CSLD2	14.2465	14.0587	14.1462	14.1431	14.1667	14.1192	14.1631	14.007	14.0943	14.504	14.4517	14.5498
VIT_02s0025g04180	Unknown protein	10.9741	11.0077	10.7747	10.6423	10.5726	10.7088	11.1517	11.1017	11.154	11.3764	11.4777	11.4167
VIT_13s0067g02280	basic helix-loop-helix (bHLH) family	8.00881	7.95844	8.20377	8.00742	7.88902	8.11684	9.71843	9.57639	9.52385	9.01112	8.80845	8.8569
VIT_02s0087g00750	Proteinase inhibitor I4, serpin	9.18782	9.16636	9.07877	9.19996	9.2373	9.16163	10.4692	10.3239	10.1962	11.3111	11.3848	11.7902
VIT_15s0021g02270	Unknown protein	7.05212	6.93478	7.29206	7.37547	6.98849	7.6803	8.96803	9.25147	9.07494	8.49633	8.50454	8.36034
VIT_06s0004g00070	Expansin (VvEXPA5)	12.5706	12.932	13.148	12.5745	12.6458	12.4995	13.2626	13.299	13.2231	12.3353	12.2178	12.0181
VIT_18s0001g09830	TTL3 (tetratricopetide-repeat thioredoxin 3)	6.25404	6.15352	6.28639	6.32885	6.31117	6.3463	6.58996	6.49277	6.30753	5.37749	5.57748	5.61455
VIT_01s0010g01840	GEM-like protein 5	13.4588	13.0605	13.3778	13.1426	13.0849	13.1981	13.078	12.9582	12.9655	13.483	13.4413	13.4336
VIT_13s0158g00090	Unknown	10.8195	10.9192	10.4415	11.5343	11.7815	11.2359	13.0889	13.05	13.0517	13.511	13.4939	13.4537
VIT_08s0007g01490	Unknown protein	9.43278	9.00571	9.30602	9.07117	8.91642	9.21092	9.15317	9.16062	9.02552	8.32729	8.48356	8.61423
VIT_19s0014g03730	No hit	8.56552	8.35375	8.89174	8.79251	8.63764	8.93235	11.2066	11.3642	11.3962	10.4613	10.3066	10.2522
VIT_05s0020g03040	Unknown	6.3847	6.72477	6.93152	6.61195	6.44319	6.76302	7.96006	7.97403	8.2078	7.3021	7.21798	7.42511
VIT_16s0050g01620	ABC Transporter (VvWBC23 - VvABCG23)	12.0267	11.6869	11.7603	11.5072	11.6057	11.4015	13.0152	13.1675	12.9367	12.1772	12.4642	12.1737
VIT_18s0001g03670	Zinc finger (C2H2 type) family	10.9862	9.9577	9.80552	9.86004	9.96408	9.7479	10.2054	10.0565	9.93149	9.52427	9.3533	9.26317
VIT_13s0073g00600	Receptor-like kinase 17	9.15849	8.02589	8.57868	8.19316	8.17946	8.20673	7.54983	7.60483	7.73525	7.29284	7.16345	7.18357
VIT_10s0003g02840	Purine permease 10 PUP10	12.5543	12.5156	12.7912	12.5299	12.4716	12.5858	13.1676	13.2118	13.1259	12.9001	12.8031	12.7959
VIT_06s0004g04110	Unknown protein	11.8226	11.5546	12.1081	11.3997	11.146	11.6154	11.7671	11.9895	11.8204	11.0964	10.9474	10.7706
VIT_05s0020g03880	TSO1 (chinese for 'ugly')	8.42361	7.80807	7.45925	7.91049	8.11014	7.6787	9.01578	8.85842	8.82541	8.30496	8.32417	8.13485
VIT_09s0002g05320	2-oxoglutarate-dependent dioxygenase	4.4644	4.68293	4.66136	4.66877	4.78632	4.54078	8.27865	7.85589	7.67506	5.86026	5.73116	5.11143
VIT_00s0225g00070	MATE efflux family protein	8.50491	8.59009	8.64413	8.74902	9.00192	8.44217	10.2337	10.2415	10.2395	9.55741	9.51209	9.34999

## Sheet: Stage 4 BO
Gene_ID	Functional annotation	BO_C_4A	BO_C_4B	BO_C_4C	BO_PFD_4A	BO_PFD_4B	BO_PFD_4C	AN_C_4A	AN_C_4B	AN_C_4C	AN_PFD_4A	AN_PFD_4B	AN_PFD_4C
VIT_06s0004g06620	Zinc finger (C3HC4-type ring finger)	13.3175	13.2879	13.3234	13.1421	13.1076	13.0721	13.3259	13.2324	13.4355	13.1434	13.3993	13.0694
VIT_06s0004g00200	Splicing factor YT521-B	14.5032	14.5187	14.5085	14.4295	14.4155	14.4013	14.2572	14.4225	14.3886	14.2913	14.3504	14.4946
VIT_05s0029g01090	Alpha 1,3-glucosidase	13.4994	13.4718	13.5199	13.6849	13.6823	13.6797	13.7268	13.7409	13.7524	13.875	13.7273	13.8373
VIT_00s0259g00200	Nudix hydrolase 2	11.6594	11.6703	11.6761	11.8914	11.8608	11.8296	11.9103	12.0193	12.1123	12.1206	11.8575	11.9952
VIT_05s0029g00020	Ribosomal protein L13A (RPL13aD) 60S	14.4104	14.3663	14.3755	14.2606	14.2408	14.2208	14.0371	14.2171	14.1533	14.2096	14.0391	14.1832
VIT_01s0146g00170	N-ethylammeline chlorohydrolase BH0746	11.7709	11.8729	11.79	12.0719	12.0355	11.9981	12.0569	11.8853	11.9655	11.914	12.0302	11.8421
VIT_11s0037g00220	No hit	13.668	13.7369	13.7615	14.063	14.0519	14.0407	14.0649	14.2364	13.9882	14.2638	14.0322	14.3431
VIT_16s0039g01390	TRNA-Ala synthetase, cytosolic	12.2128	12.1807	12.2294	11.9842	11.9985	12.0127	11.9251	12.139	11.8718	12.1837	12.2072	12.1563
VIT_11s0016g01910	THO complex subunit 6	12.2087	12.1726	12.2339	12.0368	12.0127	11.9882	12.237	12.1459	12.1571	12.133	12.1871	12.0057
VIT_02s0025g01370	Unknown protein	12.667	12.7109	12.5931	12.3691	12.3325	12.295	12.2177	12.2528	12.3864	12.2319	12.4165	12.3017
VIT_11s0016g01490	WAVY growth 2	11.4288	11.4066	11.4583	11.7238	11.7345	11.7452	11.673	11.3705	11.581	11.4047	11.5238	11.4413
VIT_09s0002g00610	Ribosomal protein SA (RPSaB) 40S	14.5835	14.5013	14.5225	14.2757	14.322	14.3668	14.0083	14.2104	14.0619	14.182	14.0903	13.9161
VIT_10s0003g05320	Tubulin beta-7 chain	14.0473	14.0288	14.0076	14.1567	14.1428	14.1288	14.0775	14.1814	14.0849	14.1828	14.1322	14.2228
VIT_19s0027g01670	Cyclin-T1-4	13.4641	13.4513	13.493	13.3402	13.3151	13.2896	12.9835	12.9678	12.8783	13.0804	13.1857	13.1575
VIT_19s0014g05190	Cellulase precursor	13.0885	13.1105	13.039	13.2583	13.3075	13.3551	13.278	13.1723	13.3355	13.2497	13.3353	13.1521
VIT_11s0016g04520	Transmembrane protein 19	11.4664	11.5635	11.6022	11.816	11.8872	11.9551	11.733	11.8573	11.7635	11.8602	11.8633	11.8303
VIT_11s0016g05580	Methyl-CpG-binding domain-containing protein	12.6903	12.7041	12.7514	12.8367	12.8687	12.9	12.485	12.6138	12.5631	12.503	12.5819	12.6307
VIT_16s0050g02640	Polypyrimidine tract-binding protein 2	12.8217	12.7727	12.7472	12.5172	12.4871	12.4565	12.4257	12.5391	12.6389	12.547	12.676	12.5559
VIT_18s0001g05730	Adenosine 5'-phosphosulfate reductase 3	13.3895	13.4281	13.4008	13.5931	13.6184	13.6433	13.8021	13.7955	13.893	13.7315	13.7521	13.8039
VIT_05s0020g00080	Unknown	12.3439	12.2662	12.3101	11.9539	12.0012	12.047	12.1635	12.2953	12.0064	12.3377	12.0916	12.3004
VIT_17s0000g05120	ABC Transporter (VvTAP2 - VvABCB22)	13.1874	13.2005	13.221	13.2896	13.2802	13.2709	12.9485	12.9305	12.9903	12.8986	13.0738	12.9374
VIT_03s0017g02380	SAR1 (suppressor of auxin resistance1) ( Nup160)	11.976	12.0269	11.9957	12.1825	12.1809	12.1794	12.2164	12.3894	12.4467	12.2795	12.2756	12.1656
VIT_06s0009g01750	ATP-dependent RNA helicase DOB1	11.9012	11.8863	11.8888	11.9945	11.9935	11.9925	12.1552	12.0586	11.9841	11.8638	12.1026	11.9982
VIT_14s0060g01390	Protein disulfide isomerase A6 precursor (P5)	12.8938	12.9773	12.942	13.2716	13.2835	13.2952	13.2306	13.4202	13.2643	13.3878	13.26	13.4772
VIT_05s0094g01400	La domain-containing protein	14.5296	14.4965	14.5291	14.3578	14.3706	14.3834	14.4464	14.2071	14.4839	14.1861	14.5379	14.2846
VIT_03s0038g02530	Pre-mRNA-splicing factor SYF2	11.7326	11.7173	11.7533	11.8949	11.928	11.9604	11.7641	11.751	11.6877	11.7314	11.8064	11.8123
VIT_08s0007g05890	GTP binding	11.3066	11.2906	11.296	11.1877	11.1878	11.1879	11.233	11.1394	11.4678	11.2242	11.5523	11.1685
VIT_06s0004g03580	CCR4-NOT transcription complex, subunit 4	13.4562	13.4653	13.4644	13.5769	13.5677	13.5584	13.5283	13.6153	13.4336	13.3039	13.4745	13.5385
VIT_00s0841g00010	GTP binding protein	11.5393	11.5333	11.558	11.4868	11.4772	11.4676	11.3337	11.5366	11.2982	11.5808	11.3338	11.5271
VIT_00s0407g00040	Thymidylate synthase	9.30784	9.33383	9.39178	9.59124	9.55827	9.52453	9.8988	10.0994	10.0881	10.251	10.0122	10.2975
VIT_00s0505g00030	NADH dehydrogenase subunit 2	14.0292	14.0919	14.1531	13.8586	13.7994	13.7377	13.71	13.5163	13.5767	13.5903	13.456	13.6622
VIT_18s0001g10460	Defective chloroplasts and leaves protein / DCL protein	11.5519	11.5685	11.5531	11.7922	11.7703	11.7481	11.2037	11.3518	11.4015	11.3635	11.4536	11.5
VIT_10s0003g04070	Metallo-beta-lactamase	12.0114	12.0609	12.0246	12.2304	12.2348	12.2393	12.1936	12.2066	12.2567	12.2538	12.2264	12.4019
VIT_02s0025g03150	Nuclear pore complex protein Nup98-Nup96	13.2874	13.2326	13.2545	13.0452	13.0584	13.0715	12.9945	12.9056	13.0223	12.9768	12.9774	13.0861
VIT_05s0077g00700	ATP-binding	12.2757	12.3485	12.3308	12.4571	12.4907	12.5236	12.8391	12.6086	12.9166	12.4862	12.9527	12.6954
VIT_13s0067g02510	Protein phosphatase	12.3419	12.3604	12.3206	12.5014	12.5266	12.5514	12.7814	12.8646	13.1028	12.907	12.9351	12.9555
VIT_00s0309g00020	Histone-lysine N-methyltransferase, H3 lysine-9 specific SUVH5	10.7094	10.7325	10.6927	10.8378	10.847	10.8561	10.9951	10.6943	11.0776	10.6157	10.8994	10.7191
VIT_14s0066g01070	Peptide deformylase, chloroplast precursor	10.8649	10.9132	10.8518	11.1721	11.1133	11.052	10.9002	10.8726	11.0618	10.983	10.8766	11.0063
VIT_09s0002g07880	Pyrophosphate-energized vacuolar membrane proton pump	13.0429	13.0448	12.9783	13.2499	13.2844	13.3181	13.2828	13.3832	13.3484	13.4409	13.4019	13.4032
VIT_01s0026g00600	No hit	11.8386	11.7464	11.8297	11.4847	11.4901	11.4955	11.644	11.6136	11.9638	11.3586	11.805	11.5903
VIT_00s0335g00090	R protein MLA10	12.273	12.2653	12.2469	11.9911	11.977	11.9628	11.4686	11.7979	11.6198	11.8452	11.7812	11.9261
VIT_08s0007g07340	Unknown protein	12.5805	12.6412	12.6907	12.9657	12.9591	12.9524	12.9567	12.9998	12.677	12.6686	12.7604	12.8719
VIT_06s0009g03080	Histone deacetylase (HD2A)	13.0418	12.9728	13.0485	12.722	12.7483	12.774	12.4705	12.7362	12.3912	12.6071	12.3396	12.636
VIT_08s0007g01970	No hit	10.154	10.227	10.2384	10.5207	10.577	10.6312	10.3444	10.4187	10.4889	10.4092	10.4888	10.4871
VIT_13s0139g00270	R protein MLA10	10.7417	10.8645	10.6821	10.4034	10.3357	10.2646	9.77325	10.1846	10.0435	10.2581	10.0805	10.4909
VIT_04s0043g00970	ABC transporter g family pleiotropic drug resistance 12 PDR12	8.8417	8.82611	8.80164	9.01548	9.0472	9.07824	8.50428	8.3038	8.65669	8.45299	8.42277	8.4753
VIT_04s0023g02590	Ribosomal protein L12	10.5984	10.5909	10.5	10.8379	10.8991	10.9578	10.835	10.8519	10.8897	10.7886	11.0121	11.0116
VIT_08s0032g00410	Myosin-like protein XIK	10.8005	10.7242	10.6718	10.3371	10.3396	10.3421	9.53766	10.6819	10.0786	10.6987	9.95261	10.8963
VIT_00s1667g00010	LEM3 (ligand-effect modulator 3) family protein	11.3281	11.285	11.3102	11.7129	11.7337	11.7542	11.7558	11.9999	11.8691	11.6366	11.7518	11.862
VIT_03s0038g00700	Kinesin motor protein	11.7926	11.8257	11.7729	12.0737	12.0654	12.057	12.2161	12.043	12.0612	11.9943	12.0607	11.8645
VIT_17s0000g03760	Endonuclease/exonuclease/phosphatase family	11.2904	11.2911	11.2921	11.3868	11.38	11.3733	11.2781	11.3907	11.2667	11.3641	11.3442	11.4038
VIT_14s0108g01140	Emp24/gp25L/p24 family protein	12.8406	12.8531	12.8643	13.0333	13.0532	13.0729	12.953	12.9227	12.9841	12.783	12.9287	12.9803
VIT_04s0023g00310	CBS domain-containing protein	12.8387	12.8277	12.7789	12.5039	12.4709	12.437	12.6625	12.4029	12.5539	12.4316	12.7235	12.2231
VIT_00s0252g00030	Unknown protein	12.048	12.1033	12.1086	12.3285	12.3167	12.3048	12.3615	12.4187	12.4266	12.3003	12.3108	12.3464
VIT_11s0016g01150	OBP3-responsive gene 4 ORG4	11.4861	11.4065	11.4554	11.6262	11.6805	11.7329	11.6688	11.6079	11.6972	11.6311	11.6065	11.699
VIT_05s0102g00390	far-red impaired responsive family protein	9.73465	9.80775	9.78617	10.0135	10.0218	10.03	10.226	10.2249	10.2774	10.4298	10.181	10.3346
VIT_09s0002g01130	Acylamino-acid-releasing enzyme	12.3264	12.3004	12.3154	12.4356	12.4395	12.4435	12.3889	12.3666	12.4287	12.0687	12.3471	12.2102
VIT_02s0025g03630	Cu2+-exporting ATPase HMA5 (heavy metal ATPase 5)	10.8312	10.7944	10.7879	10.6496	10.627	10.604	10.5387	10.9841	10.54	11.106	10.9914	10.89
VIT_02s0241g00170	Zinc finger (C2H2 type) family	10.2091	10.1991	10.2276	10.1142	10.1325	10.1505	10.0924	10.074	10.1725	9.72112	10.0707	9.73628
VIT_09s0018g02140	No hit	8.19956	8.31148	8.27369	8.05936	8.02411	7.98798	9.13199	8.85394	9.26373	8.65038	9.12944	9.0185
VIT_02s0012g03040	AAA-type ATPase	8.85489	8.66426	8.84239	8.13216	8.21026	8.28436	7.27178	7.7158	8.00656	8.16112	7.83662	8.40202
VIT_07s0031g02860	Elongation factor EF-2	12.5153	12.5385	12.6195	12.3242	12.2728	12.2196	10.9462	11.7956	11.2384	12.0034	11.2434	12.1443
VIT_17s0053g00790	No hit	10.0747	10.0629	10.1068	9.66202	9.64902	9.6359	8.19389	8.96976	8.77768	9.36281	9.20505	9.64051
VIT_08s0007g06890	Ribosomal protein L21 (RPL21A) 60S	14.2778	14.3264	14.2649	14.1162	14.1354	14.1543	13.7985	13.7828	13.7071	13.8039	13.8372	13.8292
VIT_10s0092g00560	Transducin protein	10.6995	10.7043	10.6888	10.5629	10.5466	10.5302	10.5373	10.7599	10.7464	10.663	10.8414	10.9017
VIT_00s0551g00030	Protein transport protein Sec61 subunit alpha	13.9454	13.919	13.9108	13.8022	13.8009	13.7997	13.4575	13.6584	13.4463	13.7873	13.5304	13.7131
VIT_04s0008g06170	Unknown protein	12.3245	12.3496	12.3412	12.5056	12.5099	12.5142	12.5681	12.5434	12.6398	12.5324	12.5139	12.5624
VIT_01s0011g03410	DNA repair protein RAD23	13.754	13.7517	13.8445	13.3987	13.4655	13.5293	13.3612	13.2452	13.2807	13.3205	13.495	13.222
VIT_09s0002g04340	Glabra2	12.995	12.9216	13.0839	12.6897	12.6233	12.5538	12.7791	12.6497	12.7757	12.8388	12.7543	12.6268
VIT_07s0141g01080	Digalactosyldiacylglycerol synthase 2, chloroplastic	13.0705	13.1227	13.1192	12.9345	12.8992	12.863	12.0971	12.7715	12.1553	12.7876	12.2818	12.78
VIT_02s0154g00400	Scarecrow transcription factor 6 (SCL6)	13.5164	13.4699	13.4997	13.3486	13.3682	13.3876	13.2036	13.185	13.1219	13.0706	13.1912	13.0797
VIT_13s0101g00360	Valyl-tRNA synthetase	11.8103	11.7992	11.7495	11.6223	11.604	11.5854	11.9344	11.8832	11.985	11.5221	12.0502	11.7891
VIT_13s0064g00260	No hit	12.242	12.2613	12.2873	12.111	12.0959	12.0807	12.3658	12.6788	12.2962	12.4474	12.3527	12.5577
VIT_14s0081g00680	Unknown protein	11.2481	11.3742	11.2457	11.628	11.5837	11.538	11.631	11.6628	11.6192	11.5109	11.5988	11.6967
VIT_16s0148g00090	GASA4	10.8505	10.886	10.8643	10.5408	10.5794	10.6171	10.8394	10.5614	10.8694	10.7588	10.9157	10.6477
VIT_09s0002g03150	Lipase GDSL	4.5493	4.88578	4.79322	6.00902	5.84624	5.66273	5.18899	4.95486	5.56247	5.13094	5.1756	4.79148
VIT_09s0018g01850	High mobility group protein HMGI/Y-1	11.588	11.5499	11.6692	11.373	11.3369	11.3	11.3122	11.0277	11.3262	10.8593	11.113	10.9188
VIT_07s0005g01730	flowering time control protein FCA	12.6085	12.5484	12.534	12.367	12.3387	12.3098	12.4823	12.2435	12.5484	12.3447	12.6705	12.2868
VIT_12s0059g02440	TraB domain-containing protein	12.3999	12.361	12.4133	12.2943	12.2797	12.2648	12.6674	12.3493	12.652	12.4763	12.6947	12.4669
VIT_15s0048g02550	Pentatricopeptide (PPR) repeat	9.55496	9.56962	9.39683	10.1084	10.1445	10.1797	9.20984	9.1532	9.21092	8.91269	9.31632	8.80452
VIT_13s0084g00760	WD repeat-containing protein 61	11.485	11.4093	11.4626	11.0454	11.0043	10.962	10.6997	11.1214	10.6486	11.1742	10.607	11.0865
VIT_14s0128g00230	DNA binding	11.9651	11.9513	11.9688	12.1223	12.1331	12.1439	11.5603	11.5433	11.5011	11.5642	11.5474	11.5195
VIT_01s0137g00120	Ribosomal protein S6 (RPS6B) 40S	12.6261	12.6314	12.6339	12.1407	12.1128	12.0843	10.9917	12.0153	11.2308	12.1012	11.1669	12.1835
VIT_15s0045g00290	ECT2	12.0515	11.9021	12.0433	11.6578	11.612	11.5647	10.6567	11.418	10.8747	11.2399	10.8489	11.4888
VIT_11s0037g00340	Homoserine kinase (HSK)	12.2393	12.2498	12.222	12.1205	12.1407	12.1606	12.331	12.1677	12.3765	12.3245	12.2775	12.0655
VIT_18s0164g00060	Calcium-dependent cysteine-type endopeptidase DEK1	12.4546	12.3732	12.4611	12.0986	12.0976	12.0966	11.3423	11.5266	11.1077	11.6884	11.6075	11.6085
VIT_08s0058g01440	Ribosomal S6 kinase p90	13.0346	13.0332	13.0663	12.9274	12.8991	12.8701	12.6265	12.7431	12.7354	12.8211	12.6834	12.7755
VIT_07s0197g00210	R protein disease resistance protein	12.7331	12.7469	12.756	12.4938	12.4764	12.4588	12.1998	12.7577	12.1493	12.3061	12.2205	12.4451
VIT_06s0004g01360	Selenoprotein O	13.4933	13.499	13.4901	13.3926	13.3996	13.4065	13.9344	13.662	13.8767	13.7568	13.58	13.684
VIT_06s0009g00750	RAB GTPase RABA7	7.70499	7.89455	7.94413	7.09821	7.02331	6.9443	6.49424	6.68358	6.59551	7.02356	6.45664	7.43925
VIT_03s0091g00850	Unknown protein	10.8445	10.8171	10.9219	11.3358	11.2836	11.2295	11.0147	10.778	11.0586	10.9635	10.9487	10.7979
VIT_07s0104g01330	Unknown protein	9.88762	9.93761	9.98718	10.2523	10.2757	10.2986	10.2163	10.0935	10.2902	10.1138	10.2938	10.1991
VIT_00s0222g00100	CC-NBS-LRR class	8.95631	9.03205	9.07542	8.52362	8.56715	8.60941	7.91261	8.22765	8.08142	7.80206	8.35861	8.27712
VIT_13s0064g01870	R protein MLA10	10.7909	10.6396	10.7327	10.2679	10.2167	10.1637	10.112	10.4403	10.3063	10.3688	10.3036	10.3328
VIT_15s0021g01210	Peptidyl-prolyl cis-trans isomerase, cyclophilin type	10.943	10.9057	10.9121	11.1285	11.1004	11.0718	11.1494	11.2448	11.1761	11.2793	11.202	11.1549
VIT_10s0003g00960	Carboxylic ester hydrolase	7.09563	6.67689	7.12653	8.3319	8.17401	7.9967	6.61785	6.7048	6.11798	6.82834	6.55359	6.69239
VIT_18s0075g00510	Calpain alkylated DNA repair protein alkB homolog 6	11.5913	11.7336	11.6811	11.9898	12.0701	12.1463	12.1333	12.2994	12.3182	12.3168	12.3178	12.3685
VIT_00s0265g00060	Unknown	12.7512	12.79	12.8155	12.9845	12.9829	12.9814	13.5152	13.444	13.1989	13.2043	13.1712	13.3471
VIT_00s0686g00010	GTP-binding protein engB	13.2889	13.317	13.339	13.5607	13.5279	13.4943	13.2691	13.2052	13.0333	13.1457	12.8667	13.198
VIT_18s0001g00430	Zf A20 and AN1 domain-containing stress-associated protein 5	12.9467	12.993	12.9163	12.7605	12.7311	12.701	12.2521	12.4063	12.4452	12.6356	12.5113	12.5688
VIT_19s0085g00630	Defective in cullin neddylation DCN1 protein 2	12.9781	13.0473	13.0535	13.1751	13.2058	13.2359	13.156	13.2295	13.1917	13.2133	13.1723	13.2422
VIT_17s0000g04470	No hit	11.1756	11.2137	11.1865	11.2945	11.3209	11.3469	10.0413	10.5541	10.4926	10.4075	10.6379	10.6654
VIT_03s0132g00050	ATHVA22A (Arabidopsis thaliana HVA22 homologue A)	12.4375	12.3199	12.4561	11.9469	11.8369	11.7177	10.8628	11.9656	10.8524	12.0366	10.9992	12.1314
VIT_10s0042g00990	Unknown	12.873	12.8344	12.8704	12.5915	12.5587	12.5252	12.1738	12.2624	12.0423	12.1732	12.3141	12.2329
VIT_13s0067g03180	Unknown protein	7.35972	7.42494	7.25482	8.54551	8.63218	8.71393	7.92674	6.72576	7.77604	7.68025	8.19361	7.4772
VIT_00s0265g00100	Lectin-receptor like protein kinase 3	8.94737	9.01374	8.98437	9.15751	9.13814	9.1185	9.25006	8.75494	8.92798	8.65581	9.0914	9.00242
VIT_01s0026g01440	Pentatricopeptide (PPR) repeat-containing protein	9.1521	9.21959	9.17611	8.95931	8.91927	8.87808	9.34057	9.53161	9.84158	9.4021	9.69024	9.5085
VIT_06s0061g00740	Unknown	12.2841	12.2415	12.2301	12.1207	12.0957	12.0704	11.7794	11.7909	11.6479	11.7142	11.8493	11.8511
VIT_01s0011g03960	Protein kinase	7.24154	7.20676	7.1621	6.02611	5.96936	5.91029	6.81952	5.71498	6.40746	5.95993	5.88156	5.84621
VIT_09s0002g02950	No hit	7.23006	7.66839	7.57235	9.68675	9.81001	9.92355	7.05125	7.17582	7.05296	7.46474	6.44657	6.73741
VIT_06s0009g01660	RPS2 (resistant to p. syringae 2)	7.12687	7.14079	7.07239	6.80129	6.77655	6.75137	6.12887	6.70005	7.00348	6.36458	6.92864	6.22839
VIT_04s0008g06490	Unknown protein	12.1272	12.1735	12.1994	12.3506	12.3726	12.3943	12.6143	12.4697	12.6656	12.5438	12.483	12.6609
VIT_14s0108g01340	Pentatricopeptide (PPR) repeat	10.2239	10.1878	10.198	10.3256	10.3558	10.3853	10.7111	10.313	10.6588	10.5344	10.7063	10.4783
VIT_17s0000g03970	CCAAT displacement protein-related CASP	11.9594	11.9724	11.9501	12.1492	12.1509	12.1526	12.7051	12.5169	12.7267	12.4322	12.6452	12.5067
VIT_18s0001g01260	Zf A20 and AN1 domain-containing stress-associated protein 5	12.9373	12.9127	12.9225	12.6519	12.6462	12.6404	12.2073	12.4603	12.308	12.6637	12.327	12.5552
VIT_19s0014g04750	Glycosyl hydrolase family 1 protein	8.58568	8.61365	8.54724	8.28899	8.2864	8.28381	7.8796	7.87591	8.33475	8.03801	8.75534	8.26635
VIT_04s0008g01030	Unknown protein	11.6833	11.6363	11.585	11.9441	12.0226	12.097	12.5284	12.338	12.2955	12.5441	12.3735	12.4449
VIT_03s0038g00070	No hit	11.8759	11.8266	11.9849	11.4127	11.3305	11.2434	9.21288	10.8751	9.543	10.5774	9.89175	11.0158
VIT_17s0000g10400	Ribosomal protein S14 (Clone MCH1) 40S	12.5607	12.6621	12.602	12.085	12.0943	12.1035	10.9142	11.8487	10.9562	11.9248	11.2465	12.125
VIT_17s0000g02000	IRE (incomplete root hair elongation)	12.919	12.8748	12.8824	12.69	12.7232	12.7558	12.9354	13.2015	12.9924	13.2838	13.0504	13.1438
VIT_13s0106g00470	RNA-binding protein 45 (RBP45)	12.7088	12.615	12.7097	12.3532	12.3484	12.3436	11.6221	12.1215	11.6635	12.2802	11.8711	12.2972
VIT_07s0031g00080	WRKY Transcription Factor (VvWRKY21)	12.684	12.5517	12.7594	12.1372	12.0614	11.9814	12.232	11.8917	12.0721	11.8967	11.7173	11.618
VIT_03s0110g00330	Cinnamyl alcohol dehydrogenase	11.6955	11.7837	11.7911	11.4224	11.4128	11.4032	10.0503	11.085	10.3118	11.4045	10.6232	11.4461
VIT_18s0075g00150	fanconi anemia group M protein	7.8258	7.74781	7.78766	7.96815	7.99086	8.01321	8.59623	8.58585	8.75562	7.98344	8.58103	8.4991
VIT_00s0587g00010	Replication factor A 1, rfa1	11.1146	11.0319	11.1076	10.6371	10.5821	10.5249	9.85949	10.7217	9.99393	10.7079	10.3602	10.6478
VIT_12s0034g02130	Serine carboxypeptidase precursor	11.7659	11.6904	11.7321	11.045	11.1127	11.1773	9.8432	11.0854	9.78225	10.885	10.3775	11.1764
VIT_08s0040g02920	Pentatricopeptide (PPR) repeat-containing protein	8.95368	8.94781	8.96754	9.19118	9.18508	9.17895	9.532	9.1063	9.40406	9.24554	9.49784	9.19868
VIT_07s0031g02120	Unknown	9.91388	9.87247	9.83295	10.2155	10.1974	10.1791	9.9712	10.5406	10.1291	10.6043	10.0546	10.5652
VIT_11s0052g00730	Adagio protein 1	14.2208	14.2138	14.2771	14.0792	14.0559	14.0323	14.0512	13.9755	14.0356	13.9889	14.1996	13.9453
VIT_15s0046g01060	Pentatricopeptide (PPR) repeat	8.8012	8.81906	8.66145	9.72723	9.63633	9.53932	9.03627	8.38443	8.84116	8.49004	8.6617	8.6439
VIT_06s0009g00230	Unknown protein	10.3285	10.2512	10.4462	9.49792	9.59317	9.68252	10.2855	9.89907	10.3491	10.0108	10.2611	9.56243
VIT_06s0061g00780	Zinc finger (C2H2 type) family	5.5201	5.36517	5.65071	6.93168	6.74825	6.53806	5.11835	5.06127	5.21244	5.54435	5.05877	5.49167
VIT_19s0015g00480	No hit	9.08501	9.09286	9.06743	8.59614	8.66469	8.73014	9.05432	9.3576	9.07069	9.40276	9.00043	9.34493
VIT_14s0060g00050	Nucleobase:cation symporter-1, NCS1 family	11.6274	11.6455	11.6129	11.3861	11.3961	11.406	10.7213	10.3239	10.6798	10.5094	10.6567	10.3733
VIT_08s0040g02450	Unknown protein	11.2706	11.3514	11.3868	11.5605	11.6164	11.6703	11.557	11.8842	11.5661	11.9288	11.6209	11.9621
VIT_19s0015g02700	Glutathione S-transferase 25 GSTU25	13.5278	13.4503	13.4666	13.2165	13.2646	13.3111	11.8086	12.8316	11.7668	12.6993	12.17	12.8774
VIT_00s1003g00010	Senescence-associated protein	7.63763	7.67429	7.75702	7.91487	7.95851	8.00088	6.60194	5.82075	6.16523	6.64422	6.77891	6.35901
VIT_13s0067g00540	Unknown	11.1759	11.1122	11.1728	10.5749	10.4933	10.4067	8.91416	10.0356	9.05778	10.414	9.15311	10.6411
VIT_07s0005g00450	Unknown protein	12.3673	12.3901	12.3238	12.5071	12.5291	12.5508	12.7612	12.6196	12.7492	12.7618	12.7103	12.6239
VIT_18s0001g09700	F-box protein GID2	13.6027	13.4845	13.5593	13.262	13.3018	13.3405	12.9388	12.7115	12.9679	12.898	13.0653	12.7933
VIT_10s0092g00060	Group II intron splicing factor CRS1-related	10.1313	10.0631	10.1807	10.4958	10.4351	10.3718	10.396	10.0512	10.1887	10.0283	10.418	10.2967
VIT_05s0062g00110	Unknown protein	9.93123	9.82033	9.88873	10.1461	10.2343	10.3174	10.2581	10.3097	10.2756	10.361	10.1175	10.3408
VIT_10s0003g05560	Pentatricopeptide (PPR) repeat-containing protein	12.2367	12.2451	12.3302	12.635	12.6304	12.6258	12.9215	12.8181	12.8103	12.7897	12.8497	12.7812
VIT_13s0019g05110	Amino acid binding protein	11.8255	11.8308	11.7937	11.9712	11.9796	11.9879	12.4478	12.2562	12.3165	12.2459	12.3159	12.2089
VIT_05s0049g01900	Pentatricopeptide (PPR) repeat-containing	9.76348	9.72799	9.75645	9.94308	9.91751	9.89147	9.81155	9.55036	9.49257	9.24056	9.53646	9.4951
VIT_01s0011g02830	Signal peptidase I	7.74533	7.74234	7.73086	7.95293	7.96146	7.96993	8.77504	8.22312	8.71541	7.59636	8.58896	8.1678
VIT_13s0147g00090	PAB8 (poly(A) binding protein 8)	13.3415	13.2149	13.2666	12.8809	12.8858	12.8907	12.247	12.66	12.124	12.6625	12.3643	12.759
VIT_12s0134g00100	Ribosomal protein L8 (RPL8C) 60S	11.8305	11.7736	11.8211	11.5395	11.5336	11.5277	10.5935	11.2794	10.7089	11.2293	10.8577	11.1465
VIT_14s0066g00290	RGLG2 (ring Domain LIGASE2)	13.4603	13.4832	13.4366	13.6237	13.6249	13.6261	13.1775	13.0952	13.1393	13.2006	13.1927	13.1174
VIT_03s0063g01850	AOS (allene oxide synthase)	5.9994	6.10121	6.10689	6.29807	6.34014	6.38101	6.02867	6.43344	5.31951	6.04857	6.00352	6.41302
VIT_04s0008g03930	RD22	14.3541	14.4697	14.3699	14.6156	14.663	14.709	14.2271	14.3686	14.2056	14.2641	14.3959	14.2288
VIT_06s0004g02100	3-beta-hydroxysteroid-delta-isomerase	11.7126	11.7971	11.7042	11.9722	12.0143	12.0553	12.2384	12.2734	12.1725	12.2635	12.2131	12.2214
VIT_05s0049g02300	Pentatricopeptide (PPR) repeat-containing protein	8.24764	8.2621	8.22001	8.4713	8.47566	8.48001	9.3073	8.72711	9.05391	8.74007	9.12102	8.82603
VIT_03s0038g02080	Pentatricopeptide (PPR) repeat-containing protein	9.44337	9.48622	9.38899	9.63639	9.66994	9.70273	9.84095	9.55648	9.82214	9.526	9.55577	9.38032
VIT_09s0002g06290	Ankyrin	6.88513	6.92421	6.86244	6.63465	6.67168	6.70778	7.32971	7.52143	7.78925	7.32219	7.24002	7.28643
VIT_03s0091g00940	Zfwd2 protein (ZFWD2)	8.36699	8.35403	8.34825	8.67935	8.64819	8.61634	8.54465	8.31641	8.30494	8.46887	8.96427	8.38948
VIT_06s0009g02300	Cysteine desulfurase	11.5369	11.5835	11.5632	11.8417	11.8456	11.8495	11.9503	11.6021	11.8502	11.6732	12.0093	11.7086
VIT_17s0053g00250	Translation initiation factor eIF-5A	12.7905	12.8963	12.6992	12.2973	12.3729	12.4448	10.9904	12.1775	10.9757	12.1548	11.331	12.1849
VIT_07s0104g00090	basic helix-loop-helix (VvMYC1)	11.824	11.6455	11.8994	10.9745	11.0638	11.1478	11.8283	11.4328	11.7564	11.3744	11.9826	10.9225
VIT_13s0156g00560	Disease resistance protein (TIR-NBS class)	9.98062	9.97974	9.97398	9.90699	9.89661	9.88614	8.74337	9.3608	9.33263	9.2911	9.28814	9.5268
VIT_18s0001g10220	PAB8 (poly(A) binding protein 8)	13.2109	13.2109	13.1604	12.9923	12.9872	12.982	12.6484	12.8937	12.6327	13.0574	12.7839	13.0784
VIT_15s0048g01710	Alcohol dehydrogenase	9.22769	8.6839	8.86404	10.2639	10.4337	10.5857	6.81412	6.68223	6.28296	6.93267	6.03599	6.51152
VIT_03s0038g03960	Calcium-dependent protein kinase (VvCPK2)	13.7308	13.6746	13.6922	13.8352	13.8194	13.8035	14.218	14.1917	14.1382	13.9901	14.0044	14.1084
VIT_00s0346g00120	Sinapyl alcohol dehydrogenase	10.8199	10.7905	10.6549	11.1432	11.2	11.2547	10.475	10.9	10.4946	10.6661	10.4941	11.0546
VIT_13s0074g00230	Outer envelope protein omp24	12.3301	12.4958	12.3886	12.8519	12.7923	12.7301	11.9797	11.7522	11.757	11.7274	11.6313	11.6321
VIT_00s2504g00010	Elongation factor 1-alpha 1	14.2405	14.1919	14.192	13.9211	13.9495	13.9773	12.8703	13.7965	13.3103	13.5929	13.0904	13.6132
VIT_05s0102g00080	U1 small nuclear ribonucleoprotein 70 kDa,	11.7176	11.6641	11.7048	11.5797	11.5536	11.5271	11.9157	11.721	11.8016	11.8897	11.7777	11.7909
VIT_18s0001g04910	Sulfate transporter 1.3	10.8036	10.9684	10.9315	10.3943	10.4791	10.5591	11.0734	10.8913	10.9049	10.679	10.7297	10.8312
VIT_19s0014g03500	Unknown protein	11.7344	11.8774	11.7279	12.195	12.1377	12.0781	12.0371	12.1487	11.9357	11.9133	11.8993	12.197
VIT_17s0000g06290	Lipase GDSL	8.07396	7.79993	8.03661	8.52899	8.67301	8.80396	9.00346	8.14216	7.95338	8.53918	8.52903	9.37266
VIT_14s0060g00950	Pentatricopeptide (PPR) repeat-containing	8.96313	8.86209	8.93623	8.67627	8.61552	8.5521	8.25328	7.51099	8.18613	7.30745	8.22728	7.95914
VIT_04s0008g00900	MYB divaricata	7.40691	7.34561	7.31876	7.92501	7.98172	8.03628	7.22412	7.09747	6.26496	6.61573	5.6157	7.11833
VIT_18s0122g00090	Transporter-related	12.4667	12.4092	12.3739	12.7179	12.7438	12.7693	12.9009	13.0001	13.0173	12.6647	12.7878	12.8604
VIT_05s0051g00700	No hit	6.97119	7.39935	7.37369	8.08135	8.25067	8.40218	6.64503	7.14763	6.6913	6.50579	5.32593	6.91294
VIT_18s0166g00290	Protein kinase	10.6837	10.6462	10.6742	10.9348	10.9129	10.8906	10.4426	10.2611	10.4831	10.3318	10.415	10.3706
VIT_05s0124g00260	Peptidyl tRNA hydrolases putative protein	11.2052	11.2258	11.1758	11.0394	11.02	11.0004	11.2612	11.1696	11.1337	11.4256	11.1576	11.1246
VIT_14s0006g03250	AWPM-19	8.96924	9.0974	9.02839	9.93123	9.85227	9.76872	8.52646	8.4239	8.66828	9.08386	8.82843	8.69041
VIT_19s0014g02410	L-ascorbate peroxidase 1, cytosolic (APX1)	13.4618	13.5034	13.5089	13.2416	13.194	13.1447	12.0978	12.8322	12.3595	12.9557	12.53	13.0794
VIT_15s0048g02640	No hit	5.97115	5.92241	5.92397	6.15905	6.17677	6.19427	6.90015	6.09951	7.12058	7.13112	7.33801	7.44824
VIT_01s0010g01140	Unknown	10.4178	10.5509	10.4119	10.7593	10.8211	10.8804	10.2265	10.0155	10.1593	10.0309	10.0742	9.99583
VIT_08s0056g01660	Histone-lysine N-methyltransferase SUVR3	9.1243	9.05959	9.11785	9.34349	9.30396	9.26331	9.89785	9.6601	9.8716	9.73595	9.81711	9.53285
VIT_05s0020g04870	Membrane related protein CP5	13.5539	13.5623	13.5253	13.7089	13.7088	13.7088	13.5017	13.4032	13.6362	13.337	13.5846	13.4284
VIT_01s0011g00350	CYP78A5	8.5408	8.13498	8.32038	9.30871	9.20581	9.095	7.67003	7.5907	7.30678	7.38081	6.88288	7.30028
VIT_16s0022g00970	Pentatricopeptide (PPR) repeat-containing protein	10.3301	10.341	10.3919	10.0606	10.0956	10.1299	10.8794	10.5587	10.8313	10.6553	11.0147	10.5386
VIT_13s0139g00100	Disease resistance protein (CC-NBS-LRR class)	12.0436	12.1323	12.088	11.8622	11.791	11.7162	11.706	11.8322	11.6448	11.849	11.8062	11.7236
VIT_10s0003g01530	Unknown protein	10.4669	10.5198	10.4744	10.7375	10.6986	10.6586	10.4979	10.4211	10.4305	10.5472	10.3582	10.5515
VIT_06s0004g03240	Elongation factor 1-alpha 1	14.3553	14.3845	14.3651	14.1932	14.1771	14.1609	13.8472	14.2005	13.9524	14.2361	13.9442	14.3257
VIT_12s0028g02070	Cupin, RmlC-type	11.842	11.8145	11.8197	11.9299	11.9484	11.9666	12.5394	12.2607	12.3705	12.3214	12.3311	12.2833
VIT_06s0004g01920	Pentatricopeptide (PPR) repeat-containing protein	8.04064	8.11144	8.03349	7.83447	7.86034	7.88576	8.33727	8.17425	8.15372	7.99396	8.4672	7.97095
VIT_00s0658g00020	Protein kinase Xa21	9.18345	9.25256	9.31663	8.78634	8.75937	8.73189	7.64257	7.67763	8.33237	7.38884	8.01836	7.58748
VIT_12s0055g00510	NAC domain-containing protein (VvNAC58)	7.47917	7.54488	7.425	8.24534	8.16944	8.08933	7.37159	6.18989	6.12942	6.89259	5.95627	6.483
VIT_18s0122g01120	Pentatricopeptide repeat	9.08246	9.05346	9.12652	9.23868	9.26619	9.29319	9.62335	9.56345	9.81228	9.02245	9.56799	9.31223
VIT_05s0020g04650	ER degradation enhancer, mannosidase alpha-like 1	11.9932	12.0325	11.9981	11.8656	11.8798	11.8939	12.1881	12.0861	12.0555	12.1683	12.1804	12.1381
VIT_18s0001g15630	MAP kinase activating protein	11.9788	12.0214	11.9913	12.1254	12.1243	12.1232	12.7655	12.7482	12.8506	12.8829	12.7776	12.747
VIT_00s0184g00200	No hit	12.0444	12.0252	12.1274	11.6886	11.683	11.6774	11.5806	12.0609	11.559	11.7776	11.7216	11.8975
VIT_01s0010g01180	Unknown protein	12.2267	12.1731	12.1672	12.3992	12.4419	12.4833	12.6216	12.8622	12.5642	12.5809	12.5751	12.7996
VIT_03s0017g02170	Zinc transporter ZIP5	11.5101	11.6137	11.6342	11.2193	11.1363	11.0483	11.4457	10.4741	11.2151	10.3744	10.5696	9.45266
VIT_04s0069g01110	Tyrosine specific protein phosphatase	11.3551	11.4426	11.431	11.0541	11.0923	11.1295	11.099	10.9984	11.1704	10.9938	11.2738	11.0464
VIT_10s0003g02810	WRKY Transcription Factor (VvWRKY31)	10.2637	10.4914	10.656	9.32664	9.33058	9.3345	9.46706	9.2302	8.7183	9.11926	8.87911	9.00999
VIT_14s0081g00760	Activating signal cointegrator	10.9056	10.9201	10.9409	11.0142	11.0251	11.0358	11.2266	11.0844	11.1832	11.2931	11.3009	11.1204
VIT_19s0015g01810	Unknown protein	13.456	13.4373	13.4038	13.2678	13.2849	13.3018	13.339	13.1032	13.2018	12.7876	13.2816	13.0533
VIT_11s0016g01250	Growth-regulating factor 6	7.73865	7.74071	7.74189	7.89618	7.91833	7.94013	7.63866	7.04811	7.76099	7.4557	8.32483	7.90744
VIT_17s0000g08560	Phosphate/phosphoenolpyruvate translocator CUE1 (cab underexpressed 1)	13.2441	13.0957	13.1988	12.7618	12.8253	12.8861	12.7878	12.6701	12.8485	12.9002	12.8129	12.9028
VIT_15s0021g00760	Ribosomal protein L13a 60S	13.1029	13.1278	13.1002	12.9539	12.9365	12.9189	12.1121	12.5032	11.9739	12.5381	12.1422	12.4789
VIT_09s0002g03760	Unknown	6.6587	6.5025	6.67764	7.66117	7.67115	7.68106	4.97775	5.1391	4.82376	5.30612	4.5781	4.94528
VIT_09s0054g00830	Lipid-binding serum glycoprotein	11.0103	10.9923	11.0131	11.2256	11.2169	11.2082	11.1484	10.918	10.9569	10.7874	10.8349	10.6003
VIT_12s0035g00800	DEAH (Asp-Glu-Ala-His) box polypeptide 36	11.0801	11.2046	11.2037	10.8015	10.8577	10.9118	11.4218	11.4677	11.586	11.4354	11.5414	11.3421
VIT_17s0053g00180	Ascorbate peroxidase	13.3645	13.4311	13.3817	13.0579	13.0352	13.0122	11.8193	12.6284	11.7502	12.6489	12.1248	12.6651
VIT_17s0000g09140	Elongation factor Tu, mitochondrial	9.77097	9.66539	9.79908	9.38236	9.32818	9.27188	8.70263	9.44697	9.00349	9.82702	8.94229	9.81707
VIT_00s0734g00030	Unknown protein	12.0379	12.1375	12.0059	12.3485	12.3948	12.4396	12.8928	13.038	12.9907	12.9109	12.7609	13.13
VIT_07s0151g00200	Quinone-oxidoreductase, Chloroplast	13.1831	13.1604	13.2241	13.0189	12.993	12.9667	12.7941	12.7866	12.6003	13.062	12.823	12.9697
VIT_12s0035g00160	Cleavage and polyadenylation specificity factor subunit 3	10.9175	10.8761	10.9898	10.6663	10.6319	10.5966	9.84772	10.3232	9.98372	10.6292	10.1951	10.7947
VIT_09s0002g02660	Unknown protein	10.1062	9.96088	10.0713	10.3068	10.3621	10.4153	10.6827	10.5977	10.6655	10.5775	10.7604	10.5723
VIT_00s0199g00250	Zinc Finger Homeodomain Transcription Factor (VvZHD13)	8.43769	8.34673	8.24252	7.67486	7.62187	7.56686	7.70594	7.34939	7.10446	7.19513	7.55579	7.25322
VIT_01s0011g00960	RPM1 (resistance to p. syringae pv maculicola 1)	9.32257	9.32994	9.29604	9.17854	9.16242	9.14611	8.19865	8.69435	8.34204	8.97101	9.14653	9.39771
VIT_07s0031g01890	No hit	6.60554	6.91834	6.39736	8.47701	8.37714	8.26985	7.53455	7.57458	7.26658	6.94179	7.202	7.29548
VIT_02s0025g02510	Metal-nicotianamine transporter YSL1	11.8115	11.926	11.8855	11.5493	11.4912	11.4306	10.4215	11.0144	10.6177	11.2216	10.759	11.3096
VIT_12s0057g01380	Tetraspanning membrane protein, SFT2	11.3276	11.3881	11.312	11.5679	11.5896	11.611	11.9666	11.6794	11.9466	11.8284	11.864	11.742
VIT_14s0068g00120	feronia receptor-like kinase	12.4131	12.2163	12.2289	11.7621	11.7058	11.6473	12.3824	12.1035	12.5095	11.9328	12.4043	12.1146
VIT_19s0093g00470	Transcription initiation factor TFIID subunit 11	11.9122	11.9723	11.9628	12.1014	12.1311	12.1602	11.948	12.0899	11.9113	12.0395	11.8883	11.9387
VIT_07s0185g00090	Receptor kinase ARK3	6.98687	7.04949	6.9412	6.61201	6.67546	6.73623	5.8543	6.76489	6.49566	7.38434	6.85535	7.24153
VIT_15s0046g00370	Unknown protein	12.2448	12.2338	12.2883	12.4483	12.4581	12.4678	12.2877	12.266	12.3518	12.2951	12.4485	12.3483
VIT_14s0006g01590	No hit	11.888	11.8808	11.9446	11.5937	11.6423	11.6894	10.4616	11.0558	10.4944	11.3401	10.7804	11.4437
VIT_01s0010g00140	No hit	9.74685	9.76899	9.66322	9.46243	9.42693	9.39054	7.79175	8.87197	8.02949	9.26895	8.21636	9.61239
VIT_17s0053g00520	Disease resistance protein (TIR-NBS-LRR class)	4.98494	5.10773	5.06386	4.53588	4.45571	4.37083	4.70715	5.32201	4.75897	5.05557	4.58324	5.10821
VIT_00s0160g00150	No hit	8.93625	8.98258	9.04401	9.44831	9.38133	9.3111	9.36654	9.74668	9.68027	9.24084	9.64146	9.75216
VIT_04s0008g02300	Pyruvate dehydrogenase E1 beta subunit	11.5052	11.4368	11.6313	10.9011	10.884	10.8668	9.48174	10.6722	9.54148	10.9742	9.74886	11.145
VIT_18s0117g00390	far-red impaired responsive family protein	10.9724	10.9115	10.9784	10.7529	10.6962	10.6371	10.8423	10.6683	10.8137	10.9579	10.9152	10.7133
VIT_19s0015g02890	Glutathione S-transferase 25 GSTU25	12.6427	12.7832	12.8008	12.2808	12.1996	12.1135	10.6818	11.8246	10.8171	11.7355	10.7006	11.9287
VIT_00s1397g00020	No hit	9.62842	9.72655	9.897	9.11701	9.03252	8.94276	7.85559	8.99351	8.28554	8.94983	8.13046	9.40855
VIT_06s0004g05780	UDP-glucoronosyl and UDP-glucosyl transferase	10.2301	10.1859	10.2674	9.94266	9.88907	9.83341	10.7333	10.5595	10.7117	10.5813	10.6298	10.3005
VIT_00s0256g00100	No hit	6.94623	6.94978	6.79806	8.97686	8.81512	8.63293	5.91652	6.26925	5.78003	6.42526	5.99534	5.90944
VIT_07s0005g04660	ABC transporter C member 9	11.3484	11.2266	11.2483	10.6577	10.7112	10.7628	9.55052	10.6086	9.64305	10.8834	10.0399	10.8228
VIT_00s0388g00040	Transducin family protein / WD-40 repeat	8.1564	8.20253	7.95599	9.16377	9.14866	9.13338	6.9705	6.07548	6.39811	6.7508	7.01241	7.27993
VIT_18s0001g05680	Cryptochrome 1	13.5152	13.5382	13.5691	13.3978	13.3816	13.3652	12.9646	12.7524	12.8083	12.7622	12.8693	12.7576
VIT_05s0020g00020	Signal recognition particle subunit 19 SRP19	11.1668	11.2416	11.242	11.3871	11.4327	11.4769	11.7514	11.6095	11.562	11.6469	11.456	11.5358
VIT_09s0002g03290	Peroxiredoxin (alkyl hydroperoxide reductase subunit C)	14.1217	14.0643	14.1631	13.7796	13.8265	13.8718	13.2551	13.7055	13.1171	13.5945	13.3508	13.6178
VIT_04s0044g01750	Thioredoxin reductase 2	12.9643	12.7762	12.9051	12.3788	12.4485	12.5149	12.5235	12.2906	12.4464	12.3383	12.4262	12.1588
VIT_02s0033g00650	Serine/threonine protein phosphatase 7	8.56621	8.59557	8.40588	7.90448	7.96999	8.03264	7.30659	7.63286	6.85781	8.34138	7.13517	8.18551
VIT_11s0052g00640	Nitrogen fixation NifU	12.0074	12.0108	12.0344	12.1551	12.1658	12.1764	11.6752	11.5395	11.5649	11.8668	11.5824	11.5928
VIT_06s0004g03010	Late embryogenesis abundant	7.7345	7.70512	7.72578	7.9991	7.96626	7.93265	8.44571	8.16103	8.23224	8.32954	8.91414	8.13954
VIT_12s0055g00040	CCR4-NOT transcription complex subunit 2	11.9458	11.9029	11.7912	11.3623	11.443	11.5194	10.4969	11.088	10.6493	11.2676	10.6725	11.2936
VIT_18s0001g03900	R protein L6	10.8793	10.8427	10.8504	10.6397	10.6441	10.6485	11.0183	10.8806	10.8709	10.4514	11.1195	10.7127
VIT_00s0259g00090	5'-AMP-activated protein kinase beta-2 subunit	9.47369	9.3837	9.5208	9.85007	9.94337	10.031	10.0886	9.74785	9.94694	9.65024	9.79258	9.58062
VIT_07s0005g01550	Polygalacturonase PG1	7.42718	7.29975	7.16517	8.4817	8.3897	8.29143	8.10734	7.79287	8.05158	7.33951	7.9911	7.68808
VIT_16s0039g02360	Disease resistance protein (NBS-LRR class)	9.62527	9.75805	9.82479	9.07723	9.05575	9.03396	6.93882	8.26238	7.63119	8.65126	7.21054	8.69932
VIT_05s0094g01560	RIO kinase 2	11.3842	11.36	11.4096	11.5195	11.5546	11.5889	11.7945	11.7538	11.8994	11.8928	11.9482	11.7548
VIT_01s0011g03090	Allene oxide cyclase (jasmonates from fatty acids)	9.51747	9.48995	9.42121	7.76649	7.85737	7.94287	9.80738	9.37117	9.06325	9.33865	9.12417	8.87028
VIT_19s0093g00150	Glutathione S-transferase 25 GSTU25	13.9693	13.87	13.9527	13.4226	13.3623	13.2994	12.4326	13.1285	12.4474	12.9323	12.6576	13.1446
VIT_07s0104g01510	Transcription termination factor mitochondrial mTERF	9.75766	9.72868	9.77275	9.61633	9.63988	9.66306	10.0363	9.8029	10.2276	9.95059	10.1103	10.0156
VIT_12s0034g02210	CW14	10.445	10.468	10.5178	10.2231	10.1853	10.1465	10.071	11.1615	10.0973	11.2058	10.3521	11.2803
VIT_08s0105g00420	Unknown	9.87503	10.054	9.80378	8.98042	8.96984	8.95918	10.4726	10.0246	10.099	9.58271	10.0826	9.39679
VIT_05s0062g00880	Ribosomal protein S11	11.4029	11.4725	11.4688	11.702	11.6724	11.6422	11.7896	11.6771	11.6324	11.7007	11.5352	11.6771
VIT_08s0040g01590	OTU-like cysteine protease Ovarian tumour, otubain	12.6604	12.6764	12.6018	12.9797	12.9583	12.9365	13.1429	12.8615	12.9488	12.8899	12.8691	12.8687
VIT_00s0199g00010	No hit	9.20668	9.13867	9.2747	9.75159	9.765	9.77828	9.47547	9.12542	8.50593	9.63124	9.1719	10.3922
VIT_05s0020g03750	Protease inhibitor/seed storage/lipid transfer protein (LTP)	6.84809	6.92134	6.98667	7.94923	7.88225	7.81199	8.00111	7.20007	6.96417	7.19693	6.96893	7.56192
VIT_18s0089g01320	No hit	9.08114	9.07994	9.10467	9.32854	9.32937	9.3302	9.32235	9.22576	9.38834	9.49872	9.19513	9.33083
VIT_04s0044g01690	Glucose-inhibited division family A	11.8367	11.8483	11.8376	11.8102	11.8042	11.7983	11.51	11.4185	11.5703	11.369	11.6452	11.4455
VIT_05s0020g02930	DNA-directed RNA polymerase III subunit C3	10.9985	10.9832	11.0074	10.7984	10.8035	10.8087	10.7394	10.6269	10.7472	10.4739	10.7767	10.5589
VIT_12s0035g00350	AAA-type ATPase	13.0945	13.0599	13.073	12.9037	12.9061	12.9086	12.9072	13.0701	12.8766	13.092	12.9426	12.9867
VIT_14s0006g00780	No hit	12.548	12.4595	12.5927	12.0215	12.013	12.0044	11.1585	11.5363	11.2772	11.6418	11.284	11.6743
VIT_07s0289g00080	UDP-glucose:salicylic acid glucosyltransferase	12.1923	12.0787	12.1714	11.7766	11.7183	11.6576	11.3712	11.3877	11.2524	11.6067	11.4316	11.5921
VIT_04s0008g06930	Transposase, IS4	10.0023	9.92261	10.0817	8.63347	8.68749	8.73955	9.75211	9.14427	9.27957	8.58073	9.40111	8.45726
VIT_13s0019g01990	Phospholipid/glycerol acyltransferase	7.83328	7.5495	7.89489	8.73859	8.62011	8.49101	9.16307	8.33054	8.19524	8.79322	8.96562	9.21453
VIT_00s0193g00030	Pentatricopeptide (PPR) repeat-containing protein	8.29617	8.24582	8.31268	8.47361	8.54007	8.6036	8.19323	6.95174	7.98574	7.78739	8.29507	7.89312
VIT_01s0010g03320	Kelch repeat-containing F-box protein	12.1602	12.0999	12.0937	12.2407	12.2617	12.2825	11.3825	10.9891	11.0486	11.1284	11.0873	11.0626
VIT_03s0063g01390	Phox (PX) domain-containing protein	11.628	11.6541	11.584	11.7663	11.7991	11.8312	11.7688	11.6361	11.8483	11.7104	11.8109	11.6151
VIT_08s0058g00970	Cationic peroxidase	11.2356	11.5893	11.1702	9.85551	9.77594	9.69173	9.36358	9.20095	8.88001	8.69365	9.63084	9.15587
VIT_02s0012g00020	Glycine-rich protein	12.9271	12.9435	12.9636	13.1339	13.1107	13.0871	13.6115	13.4701	13.568	13.4259	13.5195	13.4029
VIT_02s0012g00960	1-deoxy-D-xylulose-5-phosphate synthase	8.94812	9.03655	8.93982	8.54061	8.57422	8.60706	7.47359	7.29812	8.59219	7.70599	7.85973	8.13207
VIT_05s0062g01060	WD-40 repeat	13.4985	13.4871	13.5133	13.6017	13.5821	13.5622	13.9207	13.7902	13.7667	13.7105	13.8798	13.8101
VIT_07s0005g06510	No hit	9.65883	9.73567	9.7665	9.42534	9.35958	9.29069	8.65929	9.54342	9.33599	9.69585	9.25726	9.63682
VIT_18s0001g08230	Receptor-like protein kinase HAIKU2	11.9628	12.0811	12.1668	11.1929	11.217	11.2407	12.0683	11.7063	11.8707	11.6233	11.8142	11.295
VIT_15s0024g00670	No hit	9.19819	9.19228	9.10493	8.8775	8.8136	8.74673	8.90655	8.93894	9.11049	8.27084	8.99191	8.59515
VIT_17s0000g08640	Unknown protein	5.89839	5.9542	5.82359	6.33796	6.3199	6.3016	6.4825	5.99194	6.2202	6.27272	6.65409	5.82242
VIT_02s0025g00970	ABC Transporter (VvMRP14 - VvABCC14)	9.02291	9.0322	8.96583	8.84002	8.80643	8.77203	8.7854	8.84966	8.94819	8.87244	8.91158	8.95073
VIT_14s0066g01350	No hit	14.0831	14.0646	14.1103	13.9603	13.9803	14.0001	14.0324	14.1971	14.118	14.3333	13.9483	14.2664
VIT_00s0187g00040	Cystatin	9.97989	9.9261	9.95064	10.3264	10.3036	10.2804	10.9001	10.7566	10.5069	10.0689	10.1532	10.307
VIT_15s0021g02770	DNA binding / hydrolase, acting on ester bonds	9.74363	9.78427	9.75901	9.88826	9.88531	9.88235	10.4495	10.2924	10.2528	10.441	10.2254	10.2281
VIT_13s0067g00280	Syntaxin 5	10.1587	10.2537	10.1472	10.4912	10.4608	10.4298	10.6077	10.5305	10.5324	10.369	10.5685	10.5929
VIT_08s0040g03100	Glutathione S-transferase GSTO1	12.9033	12.8501	12.8983	13.1004	13.0785	13.0563	13.2642	13.0628	13.2185	13.1836	13.2671	13.1819
VIT_10s0071g01030	Transducin family protein / WD-40 repeat	13.4779	13.5005	13.4575	13.581	13.6037	13.626	13.8025	13.7785	13.7407	13.6823	13.7547	13.7648
VIT_12s0134g00390	S-locus lectin protein kinase family	6.55454	6.67091	6.67611	5.52321	5.67758	5.81702	5.34786	5.79287	5.94771	6.05763	6.22792	6.03747
VIT_15s0048g01160	Phospholipase D beta 1	12.913	12.9018	12.9786	12.6813	12.7234	12.7643	13.1927	13.0957	12.9247	13.1113	13.1505	13.0623
VIT_07s0129g00470	Unknown protein	10.4305	10.2613	10.2666	11.6555	11.6579	11.6602	10.5392	10.2534	10.504	9.86222	10.4221	9.83728
VIT_18s0089g00790	Kinesin motor protein	9.87892	9.7577	9.78406	10.3165	10.2483	10.1766	9.94259	10.3825	9.77252	10.0003	9.8263	10.2716
VIT_16s0100g01240	No hit	10.7233	10.8001	10.6979	11.223	11.2121	11.2011	11.1986	11.1179	11.0708	11.042	11.1742	11.2893
VIT_04s0008g05240	Brittle 1 protein	13.2447	13.2705	13.2051	12.9676	12.9295	12.8903	13.1203	13.0906	13.0901	12.8963	13.0956	12.931
VIT_04s0008g06610	3-hydroxyisobutyryl-CoA hydrolase	11.1036	11.0161	10.9683	10.7292	10.6385	10.5416	11.338	11.2499	11.3606	11.4544	11.3101	11.3481
VIT_18s0001g10190	PAB8 (poly(A) binding protein 8)	13.5992	13.6368	13.5653	13.0172	13.059	13.0996	12.0199	12.6347	12.1618	12.7395	12.3758	12.7739
VIT_00s0347g00070	S-locus lectin protein kinase	10.3676	10.3306	10.3815	10.0012	10.0474	10.0922	9.05421	10.1197	9.27177	10.3308	9.33334	10.4426
VIT_17s0000g08880	Transcription factor jumonji, jmjC	10.1301	10.039	10.009	10.3289	10.3819	10.433	11.2422	10.9224	11.0947	10.9971	10.8847	11.0084
VIT_08s0040g02350	Xylan synthase	9.6087	9.67186	9.64688	9.23464	9.28341	9.33057	9.32013	9.48751	9.64815	9.29328	9.25714	8.94674
VIT_08s0040g01440	TRNA (guanine-N(7)-)-methyltransferase	8.73558	8.7698	8.8466	9.02825	9.0675	9.10571	9.5313	9.11287	9.16143	9.06857	9.42933	9.32645
VIT_03s0038g03040	Protein kinase	12.0109	12.0006	11.9501	12.1539	12.1369	12.1197	12.0029	12.2308	12.1645	11.9648	12.1395	12.1172
VIT_01s0026g02310	SUR2	12.0478	12.041	12.1028	12.3519	12.3444	12.3369	12.428	12.221	12.4762	12.3234	12.4169	12.3729
VIT_05s0077g01010	HCF107 (high chlorophyll fluorescent 107)	11.8395	11.945	11.8935	12.0751	12.1053	12.1348	11.1261	11.17	11.3516	11.5656	11.4712	11.4131
VIT_12s0035g00060	DNA (cytosine-5)-methyltransferase	10.3847	10.3302	10.3413	10.1407	10.1668	10.1924	8.70519	9.24872	8.59918	9.40739	8.45656	9.54141
VIT_07s0141g01020	No hit	11.1354	11.1672	11.1969	10.908	10.8955	10.8829	10.347	10.3898	10.6623	9.80698	10.7406	10.2471
VIT_00s0181g00260	High-level expression of sugar-inducible like 1	12.8492	12.8082	12.8382	12.7077	12.709	12.7104	12.6868	12.7606	12.9918	12.4282	12.7139	12.6951
VIT_03s0038g02610	Monooxygenase (MO2)	9.07521	9.10657	9.09108	9.68026	9.69624	9.71204	9.75115	9.38139	9.48121	9.14437	9.54925	9.13554
VIT_14s0066g01080	ADP-ribosylation factor A1B	13.8142	13.8816	13.8794	14.0182	14.0436	14.0686	13.3854	14.0201	13.5731	14.0169	13.6534	14.0972
VIT_08s0056g00800	myb domain protein 60 (VvMYB60)	10.0742	10.0425	10.1542	10.4983	10.4358	10.3703	9.71868	9.32156	9.57418	9.77576	9.88904	9.863
VIT_05s0124g00280	Anthocyanin membrane protein 1	11.9007	11.9269	11.7417	12.348	12.2859	12.221	12.1277	12.4143	12.4178	12.3962	12.2306	12.3841
VIT_01s0026g01900	No hit	9.11115	9.12141	9.11267	9.23788	9.25565	9.2732	9.12787	8.61915	9.01006	8.83796	9.04325	9.14298
VIT_06s0009g01470	Embryo-abundant protein-related	7.51976	7.45019	7.28011	6.66526	6.48883	6.28778	5.48992	6.01966	5.99113	6.83829	6.14882	6.5522
VIT_00s0743g00030	S-locus lectin protein kinase	10.0644	10.1803	10.2486	10.7689	10.6782	10.5814	10.7643	11.3616	11.0027	11.1247	11.0456	11.4473
VIT_04s0008g00130	Avr9/Cf-9 rapidly elicited protein 146	9.01778	8.29303	8.45781	10.7324	10.4812	10.1769	6.27025	5.75697	4.88429	5.43001	4.85528	5.41783
VIT_01s0026g00880	Transducin protein	11.7882	11.7365	11.995	10.6397	10.7577	10.8667	10.0096	10.2111	10.0704	10.049	9.52618	9.7202
VIT_12s0035g01020	Ribosomal protein L3B	12.7248	12.71	12.7114	12.5263	12.5161	12.5057	13.0126	12.9081	12.9864	13.0727	13.1013	12.9943
VIT_13s0158g00290	R protein MLA10	10.1373	10.1253	10.2307	9.60071	9.65879	9.71461	9.2366	9.42689	9.43418	9.26946	9.39737	9.38172
VIT_04s0044g01020	Pectinesterase family	11.2203	11.1332	11.0405	10.796	10.7414	10.6848	10.9327	10.7962	11.1671	10.9101	10.9106	11.0434
VIT_11s0037g00640	No hit	8.32924	8.47268	8.38896	8.79934	8.75077	8.70052	6.9124	6.76964	7.05617	7.13636	7.03767	7.14464
VIT_06s0004g05120	ARR1 typeB	12.709	12.5005	12.5881	11.9901	12.0803	12.1653	12.2793	11.7764	12.293	12.2707	12.4873	11.8938
VIT_01s0146g00330	Hydroxyproline-rich glycoprotein family protein	11.7341	11.722	11.6996	11.5419	11.5201	11.4979	11.5342	11.3508	11.4734	11.2908	11.4984	11.3473
VIT_07s0031g01040	L-ascorbate oxidase	9.93599	10.0413	10.1578	9.37388	9.25489	9.1252	11.4139	10.3768	11.149	9.85808	10.444	8.86111
VIT_10s0003g03560	Beta-amyrin synthase	9.85471	9.86829	9.78562	10.3588	10.3251	10.2905	9.67733	10.3041	10.0181	9.92728	10.02	9.92762
VIT_11s0149g00180	No hit	10.6841	10.7572	10.7788	11.1313	11.1436	11.1558	11.4114	11.1958	11.2775	10.8851	11.3245	11.1854
VIT_08s0040g00890	Single-stranded nucleic acid binding R3H	14.2161	14.2238	14.1843	14.024	13.9996	13.9748	13.7478	13.596	13.488	13.7405	13.6408	13.7812
VIT_06s0004g04220	No hit	11.2179	11.1763	11.1557	11.5571	11.6004	11.6424	12.1193	12.1855	11.9834	12.1906	11.9845	12.3371
VIT_08s0058g01120	Unknown	9.51743	9.3878	9.37164	9.85339	9.90447	9.95379	10.6661	9.92196	10.3011	10.1683	10.5193	10.2599
VIT_05s0049g02220	Histone-lysine N-methyltransferase, H3 lysine-9 specific SUVH9	12.0545	12.1469	12.0642	12.3881	12.3388	12.2877	12.7313	12.3619	12.5017	12.403	12.3539	12.5722
VIT_17s0000g05440	Unknown protein	8.22277	8.10712	8.32548	7.13479	7.19536	7.2535	5.6746	5.62424	4.88045	6.25908	5.53051	6.02203
VIT_12s0034g01350	R protein L6	11.9177	11.9404	11.8298	11.525	11.4485	11.3677	12.0227	11.8794	12.1612	11.5919	11.8841	11.5599
VIT_12s0057g01330	Zinc finger (C3HC4-type ring finger)	14.0478	14.1796	14.0566	14.4517	14.4042	14.3551	14.1449	13.9372	14.0626	14.1457	14.2187	14.1831
VIT_18s0001g06180	Phosphate-induced protein 1	9.668	9.75588	9.88458	9.19709	9.02689	8.83389	9.27784	9.85662	10.4134	9.65175	9.75777	9.75658
VIT_18s0072g00090	No hit	11.411	11.3207	11.3565	11.6182	11.6591	11.6988	12.2662	12.4246	12.5221	12.2559	12.4013	12.6143
VIT_02s0033g00710	No hit	9.88811	9.67128	9.89128	8.72578	8.74723	8.76837	7.79238	8.30685	7.34215	8.46597	8.06505	8.56259
VIT_04s0023g02860	MRNA cap guanine-N7 methyltransferase 1	10.0121	9.95137	10.0712	9.78392	9.73657	9.6876	9.76438	9.68505	9.44641	9.71671	9.69831	9.7896
VIT_10s0116g00440	Protein kinase G11A	13.9453	13.9355	13.9347	13.8282	13.812	13.7957	13.2201	13.0659	13.1388	13.1442	13.1753	13.1012
VIT_13s0019g04390	GATA transcription factor 10	13.1795	13.1078	13.2371	12.6103	12.6518	12.6922	13.8542	13.8298	13.9297	13.5704	13.9282	13.6195
VIT_01s0127g00580	Subtilisin-like serine protease 2	10.1076	10.1374	10.122	10.3216	10.3147	10.3078	9.83502	9.87857	9.78688	9.92338	9.90406	10.0294
VIT_13s0175g00110	Unknown	11.8971	11.8042	11.8068	11.325	11.4117	11.4935	10.2488	11.2957	10.3339	11.3659	10.4221	11.3764
VIT_03s0017g01310	Ribosomal protein S17 (RPS17D) 40S	11.7378	11.876	11.9417	11.3728	11.2814	11.1838	9.28318	10.2891	9.17189	10.4757	9.53424	10.7382
VIT_10s0071g00570	ZFWD1 (zinc finger WD40 repeat protein 1)	9.22834	9.24691	9.28986	9.48118	9.44937	9.41683	9.18708	9.38906	9.24125	9.49938	9.38376	9.4055
VIT_14s0171g00200	Unknown	10.2704	10.1729	10.1382	9.78126	9.83105	9.87917	8.70157	10.0614	8.73344	10.2783	9.15013	9.79816
VIT_06s0004g00630	Accelerated cell death 1 ACD1	10.1638	10.3133	9.96582	9.24329	9.35505	9.45878	8.12926	9.01855	8.97461	9.46363	8.67516	9.64732
VIT_06s0004g03090	Syntaxin of plants SYP7	9.81822	9.87631	9.91939	10.1154	10.1497	10.1832	10.0956	10.3322	9.82804	10.1863	10.0063	10.4183
VIT_07s0197g00010	Ribosomal protein L25	11.1043	11.171	11.1388	11.4735	11.4934	11.513	11.6372	11.3902	11.446	11.3591	11.4257	11.7866
VIT_11s0052g00820	Ribulose bisphosphate carboxylase small chain SSU40B, chloroplast	7.71275	7.63503	7.69818	7.97921	8.02006	8.05979	8.30707	7.76678	7.87099	8.25931	8.44354	8.53513
VIT_00s0410g00040	Anthranilate N-benzoyltransferase protein 1	9.48154	9.44359	9.42907	9.11108	9.11255	9.11401	8.61847	8.89532	8.30899	9.70581	8.40551	9.55973
VIT_13s0019g02360	Aldehyde Dehydrogenase (VvALDHI8B1)	13.7115	13.738	13.7258	13.9692	13.95	13.9305	14.088	13.9932	14.1867	14.0722	14.1333	14.0152
VIT_08s0032g00650	No hit	9.56729	9.64475	9.58226	9.19526	9.20397	9.21263	8.77044	9.52694	9.33427	9.54996	9.40911	9.49342
VIT_11s0016g00050	Unknown protein	9.12499	9.16267	9.11889	9.04059	9.0251	9.00944	9.0351	8.78128	9.06585	8.97844	9.22505	8.77219
VIT_15s0048g00630	Protease inhibitor/seed storage/lipid transfer protein (LTP)	6.56067	6.56709	6.0916	9.9713	9.7273	9.43347	5.93867	6.34126	6.5441	6.44549	5.97286	6.31548
VIT_14s0128g00290	Pentatricopeptide (PPR) repeat-containing	9.56857	9.5797	9.54328	9.67031	9.68037	9.69036	10.0332	9.57995	9.75078	9.80228	10.003	9.55202
VIT_03s0017g00130	Unknown	11.6023	11.5814	11.5956	11.3299	11.317	11.304	10.748	10.9435	11.0596	10.7761	10.8463	10.8971
VIT_09s0054g01590	Membrane related protein CP5	13.2465	13.2233	13.1911	13.4159	13.3929	13.3695	12.5439	12.6447	12.5839	12.7438	12.6805	12.7656
VIT_11s0052g00450	WRKY Transcription Factor (VvWRKY34)	11.0936	10.758	11.1695	9.84612	9.9807	10.1038	10.7217	10.2094	10.6618	10.1339	10.5607	9.94605
VIT_18s0157g00210	Inositol-1,4,5-trisphosphate 5-Phosphatase	13.533	13.5549	13.5019	13.6811	13.7038	13.7261	12.9258	12.7105	12.7888	12.4572	12.7027	12.8869
VIT_01s0011g03250	Fw2.2 ORFX	7.75961	7.3835	7.83567	5.07368	4.9101	4.72557	5.82813	5.20868	5.10631	4.86106	5.12805	5.0618
VIT_10s0116g00350	Unknown protein	11.5347	11.2781	11.3858	12.0019	11.9241	11.8419	11.6798	11.3347	11.304	10.8428	10.9531	10.4779
VIT_01s0011g02630	No hit	7.08172	7.39528	7.17974	5.98602	6.08182	6.17164	7.30949	7.72692	6.84927	6.64073	6.00266	6.70674
VIT_11s0016g00400	Zinc finger (FYVE type)	13.0253	13.0536	13.0265	13.1037	13.12	13.1361	13.2752	13.2851	13.175	13.1844	13.0437	13.2511
VIT_19s0014g00120	Signal peptidase I	11.2169	11.1734	11.1138	11.5331	11.4748	11.414	11.6034	11.3042	11.2779	11.4402	11.3055	11.1836
VIT_07s0104g01480	Cold-induced thioredoxin domain	12.954	12.9454	12.9322	12.8907	12.8801	12.8694	12.8135	12.732	12.6488	12.8385	12.7234	12.7786
VIT_14s0030g02010	Auxin-induced protein PCNT115	10.4763	10.3762	10.3175	10.001	9.8908	9.7715	8.8387	9.61826	8.91052	9.76345	9.05616	9.67143
VIT_18s0001g07140	Zinc Finger Homeodomain Transcription Factor (VvZHD10)	9.46053	9.37916	9.50497	8.63984	8.52634	8.40315	7.46273	7.628	7.65987	6.99728	6.82254	6.7198
VIT_18s0001g09340	Acyl-CoA binding protein	13.4082	13.5135	13.4312	13.2604	13.2245	13.1876	13.3582	13.452	13.5633	13.5568	13.4602	13.5681
VIT_04s0008g07150	Aspartic Protease (VvAP8)	9.81978	8.97019	9.54547	6.30534	6.18948	6.0635	7.77873	7.06123	6.6153	7.15858	7.72692	5.4999
VIT_08s0007g00170	DPB-1 transcription factor (DPB)	8.94564	8.89747	8.83659	9.15492	9.23217	9.30548	9.98626	10.0063	10.0749	9.99206	10.0625	9.96246
VIT_04s0008g00150	NAC domain-containing protein (VvNAC04)	8.23921	7.93071	8.3656	6.66799	6.83384	6.98258	8.23794	7.34831	8.17931	6.18354	7.40704	5.79248
VIT_01s0011g02460	Receptor protein kinase PERK1	10.5825	10.5802	10.6437	10.2654	10.2936	10.3213	11.9921	11.6018	11.7638	11.3454	11.5873	11.1511
VIT_18s0001g05950	Cis-zeatin O-beta-D-glucosyltransferase	9.7482	9.85221	9.63549	9.2764	9.19704	9.11306	7.44495	8.12845	7.79654	8.4881	7.00579	8.62984
VIT_12s0028g02330	No hit	10.1025	10.1331	10.0981	10.4397	10.414	10.3878	11.3542	11.1929	11.2859	11.5011	11.4902	11.5407
VIT_15s0046g02930	DNA-binding protein	13.6202	13.6332	13.5998	13.4664	13.4722	13.4781	12.6252	12.5398	12.5767	12.752	12.705	12.3631
VIT_14s0066g00610	Unknown protein	12.9421	12.9757	12.8541	12.5764	12.6101	12.643	12.7306	13.3103	13.0353	13.2376	13.1561	13.2319
VIT_11s0037g00590	Anthranilate N-hydroxycinnamoyl/benzoyltransferase	7.63482	7.68169	7.69515	7.11308	7.1201	7.12709	5.74469	5.87048	6.05029	6.28067	6.28723	6.79538
VIT_05s0124g00250	Histone-lysine N-methyltransferase ATX1	11.0504	10.9961	11.0395	11.2181	11.1902	11.1618	11.4541	11.392	11.4986	11.349	11.4688	11.4478
VIT_12s0055g00900	RAE1 RNA export 1 homolog	11.7331	11.7308	11.7587	11.8522	11.8344	11.8163	12.5639	12.4359	12.4004	12.5575	12.6854	12.5523
VIT_19s0177g00290	No hit	7.05726	7.13448	7.19191	7.69962	7.76163	7.8211	7.72055	7.07848	6.75775	7.18807	8.02366	8.0404
VIT_16s0039g02750	NADH glutamate dehydrogenase	11.0573	11.0091	10.9657	10.7506	10.7388	10.727	11.883	12.1377	12.0161	12.1533	12.0054	11.9164
VIT_14s0060g01440	DNA helicase RECQI1	10.1083	10.148	10.1489	10.2708	10.3015	10.3316	10.8174	10.4872	10.4766	10.3312	10.6071	10.4417
VIT_10s0003g00500	NAC domain-containing protein (VvNAC38)	13.1829	13.201	13.1777	13.1356	13.1214	13.1071	13.1811	13.2036	13.1411	13.294	13.2122	13.1978
VIT_04s0023g00860	Short-chain dehydrogenase/reductase	12.7604	12.7647	12.7274	12.9702	12.9718	12.9735	13.0028	12.9767	12.9739	13.0268	12.6578	12.9588
VIT_05s0051g01070	Unknown	11.9965	11.9996	11.9904	11.8538	11.8314	11.8086	11.6158	11.9399	11.3962	12.0636	11.4567	11.8294
VIT_07s0005g03690	Protein kinase MK6	11.5222	11.5281	11.4711	11.6286	11.6449	11.6611	12.1988	12.2895	12.1542	12.1706	12.0758	12.3747
VIT_13s0067g00780	R protein PRF disease resistance protein	8.76107	8.86824	8.69882	8.26126	8.24647	8.23152	7.21415	7.29642	6.86796	7.79763	6.96823	8.02394
VIT_00s0198g00180	Unknown	10.8619	10.8437	10.8411	10.7469	10.7665	10.7858	10.9123	10.7001	10.9202	10.8231	10.9432	10.7776
VIT_16s0098g01830	Transcription factor jumonji (jmjC) domain-containing protein	11.9788	11.8685	11.9653	11.719	11.6683	11.6159	12.2689	12.222	12.3854	12.2936	12.346	12.196
VIT_10s0003g02190	Nodulin MtN3 family	9.49101	9.3613	9.44637	9.83241	9.92388	10.0099	10.2642	10.1333	10.3074	9.93791	9.89758	10.098
VIT_19s0085g00380	Phosphoglycerate kinase	13.238	13.2598	13.2544	13.0556	13.0439	13.0321	12.8126	12.6549	12.9564	12.6465	12.8972	12.5959
VIT_01s0010g00980	No hit	13.6108	13.611	13.5632	13.8527	13.8274	13.8017	13.0852	13.2368	13.0894	13.085	13.1314	13.3782
VIT_01s0026g01170	Unknown	6.79621	6.92629	6.78338	7.17919	7.22845	7.27608	7.24583	7.0293	7.4572	6.93212	7.28439	7.28258
VIT_02s0025g03420	Unknown protein	11.3277	11.3437	11.2588	11.5943	11.593	11.5918	11.7264	11.3356	11.4543	11.2964	11.459	11.4353
VIT_19s0015g01570	No hit	9.90985	9.85476	9.83927	9.51417	9.4806	9.44623	9.62573	9.98792	9.76486	9.63844	9.64623	9.88934
VIT_07s0104g00470	Unknown protein	7.5432	7.59889	7.64969	7.00215	7.10016	7.19194	6.88439	6.40883	6.4644	6.56943	6.64254	6.33211
VIT_18s0089g00600	R protein L6	8.97895	9.03658	8.95974	9.25038	9.28023	9.30947	9.83726	9.72965	9.85443	9.08456	9.49456	9.50366
VIT_06s0009g02420	Dual-specific kinase DSK1	8.98534	9.00782	9.13037	9.45538	9.39995	9.34231	8.83663	8.85831	9.17494	8.21293	8.98316	8.73645
VIT_05s0094g00780	Cysteine synthase	13.0041	12.948	12.9582	12.7473	12.7798	12.8116	12.5163	12.6315	12.723	12.6325	12.541	12.6893
VIT_18s0075g01070	No hit	11.3414	11.1062	11.1979	10.527	10.6216	10.7103	9.74103	9.92402	9.86527	10.3716	10.0988	10.5667
VIT_14s0171g00480	F-box domain containing protein	12.6418	12.5897	12.6731	12.9075	12.9205	12.9334	12.2696	12.1688	12.4309	11.7672	12.3819	12.3029
VIT_12s0055g01010	Peroxidase	6.91791	6.84958	7.41294	4.60149	4.75129	4.887	5.1712	5.26103	4.76688	5.24239	4.95129	5.0329
VIT_09s0002g05210	F-box family protein	11.7295	11.8948	11.631	11.2177	11.0954	10.9619	12.3476	12.7549	12.3629	12.8951	12.4706	12.8672
VIT_01s0011g03980	Wall-associated kinase	10.2804	10.2505	10.1799	9.42382	9.50563	9.58305	9.60687	9.18401	9.4913	9.16779	9.31982	8.72864
VIT_06s0004g07100	Translation initiation factor eIF-2 alpha subunit	11.776	11.7777	11.7929	11.9443	11.9755	12.006	12.0395	12.1279	12.014	12.0274	11.938	12.2168
VIT_18s0001g13030	No hit	12.9358	12.9764	12.9233	13.1627	13.1663	13.1698	12.4917	12.5498	12.623	12.7005	12.6512	12.7308
VIT_08s0007g08460	Unknown protein	6.95522	6.87783	6.60162	8.69613	8.5602	8.41012	6.29584	5.27964	6.15446	6.25922	5.55385	5.98442
VIT_07s0129g00370	Unknown protein	8.46984	8.37838	8.44926	9.6786	9.65494	9.63088	7.05442	6.29978	7.02367	6.96572	6.03213	6.32794
VIT_13s0067g02570	Potassium transporter 2	13.4186	13.4635	13.4556	13.6235	13.5928	13.5614	13.6203	13.5956	13.6622	13.566	13.5322	13.473
VIT_13s0019g04060	MLO1	10.4305	10.2107	10.4586	9.19146	9.1929	9.19434	7.77797	7.51327	7.67388	7.91629	7.61543	7.85751
VIT_04s0008g03840	Ankyrin repeat	10.6112	10.5303	10.7103	9.61099	9.48323	9.34305	9.90575	8.93025	9.39038	9.07098	9.59265	8.93289
VIT_18s0001g08320	IMP dehydrogenase/GMP reductase	12.5706	12.3516	12.5059	11.8295	11.9236	12.012	12.7043	12.0681	12.5743	11.9494	12.6679	11.8667
VIT_18s0001g06230	No hit	10.9565	10.9358	11.0075	10.5166	10.5099	10.5031	11.3316	11.8492	11.2732	11.6409	11.3761	11.4421
VIT_08s0058g01150	Unknown protein	12.6218	12.6741	12.5753	12.9086	13.0057	13.0967	12.9672	13.1604	12.9105	13.1531	12.9073	13.1317
VIT_09s0002g06590	UDP-glucose:flavonoid 7-O-glucosyltransferase	7.51951	7.66413	7.57916	8.01122	8.10951	8.20153	8.35276	8.12978	8.1579	8.38464	8.36699	8.47436
VIT_08s0105g00200	U-box domain-containing protein	9.4553	9.29948	9.38526	7.1704	7.34312	7.49736	7.97678	6.92115	7.75184	6.89598	6.46309	6.54886
VIT_06s0004g06090	Diphenol oxidase	7.37608	7.30248	7.27264	7.00943	7.05223	7.0938	7.4189	7.17406	7.33179	7.69286	7.28763	7.08837
VIT_16s0050g02670	Spermine synthase	13.0371	13.0596	13.024	13.1368	13.1273	13.1178	12.8668	12.953	12.9025	12.9939	13.0644	13.1175
VIT_08s0040g01780	Lysine decarboxylase	8.38935	8.46363	8.46279	9.09573	9.00896	8.91663	8.75172	7.85101	7.68925	8.24543	8.42686	8.31572
VIT_07s0031g00490	MAP3K protein kinase	9.72362	9.3871	9.50899	8.45113	8.43654	8.4218	7.70048	7.67356	7.8054	8.10899	8.44499	7.55401
VIT_18s0001g04660	No hit	8.28551	8.30638	8.27064	8.85269	8.78807	8.72041	8.79477	8.6594	8.67763	8.65035	8.85687	8.63219
VIT_08s0007g05470	No hit	6.97487	7.16578	7.05768	6.10929	6.30436	6.47618	5.16398	4.63151	4.95877	5.39939	4.95591	5.95462
VIT_00s0373g00020	HSL2 (HAESA-like 2)	9.12327	9.00261	9.10743	8.68002	8.59127	8.4967	11.2238	10.9581	11.0171	10.3469	10.7695	10.2965
VIT_03s0063g00880	Calmodulin-binding protein	11.4699	11.2998	11.3854	10.8139	10.7562	10.6962	11.0368	10.6286	10.8814	10.8481	11.1365	10.7304
VIT_07s0031g01270	Ring-H2 finger A2A	9.28895	9.24824	9.21369	10.0881	10.0608	10.0328	8.8118	8.287	8.28625	8.43087	8.45874	8.48751
VIT_18s0001g05250	Dehydration Responsive Element-Binding Transcription Factor (VvDREB27)	13.4704	13.4301	13.3868	13.1045	13.1354	13.1655	13.0686	13.2205	13.0784	13.1976	13.2677	13.1037
VIT_12s0035g00130	TIR1 (transport inhibitor response 1)	9.83744	9.79513	9.73045	9.28555	9.19052	9.08878	8.41932	8.12802	8.38708	7.89989	8.02494	8.67024
VIT_14s0006g00250	Cysteine-rich repeat secretory protein 60	12.0558	12.0063	12.0944	12.4622	12.3961	12.3268	11.757	11.6965	11.8396	11.6427	11.843	11.5784
VIT_12s0059g02600	Receptor protein kinase RK20-1	7.62853	7.36544	7.69765	6.55902	6.70682	6.84087	5.29464	5.35717	5.00572	4.95637	5.34504	5.41091
VIT_04s0008g03530	Ankyrin repeat	10.7096	10.1005	10.0326	8.03969	8.00427	7.96796	10.2168	9.13059	9.84927	8.52911	9.31442	7.73281
VIT_08s0007g01340	Proteasome inhibitor subunit 1 (PI31)	13.1923	13.2065	13.1851	13.3315	13.3316	13.3317	13.5479	13.3888	13.5294	13.3187	13.3801	13.359
VIT_19s0090g01070	Glucan endo-1,3-beta-glucosidase 7 precursor	11.9423	11.9488	12.2362	10.6663	10.8431	11.0006	9.96925	9.909	10.4185	10.7679	10.6819	10.2365
VIT_00s1677g00010	Peroxidase 64	8.07908	8.07451	8.06475	8.30616	8.28839	8.27039	9.89804	9.47095	9.65062	9.75456	9.74103	9.50254
VIT_05s0020g03270	S-receptor kinase	10.1785	10.1679	10.5614	8.98348	8.93469	8.88419	10.7577	9.66404	10.1997	9.41357	9.52045	8.30157
VIT_18s0001g07260	Chaperone protein dnaJ	10.5399	10.6118	10.6517	11.0671	11.0299	10.9916	11.7423	11.9688	11.7161	11.7938	11.6804	11.8708
VIT_14s0036g00660	Exportin-related	11.482	11.5049	11.5415	11.6426	11.6597	11.6767	11.7627	11.6236	11.791	11.7277	11.7394	11.7245
VIT_19s0014g04930	Germacrene-D synthase (VvTPS28)	5.80046	5.71291	5.86613	7.67871	7.49774	7.29076	10.5399	10.7359	8.95041	10.594	9.66603	10.8554
VIT_01s0011g04760	myb domain protein 4 (VvMybC2-L1)	13.429	13.5296	13.5238	13.785	13.7444	13.7026	13.6422	13.569	13.8022	13.7972	13.6649	13.6261
VIT_18s0001g10810	Carboxylesterase CXE	10.7614	10.8098	10.8439	10.2336	10.1923	10.1498	11.2297	10.6002	10.6901	10.5854	10.7995	10.3207
VIT_18s0041g01080	Anthocyanidin 5,3-O-glucosyltransferase	8.9345	9.06702	8.93443	9.42404	9.37642	9.32718	8.92807	8.81516	8.84784	8.72024	8.52507	8.81582
VIT_01s0026g01480	Adenosine/AMP deaminase active site	12.4676	12.5757	12.5037	12.7604	12.8317	12.8996	13.0144	12.9601	13.0514	13.013	13.0501	13.0362
VIT_06s0004g01670	UDP-glucoronosyl and UDP-glucosyl transferase	8.81975	8.86317	8.87753	5.95383	6.19827	6.40722	7.26487	6.2395	7.75806	6.73456	6.02006	5.62725
VIT_15s0021g01350	Transducin family protein / WD-40 repeat	11.7117	11.6548	11.6848	11.8215	11.8637	11.9047	11.9964	11.9391	12.0168	12.0709	12.0226	11.9426
VIT_06s0004g06220	Na+/Pi transporter	12.3752	12.331	12.3435	12.1229	12.1653	12.2065	11.7742	11.6691	11.9451	11.8762	11.9674	11.8167
VIT_05s0102g01130	Unknown protein	10.7528	10.6682	10.6936	10.2871	10.3421	10.3951	11.4004	10.842	11.0915	10.5053	10.8976	10.6146
VIT_19s0015g02900	CYP72A1	10.7891	10.6293	10.7722	10.1758	10.2299	10.2821	8.0357	9.175	8.18236	9.5712	8.57861	9.64218
VIT_16s0039g01770	Major pollen allergen Car b 1 isoforms 1A and 1B	7.43571	7.37174	7.26964	8.40779	8.32254	8.23194	6.48148	6.6646	7.10121	5.79928	5.84974	5.87758
VIT_03s0038g04500	Bifunctional dihydrofolate reductase-thymidylate synthase 1	12.5732	12.5583	12.5584	12.3968	12.3986	12.4004	12.97	12.7656	12.7862	12.5734	12.6979	12.6593
VIT_00s0414g00060	Cellulose synthase CSLE1	11.0152	11.0586	11.0962	10.7048	10.6655	10.6252	10.1121	10.4924	10.2353	10.4035	10.2113	10.0076
VIT_02s0025g02540	Unknown protein	8.51129	8.47528	8.34109	9.04325	9.02465	9.00581	9.33203	9.0027	9.13369	8.98667	8.77155	9.02689
VIT_05s0020g03910	Ribosomal protein S3A (RPS3aA) 40S	9.74955	9.72828	10.0051	8.73682	8.779	8.81999	7.2695	7.52073	7.62466	8.13246	6.99142	7.82737
VIT_18s0001g07690	CTR1-like protein kinase	12.5429	12.4862	12.4716	12.1891	12.2365	12.2823	11.8687	11.7283	11.9178	11.7497	11.86	11.7093
VIT_00s2201g00010	Dihydrouridine synthase 2	10.4359	10.514	10.4754	10.8588	10.9172	10.9733	11.8664	11.6052	11.772	11.4958	11.6679	11.6168
VIT_02s0025g02030	No hit	9.62803	9.68808	9.61699	9.98676	10.0048	10.0226	9.44867	9.50546	9.39432	9.31653	9.39353	9.39697
VIT_06s0061g01020	Unknown protein	11.0725	10.9918	11.0853	11.3414	11.3975	11.4516	11.8258	11.8182	11.7953	11.7764	11.7618	11.854
VIT_17s0000g02020	Erwinia induced protein 2	11.8164	11.7917	11.8502	11.6702	11.6469	11.6232	11.6985	11.7401	11.8679	11.6514	11.7247	11.7498
VIT_16s0050g00690	Protein kinase	13.2566	13.2279	13.2678	13.1208	13.1196	13.1185	12.8613	12.7689	12.7241	12.7376	12.6946	12.6408
VIT_11s0037g00850	Tetratricopeptide repeat (TPR)-containing	12.4912	12.5278	12.5148	12.3551	12.3648	12.3744	11.7618	11.3442	11.7513	11.4834	11.5437	11.4663
VIT_16s0050g02510	WRKY Transcription Factor (VvWRKY51)	9.68152	9.28055	9.61534	6.74251	6.80368	6.86237	8.02122	7.18778	7.16549	5.80349	7.20786	6.75607
VIT_19s0014g00340	Zinc finger (C3HC4-type ring finger)	7.44202	7.33783	7.40232	7.87859	7.79601	7.70842	7.16051	6.8562	7.38713	7.07366	6.9742	6.78399
VIT_18s0001g06030	Erg-1	11.7185	11.8441	11.835	10.9267	10.7818	10.6207	11.5226	11.6458	11.8005	11.2205	11.2786	11.6403
VIT_01s0011g02660	No hit	6.70685	6.78871	6.65832	5.69432	5.72447	5.75399	6.89146	6.66304	6.8692	6.33724	5.99185	6.41034
VIT_00s0225g00160	Unknown protein	4.81378	4.81887	4.65661	5.19262	5.13554	5.07611	5.36788	4.73696	4.83157	4.73218	4.63963	5.28307
VIT_02s0025g00410	DNA topoisomerase VIA	6.41913	6.43462	6.45214	5.8415	5.80389	5.76527	6.45542	6.55677	5.8558	6.22861	6.19857	6.28851
VIT_19s0015g02540	CYP72A59	12.8076	12.672	12.7765	12.2665	12.2409	12.2147	10.4806	11.4215	10.9206	11.6763	10.7519	11.7406
VIT_08s0058g00980	Cationic peroxidase	11.2623	11.6715	11.515	8.78843	8.62771	8.44681	9.18839	8.82287	8.21754	8.64386	8.81314	8.68036
VIT_01s0011g05210	Phosphoglucomutase	9.85893	10.0295	10.0173	9.45034	9.36006	9.26375	5.63697	6.58573	6.09033	6.62911	5.66147	6.64297
VIT_04s0008g04590	CXE carboxylesterase	10.8792	10.8057	10.8182	10.5985	10.6292	10.6592	10.7442	11.3153	11.011	11.173	10.9439	11.3245
VIT_10s0116g00800	CYP77A3	7.24134	7.39188	7.15537	6.84536	6.78263	6.71704	7.95044	7.2557	7.68332	8.07697	8.06212	7.14483
VIT_09s0002g02080	CYP90D2	9.11431	9.20328	9.23115	9.53921	9.56057	9.58161	8.67963	8.26128	8.24041	8.42051	8.25247	8.31706
VIT_19s0014g03380	3'(2') 5'-bisphosphate nucleotidase	10.9132	11.0877	10.9272	11.5171	11.4381	11.3546	11.8827	11.8939	11.9406	11.9541	11.9983	11.8582
VIT_13s0158g00360	Calcium-transporting ATPase 11 ACA11	10.3653	10.2441	10.3487	10.7745	10.8274	10.8784	11.5761	11.0335	10.9854	11.1671	11.417	11.4441
VIT_14s0030g00110	Auxin-responsive protein IAA27	10.1626	10.293	10.4372	9.72101	9.60183	9.47191	8.83689	9.30716	8.79388	9.3872	9.21397	9.30028
VIT_10s0003g01770	Heat shock transcription factor A4A	12.5889	12.5723	12.5967	12.6964	12.6807	12.6647	13.0293	12.9234	12.9807	12.8558	12.8754	12.9582
VIT_18s0072g00980	Leucine-rich repeat protein kinase	9.4275	9.09621	9.48044	8.32889	8.12685	7.89183	9.62252	9.5778	9.53872	8.79408	9.22215	8.59937
VIT_11s0103g00520	Unknown	9.89944	9.70059	9.93593	9.05539	8.97522	8.89033	9.4886	8.97972	9.1775	9.23805	9.04031	8.95254
VIT_02s0025g03130	Nodulin MtN21 family	6.9413	7.03124	7.13355	7.70902	7.68227	7.65501	7.7504	7.36733	7.23834	7.12183	7.17933	7.48109
VIT_11s0078g00430	L-fucokinase	12.0287	12.0289	11.9313	12.3119	12.3529	12.3927	12.6901	12.8057	12.719	12.878	12.7144	12.8391
VIT_09s0002g08230	PTAC17 (plastid transcriptionally active17)	9.90858	9.92315	9.9066	9.17638	9.18948	9.20245	8.67024	8.81077	8.78811	8.80538	8.94276	8.85839
VIT_08s0007g02030	AUX1 protein	12.8722	12.8398	12.8209	12.6199	12.5876	12.5546	11.7674	11.4368	11.7791	11.4848	11.6984	11.4298
VIT_11s0016g05070	Choline/ethanolamine kinase	11.0086	11.2327	11.174	11.9046	11.776	11.6349	12.5286	12.763	12.5895	12.5102	12.6737	12.5809
VIT_05s0077g01720	SAG101 (senescence-associated gene 101)	12.1841	12.1238	12.252	11.8166	11.7159	11.6078	12.4206	12.3996	12.436	12.2944	12.2852	12.239
VIT_07s0005g00750	Sucrose synthase	14.3323	14.2966	14.2843	14.4167	14.4513	14.4852	14.3053	14.6164	14.4347	14.5816	14.5277	14.5638
VIT_10s0003g03660	Beta-amyrin synthase	8.28143	8.26204	8.22314	8.70748	8.77025	8.83039	8.25594	8.05501	8.53727	8.56676	8.12977	8.64534
VIT_11s0052g01570	MATE efflux family protein	9.77796	9.8842	9.8325	9.25431	9.21318	9.17084	7.24502	8.36605	7.4767	8.95546	6.85547	9.10009
VIT_15s0048g02220	Unknown protein	12.2263	12.2774	12.2845	12.3898	12.4223	12.4542	12.4226	12.2533	12.2108	12.1604	12.2609	12.218
VIT_00s0317g00030	Unknown protein	5.70245	6.09093	5.65918	7.55234	7.3246	7.05405	4.7497	4.85962	5.98724	6.01973	5.45787	5.59655
VIT_14s0060g01730	No hit	13.6634	13.7008	13.6516	13.4925	13.4955	13.4986	12.8896	12.9612	13.0995	13.1172	12.9276	13.1718
VIT_00s0245g00040	Unknown	6.29242	6.24913	6.28995	6.5787	6.59975	6.62049	5.58427	5.22025	5.37392	5.65489	6.23812	6.14992
VIT_07s0031g00300	Anthranilate N-hydroxycinnamoyl/benzoyltransferase	8.57366	8.55791	8.53093	8.33531	8.36099	8.38622	7.6411	7.69236	7.93595	8.26975	7.61738	7.92188
VIT_03s0063g00340	No hit	10.2571	9.97379	10.2636	9.35204	9.44194	9.52657	9.59604	9.47751	9.69156	9.55808	10.0258	9.73758
VIT_10s0092g00710	Receptor protein kinase	11.7147	11.7451	11.688	11.4377	11.4229	11.408	11.86	11.7341	12.065	12.1624	12.0686	11.9056
VIT_17s0000g09380	WNK kinase 3	11.6813	11.7627	11.7748	11.955	11.9861	12.0166	11.8393	11.7947	11.6818	11.6737	11.8114	11.9793
VIT_14s0030g01610	Cytidine/deoxycytidylate deaminase	10.7873	10.7277	10.8946	11.4115	11.4889	11.5625	11.9068	11.8148	11.5066	11.6974	11.5659	11.6899
VIT_00s0279g00060	No hit	4.96692	4.84817	4.8422	5.14961	5.21177	5.27137	5.03408	4.4651	5.00091	4.46388	4.77625	4.59372
VIT_09s0002g08060	2-hydroxyacid dehydrogenases, D-isomer specific	6.61633	6.6152	6.52415	6.2341	6.2992	6.36149	7.02246	6.67687	6.18681	6.47977	5.91651	6.20463
VIT_13s0067g00660	Steroid 23-alpha-hydroxylase	12.9287	12.9697	12.992	13.176	13.1696	13.1632	13.411	13.0869	13.3648	13.3688	13.4317	13.0901
VIT_02s0012g01030	AL-activated malate transporter 1	9.40983	9.49904	9.46467	9.79239	9.72897	9.66264	6.91714	6.30812	6.5205	6.25129	6.87584	6.41246
VIT_04s0044g01490	2-oxoisovalerate dehydrogenase alpha subunit, mitochondrial precursor	8.98858	9.11722	8.63127	10.0902	9.95273	9.80072	5.95973	6.04738	6.41803	6.21871	6.36662	5.40141
VIT_13s0019g03180	Unknown protein	8.85701	8.82323	8.73216	8.08581	8.13917	8.19063	8.50106	7.33196	7.478	7.2254	7.59096	7.27975
VIT_05s0077g02280	Unknown protein	5.9559	5.72716	6.1433	10.3643	10.2694	10.1678	6.21038	6.22961	6.44345	6.01267	5.7782	5.67038
VIT_14s0081g00400	Ankyrin repeat	8.84602	8.7628	8.77849	9.37553	9.39301	9.41028	7.32234	7.14203	6.52155	4.35631	5.17066	4.55291
VIT_16s0050g02600	Trehalose-6-phosphate phosphatase	5.37168	5.45059	5.40265	5.68198	5.6459	5.6089	4.85441	5.21581	5.12667	4.49577	5.09644	5.19013
VIT_07s0005g00870	Erg-1	11.6213	11.5856	11.7205	10.5388	10.488	10.4354	10.5588	9.76387	10.0318	9.98046	10.4723	10.671
VIT_05s0077g00120	DNA replication protein	10.6212	10.446	10.4142	11.1367	11.1525	11.1681	11.3554	11.1517	11.468	11.2054	11.4022	11.2046
VIT_00s0566g00020	Unknown protein	10.7137	10.7164	10.8322	11.0821	11.0408	10.9983	11.0489	11.0892	10.882	11.148	11.0579	11.3919
VIT_01s0150g00440	Respiratory burst oxidase protein D (RBOHD)	8.37867	8.50988	8.73449	7.37021	7.37674	7.38324	9.35275	9.22647	8.8849	8.98224	8.74453	8.80912
VIT_00s1002g00020	Protein kinase	10.6177	10.6206	10.5962	10.7302	10.7256	10.721	10.3983	10.2041	10.6054	10.3812	10.4678	10.2321
VIT_15s0046g00310	ERF/AP2 Gene Family (VvERF015),Dehydration Responsive Element-Binding Transcription Factor (VvDREB22)	5.74559	6.0839	5.84623	7.76261	7.55243	7.30632	5.76347	5.16613	5.83179	5.08195	5.21624	5.12016
VIT_04s0008g01500	Heat shock protein 17.6 kDa class II	11.898	11.5637	11.684	12.4918	12.395	12.2913	10.9114	10.6428	10.6743	10.4851	11.6684	10.9461
VIT_14s0068g01380	Constans-like 14	9.39697	9.21405	9.21962	8.83937	8.76582	8.68831	8.46273	8.46414	8.89687	7.97336	8.61491	8.25526
VIT_18s0041g00980	UDP-glucose: anthocyanidin 5,3-O-glucosyltransferase	9.42888	9.44425	9.40253	9.20302	9.19463	9.18619	8.43069	8.13677	8.77802	8.3783	8.21257	7.94486
VIT_03s0017g01650	Major Facilitator Superfamily	10.9429	10.9306	10.9901	10.7022	10.6818	10.6612	9.7122	10.3973	9.69724	10.6911	10.0037	10.1786
VIT_08s0058g00150	Ammonium transporter 2	10.3763	10.2256	10.6411	8.74754	8.67969	8.60849	11.8224	11.5387	11.3099	10.7604	11.1951	10.795
VIT_00s0895g00010	Glucan 1,3-beta-glucosidase	10.9931	10.737	10.8739	10.1225	10.2469	10.3613	10.8417	10.1984	10.7756	10.0506	10.0197	9.34902
VIT_18s0001g06020	Phosphate-induced protein 1	12.0855	12.1194	12.1547	11.6569	11.6157	11.5733	12.4528	12.6081	12.679	12.2161	12.4084	12.2169
VIT_18s0001g12280	Unknown protein	8.79707	8.6932	8.74108	9.10719	9.10031	9.09339	10.0076	9.81636	9.9192	9.79834	10.2086	9.75244
VIT_19s0014g04630	S-locus protein kinase	10.4391	10.4952	10.4583	10.1487	10.1608	10.1728	9.63721	10.0849	9.68866	10.2829	9.61169	10.1852
VIT_14s0060g00260	Phytochrome interacting factor 3 (PIF3)	11.4988	11.4634	11.4861	11.3864	11.3729	11.3593	11.2019	11.114	11.4552	11.0559	11.1638	11.0204
VIT_00s0286g00020	Curculin (mannose-binding) lectin	8.5964	8.57226	8.55745	8.21185	8.20192	8.19192	8.4764	8.47278	8.42148	8.33833	7.74911	8.59959
VIT_19s0090g01750	Unknown protein	8.85271	8.84596	8.56712	10.5999	10.5506	10.4996	8.92396	8.57368	8.63524	8.82224	9.12355	8.65977
VIT_03s0038g02050	Dirigent protein pDIR7	9.77099	9.6976	9.90965	10.4045	10.5582	10.6971	9.32691	8.64687	8.65865	8.68511	8.69668	9.37044
VIT_13s0067g01970	Laccase	8.14442	8.00139	8.1416	8.72544	8.81649	8.90214	9.46757	8.48431	8.56715	8.55535	9.04107	8.89625
VIT_04s0008g03000	Cycloartenol synthase	8.80827	8.65122	8.72997	9.09085	9.04274	8.99297	10.1173	10.1824	9.9782	9.71125	10.6393	10.148
VIT_09s0054g01320	No hit	8.41311	8.4044	8.36116	8.55969	8.57122	8.58265	7.68284	7.51033	7.73961	7.76026	7.66303	7.62524
VIT_01s0011g04570	No hit	8.82913	8.89995	8.96619	8.53617	8.57344	8.60977	9.98978	9.54098	9.659	9.93304	9.83812	9.57802
VIT_00s2707g00010	UDP-glucosyltransferase	8.8507	8.82486	8.79546	9.30692	9.35152	9.39478	7.57924	7.6515	7.85169	7.92865	7.56962	7.86424
VIT_02s0087g01020	CRK10 (cysteine-rich RLK10)	10.2569	10.1214	10.2985	9.53588	9.63836	9.73404	10.107	10.024	10.0794	10.0488	10.0955	9.84166
VIT_06s0009g02880	flavonoid 3',5'-hydroxylase i (F3'5'Hi) [Vitis vinifera]	13.2688	13.3316	13.3098	13.1475	13.1101	13.0717	12.3921	12.7472	12.9367	13.0521	12.936	12.9652
VIT_15s0046g01340	Unknown protein	10.3036	9.99695	10.0213	11.2406	11.2979	11.3531	9.44918	9.2189	9.031	8.83435	8.37595	8.42516
VIT_18s0001g06610	Plastid-targeted protein 2	10.3031	10.2728	10.2299	10.394	10.4155	10.4367	11.1822	10.752	10.8617	10.8112	10.6945	10.5168
VIT_16s0148g00170	Protein binding / zinc ion binding	13.2585	13.2461	13.1903	13.4414	13.4185	13.3951	12.6574	12.5926	12.7605	12.8825	12.8759	12.877
VIT_00s0684g00030	SEN1 (dark inducible 1)	10.0706	10.0912	9.79517	11.0127	11.0718	11.1285	9.31435	9.37281	9.32886	9.31249	8.99794	9.02052
VIT_13s0019g02880	UDP-glucoronosyl/UDP-glucosyl transferase	8.72144	8.6381	8.7008	8.9808	9.02844	9.07456	9.2807	8.77069	9.25605	9.00405	9.09029	8.77184
VIT_02s0025g02640	Unknown protein	9.91831	9.68707	9.87706	10.6496	10.612	10.5735	9.52552	9.10912	9.43291	9.20303	9.04291	8.88087
VIT_10s0003g04340	Glucan endo-1,3-beta-glucosidase	5.96145	5.94897	5.93913	6.21512	6.21873	6.22232	6.19317	6.32818	5.54102	5.21663	6.26126	5.58794
VIT_18s0001g06940	Purine permease 1 (PUP1)	10.7938	10.6937	10.7482	10.3397	10.3022	10.2637	9.32996	9.70161	9.45619	9.85643	9.56016	9.86847
VIT_02s0025g01770	Cellulose synthase CSLG3	7.6461	7.61911	7.56319	7.24329	7.19001	7.13468	5.91411	5.85658	5.75073	6.29887	5.6478	6.33231
VIT_03s0063g00940	CRK (CDPK-related kinase)	11.6271	11.5544	11.5845	11.738	11.7796	11.82	12.0469	11.9784	11.9218	11.9476	11.8769	11.9225
VIT_08s0007g04570	UGT73D1 (UDP-glucosyl transferase 73D1); UDP-glycosyltransferase	10.4921	10.7623	10.735	8.82118	8.82391	8.82663	10.8526	10.4873	10.7084	10.8863	10.8596	10.5957
VIT_11s0016g03500	Unknown protein	10.8107	10.9288	10.9434	11.3693	11.3072	11.2423	10.5204	10.5805	10.3022	10.3999	10.2996	10.3108
VIT_05s0020g04300	Ca2+-ATPase 13 ACA13, plasma membrane	9.96451	10.0325	10.0555	9.60682	9.64344	9.67916	12.0314	12.1628	11.905	11.4875	12.0134	11.8599
VIT_06s0061g00360	UDP-glucoronosyl and UDP-glucosyl transferase	9.4422	9.48632	9.62828	8.91581	8.8946	8.87307	6.26044	6.52618	6.87488	6.803	5.97988	5.43281
VIT_06s0080g00970	NAC domain-containing protein (VvNAC67)	10.604	10.7804	10.6389	11.2748	11.2079	11.1378	11.5425	11.4266	11.3729	11.4807	11.2096	11.5787
VIT_16s0022g01450	UDP-D- glcucuronate 4-epimerase 2 GAE2	6.6219	6.67464	6.67625	7.10155	7.07369	7.04528	6.82769	6.82481	6.82041	7.11286	6.44366	6.84938
VIT_03s0038g04220	Dihydroflavonol-4-reductase	6.24843	6.35968	6.09312	7.16056	7.12092	7.08017	6.43076	5.97497	6.44988	6.19953	5.53774	6.16829
VIT_18s0041g01220	GCN5 N-acetyltransferase (GNAT)	9.90346	9.88045	9.81707	10.6109	10.5139	10.4098	8.50446	8.61128	8.43173	8.42213	8.20319	8.2532
VIT_12s0134g00670	Hydroxycinnamoyl-CoA:anthocyanin 5-aromatic acyltransferase	6.96043	6.82308	6.91153	7.54346	7.56557	7.58735	7.19539	6.85564	6.79701	6.54509	6.25346	6.71594
VIT_15s0021g02070	Unknown protein	10.8302	10.8666	11.0172	11.4898	11.4155	11.3373	10.4083	10.3441	10.3645	11.0057	10.6175	11.3797
VIT_19s0014g03650	No hit	5.44846	5.30671	5.8281	7.15725	6.94517	6.69645	5.05813	5.40209	5.08328	5.07973	5.84942	5.0312
VIT_11s0016g01160	GCN5 N-acetyltransferase (GNAT)	7.93402	8.10925	8.06532	9.10003	9.02026	8.93581	8.19925	7.94552	8.01102	7.89744	7.16058	7.56472
VIT_16s0050g02400	ERF/AP2 Gene Family (VvERF054)	9.79824	9.64762	9.79689	9.0682	9.09997	9.13106	10.5929	10.2837	10.4265	9.73969	10.254	9.98522
VIT_14s0068g00400	Hydrolase, alpha/beta fold family	10.0809	10.0547	9.88562	10.5648	10.51	10.4529	9.92668	9.92885	10.0338	10.1067	9.97269	10.1209
VIT_02s0025g03140	Nodulin MtN21 family	6.40373	6.13227	6.05395	6.91632	7.03059	7.13647	7.20769	6.72272	7.51932	7.37859	7.19925	6.96021
VIT_00s0524g00030	Armadillo/beta-catenin repeat protein / U-box domain-containing protein	13.4168	13.3845	13.4217	13.5371	13.52	13.5026	14.2741	14.2521	14.2181	14.0496	14.2584	14.0758
VIT_14s0006g00450	myb domain protein 20	10.1042	9.73826	10.0506	8.44744	8.22607	7.96447	7.12213	7.36639	7.16909	6.50097	6.49523	7.45404
VIT_05s0029g00500	DnaJ homolog, subfamily A, member 2	12.4835	12.4377	12.3789	12.6521	12.6855	12.718	14.0781	13.8049	13.848	13.6835	14.0353	13.779
VIT_11s0016g01460	BRXL4 (Brevis radix like 4)	9.90259	10.0748	10.076	9.03087	9.14723	9.2549	8.68956	8.23957	8.14271	7.90143	8.41389	7.97911
VIT_01s0011g02780	Unknown protein	8.15908	8.02998	8.0917	8.42342	8.5114	8.59431	8.06223	7.36219	7.51771	7.66716	7.08814	7.27271
VIT_12s0057g01060	Jasmonate O-methyltransferase	10.4202	10.4638	10.4273	10.6924	10.6485	10.6032	10.0842	9.79551	9.92609	10.126	10.55	10.0458
VIT_08s0058g01100	Armadillo/beta-catenin repeat / U-box domain-containing protein	10.9819	10.9011	11.0543	10.2836	10.2892	10.2948	12.8584	12.1325	12.5663	12.1736	12.7079	11.9917
VIT_09s0002g03950	Unknown protein	10.3958	10.2498	10.3317	10.8932	10.9589	11.0218	10.9534	10.7178	10.9222	10.9217	11.0264	10.9236
VIT_17s0000g06750	Unknown protein	7.25	7.20425	7.29642	7.85171	7.95057	8.04308	7.05346	6.93756	6.87812	6.54352	6.80607	6.84318
VIT_08s0007g02940	NAC domain-containing protein (VvNAC62)	6.59688	6.54262	6.71569	7.16697	7.09695	7.02336	7.74414	7.41838	7.48686	6.51814	6.12236	6.50541
VIT_04s0008g01550	Small molecular heat shock protein 17.5	12.6753	12.5849	12.7273	13.1451	13.1355	13.1257	12.3007	11.9669	12.3879	12.0269	12.6893	12.4171
VIT_03s0038g03160	flavin-containing monooxygenase 1	8.4948	8.54657	8.66825	7.88902	8.01765	8.13575	7.08109	8.33054	7.07109	7.95451	7.47211	8.36632
VIT_18s0001g03470	Flavonol synthase	10.9201	10.9046	10.5953	11.9178	12.0898	12.2435	11.4859	10.5398	11.2965	11.6147	11.7368	12.1563
VIT_18s0001g10740	Origin recognition complex subunit 2	7.97645	7.97866	7.8975	8.41906	8.42449	8.4299	8.09924	7.561	8.21077	7.55754	8.2695	7.76587
VIT_01s0011g03890	Receptor serine/threonine kinase PR5K	9.54026	9.53791	9.44471	8.75698	8.787	8.8164	10.3923	9.97291	10.4422	9.67837	9.99032	9.56381
VIT_05s0051g00680	Unknown protein	8.70305	9.01018	8.88772	10.2483	10.1283	9.99755	10.3264	10.627	10.7025	9.8302	9.48085	9.61593
VIT_05s0094g00110	Cyclin D3_2	9.46148	9.54832	9.53036	9.11388	9.16954	9.22313	7.99573	8.74283	8.07801	8.74297	8.29517	8.73362
VIT_04s0008g03630	Binding	8.60165	8.5224	8.26707	9.82896	9.76261	9.69307	8.92402	8.74718	8.67246	8.27187	8.48359	8.01705
VIT_16s0013g00550	No hit	8.36806	8.28166	8.30029	8.91523	9.01023	9.09935	5.98157	5.07758	4.99076	6.31423	6.60342	6.22437
VIT_02s0012g00660	Calcium-binding EF-hand	5.93187	6.45843	6.35294	7.52045	7.38261	7.23021	7.09461	7.03323	6.62883	7.0626	6.8088	6.97831
VIT_17s0000g09290	Protein kinase ATN1	7.84957	7.84982	7.85056	8.08622	8.12765	8.16791	8.71957	8.18288	8.25625	8.32567	8.90862	8.43018
VIT_02s0025g01730	3-oxoacyl-[acyl-carrier-protein] synthase	5.77105	6.02685	5.95331	6.96643	7.0398	7.10962	6.88624	6.2203	6.46094	7.03135	6.83822	7.47794
VIT_01s0026g02460	Zinc finger homeobox 30	11.1018	11.1074	11.1719	10.6208	10.6058	10.5907	8.9062	8.0226	8.37379	8.19258	8.53772	8.5441
VIT_09s0018g02080	Coatomer beta subunit	8.71139	8.64222	8.75149	8.9812	9.05317	9.12171	9.37025	9.15547	9.31023	9.12753	9.52016	9.32083
VIT_01s0011g00120	Unknown protein	10.9118	10.9261	10.7282	11.6183	11.5979	11.5771	10.6058	10.4901	10.7368	10.4622	10.5173	10.617
VIT_14s0108g00930	Unknown protein	9.80928	9.84616	9.65967	9.13526	9.11828	9.1011	9.67004	8.52579	9.15184	8.16419	8.29568	6.35816
VIT_00s0400g00030	HcrVf1 protein	12.1903	12.1775	12.135	12.3758	12.3422	12.3078	12.8167	12.7161	12.752	12.6641	12.5334	12.5596
VIT_13s0019g02890	Glucosyltransferase-2	12.9556	12.966	12.952	12.8454	12.8607	12.8758	12.371	12.8042	12.6049	12.7183	12.6224	12.8528
VIT_18s0001g07220	Cyclin delta-2	11.7299	11.7739	11.6954	11.9337	11.9032	11.8721	12.5568	12.3824	12.5895	12.2998	12.3453	12.2052
VIT_11s0016g00190	Transcription factor	10.7489	10.7742	10.7625	10.5611	10.5495	10.5378	10.494	10.5283	10.5448	10.3425	10.3619	10.2831
VIT_10s0003g02910	FLS2 (flagellin-sensitive 2)	8.57911	8.31041	9.12297	6.19269	6.18776	6.18281	7.93338	7.29373	7.63605	8.0102	7.95601	7.72654
VIT_04s0044g01860	Auxin efflux carrier	11.1642	11.1903	11.1137	11.3438	11.3665	11.3889	12.2458	12.5204	12.4917	12.5922	12.3818	12.4396
VIT_13s0067g03020	Unknown protein	9.24086	9.30637	9.23094	9.51052	9.50662	9.50272	10.1839	9.99744	10.2297	10.0592	10.2815	10.0806
VIT_09s0002g03780	Integral membrane family protein UPF0497	9.65267	9.68211	9.69942	10.1367	10.1323	10.128	8.58473	8.56848	7.79987	8.42705	8.13546	8.98696
VIT_18s0001g09490	Metal transporter Nramp2	12.3752	12.379	12.3631	12.4648	12.4816	12.4981	12.8899	12.8665	12.9385	12.9699	13.0638	12.8887
VIT_12s0059g00090	Ankyrin repeat	8.42877	8.40798	8.34653	8.01096	8.04759	8.0833	7.38057	7.11299	7.08235	7.64845	7.46132	7.57102
VIT_18s0164g00070	Somatic embryogenesis protein kinase	12.1543	12.1867	12.1559	12.2608	12.2481	12.2354	11.9943	11.748	11.9373	12.0054	11.9239	11.6837
VIT_05s0029g00640	Retrotransposon	9.21132	9.28266	9.25666	9.56359	9.5403	9.51663	10.0015	9.69435	9.73447	9.71203	9.69985	9.73377
VIT_08s0040g02970	Protein phosphatase 2C	9.64131	9.62979	9.61976	10.4559	10.4045	10.3512	8.59203	8.5279	8.35056	7.94969	7.93014	8.24651
VIT_07s0005g00510	Monoglyceride lipase	11.0547	10.9077	11.0332	10.6635	10.6205	10.5761	9.69644	9.60945	9.81078	9.69054	9.5752	9.42647
VIT_00s0360g00010	Unknown protein	12.8527	12.7842	12.7196	12.2342	12.3421	12.4425	11.9162	11.6699	12.0943	11.7117	12.0867	11.6475
VIT_09s0002g05090	CENP-C	10.285	10.2262	10.1871	10.6008	10.5716	10.5418	10.8243	10.8691	10.8452	10.8747	11.0748	10.9397
VIT_12s0035g00970	Evolutionarily conserved C-terminal region 11 ECT11	12.0895	12.1894	12.0901	11.9158	11.8831	11.8496	11.8664	11.7238	11.9755	11.8753	11.7996	11.8519
VIT_17s0000g02930	Glutathione S-transferase 25 GSTU7	12.0558	12.0521	12.0825	11.4684	11.5516	11.6303	10.8784	10.8904	10.6139	10.8451	10.4434	10.7616
VIT_04s0023g03110	NAC domain-containing protein (VvNAC23)	6.36549	6.47443	6.61954	6.93295	7.03536	7.13099	6.67237	6.30064	6.43297	6.1121	6.1716	6.13847
VIT_18s0157g00170	Alliin lyase precursor	8.45002	8.7858	8.72852	9.71355	9.71032	9.70709	9.06485	8.69878	8.9443	8.91867	8.95072	8.8973
VIT_04s0023g03070	Leucine-rich repeat family protein / extensin	9.83255	10.0412	9.87004	9.35156	9.439	9.52144	9.6448	9.19951	9.91676	9.00618	9.59154	9.09554
VIT_04s0023g03470	DNAJ heat shock N-terminal domain-containing protein	12.5472	12.6162	12.5252	12.1637	12.1255	12.0863	12.0815	12.0564	12.0668	12.1655	12.0184	12.0918
VIT_02s0154g00300	Small nuclear ribonucleoprotein Sm D3	10.9193	11.2033	11.1518	10.5302	10.3949	10.2456	9.79056	9.94745	10.3127	10.6307	10.122	9.58285
VIT_02s0025g01850	Cellulose synthase CSLG3	9.33005	9.39784	9.32796	8.9488	8.90861	8.86727	7.1396	6.98903	7.50665	4.94533	4.5847	4.81321
VIT_18s0076g00320	Nodulin	8.07576	8.18262	8.3089	8.7975	8.93914	9.0681	6.67066	6.59879	7.48662	6.74883	5.95943	6.76785
VIT_03s0038g03220	Chitin elicitor-binding CEBIP LysM domain-containing	10.7179	10.6465	10.3851	9.22345	9.28068	9.33572	11.1298	10.3671	10.8435	9.98137	10.3383	8.93718
VIT_14s0219g00110	Unknown protein	13.9135	13.9307	13.8753	14.0453	14.0869	14.1273	14.1614	14.0765	14.2096	14.2595	14.3584	14.1397
VIT_06s0004g06240	Zinc finger (C2H2 type) family	12.2216	12.1025	12.0915	11.7231	11.6991	11.6747	10.1676	9.60534	9.91028	9.72843	10.0589	9.66839
VIT_18s0001g11310	OBF binding protein 1	8.73211	8.84588	8.75041	8.34214	8.31568	8.28871	10.3751	10.1707	10.0179	9.99887	9.83345	10.2029
VIT_11s0052g01650	Pathogenesis-related protein 1 precursor (PRP 1)	7.9756	8.15613	8.5687	11.3584	11.2005	11.0231	8.67988	8.50128	8.06196	8.86302	7.62827	7.79447
VIT_06s0004g03930	Leucine-rich repeat protein kinase	9.91029	10.3759	9.90518	6.2409	5.98233	5.66708	4.93049	5.70085	4.6597	5.28805	4.88195	5.36734
VIT_14s0108g00700	Aquaporin NIP1;2	6.5073	6.51414	6.28663	9.06378	8.94442	8.81429	8.07649	7.91394	8.0441	7.11937	7.38873	6.50195
VIT_06s0061g01490	ABC Transporter (VvPDR20 - VvABCG50)	11.0505	10.8645	10.864	10.3138	10.2244	10.1292	10.2981	10.6246	10.8897	10.7604	10.3387	10.5323
VIT_00s0304g00020	UNE2 (unfertilized embryo sac 2)	10.3606	10.4886	10.4501	10.7675	10.7218	10.6745	10.4061	9.99158	10.2176	9.92092	10.1164	9.80735
VIT_04s0008g02690	ELM2 domain-containing protein	5.76956	5.89674	5.92575	6.54777	6.45515	6.35617	6.83834	6.49081	5.67356	6.13304	6.24199	6.34441
VIT_07s0130g00220	Peroxidase ATP32, class III	9.46097	9.77254	9.44854	8.35786	8.42254	8.48446	6.53202	6.72501	6.47156	6.74892	6.31881	6.31332
VIT_04s0023g01660	Scarecrow-like transcription factor 7 (SCL7)	12.671	12.4599	12.6717	12.0073	11.8847	11.7508	11.1339	11.1565	11.473	11.3124	11.1855	11.2615
VIT_01s0010g02030	Gamma-thionin precursor	15.1599	15.2053	15.1801	15.0544	15.0713	15.088	14.9147	15.2495	15.1086	15.1753	15.0721	15.1277
VIT_05s0020g01160	Binding	5.57746	5.63103	5.62261	5.82919	5.87128	5.91218	6.47145	5.5342	6.31427	5.76051	6.34264	5.57571
VIT_12s0035g01880	Zinc Finger Homeodomain Transcription Factor (VvZHD7)	9.51202	9.51775	9.66234	10.1359	10.0738	10.009	7.061	6.83292	7.08153	6.81028	7.69084	6.67934
VIT_09s0002g03130	FRK1 (FLG22-induced receptor-like kinase 1)	8.2723	8.28342	8.18145	8.67913	8.60963	8.53661	8.42475	8.44871	8.70788	8.70577	8.54809	8.63993
VIT_18s0001g12260	Incomplete root hair elongation	12.3696	12.418	12.3664	12.2296	12.2016	12.1731	12.7474	12.6891	12.6454	12.821	12.7695	12.4915
VIT_01s0011g04980	Sulfate transporter 91	10.0557	10.16	9.96614	10.7533	10.7293	10.7048	7.41956	7.91993	7.5884	5.99472	5.78735	6.10458
VIT_14s0030g00200	Sugar transporter ERD6-like 5	7.15361	6.99213	7.04414	6.41942	6.50922	6.59375	7.04332	6.90518	7.28072	6.88103	6.96897	6.81342
VIT_14s0219g00280	Glycerol-3-phosphate dehydrogenase (NAD+)	9.43535	9.51503	9.57327	10.4119	10.3018	10.1826	9.68011	9.48048	9.48936	8.99453	9.46961	9.20864
VIT_12s0055g00820	Serine carboxypeptidase II	5.36547	5.41285	5.28226	5.12938	5.09336	5.05641	5.24727	5.13156	5.4902	5.34955	5.48053	5.56918
VIT_00s0945g00010	Unknown protein	10.1402	10.2181	10.1193	9.97865	9.94546	9.91148	10.1679	10.1273	10.2257	10.0884	10.0848	10.0348
VIT_14s0006g01610	PMI2 (plastid movement impaired 2)	11.6227	11.6262	11.5765	11.3766	11.4179	11.458	11.2866	10.8482	10.9588	10.8748	11.2029	10.8011
VIT_05s0077g01820	Protein phosphatase 2C	10.5597	10.505	10.4705	10.8352	10.7824	10.7276	10.5624	10.1647	10.4075	10.2997	10.4601	10.1547
VIT_02s0154g00260	Nitrate transporter	9.97102	9.93742	10.0336	10.5064	10.4346	10.3591	10.1303	10.0689	10.453	10.1619	9.67571	9.7257
VIT_06s0009g03350	Phosphatidylglycerol specific phospholipase C	6.90711	7.02431	6.81653	7.73581	7.61785	7.48937	6.28715	6.33901	4.94156	5.02738	5.72176	5.81401
VIT_16s0039g01780	DNA replication complex GINS protein PSF2	7.6064	7.73043	7.68	8.01235	8.09364	8.17059	7.99903	7.43231	7.71927	7.40853	7.46236	7.70326
VIT_13s0019g00780	Histone H4	11.2552	11.3347	11.3989	11.7824	11.7338	11.6836	9.21417	9.16484	8.97168	9.80729	9.4331	9.99341
VIT_11s0016g05590	Axial regulator YABBY5	8.69029	8.76133	8.74376	9.57836	9.59364	9.60876	5.54627	5.43733	5.53352	5.02801	5.20934	5.09691
VIT_12s0035g02150	ferric reduction oxidase 7 FRO7	10.6212	10.556	10.5533	11.2781	11.3047	11.3308	10.4785	10.3916	10.5654	9.80583	10.0978	9.98444
VIT_12s0028g01350	RKF1 (receptor-like kinase in flowers 1)	9.93597	9.95654	10.006	9.3882	9.38786	9.38752	8.9313	8.83499	9.03924	8.98891	8.90601	8.77181
VIT_00s0218g00100	Metal transporter Nramp6	7.3635	7.49733	7.64349	8.35805	8.38843	8.41818	5.40385	5.30909	5.32349	5.67871	5.60075	5.73441
VIT_05s0077g00430	Galactinol synthase	9.25242	9.22606	9.12053	9.89044	9.97421	10.0534	12.4015	12.5237	12.7902	13.0252	12.9182	12.545
VIT_09s0002g05270	Gibberellin 3beta-hydroxylase3	7.42245	6.91218	7.15579	8.22701	8.54836	8.81101	4.62931	5.34443	5.3488	4.42432	5.13126	4.36835
VIT_06s0009g01770	Lipase GDSL	10.0332	9.95047	10.0038	10.3816	10.3466	10.3107	11.0958	10.6317	10.7332	10.7447	11.2474	10.8292
VIT_04s0008g03270	GATA transcription factor 11	6.79793	6.65618	6.59776	7.20231	7.12883	7.0514	7.50845	7.94485	7.94261	7.8255	8.14212	8.09764
VIT_16s0039g02400	Protein kinase FU (FUSED)	9.24942	9.27389	9.25999	9.46419	9.46807	9.47194	9.52765	9.20184	9.50964	9.21693	9.34452	9.32914
VIT_11s0016g04810	BAS1 (PHYB activation tagged suppressor 1)	8.83919	8.91498	8.79866	9.87734	9.85169	9.82559	10.6955	10.7849	10.5142	7.94577	8.97066	7.92939
VIT_01s0011g05200	Phosphoethanolamine N-methyltransferase 1	7.42466	7.16839	7.17249	9.55522	9.30857	9.01087	8.32892	7.97872	7.83831	6.47542	6.61493	6.77579
VIT_13s0019g04460	Phenylalanine ammonia-lyase 2 (PAL2)	12.9584	13.0067	12.9555	13.1945	13.1808	13.1668	13.2461	13.2131	13.2614	13.4072	13.5982	13.3555
VIT_00s1348g00010	Ternary complex factor MIP1	8.9882	8.76078	8.86951	9.27631	9.33934	9.39973	9.2715	8.90755	8.96673	8.9755	8.91122	9.20604
VIT_19s0014g00450	PMR5 (powdery mildew resistant 5)	14.4708	14.4201	14.4776	14.6403	14.6114	14.5819	13.905	13.7594	13.831	13.7875	13.7187	13.6688
VIT_11s0052g00790	Serine carboxypeptidase SCPL9	5.38985	5.35563	5.43586	5.60372	5.67443	5.74183	5.82574	5.90052	5.21931	5.32073	5.08444	5.4735
VIT_05s0062g00430	UDP-glucose:flavonoid 7-O-glucosyltransferase	8.95396	8.95645	9.07995	8.66786	8.5946	8.51743	8.5657	8.05872	9.09754	8.59744	8.72899	8.52247
VIT_19s0090g00830	Aspartic Protease (VvAP45)	10.7299	10.6069	10.7081	11.049	11.1237	11.1947	11.2547	11.3432	11.287	11.3229	11.1464	11.1689
VIT_17s0000g02470	Thaumatin	10.8183	10.8083	11.097	9.56951	9.77395	9.95297	10.3365	10.904	10.5254	9.14923	9.33347	9.35966
VIT_18s0001g11300	LYS/HIS transporter 7 LHT7	8.08292	8.01229	8.1145	7.71561	7.63824	7.55648	7.281	6.96911	6.67119	6.87768	7.5249	6.50049
VIT_12s0034g01920	No hit	13.7001	13.735	13.7649	13.9601	13.9326	13.9047	12.8638	13.5413	13.0025	13.5251	13.0682	13.431
VIT_13s0067g02390	Unknown	9.17244	9.3538	9.321	10.1541	9.99463	9.81525	8.57457	9.03894	8.78412	8.90878	8.85487	8.81052
VIT_10s0071g00870	High mobility group B 6	6.40986	6.51831	6.45783	6.97167	7.04534	7.11542	5.38177	5.04599	5.14074	5.70311	6.17543	5.82927
VIT_18s0001g06430	Homeobox-leucine zipper protein ATHB-6	5.39352	5.55129	5.51226	4.96656	5.06159	5.15075	5.39802	4.89798	5.06102	4.72118	5.33168	4.52246
VIT_18s0001g06850	Peroxidase GvPx2b class III	11.072	11.303	11.1461	8.58754	8.68581	8.7778	4.77859	5.13448	5.08579	6.04527	5.44782	5.44892
VIT_05s0077g00530	Unknown protein	7.8799	7.89191	7.7911	8.27084	8.22659	8.18094	8.03237	7.92567	7.94767	8.14026	8.37515	8.24551
VIT_02s0025g02930	Caffeic acid O-3-methyltransferase	10.9773	11.0438	10.9835	11.3758	11.3519	11.3276	11.2526	11.4719	11.0707	11.5976	11.4238	11.4957
VIT_17s0000g04740	Transducin family protein / WD-40 repeat	8.67397	8.74536	8.65826	8.986	8.97477	8.96345	9.85873	9.31697	9.57989	9.44395	9.68197	9.41641
VIT_14s0108g00390	Homeobox-leucine zipper protein HB13	6.73338	6.72383	6.77558	6.99734	6.98048	6.96342	6.08347	6.3516	6.50638	6.18608	5.81608	6.25099
VIT_00s0323g00060	Invertase/pectin methylesterase inhibitor	11.3241	11.3847	11.3388	10.9017	10.8619	10.821	10.9801	11.1713	10.9645	10.4418	10.1754	10.3629
VIT_03s0088g01180	Proline iminopeptidase	12.8194	12.7152	12.9157	12.129	11.9907	11.8378	13.7677	13.4674	13.7606	13.5055	13.7231	13.307
VIT_05s0020g02290	Endonuclease	11.7606	11.8286	11.8766	11.4148	11.4111	11.4073	12.11	11.867	12.1256	11.9103	12.093	11.7123
VIT_13s0064g01740	Glycosyl hydrolase family 1 protein	9.39176	9.42396	9.45644	9.64086	9.68469	9.72723	8.40305	8.91694	8.32526	8.83731	8.89948	9.6604
VIT_17s0000g08770	Cysteine-rich receptor-like protein kinase 2	12.3563	12.3016	12.2705	11.9878	11.9405	11.8917	12.1387	12.083	12.196	12.2289	12.1582	12.2114
VIT_14s0083g00410	Unknown	10.1311	10.4284	10.2068	11.0022	10.9128	10.8176	11.6367	11.7618	11.6542	11.6881	11.5264	11.8991
VIT_04s0008g05640	Protease inhibitor/seed storage/lipid transfer protein (LTP)	5.38635	5.88497	5.3743	9.84738	9.7357	9.61465	7.84103	8.11191	8.00251	7.40642	6.27777	6.39103
VIT_01s0127g00120	Polygalacturonase GH28	4.74893	5.00089	5.07582	4.13963	4.24506	4.34331	5.03834	5.03562	4.92276	4.91577	4.74181	4.64813
VIT_00s0333g00050	DIR1 (defective IN induced resistance 1)	5.74689	5.84437	5.74064	6.40193	6.32983	6.25395	5.67964	5.97453	5.24499	5.43388	6.19884	5.38185

## Sheet: Stage 4 AN
Gene_ID	Functional annotation	BO_C_4A	BO_C_4B	BO_C_4C	BO_PFD_4A	BO_PFD_4B	BO_PFD_4C	AN_C_4A	AN_C_4B	AN_C_4C	AN_PFD_4A	AN_PFD_4B	AN_PFD_4C
VIT_11s0118g00470	TIP growth defective 1	13.0411	12.9181	13.0487	12.9174	12.9534	12.9885	13.1384	13.1896	13.1615	13.0202	12.9996	12.9345
VIT_17s0000g06580	Vesicle transport v-SNARE 11	13.0663	13.0879	13.0201	12.9256	12.9911	13.0537	13.161	13.1742	13.1475	13.2927	13.2555	13.2933
VIT_12s0055g01120	Unknown	7.8808	7.66126	7.79261	7.67168	7.66723	7.66275	7.20492	7.17684	7.18411	7.6499	7.69056	7.63978
VIT_19s0014g00180	Ribokinase	12.0774	12.0752	12.3372	12.106	12.031	11.9518	12.2484	12.2338	12.3026	12.5118	12.4557	12.5051
VIT_16s0039g01310	Receptor serine/threonine kinase PR5K	7.78525	7.68369	8.32865	7.47979	7.45821	7.43631	8.07371	8.08209	8.3788	7.26333	7.22893	6.91432
VIT_16s0022g01440	Transketolase, chloroplast precursor	14.5003	14.5509	14.6319	14.4906	14.4735	14.4562	14.3099	14.369	14.3526	14.5406	14.4881	14.478
VIT_08s0058g00090	Hcr9-Avr4-par1	8.60623	8.35426	8.41678	8.44793	8.38307	8.31515	9.64307	9.57457	9.62453	9.1899	9.31482	9.20407
VIT_00s0332g00110	Photosystem II PsbF protein	10.1625	8.4039	10.1975	8.44647	8.68346	8.88695	8.26949	8.02425	8.36782	8.94029	9.28676	9.16135
VIT_09s0002g04780	Sulfate transporter 3.4	10.6263	10.6837	11.0095	10.7765	10.7057	10.6312	11.1435	11.1749	11.2099	10.8314	10.7571	10.8144
VIT_10s0003g00380	Homeobox-leucine zipper protein HB52	8.0462	8.15706	7.55113	8.68601	8.5307	8.35662	7.50534	7.19297	7.25599	6.37636	6.2862	6.64376
VIT_00s0978g00020	Unknown protein	9.36024	9.23663	9.29158	9.2449	9.36371	9.47348	10.1111	10.0915	10.0525	9.89292	9.86466	9.88866
VIT_09s0054g00380	Unknown protein	6.73852	6.74493	6.17157	6.68972	6.70258	6.71533	8.34978	7.92466	8.17725	7.28946	7.00703	6.82702
VIT_18s0001g11570	CYP82C1p	9.15007	8.68428	9.50661	9.31021	9.21683	9.11698	6.49913	6.4841	6.37383	6.85128	6.9031	7.06123
VIT_06s0080g00980	Secoisolariciresinol dehydrogenase	11.3491	11.6478	11.4205	11.5202	11.4975	11.4745	10.8731	10.791	10.7914	10.5887	10.5505	10.4679
VIT_13s0019g05260	OPCL1 (OPC-8:0 COA ligase1)	7.67648	7.53439	7.6448	7.59916	7.64575	7.69088	7.67847	7.61257	7.54253	5.81059	6.13526	5.90984
VIT_11s0037g01180	23S ribosomal RNA	11.4377	9.93448	11.4176	9.97629	10.1055	10.2241	8.70237	9.13162	9.03735	10.0003	10.0187	10.3933
VIT_08s0040g00970	Plectin (myosin-like)	13.3348	13.4204	13.3734	13.4678	13.4985	13.5286	13.2264	13.248	13.2221	13.1312	13.1482	13.1179
VIT_00s0214g00020	TORMOZembryo defective UTP13	9.08876	8.7519	8.88967	9.81394	9.85974	9.90414	8.63732	8.80874	8.60337	7.52092	7.63439	7.74434
VIT_01s0011g03440	DNA mismatch repair protein	10.3399	10.6278	10.7443	11.0881	11.0165	10.9411	11.6826	11.7316	11.7772	11.3873	11.3764	11.3602
VIT_00s0214g00150	F-box protein PP2-B1 (Protein phloem protein 2-like B1)	11.0441	10.8665	11.008	11.0773	11.0951	11.1127	11.2117	11.2715	11.2409	11.5132	11.4306	11.4172
VIT_00s0188g00110	Glucose-inhibited division family A	11.0094	11.0441	10.9023	11.3026	11.2646	11.2256	10.7097	10.6746	10.6534	10.8632	10.8807	10.8231
VIT_09s0002g06260	RPS5 (resistant to p. syringae 5)	10.314	10.271	10.4122	10.1759	10.1924	10.2086	11.1476	11.0144	11.0701	10.6099	10.6583	10.4571
VIT_03s0063g00360	Glycoprotein 3-alpha-L-fucosyltransferase	12.2624	12.1911	12.1899	12.2948	12.2993	12.3037	12.3959	12.3511	12.3659	12.533	12.5728	12.5211
VIT_05s0077g01060	Aldehyde Dehydrogenase (VvALDH22A1)	13.0209	13.2774	13.027	13.2189	13.078	12.9219	13.4312	13.4391	13.4317	13.369	13.357	13.3491
VIT_02s0012g00690	No hit	6.72736	6.4458	6.64279	6.90329	6.63635	6.30854	8.97403	8.55947	8.44938	7.08982	7.24585	6.47501
VIT_16s0050g01600	UDP-glycosyltransferase 88A4	11.8786	11.8137	11.7407	11.7434	11.7584	11.7733	11.3493	11.3004	11.4005	11.6147	11.5446	11.607
VIT_08s0040g00690	Unknown	8.96242	8.74711	9.13581	9.54463	9.4749	9.40161	9.23772	9.29211	9.20581	8.55976	8.55431	8.41841
VIT_18s0001g07140	Zinc Finger Homeodomain Transcription Factor (VvZHD10)	9.46053	9.37916	9.50497	8.63984	8.52634	8.40315	7.46273	7.628	7.65987	6.99728	6.82254	6.7198
VIT_01s0011g05390	Invertase/pectin methylesterase inhibitor	8.74535	9.66147	8.6327	9.25712	9.07171	8.85891	9.571	9.76222	9.40518	8.32476	7.84273	7.99986
VIT_01s0011g06200	Zinc finger protein 4	11.8199	11.5036	11.905	11.5627	11.3624	11.1296	11.0633	10.8834	11.0007	10.6254	10.6125	10.5031
VIT_12s0055g01150	Brassinosteroid insensitive 1-associated receptor kinase 1	10.2395	10.3205	10.2579	10.3442	10.1094	9.82874	11.1589	11.0522	11.0537	10.7111	10.7511	10.5533
VIT_08s0032g00190	F-box family protein	10.1441	9.96924	9.59886	9.7911	9.87212	9.94883	9.23836	9.1623	9.05605	9.93496	9.72801	9.7952
VIT_04s0023g02060	Gamma carbonic anhydrase-like 1 (gamma CAL1)	4.73464	4.91464	4.55893	4.75335	4.86541	4.96939	6.00472	5.85103	6.01517	4.85454	4.95341	4.9293
VIT_07s0129g00320	formamidase, putative / formamide amidohydrolase, putative	10.1343	10.0697	10.2719	10.0778	10.0856	10.0934	8.92913	8.86593	8.97137	8.5765	8.53275	8.56301
VIT_03s0063g00390	Lag one homologue 2	9.23286	9.30299	9.34947	9.31268	9.43873	9.55465	9.91229	9.83098	9.89976	9.63332	9.70405	9.66253
VIT_10s0405g00040	Auxin-responsive protein	9.51079	9.7918	9.3113	9.94727	10.1204	10.2749	10.2119	10.3501	10.3102	10.7458	10.6078	10.6952
VIT_15s0045g00710	R protein disease resistance protein	9.65672	9.86382	9.63588	9.47745	9.18382	8.81474	8.98815	8.88808	8.97467	8.45069	8.33989	8.41365
VIT_16s0013g01090	Ethylene-responsive transcription factor ERF105	8.44848	7.79089	8.02085	7.40526	7.32359	7.23702	8.235	8.34492	7.80218	6.85394	6.629	6.42284
VIT_13s0073g00690	Unknown protein	9.741	9.58443	9.26172	9.35063	9.35082	9.35101	9.01908	9.22648	9.12662	8.55431	8.40504	8.63128
VIT_01s0011g03050	Unknown protein	9.85161	9.87905	9.45476	8.38534	8.46149	8.53383	9.26139	8.94241	9.02471	8.12605	8.41948	8.08212
VIT_03s0063g02360	Epicotyl-specific tissue protein	8.52896	7.75871	5.39188	9.22477	9.29553	9.36297	8.60274	8.4835	8.47224	6.00281	5.88444	5.59861
VIT_19s0014g00790	RKF1 (receptor-like kinase in flowers 1)	11.8665	11.8438	11.7221	11.923	11.857	11.7879	11.4205	11.4342	11.4062	11.3236	11.28	11.2891
VIT_12s0028g01300	Polygalacturonase GH28	6.44114	7.23657	6.92041	6.85912	6.88873	6.91774	5.65123	5.46117	5.44995	6.28606	6.07468	6.17657
VIT_18s0001g06410	Ribosomal protein 60S	10.2071	10.5421	10.19	10.4703	10.5634	10.6508	10.616	10.5609	10.6043	10.4561	10.4118	10.4725
VIT_08s0007g07600	Pyruvate kinase, cytosolic isozyme	9.89499	8.91193	9.59499	8.94724	9.11637	9.26773	10.5367	10.5005	10.2504	9.14585	9.47707	9.18639
VIT_03s0063g02380	Specific tissue protein 2	7.75932	7.19863	5.3248	8.23601	8.46343	8.65983	8.15745	8.11383	7.89913	5.51611	5.29934	5.4484
VIT_19s0090g01490	Glycerophosphoryl diester phosphodiesterase	13.6447	13.3909	13.373	13.2294	13.3257	13.416	13.5878	13.5519	13.5245	13.3008	13.2759	13.3393
VIT_02s0025g04440	ERF/AP2 Gene Family (VvERF018),Dehydration Responsive Element-Binding Transcription Factor (VvDREB02)	6.95492	7.09654	7.86005	6.32765	6.33709	6.34647	7.26973	7.05993	7.28498	6.64608	6.70881	6.55495
VIT_05s0102g00030	Ankyrin repeat protein family	5.99737	5.93992	6.00069	6.36687	6.10293	5.77965	7.57994	7.92822	8.10782	6.29452	6.2206	6.20534
VIT_00s0577g00020	Phosphoglycerate mutase	12.2775	12.3596	12.4575	12.5581	12.5274	12.4961	12.4467	12.4424	12.4729	12.5669	12.6022	12.5975
VIT_05s0077g01720	SAG101 (senescence-associated gene 101)	12.1841	12.1238	12.252	11.8166	11.7159	11.6078	12.4206	12.3996	12.436	12.2944	12.2852	12.239
VIT_00s2419g00010	Heavy-metal-associated domain-containing protein	8.03859	7.94773	7.5789	7.79245	7.85057	7.90644	7.31664	7.19659	7.01114	8.13555	7.84223	7.91507
VIT_16s0013g01050	ERF/AP2 Gene Family (VvERF107)	11.5103	11.4732	11.4014	11.2164	11.0164	10.7841	10.2626	10.2939	10.2082	10.4187	10.4651	10.5046
VIT_17s0000g09810	Pectate lyase	13.8134	13.7658	13.8757	13.644	13.718	13.7883	13.6365	13.6541	13.6983	13.9274	13.9211	13.9022
VIT_04s0008g01560	Small molecular heat shock protein 17.5	14.6625	14.4789	14.4377	14.3711	14.4366	14.4992	13.9712	14.0219	14.0246	14.2267	14.1669	14.1851
VIT_14s0081g00400	Ankyrin repeat	8.84602	8.7628	8.77849	9.37553	9.39301	9.41028	7.32234	7.14203	6.52155	4.35631	5.17066	4.55291
VIT_06s0061g00970	Prolylcarboxypeptidase	9.85993	10.0449	9.78758	9.68586	9.59683	9.50194	6.94351	7.23398	7.24508	5.99442	5.48776	5.75072
VIT_00s0208g00090	Unknown	7.93914	7.92202	7.88868	7.80404	7.89062	7.9723	8.21668	8.19583	8.31931	8.58617	8.57479	8.73978
VIT_18s0001g12980	Cyclin-dependent protein kinase CYCT1;4	9.17069	9.14205	8.99254	9.04143	9.07045	9.09889	11.0781	10.9265	11.0289	10.6567	10.687	10.5882
VIT_04s0008g04250	Aspartate aminotransferase	6.70787	6.98984	6.38666	6.73375	6.86518	6.98563	7.18194	7.29521	7.49134	6.27633	6.6089	6.24506
VIT_15s0021g01880	Arabidopsis thaliana homeobox protein 2	8.99906	9.68306	8.05065	10.2569	10.1897	10.1192	9.14819	9.1723	9.08135	7.17465	7.48143	7.36972
VIT_05s0020g04780	basic helix-loop-helix (bHLH) family	8.1626	8.23547	8.66161	8.40859	8.22699	8.0192	10.1207	10.2361	9.95776	9.29111	9.23138	9.28665
VIT_18s0001g13600	No hit	9.43926	9.21803	9.19915	9.32814	9.4432	9.54976	11.1318	11.0965	11.0323	10.6061	10.6787	10.7514
VIT_01s0026g01430	Unknown protein	12.1099	11.4578	11.984	11.2963	11.2987	11.3011	12.7105	12.796	12.7154	12.2808	12.3551	12.2792
[truncated: 90 more rows]

## Sheet: legend
Supplementary File 2. Differentially expressed genes between PFD and C in Sangiovese vines at each stage in the two sites (BO and AN) in 2012. Differentially expressed genes of each comparison are reported on separate sheets. For each gene the log2 of expression value of the three biological replicates and the functional annotation are reported.
