# Supplementary material for: Transcriptional Responses to Pre-flowering Leaf Defoliation in Grapevine Berry from Different Growing Sites, Years, and Genotypes
Source: Front Plant Sci. 2017 May 2;8:630. doi: 10.3389/fpls.2017.00630 (PMC5411443; doi:10.3389/fpls.2017.00630)
Supplement: Supplementary file 4 [file Data_Sheet_3.XLSX]

## Sheet: BO_1746genes
Gene ID	Functional Annotation	BO_C_1	BO_PFD_1	BO_C_2	BO_PFD_2	BO_C_3	BO_PFD_3	BO_C_4	BO_PFD_4	AN_C_1	AN_PFD_1	AN_C_2	AN_PFD_2	AN_C_3	AN_PFD_3	AN_C_4	AN_PFD_4
VIT_11s0016g02960	Glucan endo-1,3-beta-glucosidase 4 precursor	13.4067	13.2881	12.4573	12.0643	12.2857	12.0442	11.3602	11.1812	13.2933	13.319	12.2974	12.3297	12.3156	12.2242	11.4712	11.4786
VIT_07s0104g01070	Cohesin complex subunit SCC3	11.8616	11.4363	11.3769	11.116	11.1836	11.0859	11.8052	12.0677	11.4914	11.3202	11.346	11.1045	11.5387	11.3617	12.2508	12.0741
VIT_03s0038g01330	Anthranilate N-benzoyltransferase protein 1	10.4121	10.926	9.87981	11.0272	10.1429	10.2277	10.7877	11.1749	9.55667	10.4462	10.0648	9.38368	9.45499	9.63568	9.48668	9.89819
VIT_03s0063g00550	Fw2.2 ORFX	10.3378	9.72839	8.78603	10.3462	10.5071	10.6364	10.4969	9.23765	9.77337	9.7244	8.66821	8.97156	8.7943	8.38902	9.01952	8.43252
VIT_05s0102g00310	GUN4	13.5117	13.4073	11.2987	12.4876	11.8501	11.6959	11.3935	11.7158	13.1546	13.3998	12.1082	11.845	11.0652	10.318	9.14427	9.0407
VIT_07s0130g00170	Transmembrane CLPTM1 Cleft lip and palate transmembrane protein 1	13.3718	13.5594	13.5182	13.4548	13.4943	13.5615	13.4159	13.4693	13.7673	13.7253	13.6423	13.5648	13.8112	13.7516	13.762	13.6993
VIT_13s0067g01420	Cyclin 1b (CYC1b)	10.905	10.7241	6.41014	6.18416	6.96714	6.47301	6.72122	6.83633	11.0029	11.098	6.37992	6.73355	6.96931	6.30735	6.05903	6.3221
VIT_10s0523g00020	Tyrosine specific protein phosphatase	11.6249	11.0453	12.8626	12.4702	13.1553	12.9301	13.2695	13.2337	10.8484	10.5709	12.5672	12.5414	13.3229	13.2987	13.4429	13.6144
VIT_07s0031g00830	Patatin-like protein 1	6.08873	6.62224	6.50579	6.98514	6.51797	6.82195	7.54459	7.84395	6.93165	6.93335	6.96569	6.3824	7.11183	7.12832	8.03554	8.10756
VIT_12s0035g02150	ferric reduction oxidase 7 FRO7	11.3914	11.848	11.7248	12.4065	10.7409	10.5315	10.5768	11.3045	11.6037	12.0605	12.9059	12.9941	11.3671	10.8394	10.4785	9.96268
VIT_02s0012g00020	Glycine-rich protein	12.7939	13.0622	13.1495	12.8787	13.031	13.0391	12.9447	13.1106	12.9926	13.0076	13.2557	13.0683	13.579	13.4904	13.5499	13.4495
VIT_09s0002g08060	2-hydroxyacid dehydrogenases, D-isomer specific	9.19549	8.58757	7.29091	7.13106	7.72623	7.46456	6.58523	6.29826	8.68302	8.54008	7.20744	7.10119	7.27855	6.85889	6.62871	6.2003
VIT_13s0175g00110	Unknown	10.3849	10.7395	11.6051	11.6234	11.954	11.9359	11.836	11.4101	9.95844	10.2121	11.0527	11.7633	10.0749	10.6878	10.6261	11.0548
VIT_04s0043g00970	ABC transporter g family pleiotropic drug resistance 12 PDR12	8.63494	8.26324	8.37567	8.3922	8.13747	8.10158	8.82315	9.04697	8.54619	8.57163	8.2344	7.66923	7.66826	7.6622	8.48826	8.45035
VIT_17s0000g02020	Erwinia induced protein 2	11.4602	10.9784	11.9703	11.8231	12.5203	12.5327	11.8194	11.6467	11.1288	10.9281	11.3404	11.1361	12.2651	12.7697	11.7689	11.7086
VIT_05s0020g04650	ER degradation enhancer, mannosidase alpha-like 1	11.9169	11.6583	11.6178	11.5914	11.8398	11.7646	12.0079	11.8798	11.895	11.824	11.4639	11.1656	11.8308	11.6617	12.1099	12.1623
VIT_02s0012g00660	Calcium-binding EF-hand	11.0086	10.529	7.82622	7.71034	8.1139	7.30294	6.24775	7.37776	10.4925	10.2706	8.18872	7.9787	8.36381	8.17198	6.91889	6.9499
VIT_18s0072g00260	Ethylene-responsive transcription factor related to APETALA2 6	7.72775	7.59498	9.8063	11.6342	10.857	12.5324	11.4369	10.5936	8.62322	8.65935	12.5291	13.4262	13.6567	14.2461	13.0487	13.0184
VIT_06s0004g03790	NOX	4.96488	4.93272	5.37575	5.00092	5.3941	4.93621	4.84964	4.87267	4.90323	4.96305	5.82549	4.91443	5.65742	5.32012	5.19226	5.35025
VIT_12s0134g00170	No hit	12.1572	11.6223	14.1468	13.447	14.2954	13.8629	12.9883	12.9834	11.7179	10.3254	12.0644	11.9514	12.7017	13.7275	13.6611	13.4199
VIT_13s0047g00510	DNA gyrase subunit A	12.4612	12.3418	11.522	11.8449	11.8312	11.6937	12.0847	11.9538	12.2555	12.1792	11.4137	11.1546	11.6754	11.5277	11.618	11.4846
VIT_07s0005g01450	Basic Leucine Zipper Transcription Factor (VvbZIP22)	10.4971	10.2377	9.45628	10.3975	10.0194	10.638	10.5424	10.6137	11.0744	11.0371	9.82989	9.52464	11.049	11.0483	10.1904	10.0432
VIT_00s0184g00200	No hit	11.391	11.8506	11.8205	12.1386	11.6264	12.0087	12.0657	11.683	11.765	11.7968	11.5762	12.2481	10.3926	11.3983	11.7335	11.7989
VIT_12s0028g01350	RKF1 (receptor-like kinase in flowers 1)	11.1742	11.3957	10.1281	10.6396	9.73479	9.86625	9.96617	9.38786	11.7143	11.9271	10.0121	10.0669	9.13858	9.1018	8.93518	8.88891
VIT_05s0094g00110	Cyclin D3_2	10.8259	11.1177	8.34504	8.85212	8.77391	8.68147	9.51338	9.16885	9.75898	10.0409	8.3573	9.22405	5.92674	7.48349	8.27219	8.59059
VIT_07s0005g00870	Erg-1	8.66919	8.25382	7.38755	11.3296	10.8392	11.1807	11.6425	10.4874	8.33478	7.99403	7.46193	6.7292	8.44782	8.55098	10.1182	10.3746
VIT_06s0004g06240	Zinc finger (C2H2 type) family	12.8671	12.5978	10.6021	12.0497	12.2909	12.02	12.1385	11.6989	12.266	12.2141	10.0455	9.44693	10.3106	10.2766	9.89439	9.81856
VIT_04s0008g06930	Transposase, IS4	8.31793	8.0745	8.37647	9.93651	9.75256	9.29206	10.0022	8.68684	8.3805	8.25169	8.32797	7.30112	8.90729	9.013	9.39198	8.81303
VIT_01s0026g02460	Zinc finger homeobox 30	8.49403	8.08751	8.01526	10.9214	11.0556	10.7099	11.127	10.6058	8.53946	8.36246	7.75071	7.38901	8.24709	8.35692	8.43419	8.4248
VIT_19s0090g01070	Glucan endo-1,3-beta-glucosidase 7 precursor	11.4959	11.2589	9.48502	11.9068	11.7094	11.6789	12.0425	10.8366	11.7629	11.9077	9.57027	9.20458	11.0274	11.3701	10.0989	10.5621
VIT_13s0019g05110	Amino acid binding protein	11.9185	11.6077	11.9291	11.7538	11.8277	11.7547	11.8167	11.9795	11.8772	11.9239	12.4812	12.2049	12.309	12.2892	12.3401	12.2569
VIT_08s0058g00980	Cationic peroxidase	10.2417	9.79255	10.2339	11.6978	11.7491	11.4066	11.4829	8.62098	10.0049	9.56147	9.87366	9.56845	10.0236	9.84421	8.74293	8.71245
VIT_01s0011g03090	Allene oxide cyclase (jasmonates from fatty acids)	8.13479	7.70954	8.09236	9.32225	8.85152	9.23025	9.47621	7.85558	8.30365	8.24826	8.37894	8.04985	8.7911	9.93387	9.41393	9.11103
VIT_14s0108g00930	Unknown protein	5.92249	5.98964	6.79586	9.88358	9.8212	10.0992	9.77171	9.11821	6.13077	5.61691	7.20235	5.80358	5.82152	6.23441	9.11589	7.60601
VIT_09s0018g01850	High mobility group protein HMGI/Y-1	11.7544	11.5997	11.0561	11.5112	11.2136	11.0545	11.6024	11.3366	11.226	11.3567	11.3275	11.1327	10.8408	10.9171	11.222	10.9637
VIT_01s0010g03320	Kelch repeat-containing F-box protein	11.7596	11.5953	11.0461	11.8595	11.1153	10.9579	12.1179	12.2616	11.833	11.8233	11.5474	11.3419	11.2595	11.0718	11.1401	11.0928
VIT_12s0055g01010	Peroxidase	5.03494	4.96832	5.16066	7.20585	6.39367	6.3124	7.06015	4.74659	5.3117	5.25752	5.22855	4.38253	5.05673	5.26101	5.06637	5.07553
VIT_02s0154g00300	Small nuclear ribonucleoprotein Sm D3	11.6866	11.2897	9.53803	11.1365	11.3043	10.9737	11.0915	10.3902	10.9769	11.0548	6.38363	7.15362	9.81525	9.74887	10.0169	10.1118
VIT_02s0012g01030	AL-activated malate transporter 1	8.49874	8.17763	6.46739	9.6231	9.75166	9.43174	9.45785	9.728	7.6831	7.77078	6.58013	6.12877	7.12339	6.83786	6.58192	6.5132
VIT_09s0002g05090	CENP-C	11.795	11.4825	10.4308	10.0875	10.0166	9.91441	10.2328	10.5714	11.2841	11.2849	10.4554	10.2245	10.5614	10.5513	10.8462	10.9631
VIT_01s0026g00880	Transducin protein	11.4164	11.2483	10.9098	11.9954	11.9259	11.4911	11.8399	10.7547	11.7902	11.1363	11.2928	11.0401	10.8948	11.3322	10.097	9.76511
VIT_05s0077g01820	Protein phosphatase 2C	7.85727	7.80171	9.65846	10.0006	9.29517	9.10718	10.5117	10.7817	7.34563	7.35707	9.48556	8.80066	8.72635	8.80138	10.3782	10.3048
VIT_11s0052g00450	WRKY Transcription Factor (VvWRKY34)	10.1914	10.4143	10.5044	11.2194	10.7795	10.5838	11.007	9.97687	10.8374	10.4514	9.24209	8.87263	10.1266	10.4182	10.531	10.2136
VIT_01s0011g04570	No hit	7.70768	7.19566	8.08025	8.34504	8.53226	8.53962	8.89842	8.57313	7.79523	7.65984	8.23781	8.13497	9.3591	9.4152	9.72992	9.78306
VIT_06s0004g03930	Leucine-rich repeat protein kinase	5.51655	5.19142	6.0131	9.65879	10.0045	10.2336	10.0638	5.96344	5.84911	5.46113	5.32883	5.51064	6.12316	6.21633	5.09701	5.17911
VIT_18s0001g10810	Carboxylesterase CXE	10.5993	10.6104	8.95196	10.7871	10.5039	10.7391	10.805	10.1919	10.5918	10.8295	9.04255	8.44107	9.82334	9.77952	10.84	10.5685
VIT_18s0001g15630	MAP kinase activating protein	12.3183	12.0819	12.3271	12.0783	12.3116	12.095	11.9972	12.1243	11.9956	11.9646	12.177	11.9614	12.328	12.081	12.7881	12.8025
VIT_00s0743g00030	S-locus lectin protein kinase	9.99009	10.2554	10.0991	9.72863	9.56906	9.84998	10.1645	10.6762	9.4761	9.66367	10.3613	11.3582	10.1145	10.6895	11.0428	11.2059
VIT_08s0040g02970	Protein phosphatase 2C	10.8872	10.9708	8.84195	10.0275	9.65188	9.39494	9.63029	10.4038	10.855	10.5417	8.79078	8.33768	9.61386	9.42372	8.49016	8.04211
VIT_05s0020g03910	Ribosomal protein S3A (RPS3aA) 40S	7.52133	7.92343	8.03906	9.57463	10.1908	10.145	9.82764	8.7786	7.98858	7.92276	7.55143	7.43251	7.45195	8.14412	7.47163	7.65042
VIT_18s0001g06850	Peroxidase GvPx2b class III	6.31351	5.92971	5.35989	11.0379	11.1808	11.1186	11.1737	8.68372	7.48908	7.19611	5.54283	6.52733	5.56519	5.90829	4.99962	5.64734
VIT_02s0025g01850	Cellulose synthase CSLG3	6.93347	7.3901	9.08369	9.911	8.89317	8.72318	9.35195	8.90823	7.87151	8.0963	10.674	10.371	8.54793	7.22152	7.21176	4.78108
VIT_07s0031g00080	WRKY Transcription Factor (VvWRKY21)	12.5563	12.2772	12.24	12.7932	12.3668	12.3109	12.665	12.06	12.4851	12.4015	11.7747	11.7069	11.9455	12.1399	12.0652	11.744
VIT_10s0003g02810	WRKY Transcription Factor (VvWRKY31)	9.53308	9.01669	9.76541	10.4751	10.353	10.1821	10.4704	9.33057	9.13874	8.86258	9.77182	9.85501	10.0468	10.1657	9.13852	9.00279
VIT_16s0039g01770	Major pollen allergen Car b 1 isoforms 1A and 1B	5.91896	6.01599	5.7798	7.87566	7.55938	7.47706	7.35903	8.32075	6.57811	7.1404	5.8303	6.13741	8.78953	7.79532	6.7491	5.8422
VIT_06s0004g06220	Na+/Pi transporter	10.8423	11.0204	11.0782	11.7805	11.7767	11.8618	12.3499	12.1649	11.3624	11.3103	12.1597	11.85	12.3126	11.8486	11.7961	11.8868
VIT_12s0134g00390	S-locus lectin protein kinase family	7.01268	7.56397	7.00095	6.7202	6.50761	7.02391	6.63385	5.67261	7.85693	7.82179	7.57262	7.35385	6.13616	6.03329	5.69615	6.10767
VIT_16s0050g02600	Trehalose-6-phosphate phosphatase	7.50389	7.12564	5.50846	5.21044	5.63466	5.05759	5.40831	5.64559	7.95135	7.41751	5.6793	5.17865	5.41542	5.09022	5.06563	4.92745
VIT_04s0008g04590	CXE carboxylesterase	9.74588	9.53821	11.0849	10.6861	11.6944	11.4149	10.8344	10.629	9.74045	9.54934	10.0734	10.4083	10.4989	11.1253	11.0235	11.1471
VIT_13s0156g00560	Disease resistance protein (TIR-NBS class)	9.35352	9.50479	9.23053	9.14578	9.15591	9.61033	9.97812	9.89658	9.10566	9.37363	9.35481	10.2538	8.25754	8.80305	9.1456	9.36868
VIT_10s0003g02910	FLS2 (flagellin-sensitive 2)	10.6124	10.4381	8.8797	9.97675	8.80946	9.72421	8.67083	6.18776	10.8667	10.7215	9.20037	9.69359	9.70943	10.6124	7.62105	7.89758
VIT_14s0083g00410	Unknown	5.72582	5.75053	11.1003	10.9277	10.891	10.5177	10.2554	10.9109	5.37791	5.24311	10.2874	10.2103	11.2641	10.5233	11.6842	11.7046
VIT_15s0048g01160	Phospholipase D beta 1	12.5734	12.673	13.2857	13.2149	13.2454	13.0974	12.9311	12.723	12.5184	12.4221	13.2549	13.3339	12.9143	12.9818	13.0711	13.108
VIT_08s0058g01120	Unknown	9.03479	9.10898	8.47409	8.59851	8.53592	9.13126	9.42562	9.90389	9.37969	9.38474	8.25792	7.8557	9.78817	10.9179	10.2964	10.3158
VIT_06s0004g05780	UDP-glucoronosyl and UDP-glucosyl transferase	10.7629	10.8025	11.345	10.9367	11.1456	10.8049	10.2278	9.88838	11.2825	10.9392	11.2076	10.8065	11.3133	10.9474	10.6682	10.5039
VIT_01s0011g03890	Receptor serine/threonine kinase PR5K	9.56439	9.84363	10.6818	10.6534	10.9332	11.4326	9.50763	8.78679	10.2329	10.1382	10.9335	10.6964	11.2026	11.3865	10.2691	9.74416
VIT_02s0012g01570	Cinnamoyl-CoA reductase	12.8091	13.0997	10.7561	11.4472	12.0365	11.9615	12.0843	12.2537	12.5329	12.8463	10.5339	9.95431	12.9112	12.7614	12.6565	12.895
VIT_04s0008g03820	Membrane protein	11.0386	10.7908	10.2091	9.99536	9.45547	9.66646	9.16298	9.32162	10.8986	10.7156	10.1182	10.1707	9.8885	10.2703	9.82001	9.73568
VIT_06s0004g00640	Accelerated cell death 1 ACD1	11.8717	12.4063	11.9593	12.0591	11.0429	11.3564	9.45481	9.2203	11.8438	12.0186	12.4721	12.6758	10.6312	11.0449	9.4091	9.50014
VIT_04s0008g04250	Aspartate aminotransferase	9.61048	9.2597	7.60003	7.49944	7.23002	6.80293	6.69479	6.86152	9.24853	9.2757	8.27394	7.69578	8.25621	7.50217	7.32283	6.37676
VIT_15s0024g01550	No hit	11.8824	11.5049	9.98065	8.76365	10.0552	9.55866	8.11565	8.19862	10.3116	10.6561	9.27562	9.5747	10.2157	10.0679	8.08716	8.00709
VIT_04s0023g00600	Isopentenyl diphosphate isomerase 2	12.6402	12.3095	12.8826	12.4517	13.3238	13.3385	12.9375	13.1641	12.3569	12.3444	12.8062	12.851	13.9258	13.7379	13.3164	13.295
VIT_14s0060g00290	Anaphase-promoting complex component APC11	10.5627	9.81443	9.89272	9.66045	9.2534	8.9874	9.49398	9.90775	10.2513	9.99872	9.84633	9.39449	9.59961	9.49745	9.44046	9.43373
VIT_14s0083g00170	Translation initiation factor eIF-2B delta subunit	12.795	12.4551	12.593	12.4224	12.4994	12.3758	13.0714	12.9765	12.3284	12.3029	12.7928	12.8059	12.3959	12.189	12.7284	12.7883
VIT_00s2851g00010	Stress-induced-phosphoprotein 1	12.2216	12.9527	12.7556	12.7795	12.8714	13.1332	12.3051	12.2042	13.1949	13.2928	12.9258	12.9569	13.3319	13.3775	13.31	13.2141
VIT_10s0003g03310	EMB2756 (embryo defective 2756)	10.0428	10.55	9.38203	9.28784	8.82952	8.53611	8.36983	8.65022	9.76792	9.99277	10.2723	9.98253	9.04287	9.45508	10.2229	10.0142
VIT_03s0091g00920	Zfwd2 protein (ZFWD2)	8.07916	7.61125	7.13313	7.13194	7.49099	7.41331	8.55631	8.78975	7.74201	7.52258	6.87277	6.69763	7.39482	7.30782	8.37197	8.65278
VIT_10s0071g00350	Unknown	9.94672	9.08826	9.0643	8.1951	10.3949	10.1	8.28764	8.07854	9.61029	8.84373	7.27183	7.39882	9.5142	10.0011	9.23236	9.71808
VIT_03s0038g04040	Aminoacylase-1	13.623	13.83	13.6109	13.6807	13.7607	13.7981	13.8166	13.9778	13.9081	13.8599	13.9827	13.8975	13.9793	13.8341	13.7833	13.7448
VIT_01s0011g05220	Phosphoethanolamine N-methyltransferase	11.7861	11.4543	7.381	7.24868	7.0292	6.89881	7.15678	6.95979	10.8272	10.8384	6.98423	7.74648	6.97055	6.98383	7.10445	6.78171
VIT_04s0023g03770	DNA binding	11.0292	10.5704	10.7764	10.6561	10.2783	10.0921	11.0653	11.2891	10.4235	10.3198	10.7179	10.3422	10.78	10.5962	11.3525	11.4115
VIT_19s0014g04670	basic helix-loop-helix (bHLH) family	9.35148	10.0222	11.6003	11.6298	10.5401	10.5059	10.1704	10.2023	10.8573	10.6439	11.5733	11.4321	10.9789	11.0356	10.2918	10.193
VIT_04s0043g00820	Syntaxin 1B/2/3/4	8.58157	8.16384	7.00005	6.7444	7.19958	7.22402	8.59081	9.08341	6.8026	7.12682	6.86061	6.96044	8.2743	8.43636	10.3337	10.4321
VIT_06s0004g01450	Lipoxygenase (LOX2)	11.6763	12.1412	11.0376	11.5237	11.3957	11.4874	10.9698	11.2366	10.913	11.307	10.9857	11.2147	10.8547	11.053	11.0548	11.2648
VIT_06s0004g08170	CENP-E like kinetochore protein	12.104	12.733	11.8766	11.659	11.9609	12.4599	11.7681	11.8402	12.58	12.6206	11.4517	11.3413	12.4483	12.523	12.5457	12.3461
VIT_04s0044g00640	S-receptor kinase	10.7575	10.3812	11.1034	10.8987	10.6209	10.3441	9.98676	10.1451	10.3811	10.2943	11.0731	10.9411	10.6302	10.5718	10.7807	10.7577
VIT_14s0128g00360	Nucleolar GTPase	11.7694	12.1995	12.843	12.5835	12.2765	12.3987	12.8569	12.9721	12.2978	12.2723	12.7141	12.6132	12.4899	12.5625	13.0848	13.0867
VIT_03s0063g02380	Specific tissue protein 2	11.2391	10.0448	6.01646	6.30198	7.78862	7.51391	6.76091	8.45309	10.4327	10.1288	6.31	5.68461	9.26283	8.528	8.0568	5.42129
VIT_14s0060g01810	Unknown protein	10.4083	9.54382	8.41577	8.66269	8.54634	8.82686	6.97315	7.30332	9.35884	8.92072	8.98121	8.63684	7.91536	9.01835	5.49399	5.33699
VIT_10s0071g00480	Unknown	10.2047	9.33295	9.56769	8.47247	11.0371	10.7789	10.5475	10.423	9.53576	8.94573	8.33442	8.65515	11.1985	10.9789	10.9237	11.2471
VIT_06s0061g00570	Amino acid permease	13.9772	13.8361	13.1302	13.0382	12.8355	12.7942	11.2307	10.8863	13.9073	13.9321	13.6784	13.5311	13.4374	13.3007	13.2852	13.3753
VIT_00s1205g00020	Trehalose-phosphate synthase 1	5.98939	6.84708	4.84307	7.15262	6.10489	6.01474	7.44414	7.38706	8.11403	7.99238	4.62994	5.04926	5.06041	4.98998	4.71374	4.73803
VIT_18s0001g02470	L-ascorbate peroxidase, thylakoid-bound (tAPX)	13.7573	13.8529	14.1252	14.2892	14.1624	14.2645	14.2707	14.1452	13.7837	13.891	14.1698	14.3202	14.0358	14.0587	14.0428	14.0182
VIT_06s0004g02890	Protein disulfide-isomerase A1	13.1886	13.6798	12.8815	12.9784	12.9129	13.0599	12.5676	12.5761	13.763	13.7793	13.0372	12.9107	13.175	13.1657	12.9579	12.9016
VIT_12s0035g00690	TCP family transcription factor TCP23	11.9996	12.9759	12.1514	12.3734	11.7179	11.6875	11.9161	11.8162	13.0185	13.1339	12.259	11.6638	11.4437	11.2059	11.0899	10.8186
VIT_10s0116g01030	Stigma-specific Stig1	9.28111	7.74479	7.04502	6.77785	7.09658	7.71478	5.61881	5.97919	8.05212	7.6683	7.13164	6.54276	6.5346	7.14356	4.94392	5.03644
VIT_00s0174g00130	far-red impaired responsive family protein	11.6285	11.2398	11.4634	11.5732	11.306	11.0926	11.581	11.6535	11.091	10.9934	11.4128	11.2309	11.3902	11.082	11.6348	11.6242
VIT_00s0847g00020	Linalool synthase (VvTPS63), (E)- Nerolidol syn	10.8628	11.3302	8.179	8.89061	7.5992	8.3981	7.82933	7.60513	11.1842	11.7926	9.10028	10.17	7.64915	8.25288	10.0804	10.3292
VIT_00s0194g00360	Histone H2A.4 HTA12	12.2877	11.9312	11.3482	11.283	11.276	10.9317	11.5657	11.6157	10.8159	10.9703	10.746	11.6937	10.1349	10.7356	10.4866	11.0359
VIT_14s0060g00650	No hit	10.0445	9.56465	9.69254	9.79332	9.86886	9.93772	10.1797	10.3544	10.223	10.1578	10.3724	9.86744	11.3887	11.0066	10.7839	10.9121
VIT_13s0019g04710	PUB17 (plant U- box 17)	11.7782	12.053	12.9752	12.9706	13.0413	13.1775	11.8774	11.9025	12.655	12.5095	12.5111	12.4192	13.0974	13.3308	12.992	12.8108
VIT_05s0020g03220	S-receptor kinase	10.3315	9.5288	11.8574	11.6174	11.0831	10.9905	9.11743	8.85626	10.6019	9.88828	11.7756	12.2333	11.0826	11.0993	11.7536	11.0973
VIT_13s0067g02970	Glucose-6-phosphate/phosphate-translocator	12.3293	12.6182	13.0497	12.8696	12.9604	12.9886	12.9328	12.9066	12.547	12.5816	12.9343	12.951	13.0494	13.0114	13.1859	13.1893
VIT_10s0071g00560	GRAM domain-containing protein / ABA-responsive	7.26342	6.51	6.98407	6.35027	8.89293	8.84639	8.24082	8.38614	6.98116	6.24475	5.82909	6.23033	9.86768	9.27139	9.6527	9.64256
VIT_19s0177g00300	Glucose 6 phosphate/phosphate translocator-like protein	13.6163	13.8387	13.108	13.301	12.9817	13.1079	13.4649	13.2952	13.8817	13.9233	13.6692	13.7019	13.0138	12.8723	13.2153	13.307
VIT_16s0013g01960	Chromosome condensation	11.5285	11.1551	9.31402	9.00118	9.26726	9.06111	9.68407	9.74167	11.0145	10.8348	9.21691	8.48238	9.50409	9.35626	10.1432	10.2408
VIT_10s0071g00360	GRAM domain-containing protein / ABA-responsive	9.76591	8.92604	8.73639	7.86379	10.078	9.74054	7.95283	7.81933	9.42589	8.6402	6.70822	7.15976	9.13304	9.72437	8.84887	9.49787
VIT_10s0116g01140	Stigma-specific Stig1	10.8295	9.5095	8.76877	8.52378	8.80495	9.55365	6.93362	7.79178	9.24689	8.75308	8.52115	8.57689	7.93031	9.05124	5.50862	6.12335
VIT_16s0039g00760	CYP89A2	9.75372	10.3559	8.53468	9.11996	8.74986	8.61599	9.10222	7.73106	10.3659	10.5657	8.67542	8.9024	8.23998	8.23167	8.00312	8.26791
VIT_19s0090g00500	Unknown protein	9.77192	9.01223	6.5528	6.46232	6.92748	6.87749	6.75523	7.26533	8.61305	8.69042	6.24679	6.14648	6.86667	6.7861	6.93938	7.08285
VIT_11s0149g00150	No hit	11.2431	10.88	11.2588	11.2054	11.0565	10.8551	11.3554	11.4463	10.6651	10.5958	11.0855	10.631	11.041	10.8712	11.529	11.4267
VIT_10s0003g03160	Ribosomal protein L18A 60S	12.8273	12.4643	13.6464	13.6552	13.6594	13.5777	13.5475	13.5593	12.3938	12.4755	13.6403	13.6159	13.3162	13.254	13.2964	13.3972
VIT_08s0056g00310	Auxin efflux carrier	12.0183	12.3484	12.7426	12.6998	12.6067	12.6087	12.2066	12.3025	12.3037	12.2184	12.4416	12.0453	12.7043	12.5072	12.7519	12.6321
VIT_05s0020g03650	Unknown protein	10.0528	9.23675	9.34561	8.7606	9.75607	9.67548	7.96732	8.14782	8.91882	8.83828	9.50125	8.86173	11.8633	10.6303	9.44115	9.57028
VIT_19s0014g02860	Cellulase	13.1567	13.3618	13.9905	13.8916	14.1161	14.1583	14.2488	14.3744	13.4417	13.4764	14.2621	14.1904	14.2657	14.22	14.5263	14.3426
VIT_02s0012g02820	Geraniol 10-hydroxylase	8.92777	7.48882	12.004	11.3126	11.7876	11.4071	11.8343	11.9247	9.06365	8.31672	11.761	11.3439	11.7801	11.5801	11.3982	11.7936
VIT_04s0023g00210	GRAM domain-containing protein / ABA-responsive	8.80721	7.99728	8.36009	7.36016	9.78861	9.55203	9.26738	8.84848	8.24193	7.60706	6.92632	6.75279	8.71303	8.89929	8.88512	9.42055
VIT_06s0004g03480	No hit	12.6583	12.2612	12.6054	12.4869	12.3882	12.3963	12.2168	12.3695	12.5168	12.4925	12.8523	12.9881	12.8282	12.8638	12.5158	12.6626
VIT_01s0010g01890	DEAD/DEAH box helicase (RH10)	11.196	11.8248	11.5929	11.6691	11.3633	11.778	11.4131	11.3293	11.6568	11.7508	11.643	11.8243	11.9128	11.985	11.8874	11.9559
VIT_03s0091g00390	Snakin-1	11.9296	10.395	7.12137	6.8352	6.21466	6.18878	6.26008	6.77003	11.9181	10.9864	5.43212	6.63227	5.46914	5.92031	6.65892	7.47577
VIT_09s0002g01860	DNA-directed RNA polymerase	11.3892	11.6401	11.3835	11.44	11.5018	11.6241	12.4023	12.4452	11.6487	11.6483	11.4997	11.2037	11.5627	11.5008	12.3174	12.4524
VIT_12s0035g01080	carotenoid isomerase (CISO1) (VvCISO2)	10.7769	11.2093	11.1446	11.8661	11.1509	11.2361	11.293	11.1066	10.7525	11.1871	11.3469	11.1559	11.0648	10.9834	10.9242	10.8847
VIT_00s0710g00020	SNF1-related protein kinase 2.7 SNRK2.7 SRK2F	12.8794	12.7109	12.5664	12.499	12.9678	12.9422	12.6337	12.7594	12.5854	12.7164	12.7296	12.594	13.1679	12.8899	13.3336	13.3825
VIT_10s0116g01200	WRKY Transcription Factor (VvWRKY29)	11.2495	12.489	13.0547	13.3488	13.1882	13.3928	12.5181	11.9489	12.8397	12.5091	11.403	11.6525	12.2138	13.8884	13.0266	12.569
VIT_00s0316g00010	Disease resistance protein	10.9082	10.639	10.8028	10.3923	10.7652	10.6917	9.857	10.0301	10.7593	10.7144	10.4557	10.397	11.4757	11.6373	11.9941	11.835
VIT_00s0322g00040	RuvB DNA helicase protein	12.7207	12.4227	12.3178	11.8931	12.2035	12.1141	12.1743	12.3772	12.0302	11.9914	12.1995	12.3388	12.1863	12.2665	12.2981	12.3609
VIT_12s0134g00650	Anthocyanin 5-aromatic acyltransferase	12.3218	11.9346	9.58586	10.007	8.32165	8.82684	5.80876	6.15331	11.2987	11.766	9.94357	10.1037	7.80834	8.41023	6.98785	5.56105
VIT_16s0039g00660	RNA polymerase nonessential primary-like sigma factor SIGA	12.1342	12.6698	12.5496	13.1532	12.6617	12.7771	12.6516	12.4462	12.6412	12.8128	12.5703	12.373	12.0268	11.9113	11.7945	11.6034
VIT_01s0011g06430	NADPH-dependent codeinone reductase	10.1236	9.53423	5.92873	6.4377	6.43628	6.30425	6.25145	5.70252	10.0101	9.89343	6.5406	6.14665	5.74004	5.51173	5.41214	5.16602
VIT_12s0142g00720	Serine/threonine-protein phosphatase 5	13.5924	13.36	13.1272	12.986	13.1565	12.9639	13.2352	13.2438	13.3137	13.3283	13.0298	12.895	13.0719	13.107	13.1926	13.2659
VIT_06s0009g02350	Zinc finger (C3HC4-type ring finger)	13.4641	13.3582	13.6256	13.561	13.4526	13.4249	13.4498	13.4319	13.3724	13.3706	13.7089	13.683	13.3659	13.2523	13.3006	13.4083
VIT_12s0035g01910	Heat shock protein 18.2 kDa class II	11.8103	12.6696	14.0986	14.2044	13.9397	13.935	14.3124	14.7693	9.91623	10.5073	13.7809	13.5416	13.0734	13.1644	14.0641	13.8709
VIT_10s0003g01390	Cupin, RmlC-type	11.0447	10.8809	11.1013	11.1419	11.0344	10.97	11.9085	11.8979	11.2527	11.2175	11.1234	10.9466	11.6183	11.3793	11.9146	11.9455
VIT_16s0050g02060	Receptor kinase homolog LRK10	7.96012	8.31681	10.2375	9.76912	9.23048	9.31309	9.33314	9.23368	7.92146	7.31903	8.12771	9.34866	7.30674	8.63788	8.92146	9.35597
VIT_15s0107g00340	Lanthionine synthetase C	9.49364	9.20821	9.98001	10.0058	9.7506	9.69688	9.77707	9.70211	9.23375	9.19818	10.0799	10.3896	9.68883	9.52019	9.47272	9.62577
VIT_07s0005g03850	No hit	10.5305	9.97407	9.37871	9.05494	8.91908	8.6012	8.75772	8.98961	9.43025	9.43848	9.06941	8.96118	8.8598	8.77042	9.07702	9.26223
VIT_02s0012g01170	Pyruvate kinase	12.5246	12.6997	12.783	12.8727	12.8508	12.9133	13.1123	13.1717	12.6644	12.6853	12.8361	12.7546	12.9683	12.8272	12.8962	12.9599
VIT_06s0004g07630	Unknown	9.89795	9.2867	9.83161	9.49465	9.50758	9.37929	9.2564	9.52953	9.3218	9.26762	9.81039	9.34947	10.5464	10.4821	10.3155	10.1442
VIT_07s0005g02990	Bet1 SNARE 1-1	13.1788	12.8666	13.4836	13.2776	13.459	13.2899	13.5158	13.6456	12.9735	12.8626	13.4735	13.4005	13.8398	13.6924	13.8547	13.8265
VIT_06s0004g00570	VvMyb5b	12.1767	12.5235	12.8168	13.0676	12.7422	12.7256	13.1527	13.1227	12.4007	12.547	12.555	12.1731	12.4492	12.2641	13.0438	13.0319
VIT_11s0016g03830	Protein kinase	12.5901	12.9144	13.0935	13.3408	12.8404	12.8872	13.0934	13.2187	12.9019	12.9381	12.4289	11.939	12.1465	11.8398	11.5879	11.4293
VIT_05s0077g02100	Senescence-associated protein	11.9256	11.141	8.65379	9.34811	9.20001	8.86697	8.94585	9.5862	11.3564	11.2987	9.35266	9.28248	9.50624	9.50831	8.70027	8.66197
VIT_11s0016g00970	Ring-box protein RBX	11.9776	11.4886	11.4902	11.6296	11.7576	11.4856	11.8485	11.8057	11.6797	11.6452	11.3052	11.0379	11.4836	11.4324	11.3853	11.4598
VIT_07s0104g01390	Arsenate reductase (glutaredoxin)	11.1195	10.4556	11.9761	11.6974	11.745	11.355	9.78224	10.0976	10.2925	10.4289	11.492	11.5942	11.3223	11.2994	10.2185	10.0755
VIT_00s0193g00050	Ankyrin repeat protein	8.67441	9.09042	9.75824	9.51403	8.88371	8.95761	8.94365	8.76399	8.08009	8.14348	8.81421	9.83434	7.13771	7.52383	8.35832	8.61991
VIT_12s0059g01550	Triacylglycerol/steryl ester lipase	6.98581	6.56218	6.38836	7.03019	7.5009	7.43233	9.70049	9.72821	7.31229	7.14011	7.02889	6.06119	8.51667	8.24345	9.95391	10.0438
VIT_19s0090g01440	Fimbrin 2	11.4163	11.7603	12.7863	12.7512	12.443	12.5754	11.9081	11.8289	12.0031	12.0963	12.5692	12.5485	12.7805	12.7776	12.4977	12.4186
VIT_14s0108g00740	GASA4	13.7555	13.2917	10.03	9.47574	11.3331	10.7825	12.7065	12.956	12.9193	12.7982	8.91719	8.97656	11.2395	11.1958	12.4554	12.7598
VIT_05s0094g01000	Indole-3-acetate beta-glucosyltransferase	13.3614	13.7442	13.6046	13.6013	13.0573	13.1075	12.9949	12.8576	13.3991	13.4195	13.7891	13.5922	12.9641	12.8871	12.9326	12.855
VIT_00s2652g00010	Glutathione S-transferase GSTU8	10.53	10.2516	10.9527	10.7483	11.1008	10.949	11.1079	11.1419	10.108	10.0009	11.0047	11.0101	11.163	11.0407	11.2864	11.3512
VIT_14s0068g00100	feronia receptor-like kinase	11.2085	10.9119	10.1104	10.6652	10.6232	10.4922	10.2291	10.0391	11.086	10.8484	10.0373	9.93591	10.4273	10.6702	9.64601	9.57396
VIT_09s0070g00720	No hit	11.3862	10.97	10.364	10.478	9.86782	9.84848	9.58863	9.26941	10.8375	11.0525	10.1139	9.95132	9.53129	9.49782	9.06659	9.0123
VIT_19s0085g00510	DEAD box RNA helicase (RH10)	10.2665	10.8893	10.8923	11.1894	11.4177	11.6328	11.9437	11.8182	10.9396	11.0234	11.126	10.8757	11.8641	11.8445	12.305	12.218
VIT_12s0028g03200	Rooty/superroot1	12.7244	12.8911	12.9342	13.0381	12.3054	12.3901	12.52	12.6693	12.9845	13.1572	13.2728	13.2607	12.2711	12.1317	11.977	12.0237
VIT_08s0056g00720	Phytochrome kinase substrate 1,	5.68129	6.4055	5.61204	5.08437	5.37519	5.1348	5.24935	5.38932	6.11226	6.14507	5.91519	5.67463	6.28512	6.51071	7.40059	7.35605
VIT_16s0050g01850	AAA-type ATPase	13.9367	14.0484	13.8384	13.8141	13.9864	13.9933	14.1886	14.2121	13.8051	13.8602	13.6983	13.7643	13.6595	13.661	13.8585	14.0258
VIT_18s0001g13200	Cytokinin dehydrogenase 5 precursor	14.0754	14.4978	14.0296	13.8867	12.2211	12.6487	10.4869	10.6951	14.6703	14.6345	14.6336	14.5707	13.3364	13.3914	12.3762	11.7515
VIT_06s0009g03740	Serine-glyoxylate aminotransferase	11.1834	11.5776	12.6768	13.5043	12.8876	12.9402	12.8623	12.8335	11.1747	11.7339	12.8453	12.5714	12.1054	11.9281	11.383	11.2058
VIT_18s0001g10500	Abscisic acid 8` hydroxylase (CYP707A2) (VvA8H-CYP707A2.3)	12.3268	12.8802	9.99503	10.8999	10.5625	10.3135	8.87207	8.323	11.9176	12.4616	7.58341	7.50655	10.3896	11.0939	8.14122	7.88109
VIT_14s0066g01490	UDP-glucoronosyl and UDP-glucosyl transferase	8.83628	9.26878	8.06604	8.60484	8.54872	8.4083	8.60367	8.71943	8.99593	9.30715	9.58951	9.16437	9.01989	8.79069	8.13341	8.2667
VIT_01s0011g05330	Clathrin assembly protein 8	12.683	12.9005	12.9849	13.1251	13.102	13.1773	13.2994	13.2115	12.8873	12.8617	13.1635	13.2337	12.8816	12.9397	13.0007	13.1179
VIT_07s0104g01780	Autophagy 18 ATG18a	11.7337	12.1523	12.3212	12.641	12.3242	12.3452	13.0663	12.9806	12.2691	12.2182	12.9527	12.5621	12.8894	12.5255	12.8039	12.7347
VIT_08s0040g02180	Mlo3	11.6723	12.0702	13.0587	13.3168	13.2037	13.5343	12.5126	12.5265	12.1023	12.3364	13.0132	13.002	13.1259	13.4721	13.3263	12.9988
VIT_04s0008g00170	Retrotransposon protein, Unclassified	10.4381	10.0753	9.7671	9.791	9.54214	9.24896	10.3092	10.5828	10.1042	9.99632	10.1268	9.53069	10.1448	9.95432	10.8896	10.8597
VIT_13s0067g03340	No hit	13.9689	14.1314	13.9253	14.0069	13.8912	13.9929	14.0744	13.8695	14.0969	14.2159	13.9231	13.9939	13.4111	13.6362	13.4333	13.4298
VIT_07s0005g00960	Unknown protein	11.654	11.2109	10.7415	10.8475	10.4704	10.433	10.8617	10.7216	11.3935	11.4181	10.684	10.3998	10.7774	10.3768	10.3001	10.2777
VIT_08s0007g00470	Rhomboid ATRBL1	12.2323	11.9238	12.4858	12.3833	12.7909	12.6607	12.0632	12.1524	11.9195	11.8747	12.4983	12.3612	13.0681	13.0072	12.3866	12.4151
VIT_12s0034g01330	Unknown protein	13.735	13.5093	13.905	13.9894	13.8507	13.7272	13.8547	13.7205	13.38	13.3293	13.7938	13.8696	13.5952	13.5438	13.5702	13.6083
VIT_00s0301g00070	No hit	9.18016	8.30619	9.33407	9.15583	10.1444	10.5752	8.70087	8.76936	10.0793	10.1565	9.96059	10.5455	10.6397	11.6703	9.90032	10.0473
VIT_01s0011g02880	Cationic amino acid transporter 8	12.8689	12.3466	12.0095	11.5747	12.0161	11.7155	11.5789	11.6351	11.8985	11.7057	11.1775	10.9454	11.6319	11.7473	12.5929	12.5807
VIT_10s0116g01040	Stigma-specific Stig1	8.86087	7.28131	6.74696	6.82109	6.85437	7.4072	5.95502	6.09881	8.26276	7.81387	7.39161	6.5049	6.47164	7.54196	5.2208	5.4794
VIT_17s0000g00520	Forever young oxidoreductase	13.4719	13.2011	13.2576	13.0915	12.9932	12.8641	13.0338	13.1379	13.3159	13.2484	13.4482	13.2299	12.9682	12.9372	12.7462	12.6358
VIT_06s0061g00790	Pheophorbide a oxygenase	13.1558	13.5529	14.3741	14.4929	14.2951	14.3573	13.8401	13.8232	13.507	13.6048	14.6411	14.6097	14.3755	14.3763	14.1174	14.0701
VIT_00s0181g00230	LSD ONE like 2	10.0245	9.46028	9.22277	9.12369	8.66088	8.56928	8.873	8.95136	9.80228	9.75049	9.34848	8.85205	9.31531	9.18617	9.33445	9.22997
VIT_10s0003g01100	Cysteine protease RCR3	10.1939	9.26257	9.09293	9.1699	8.82159	9.61549	7.86769	7.96868	9.47054	8.68685	9.58847	9.20318	8.59453	9.30912	8.43138	8.61561
VIT_05s0020g02480	Glutamine synthetase	13.0873	13.472	11.2983	12.0396	11.3626	11.4389	11.1704	11.1294	13.2118	13.4204	11.8258	11.7136	10.8889	10.6078	9.70945	9.4502
VIT_02s0025g01720	GDA2	12.9228	13.4523	14.4691	14.5109	14.5267	14.7522	14.4141	14.4053	13.9487	13.7707	14.2855	14.3366	14.3124	14.5085	14.4952	14.4392
VIT_02s0025g01870	NAC domain-containing protein (VvNAC72)	11.7922	12.1966	11.4959	11.5184	9.63968	9.68562	9.32485	9.03239	11.4539	11.7637	11.9997	12.0556	9.69216	9.80271	8.38594	8.33557
VIT_15s0024g00650	SWIB complex BAF60b domain-containing protein	13.6425	13.2095	12.5337	12.3723	12.4606	12.1603	12.2985	12.5475	13.2134	13.2005	12.5632	12.4305	12.6044	12.4725	12.4414	12.5026
VIT_06s0004g04270	Histone H2A.4 HTA12	14.617	14.3609	12.8085	12.8391	12.5115	12.1544	12.8045	12.8614	14.483	14.4248	12.8895	12.5407	12.8005	12.3304	11.1608	11.2069
VIT_01s0026g00250	Splicing factor	13.2122	12.7524	12.6057	12.7048	12.7952	12.6444	12.8109	12.8395	12.7899	12.7885	12.6117	12.4619	12.8272	12.5973	12.8415	12.7287
VIT_00s0379g00050	Short-chain dehydrogenase/reductase (SDR)	6.77954	7.11866	6.58557	10.2478	10.8999	11.115	10.2927	10.298	6.71076	7.16202	6.48878	6.14873	7.49218	6.67384	6.49319	6.69635
VIT_19s0015g00830	Proliferating cell nuclear protein P120	11.7282	12.6163	12.34	12.4469	12.2563	12.8097	13.1204	13.1087	13.0653	13.1468	12.9926	12.8539	12.7865	12.7023	13.0274	13.0012
VIT_08s0007g08150	Dehydration Responsive Element-Binding Transcription Factor (VvDREB11)	10.0961	9.64949	9.44424	9.12192	9.31812	8.91646	9.38273	9.43283	10.018	9.80122	9.87479	9.39807	10.2132	9.96766	10.3198	10.4105
VIT_00s0194g00090	forkhead-associated domain-containing protein	12.423	12.1859	12.201	12.08	11.9315	11.8804	12.0777	12.0935	12.0785	12.132	12.188	12.1785	12.126	12.0027	12.0775	12.1711
VIT_01s0011g05360	High mobility group protein HMGI/Y-1	13.474	13.232	11.654	11.8989	11.582	11.2643	12.004	12.0798	13.2402	13.2635	11.8053	11.6546	11.4615	11.2897	11.5957	11.6068
VIT_17s0000g04710	Pentatricopeptide (PPR) repeat-containing protein	10.1805	9.90165	9.63915	10.0325	9.80809	9.7133	10.7625	10.6579	9.80272	9.71531	9.63207	9.32656	9.92498	9.81972	10.4989	10.4027
VIT_14s0068g01030	Ubiquinol-cytochrome C reductase iron-sulfur subunit, mitochondrial	13.604	13.3583	13.5985	13.3977	13.5586	13.4399	13.5918	13.7725	13.2027	13.1804	13.5604	13.5371	13.3926	13.3761	13.3823	13.4423
VIT_18s0001g07960	Serine hydroxymethyltransferase	12.8226	13.112	12.2393	12.3932	11.8658	11.9912	11.9005	12.0913	13.1661	13.2006	12.4794	12.6597	11.8986	11.8936	12.1461	12.0974
VIT_04s0069g00530	Glutamate receptor protein	8.26194	7.83773	8.66096	8.24311	8.35391	8.47529	8.30187	8.2135	7.84995	7.81619	8.5415	8.76595	8.03002	8.04722	8.64724	8.49753
VIT_08s0007g02490	2-cys peroxiredoxin BAS1, chloroplast precursor	13.9965	14.1034	13.6023	13.6923	13.5713	13.5617	13.4049	13.4646	13.9542	14.0413	13.6947	13.6667	13.6858	13.6654	13.2568	13.2634
VIT_03s0063g01950	Unknown	9.57431	8.69494	6.20932	6.02937	6.29108	6.01433	5.72552	5.6771	8.89432	8.68002	6.35352	5.65538	6.45904	5.99962	6.24897	5.80038
VIT_12s0035g00190	Cleavage and polyadenylation specificity factor subunit 3	13.249	12.9874	12.3919	12.1228	12.0374	11.8611	12.2208	12.381	12.671	12.6927	12.2539	12.2734	11.954	11.9661	12.0111	12.1093
VIT_11s0016g04270	Hydrolase, alpha/beta fold	11.8658	11.5121	10.8511	11.013	10.7339	10.6816	11.8215	12.0328	11.3827	11.272	12.4985	12.1599	11.0018	10.304	11.2058	11.6435
VIT_06s0061g01360	Unknown protein	11.7828	10.9199	7.43499	7.32876	7.8941	7.63785	8.0112	8.23429	10.2673	10.1139	7.82448	6.89046	7.58052	7.58607	7.92522	8.18063
VIT_13s0019g01030	Binding	9.87179	10.3521	10.445	10.9473	10.5692	10.5947	10.3747	10.4891	9.85263	10.1849	11.1228	10.7618	10.5671	10.3949	10.6896	10.6382
VIT_08s0007g07550	GATA transcription factor 11	11.8588	12.3108	11.488	12.1277	11.0912	11.2965	11.2168	11.2573	12.6146	12.6538	12.4982	12.2493	10.9224	11.0933	10.0219	9.75898
VIT_13s0019g01210	Dirigent protein pDIR14	9.19703	8.30879	6.38999	6.43284	7.51441	6.49471	6.53966	6.65934	8.87939	8.63061	6.74814	6.40845	6.72052	7.07199	6.89733	6.71447
VIT_13s0019g05290	Acyl-CoA binding	12.3726	12.695	10.9879	11.4443	11.3477	11.426	11.7715	11.6081	12.7196	12.7233	11.0992	10.7462	11.6347	11.4249	12.0641	12.0134
VIT_13s0047g01240	CTV.12	12.4148	12.6707	13.2146	13.0306	13.1529	13.1174	13.3725	13.2121	12.6584	12.5694	13.1774	13.1169	13.1676	13.0802	13.395	13.3521
VIT_14s0219g00250	Ku70-binding	10.1251	9.48905	9.97404	10.0372	10.2462	10.1449	10.3973	10.4182	9.93429	9.9745	10.0258	9.84339	10.7001	10.396	10.5689	10.6549
VIT_09s0002g03470	Unknown protein	9.69194	9.12197	7.56729	7.4948	7.90907	7.57793	8.27652	8.51689	9.289	9.16424	7.26245	7.16316	7.92035	7.70526	8.9764	9.01612
VIT_00s0992g00030	Calmodulin-binding	12.4866	11.8817	6.86207	6.65013	7.15793	7.06946	6.84672	6.89444	12.0137	11.8913	6.32219	5.78527	7.43963	7.02618	6.33856	6.36445
VIT_14s0108g01350	Unknown protein	12.4123	12.1317	12.9615	13.1319	12.9042	12.5811	12.7453	12.8002	12.4062	12.3357	12.1902	12.0429	11.9286	11.4266	10.9712	10.9626
VIT_07s0141g00890	CYP94A1	10.3318	10.5356	8.93906	9.5127	9.49275	9.80723	9.71035	9.09871	8.79252	8.90411	8.81827	8.46431	8.44983	8.46929	9.4978	9.48003
VIT_19s0014g02500	Dynamin family protein	11.4888	10.865	6.39903	6.44749	6.75064	6.63629	7.69996	7.82217	11.1784	10.9885	6.71564	6.12768	6.86378	6.59639	7.71104	7.81084
VIT_10s0116g01840	No hit	8.58275	7.85704	6.73963	6.40271	6.52544	6.30911	6.21514	6.5439	8.31594	7.98256	6.61658	6.45098	7.34949	7.29055	7.3311	7.22538
VIT_11s0037g00130	fip1 motif-containing protein	12.2121	12.4012	12.6853	12.6562	12.8733	12.8689	13.5223	13.6794	12.4536	12.3804	13.0079	12.6354	13.1139	12.9432	13.7682	13.6609
VIT_10s0071g00330	GRAM domain-containing protein / ABA-responsive	9.12991	8.60318	9.09221	8.13604	10.3379	10.1317	8.62761	8.92909	9.30549	8.49544	6.71653	7.98213	11.1693	11.0587	10.5687	10.5613
VIT_09s0002g06370	Trafficking protein particle complex protein 2	11.2188	11.1612	11.5104	11.265	11.2662	11.0721	10.9309	11.0725	11.2731	11.3958	11.4425	11.2582	11.5192	11.5526	11.6507	11.6357
VIT_13s0019g04140	LHCA1	14.0783	14.331	13.0822	14.0912	13.5481	13.4942	12.665	12.9345	14.0345	14.2449	13.6601	13.5697	12.8659	12.8392	10.6544	9.32465
VIT_06s0004g02670	Cyclic nucleotide-gated ion channel 15	7.16689	7.13351	9.27435	9.95242	9.5183	9.34576	9.92461	9.63485	7.46385	7.15439	9.56057	8.75482	8.53105	8.19156	9.3799	9.30474
VIT_03s0091g00260	Zinc finger protein 4	9.85016	9.63237	12.0626	11.7762	11.9766	11.757	12.5113	12.3223	10.041	10.0302	11.9532	11.3546	12.459	11.6228	12.2341	12.3134
VIT_19s0027g00020	WAG1	6.87637	6.91637	7.50996	9.10148	9.00548	9.49326	8.97705	8.54488	7.46175	7.22049	8.10747	7.81419	9.26198	9.8137	9.61672	8.75947
VIT_16s0100g00410	TraB protein	9.79433	9.85947	10.9308	11.3911	11.2487	11.1187	11.0073	10.8957	9.88902	9.93281	10.969	10.5776	11.0359	10.6967	9.97692	9.89207
VIT_04s0008g06210	Nodulin	5.53331	5.38182	7.97258	9.78876	9.26302	9.34601	9.96545	10.027	6.70052	6.81357	9.13565	8.20645	7.6055	7.03881	7.49884	6.96387
VIT_18s0164g00030	ATP synthase delta chain, chloroplast precursor	13.1966	13.287	12.001	13.1703	12.9146	12.8137	12.6438	12.5901	12.7679	13.0935	12.0643	11.8303	11.8546	11.4716	10.084	9.73603
VIT_18s0072g00350	No hit	10.1678	10.2771	10.5652	10.1396	9.95459	10.093	9.50557	9.66	10.3751	10.4797	10.2492	10.7868	10.4183	10.485	9.80692	9.8336
VIT_14s0036g00420	Phosphoenolpyruvate carboxylase kinase	11.8639	11.7279	11.8181	12.9478	12.5982	12.9335	12.6526	12.2839	11.6342	11.3982	11.3465	11.2972	12.8584	13.2287	13.4322	13.3269
VIT_00s0333g00060	Unknown protein	11.3615	11.0471	10.7305	10.0002	9.80921	9.16632	8.30512	8.58797	11.2394	11.1058	10.3285	9.52312	10.4374	9.31071	8.27421	7.74745
VIT_07s0005g01040	Glycosyl transferase family 8 protein	12.293	12.5722	10.4118	11.7286	11.9186	11.7035	11.8684	11.8512	12.0678	11.9763	10.0779	9.74273	11.043	11.3374	11.5799	11.6681
VIT_04s0008g05520	Unknown protein	10.427	10.4687	8.73094	9.83071	9.36703	9.10956	9.80859	9.8596	10.4243	10.424	9.52874	9.20484	9.17376	9.13741	8.65076	8.95179
VIT_13s0074g00520	ATP-dependent RNA helicase	11.188	11.2445	11.2399	11.0362	11.1134	11.0416	11.7199	11.8249	10.9711	10.9103	10.9407	10.8233	11.0751	11.1549	11.4754	11.6033
VIT_12s0057g01450	Subtilisin protease	11.7123	11.7275	9.44924	10.7673	10.9781	10.7843	10.9909	10.2884	11.7306	11.9058	9.92868	9.80119	9.31035	8.99637	9.86771	9.85932
VIT_11s0037g01230	basic helix-loop-helix (bHLH) family	10.3758	9.84405	11.0932	10.4537	10.3475	9.98229	10.7159	10.8865	9.52419	9.60482	10.9968	10.5184	11.7634	10.903	11.6163	11.8079
VIT_13s0064g00650	ATAB2	11.471	11.6908	11.2591	11.8518	11.2714	11.1356	10.8898	10.87	11.2917	11.4661	11.3722	11.155	10.2454	10.1187	9.78466	9.68185
VIT_09s0070g00060	CCR4-NOT transcription complex subunit 7/8	12.825	12.498	13.0561	12.8972	13.0129	12.8136	12.5693	12.6368	12.5271	12.4931	12.8366	12.8251	12.944	13.0817	13.0908	13.04
VIT_18s0041g01850	Polyneuridine-aldehyde esterase precursor	11.1615	11.2091	12.2411	11.9622	11.6399	11.6047	10.9892	10.9325	11.3437	11.4022	11.8579	11.4688	11.8808	11.6715	11.2393	11.0059
VIT_00s0227g00140	MLO1	13.3559	13.2942	13.9315	13.8184	13.5503	13.553	13.0239	13.2777	13.1952	13.3822	14.1523	14.1542	13.6691	13.7542	13.0927	13.1615
VIT_18s0001g07090	Unknown protein	11.4085	11.4654	13.1956	12.8525	13.1121	13.3325	11.9479	12.0538	12.0445	11.9973	12.5211	12.7882	13.2766	13.7026	13.1479	12.9827
VIT_08s0007g04890	ACT domain-containing protein	11.233	10.9778	10.9041	11.3788	11.2575	11.1454	11.6871	11.8527	11.0428	10.917	11.0226	10.7058	10.6495	10.2832	11.4503	11.4384
VIT_19s0014g03740	Membrane-associated mannitol-induced	10.4421	10.4055	11.3667	11.881	11.7168	11.7142	12.156	11.6888	10.9667	10.9013	11.9782	11.6273	11.495	10.9215	10.806	10.7979
VIT_13s0019g00460	Unknown protein	8.85191	8.73168	10.6987	10.4923	10.3288	10.4251	10.8252	10.7381	8.71465	8.64022	10.6596	10.3922	10.8004	10.4094	10.9205	11.0216
VIT_11s0016g05570	Thylakoid lumenal 16.5 kDa protein, chloroplast precursor	11.3263	11.5281	9.83121	10.7606	10.9751	10.8508	10.6223	10.8942	11.0656	11.3135	10.1203	9.64013	10.5343	10.3111	9.30816	9.26597
VIT_12s0057g01490	Telomere repeat binding protein 1	8.80796	8.7967	8.54663	8.13737	7.43281	7.6312	8.4202	8.46459	8.70752	8.59052	8.78283	7.9046	8.14269	7.56606	8.75829	8.69255
VIT_00s0615g00020	Cinnamyl alcohol dehydrogenase	13.5505	13.5899	12.7571	13.0907	12.8604	13.0267	12.3237	12.4465	13.578	13.5313	12.9638	13.2311	12.3917	13.0561	12.694	12.6146
VIT_18s0001g11680	Unknown protein	9.12329	10.0268	11.5051	12.3246	10.8545	11.4754	9.84068	8.01194	10.9527	10.3865	8.10491	8.29361	9.8215	11.5751	11.2602	10.1265
VIT_06s0009g01450	Salutaridine reductase	9.2854	9.11682	9.69026	10.2387	10.3265	9.88231	10.2113	10.321	8.85329	8.61881	9.69891	9.46267	10.1259	9.83195	9.85189	9.75505
VIT_02s0012g00730	Purine permease 10 PUP10	6.93214	6.71925	8.34116	9.54338	9.07839	9.53545	9.94169	9.06057	6.85538	6.84098	9.14808	9.15236	9.85907	9.75901	10.8899	10.0536
VIT_15s0048g01530	Geraniol 10-hydroxylase	9.29829	9.45124	9.43592	10.8948	10.45	10.3796	11.1077	10.9241	7.74331	8.13408	8.55576	10.01	8.04529	8.53524	8.6439	9.07549
VIT_03s0063g00780	CXE carboxylesterase	13.9985	14.0321	12.4158	12.8304	12.3644	12.2679	12.8477	12.8652	13.6966	13.7189	12.7902	12.4962	12.0684	11.9243	12.7876	12.5489
VIT_17s0000g06190	myb domain protein 94 (VvMYB30)	11.4222	11.4121	11.16	11.7742	11.6559	11.8978	13.2945	13.3381	11.7313	11.4777	11.5516	11.2407	12.1261	12.24	12.3279	12.5744
VIT_11s0016g03740	Rho guanyl-nucleotide exchange factor ROPGEF8	7.38671	7.55037	5.34509	7.87113	7.56136	7.99107	7.80806	8.02252	7.43406	7.28012	5.23512	4.8412	6.29498	9.65885	6.4094	6.80968
VIT_05s0062g00820	Unknown protein	12.4517	12.0496	9.35682	10.2808	9.8967	9.85679	9.92153	9.88702	12.1787	12.1037	9.89541	9.4954	9.9961	9.85714	9.68528	9.4472
VIT_05s0049g01930	RNA-binding protein cp29	12.5989	12.6391	12.1249	12.6002	12.4551	12.376	11.9277	11.982	12.2958	12.5778	12.438	12.2791	12.2787	12.0748	11.228	11.2577
VIT_12s0028g02620	Protein kinase C substrate 80K-H	12.2958	11.9873	12.2014	11.8901	12.0282	11.919	12.1056	12.285	11.8071	11.7614	12.1161	11.9521	12.2448	12.0441	12.315	12.3244
VIT_16s0039g00150	Unknown protein	11.1758	11.5669	12.2603	12.1075	11.9892	12.0286	12.2732	12.4371	11.5937	11.4753	12.2569	12.0465	12.2342	12.1299	12.5265	12.54
VIT_05s0094g00220	Chitinase class IV	8.89936	8.46116	8.94629	11.3172	11.1261	11.2284	11.084	10.1723	9.16263	9.06552	9.42286	9.07174	9.75971	9.77884	9.69404	9.26795
VIT_16s0050g00070	myb domain protein 17	6.71488	6.93463	6.95142	7.4355	6.97295	6.71776	7.65009	8.03903	6.65618	7.11555	7.59193	7.35449	6.81588	6.86459	7.21657	7.36049
VIT_03s0038g03440	Alanyl-tRNA synthetase	11.4753	11.6107	12.0917	12.5304	12.1844	12.2208	12.4846	12.6181	11.4567	11.5666	12.167	11.8927	12.09	11.712	12.1378	12.1319
VIT_02s0033g00610	Chromomethylase 2	6.85634	6.16503	5.77047	8.22823	8.3906	8.19152	8.35361	9.23095	5.61243	5.57985	5.19241	4.79593	5.39587	5.35114	5.55882	5.46369
VIT_10s0003g03930	Inositol transporter 2	11.8975	12.2256	12.8851	13.545	13.0069	13.0924	13.8235	13.702	12.0715	12.2021	13.3541	13.1433	12.5816	12.2178	13.2331	13.1198
VIT_13s0067g03730	Unknown	9.32523	9.03522	8.45572	10.184	10.3904	10.1585	10.001	10.1556	9.03325	8.98145	8.47327	7.42554	8.18261	7.74092	8.6406	8.44113
VIT_15s0046g02080	Unknown	5.77337	5.91136	6.57353	8.80721	8.10533	7.90988	8.61446	7.07591	5.90313	5.875	6.96862	6.27117	6.09774	6.08189	5.77555	5.56412
VIT_13s0019g01230	Dolichyl-phosphate beta-glucosyltransferase	11.6654	11.532	11.6975	11.4377	11.613	11.5196	12.0587	12.2678	11.7334	11.7287	11.4738	11.3242	11.9122	11.7611	12.1631	12.137
VIT_07s0104g00030	No hit	5.4427	5.82015	6.90308	8.31444	7.81107	7.97696	8.80834	8.96461	7.24131	7.63054	8.60609	7.61202	8.015	7.94061	8.07814	7.88514
VIT_15s0021g02790	ATELC/ELC	11.8642	11.8385	12.9838	12.5414	13.6752	13.2602	12.7724	12.5635	12.3307	11.3488	12.2858	12.1757	13.2721	13.5787	12.9946	12.8806
VIT_12s0059g01850	Peroxisomal membrane protein	7.39514	7.59008	9.04137	10.4011	8.51963	9.28257	9.96054	10.533	7.63421	7.70029	9.50126	8.76106	8.16153	7.77625	9.2255	9.00547
VIT_15s0045g01090	Unknown protein	12.0534	11.8477	11.9732	11.6151	11.6451	11.4663	11.2819	11.2546	11.6302	11.6529	11.6668	11.5111	11.6415	11.544	11.4944	11.4045
VIT_11s0016g02210	GATA transcription factor 24	6.63264	6.7241	5.81794	9.20393	9.30604	9.46091	8.86249	9.57274	6.7035	6.83911	5.42758	5.63899	6.07082	5.59132	5.93075	5.7284
VIT_00s0434g00010	Unknown protein	11.6455	11.7056	11.1369	10.5059	10.5973	10.5588	10.2125	10.1437	11.3956	11.4757	10.2107	10.188	10.3767	10.3614	10.1896	10.2701
VIT_16s0098g00360	CCT motif constans-like	11.7033	11.9225	11.6747	12.9636	12.3428	12.2887	13.2689	13.273	11.4322	11.5046	11.6168	11.1937	11.0515	10.7998	12.6928	12.9067
VIT_07s0005g04480	Tyrosine decarboxylase	12.8904	13.0125	11.8597	12.4196	11.6525	11.5245	12.0512	12.2663	12.9067	12.9765	12.2864	12.1452	11.603	11.4819	12.1082	12.0653
VIT_03s0038g04730	Polyphenol oxidase	5.7924	5.48447	7.34229	10.2429	9.06942	9.38662	10.4729	10.179	5.57015	5.30453	9.36018	7.88537	8.5325	7.97288	9.20151	9.53157
VIT_05s0062g00640	UDP-glucose:flavonoid 7-O-glucosyltransferase	10.0763	10.5657	8.84171	10.5084	9.67604	10.0966	9.35453	10.0629	8.7844	9.97422	7.36653	8.8828	7.14622	7.2264	6.0904	6.35531
VIT_05s0094g00770	Short-chain dehydrogenase/reductase (SDR)	6.41342	6.32906	6.36381	8.33601	8.83659	8.14535	8.56868	8.24452	6.26571	6.34833	6.82739	6.35505	7.24951	7.12014	7.78763	7.77387
VIT_04s0008g02270	Hydroxyproline-rich glycoprotein	11.0567	11.2161	10.6625	11.0336	10.6174	10.4457	11.3632	11.0516	11.3866	11.329	11.1383	10.8655	10.5319	10.5529	10.5897	10.4725
VIT_19s0085g00550	Ser/Thr protein kinase	12.9448	13.0717	12.4767	13.0884	12.7778	12.7679	12.9042	12.6445	12.9509	12.955	12.5113	12.6466	12.5961	12.705	12.9419	12.9432
VIT_00s0397g00050	Disease resistance family protein	8.27441	8.91233	7.30436	7.99811	6.34229	6.98698	7.0228	6.53036	7.42896	7.30942	6.56352	7.461	4.68317	5.09658	6.20952	6.28178
VIT_04s0023g01550	Unknown	10.7117	10.4943	7.6322	9.67916	10.405	9.83623	9.76974	10.0447	9.96012	10.3432	7.59857	7.04672	7.99582	7.96104	8.77151	8.98416
VIT_11s0052g01030	Porin	13.5155	13.5266	12.9816	13.1478	12.9758	12.9875	13.2579	13.3985	13.4664	13.4854	12.7773	12.7535	13.2004	13.0361	13.2274	13.2134
VIT_10s0042g00200	Thioredoxin X	10.7181	10.6014	10.6445	11.4102	11.1472	11.0039	10.9827	11.2754	10.5142	10.718	10.9609	10.4235	10.7818	10.531	10.5627	10.5164
VIT_10s0003g02070	putative MADS-box Agamous 2 (VviAG2)	13.6864	13.7987	14.1222	14.0106	13.8245	13.8244	13.5721	13.559	13.7781	13.8345	14.2718	14.205	13.6491	13.6353	13.6282	13.6047
VIT_18s0001g15550	Serine carboxypeptidase II	11.2776	11.256	8.69875	10.8731	10.9101	10.8668	10.5624	10.7261	11.4907	11.3265	8.36114	8.11305	8.73103	7.71994	7.17456	7.03099
VIT_00s0207g00050	No hit	10.3937	9.91225	10.5932	10.8894	10.7413	10.7897	11.8134	11.8476	10.5176	10.4879	10.7644	10.5287	11.2902	10.777	11.2229	11.4188
VIT_13s0175g00150	Armadillo repeat-containing protein	9.54683	9.59298	11.5561	11.1762	11.5404	11.4832	10.4959	10.5028	10.2638	9.93178	10.9607	11.0328	10.7468	11.6276	11.0001	11.0017
VIT_13s0019g02080	DNA-binding protein	7.85226	7.93104	7.60003	9.03134	9.51532	9.12085	9.62092	9.51593	8.47528	8.47869	7.60622	6.84198	8.2463	7.96927	8.2249	8.16458
VIT_19s0014g00460	PMR5 (powdery mildew resistant 5)	10.8493	10.5551	10.1405	9.7296	8.52133	7.87501	6.7555	6.78559	10.5522	10.6386	10.3938	10.1713	9.04057	8.68847	6.66254	6.5459
VIT_09s0002g05990	6-4 photolyase	11.5912	11.966	12.2639	13.0143	11.902	12.2149	12.2345	12.2564	11.3123	11.9933	11.6339	11.4521	11.2448	11.5652	11.6635	11.6685
VIT_04s0008g01450	Cyclopropane-fatty-acyl-phospholipid synthase	8.36315	8.59387	6.51717	9.42664	10.2051	10.0771	9.59103	10.4853	8.85061	8.76693	6.20797	5.0596	7.29334	5.96558	6.28295	6.21942
VIT_12s0034g01890	Cupin region	9.7441	9.84896	11.3509	10.616	12.4269	12.6028	13.6915	13.471	9.28258	9.18345	11.1382	11.0422	11.7209	11.7502	12.5861	13.0357
VIT_18s0001g13260	ATP-dependent protease La (LON) domain-containing protein	12.7715	12.6719	12.7994	13.1893	12.7909	12.7827	12.6459	12.6731	12.4217	12.6091	12.5955	12.3257	12.346	12.4288	12.2797	12.1969
VIT_01s0010g00380	FLS2 (flagellin-sensitive 2)	11.0778	10.8982	8.7385	8.29097	8.34446	8.08644	7.3789	7.20976	10.6509	10.3854	7.99704	8.60398	8.57858	8.31196	8.35041	8.28581
VIT_05s0029g00620	Permease nonimprinted in Prader-Willi/Angelman	8.05794	8.24694	7.00597	7.70769	7.11669	8.64703	7.39808	7.77245	7.72156	8.0269	7.3648	7.67398	8.49814	9.90702	8.17144	7.82815
VIT_17s0000g09160	ferric reduction oxidase 8 FRO8	6.27119	6.31066	6.35768	10.12	9.6904	9.6311	10.0201	9.79581	6.40877	6.23681	6.1474	6.15111	6.1734	6.26304	5.64292	5.7174
VIT_15s0046g01990	UDP-glucosyltransferase	9.31112	9.66062	7.43265	7.97631	8.15871	8.13193	8.18375	8.06671	9.03562	9.19344	8.1923	7.80607	9.15392	8.60243	8.96738	8.87697
VIT_11s0016g04750	Potassium channel AKT1	11.716	11.7813	5.56508	7.6011	7.34824	7.49514	7.94489	6.3443	11.4584	11.4802	5.81631	5.75422	6.00777	5.50864	5.32021	5.06399
VIT_18s0001g05850	Dehydration Responsive Element-Binding Transcription Factor (VvDREB31)	9.25035	9.38576	10.0939	9.54658	8.22167	8.93723	6.2912	6.3051	10.1308	9.70615	8.86291	8.03712	9.84015	10.1339	8.66794	7.80006
VIT_02s0012g00360	1-aminocyclopropane-1-carboxylate oxidase	10.1246	10.389	11.5864	11.2715	11.2107	11.2673	10.5411	10.4793	10.389	10.3701	11.5396	11.5023	11.6828	11.4307	10.9023	10.7603
VIT_16s0098g01680	Kinesin light chain	9.89096	9.93574	10.4502	10.2442	10.1111	9.94622	10.3247	10.4274	10.2946	10.1797	10.7378	10.5569	10.6756	10.243	10.4151	10.5441
VIT_09s0002g07750	Disease resistance protein	7.58858	7.54629	7.9234	6.76209	7.64903	7.78625	6.33562	5.0733	5.44599	5.84058	6.28988	6.15308	6.0711	6.70183	5.67067	5.58432
VIT_00s0216g00010	Unknown	11.7973	11.6943	11.3761	11.2126	10.9655	11.0961	11.178	11.273	11.2417	11.1586	10.9949	11.062	10.4386	10.7957	10.6895	10.8489
VIT_12s0142g00420	Copper-transporting ATPase PAA1	13.8195	13.7258	13.3974	13.8196	13.6852	13.7377	13.4299	13.2999	13.7115	13.7885	13.4011	13.3434	13.6108	13.5001	13.2929	13.1043
VIT_05s0029g00040	Cyclin-dependent kinase inhibitor (KIP-related protein 4)	10.9478	10.8432	11.2295	10.9311	10.9856	10.8046	11.2303	11.2731	10.4789	10.55	11.2653	10.9671	11.5859	11.0903	11.1913	11.2144
VIT_05s0020g01090	Basic Leucine Zipper Transcription Factor (VvbZIP15)	9.86789	10.3659	11.0535	12.0241	10.7346	11.0399	11.1654	11.4785	10.1856	10.521	10.8973	10.8487	10.3881	10.3465	10.0908	10.1596
VIT_10s0003g02050	Cyclic phosphodiesterase	12.045	12.0377	12.2616	12.6424	12.1445	11.9996	12.2654	12.0048	11.9264	11.8347	12.55	12.1995	11.9076	11.7437	11.947	11.8486
VIT_08s0007g01640	Fructokinase	11.3195	11.2059	10.1498	10.6862	10.4396	10.3386	10.8268	10.6934	10.9866	11.0062	10.3281	10.1894	10.2099	9.87049	10.5922	10.5267
VIT_18s0001g11710	Photosystem II PsbO protein	12.12	12.4222	9.46287	11.9546	11.4243	11.2103	11.088	11.9068	12.215	12.7075	10.7142	10.3129	9.87439	9.39908	8.47219	6.82959
VIT_04s0023g01020	BEL1 homeobox 2 protein (BLH2) (SAWTOOTH 1)	9.00449	9.05714	8.53009	11.2213	11.2695	11.1698	11.0235	10.8984	9.68109	9.52582	9.57885	8.81986	9.0662	8.77862	7.64654	7.52179
VIT_07s0005g00350	No hit	9.29736	8.93042	9.25975	9.66294	10.145	10.0367	9.97806	9.95469	9.63173	9.64317	10.5514	10.4329	10.9514	11.2472	11.3567	11.3278
VIT_00s0302g00020	LYS/HIS transporter 7 LHT7	8.51911	8.69887	8.50129	9.57593	9.44398	9.60465	9.83922	8.24485	9.05321	8.86858	8.44143	7.79713	8.56638	8.49605	8.92504	7.43666
VIT_02s0154g00010	Auxin-responsive SAUR11	7.51267	7.20856	9.08906	9.90136	9.70156	9.55069	9.30796	9.84673	8.31995	7.5634	8.45835	8.51993	9.70627	10.3878	9.02406	9.19625
VIT_17s0000g05570	Receptor protein kinase	12.0247	11.8006	11.6308	11.2163	11.8078	11.6746	10.8778	10.8113	12.1162	12.1161	11.6244	10.9693	12.3575	12.1342	11.8507	11.8237
VIT_19s0090g01090	No hit	9.005	9.21958	9.7071	10.1604	9.59272	9.59218	10.2426	10.3217	9.37254	9.3755	10.8606	10.5826	10.5767	10.7446	11.5291	11.4423
VIT_08s0007g01890	Unknown protein	7.36862	7.34652	8.1365	10.0815	9.81082	9.54423	10.0797	10.205	7.27597	7.75944	8.42945	7.99076	7.49165	7.37562	7.51045	7.67694
VIT_05s0020g02370	S-adenosylmethionine decarboxylase	9.3381	9.09872	6.66449	8.21351	7.72304	7.28261	7.93252	8.56482	9.56256	9.4416	7.13098	6.10684	8.02485	7.24326	6.08174	5.87086
VIT_01s0011g02380	Unknown	5.96126	5.9441	6.83288	6.24734	7.20574	6.89837	5.7748	5.90783	6.51209	6.33126	6.40403	6.26044	6.7601	7.12771	7.50047	7.32274
VIT_15s0046g02390	ANTR2 (anion transporter 2)	12.7822	13.0446	12.9355	13.5457	13.3922	13.3966	13.6017	13.7079	12.4523	12.689	12.7187	12.5172	12.9294	12.8702	13.1909	13.1869
VIT_18s0122g00680	Oxygen-evolving complex PsbP	9.64469	9.52994	8.56081	9.09488	9.08327	8.97302	8.71329	9.37193	9.84389	9.96849	8.87716	8.24221	8.93614	8.91743	8.20039	7.81013
VIT_18s0001g12360	Deoxyuridine 5'-triphosphate nucleotidohydrolase	12.1813	12.0185	10.8646	10.1998	11.1102	10.9233	11.2564	11.3043	11.6514	11.7409	11.359	10.7113	11.422	11.0243	12.2998	12.1581
VIT_04s0023g02010	Hydrolase, alpha/beta fold	10.7833	11.0293	10.9485	11.4842	11.0961	11.2729	10.7907	10.8625	11.1273	11.2688	10.9087	10.6657	11.1035	11.1249	10.8071	10.5594
VIT_16s0100g00720	Heat shock transcription factor B2A	11.4134	11.0389	11.9824	11.7232	12.196	11.6594	11.4084	11.1997	10.8693	10.7721	11.7527	11.6517	11.7935	12.0201	12.4247	12.2944
VIT_16s0115g00470	Lucose inhibited division protein A	9.72993	9.76264	9.74404	10.0751	10.1332	10.0708	10.7996	11.0253	9.55312	9.68519	9.96051	9.8784	9.48914	9.57878	10.3004	10.3983
VIT_17s0000g08080	Armadillo/beta-catenin repeat protein / U-box domain-containing protein	10.532	10.3431	12.188	10.9675	13.5595	13.0357	12.1828	11.7646	12.2521	9.52639	9.69228	9.63993	12.939	13.5859	12.6933	12.6265
VIT_07s0151g00310	NIMA protein kinase NEK1	11.7007	11.6486	10.66	10.4206	10.2037	9.96512	9.26286	9.24448	11.8242	11.7553	10.4451	9.74127	10.6574	10.2147	9.60773	9.55421
VIT_05s0049g00420	E8 protein	9.4954	9.57939	10.4563	11.2931	10.892	10.89	10.4013	10.1866	8.82118	9.12776	10.9016	10.9302	10.8577	10.7456	9.42522	9.25848
VIT_02s0025g03000	ERF/AP2 Gene Family (VvRAV3)	9.8664	9.67217	8.75085	11.4189	11.4398	11.1819	11.3913	10.8165	9.71553	9.54727	8.06003	6.82585	9.18366	9.00906	9.66792	8.91988
VIT_05s0029g00050	BHLH transcription factor FMA (FAMA)	6.23838	5.97473	6.55184	8.91386	9.21775	8.61715	8.81305	9.02444	5.14982	5.6304	6.30446	6.35415	6.5302	6.50587	5.18337	5.40904
VIT_00s0347g00080	Curculin (mannose-binding) lectin	9.96303	10.3815	10.0804	9.72939	9.21245	9.381	10.0675	10.1928	10.1396	10.1979	10.6873	10.9514	9.58384	10.0074	10.4238	10.5053
VIT_14s0030g00430	Unknown protein	10.1294	10.7329	8.12357	9.84143	9.87285	9.88773	9.20381	9.22659	10.8003	10.8623	7.68199	7.99272	6.99563	6.50907	6.13037	6.01546
VIT_16s0050g00710	Unknown protein	12.908	13.2036	13.0288	13.6693	13.4869	13.3794	12.6051	12.655	12.3485	12.5829	12.1318	11.7279	11.9424	11.9481	11.8601	11.8047
VIT_04s0008g02700	TRNA (guanine-N(1)-)-methyltransferase	10.0665	9.88735	9.66549	9.33404	9.7301	9.63739	9.89928	9.96413	9.90493	9.89085	9.71851	9.3261	10.3664	10.2766	10.2406	10.2932
VIT_13s0019g03040	Indole-3-acetate beta-glucosyltransferase	10.9077	11.0502	10.7848	11.4104	10.4105	10.6564	9.7278	9.45061	11.0665	11.2068	10.4623	10.6174	9.77501	10.458	9.38826	8.98906
VIT_11s0118g00160	Disease resistance protein	7.32203	7.41768	8.76381	7.92271	8.20915	8.74603	8.20639	8.00758	7.47986	7.20943	8.04359	7.50215	8.10318	8.76953	8.73166	8.62482
VIT_13s0067g03780	Leucine-rich repeat protein kinase	11.8859	11.882	12.4305	12.1874	11.7054	11.6622	11.6959	11.6091	12.4986	11.9239	11.3358	11.2346	11.4552	11.8102	11.9669	11.601
VIT_05s0029g00240	Pentatricopeptide (PPR) repeat-containing	12.677	12.6304	11.7032	12.3122	11.8162	11.8032	12.3001	12.53	12.5533	12.5661	11.7384	11.5363	11.448	11.2488	12.1714	11.9557
VIT_07s0005g03620	Serine/threonine kinase 19 isoform 1 STK19	9.44892	9.37419	9.3063	9.82591	9.67235	9.82431	10.0518	10.0108	9.98469	9.99953	9.64525	9.24006	10.2274	9.8955	10.2223	10.2164
VIT_17s0000g09550	CYP71A26	8.52871	9.07073	9.26956	12.0452	11.6165	11.5026	11.5575	11.4715	8.11221	9.10631	9.02738	8.8248	8.87891	9.29896	9.05472	9.84845
VIT_07s0151g00860	Hydrolase, alpha/beta fold	8.11854	8.66397	9.2739	10.1052	9.72966	9.65015	10.0236	10.1842	8.87619	9.23515	9.73274	9.16022	8.85261	8.50809	7.85596	7.47812
VIT_15s0021g01560	Leucine carboxyl methyltransferase family protein	11.3104	11.2165	11.4848	11.2393	11.156	11.0847	11.639	11.6719	11.3947	11.2668	11.3836	11.0621	11.4986	11.2407	11.5228	11.5574
VIT_02s0012g01000	Protein tyrosine phosphatase	12.5109	12.3716	12.6336	12.4356	12.0079	11.839	12.3916	12.4595	12.4228	12.352	12.629	12.3198	11.9423	11.6062	12.4144	12.4631
VIT_07s0104g00510	MRNA-binding protein precursor	12.5471	12.5561	12.2026	12.6225	12.3068	12.2337	12.1782	12.1896	12.3172	12.6061	12.3981	12.0668	12.026	11.9432	11.461	11.3111
VIT_16s0050g00030	Cleavage and polyadenylation specificity factor 5	11.4952	11.6129	10.6482	10.949	11.1468	10.9094	10.9718	11.0229	11.1996	11.2017	10.6678	10.3886	10.7997	10.8548	10.9463	10.7871
VIT_00s0515g00050	Serine/threonine-protein kinase HT1	8.99564	8.69787	8.67961	10.0424	10.2448	9.73789	9.87851	9.28679	8.52563	8.27609	8.7837	8.39219	8.75027	8.70766	8.21412	7.50859
VIT_01s0011g06470	Galacturonic acid reductase	4.99945	4.77784	6.04728	8.26921	8.05417	7.7181	8.14717	7.67483	4.87639	5.41111	6.03977	6.06454	5.18558	5.4107	5.41794	5.80813
VIT_10s0003g02540	ABC Transporter (VvMDR11 - VvABCB11)	8.34907	8.20099	7.48672	8.43703	8.58736	8.3913	7.631	8.02914	8.24586	8.15947	7.08281	6.98612	8.21425	8.19832	7.25441	6.9412
VIT_05s0020g02050	DnaJ homolog, subfamily B, member 12	11.548	11.2929	10.7318	10.3781	10.3046	10.2609	10.7577	10.8217	11.2928	11.2564	10.6003	10.3002	10.6254	10.4112	10.9913	10.8558
VIT_12s0059g01810	Photosystem II psbZ	12.9402	12.8454	11.9122	12.9701	13.0498	12.7775	12.6393	12.6023	11.9733	12.4789	12.0714	11.4402	12.0838	11.5352	10.4152	10.3094
VIT_01s0026g01340	Glutathione S-transferase 29 GSTU18	13.2372	13.2027	12.9488	13.5447	13.1175	13.2071	13.3154	13.4357	12.789	13.0173	12.5489	12.5465	12.8586	13.0379	13.3269	13.3182
VIT_19s0090g00660	Lipase GDSL	9.48498	9.92761	10.4617	11.6654	11.5031	11.831	11.9653	12.0952	10.0391	9.87747	10.7844	10.6582	11.5826	12.1483	12.625	12.6532
VIT_07s0104g00600	Elongation factor Tu	13.3118	13.5519	12.7062	12.9297	12.8211	12.8351	13.08	12.9922	13.5881	13.5638	12.716	12.6686	12.874	12.7802	13.0418	13.0319
VIT_01s0011g06000	Vacuolar iron transporter 1	8.10676	7.75575	7.51106	8.46369	8.4525	8.40476	8.62314	8.69572	8.16852	7.99483	7.10892	6.82491	7.79003	7.75113	8.24731	8.5575
VIT_16s0013g01950	Hexose transporter [Vitis vinifera]	8.55306	8.3763	8.72205	10.8828	11.0412	11.0242	11.5135	11.0365	8.84229	8.65878	8.77834	8.37035	10.0273	9.56034	10.3052	10.2005
VIT_06s0004g01460	Lipoxygenase LOX2	11.9994	12.6166	11.2508	11.8145	11.3828	11.5086	10.7408	11.0167	11.337	11.7654	11.4216	11.6905	10.6882	11.1336	10.7982	11.2213
VIT_04s0023g01210	Geranylgeranyl pyrophosphate synthetase 1, chloroplast precursor	11.7509	11.6063	11.1506	11.8925	11.5326	11.3554	11.5413	11.2434	11.1646	11.365	11.2882	10.797	10.6318	10.3405	9.79628	9.84536
VIT_18s0001g07460	putative MADS-box Short Vegetal Phase 2 (VviSVP2)	6.02677	5.90739	5.64167	8.47772	8.52672	8.28563	8.30284	7.92431	5.75594	5.71704	6.14582	6.53674	6.14528	6.15443	5.86083	5.84246
VIT_08s0007g07470	Galactose mutarotase	8.45795	8.82882	9.30281	10.2839	10.2677	9.84842	9.71431	9.65469	8.99571	9.14454	9.2591	8.73134	8.05367	7.96913	7.84035	7.2294
VIT_12s0059g00050	Ankyrin repeat	9.29883	9.32708	7.43615	9.20918	9.52702	9.15508	9.05244	9.81072	8.39605	8.02142	6.72282	8.0133	5.4328	5.67513	6.1217	6.60404
VIT_10s0042g01060	Unknown protein	10.2243	10.1873	10.7433	10.3315	10.0912	9.7964	11.1874	11.3097	9.9241	9.86	10.472	9.78416	10.4801	10.2982	11.3022	11.2687
VIT_06s0080g00920	Photosystem I subunit O (PSAO)	14.4452	14.3099	13.0941	13.8844	13.4305	13.3218	12.6273	12.8723	14.0818	14.2678	13.6932	13.5101	13.1106	12.8788	10.5863	10.0142
VIT_19s0014g03160	NADPH:protochlorophyllide oxidoreductase	14.1131	14.3088	12.7616	13.5914	13.2109	13.1496	12.9499	12.8409	14.2359	14.3537	13.5416	13.4172	12.9707	12.6138	11.2329	11.0349
VIT_09s0002g03870	RPS5 (resistant to p. syringae 5)	10.3197	10.1826	10.8089	10.3192	10.1158	10.016	10.5668	10.7877	10.1307	9.95621	10.0841	9.73159	9.833	9.80224	10.6088	10.5019
VIT_08s0007g03170	Unknown	6.20348	6.20216	6.03579	7.19302	7.10568	6.98469	7.52373	7.58736	6.55243	6.65998	6.15797	5.35964	6.39671	5.55407	6.43143	6.78792
VIT_09s0002g07360	DNA damage checkpoint	10.6438	10.2509	9.65912	9.18835	9.08199	8.89609	8.8318	8.95722	10.1531	10.0422	9.63017	9.06132	9.62947	9.48647	9.8538	9.8517
VIT_12s0057g01140	AarF domain containing kinase	9.94115	10.0723	10.6876	11.4109	10.9204	10.9062	11.1687	11.3232	10.5095	10.4667	11.2407	10.8308	10.8691	10.5838	10.6764	10.7446
VIT_09s0002g01820	Methyltransferase like 6	7.28611	7.40623	5.80111	6.68706	6.76109	6.78814	7.3144	7.09655	7.92769	7.95281	5.99053	5.96055	6.39459	6.09509	6.51001	6.81409
VIT_01s0011g02860	CHUP1 (chloroplast unusual positioning 1)	10.4013	10.7906	10.8143	12.3207	11.7318	11.6966	11.767	11.6824	10.7123	10.8877	10.962	10.4707	10.4099	9.89784	10.0889	9.80142
VIT_07s0005g04180	Glutathione S-transferase	11.9285	11.7821	11.8879	12.2894	12.1353	11.9524	12.1296	12.0262	11.7191	11.8171	12.4356	12.0819	12.2735	12.0943	11.7718	11.9058
VIT_17s0000g00280	Magnesium-protoporphyrin O-methyltransferase	11.0084	11.1183	9.69465	10.2677	10.1002	9.84793	10.0561	10.1628	10.5723	10.8033	10.2916	10.119	10.3296	10.1274	9.62323	9.62771
VIT_14s0068g00420	Alpha-amylase isozyme C2 precursor	11.3558	11.5102	11.0875	11.7906	11.5273	11.4807	12.0842	12.0922	11.4427	11.6096	11.4967	11.1181	11.2438	11.139	11.8916	11.8046
VIT_05s0062g01160	Pectinesterase family	6.95725	7.01896	7.45628	11.2656	9.98413	10.1778	10.4944	10.8717	6.68846	7.18797	7.85874	7.10807	7.92211	7.88637	8.0352	5.95458
VIT_08s0007g02970	Unknown protein	10.9763	10.9227	9.60572	10.2795	10.6828	10.1022	10.2896	10.9983	10.582	10.5824	9.94499	9.01564	9.89039	9.64765	8.77505	8.67945
VIT_14s0068g01950	Ribosomal protein L27, chloroplast (RPL27) 50S	13.2668	13.26	12.7249	13.2855	13.2298	13.0958	13.1659	13.3868	13.0601	13.1641	12.82	12.5306	12.987	12.7408	12.6147	12.3981
VIT_16s0050g01140	Glutamine cyclotransferase	10.8302	10.8789	10.9593	10.6836	10.6679	10.6443	10.7325	10.9828	10.8238	10.751	11.3171	11.0683	11.3061	11.3617	11.3182	11.3103
VIT_13s0019g03700	Lateral organ boundaries protein 1	6.63016	6.72151	7.54996	10.0186	9.64132	9.77702	9.72589	9.09056	6.94249	6.76872	7.66033	7.2049	8.31718	8.3943	8.19291	8.03493
VIT_10s0003g02160	Trehalose-phosphatase	10.0304	9.87798	8.39791	10.4674	10.2087	9.90441	10.1722	10.0487	10.1725	10.0601	7.92432	8.93585	7.98891	8.2282	7.79309	8.01229
VIT_07s0151g00510	GCN5 N-acetyltransferase (GNAT)	13.023	12.8044	13.3844	13.0705	13.4449	13.3268	13.1002	13.0943	12.7238	12.7462	13.5487	13.5437	13.8699	13.7906	13.7221	13.6582
VIT_13s0019g04940	KOW domain-containing factor family protein	11.6881	11.7784	11.4819	11.1319	10.8954	11.0072	11.5394	11.3857	11.6505	11.7118	11.8448	11.539	11.5391	11.3954	11.7326	11.8506
VIT_10s0003g01160	basic helix-loop-helix (bHLH) family	7.86155	7.71224	7.69908	9.01985	8.96177	9.0609	9.54571	9.71268	8.77881	8.34958	9.65433	9.21203	8.77317	8.38961	9.53144	9.41027
VIT_03s0038g02790	Ribosomal protein L2, Chloroplast	14.8459	14.9728	14.7831	14.9615	14.8873	14.9531	14.7077	14.6295	14.9139	14.9935	14.8384	14.761	14.4091	14.521	14.4109	14.2729
VIT_10s0116g00040	No hit	7.8378	7.85147	8.29146	8.72672	9.14008	9.38344	9.46127	9.47752	7.82009	8.08039	9.05077	9.17546	9.34968	9.04616	9.72475	9.96536
VIT_01s0011g06580	Unknown protein	11.9846	11.6904	11.2347	10.7206	11.0729	10.7961	11.4994	11.618	11.5336	11.4726	10.4868	9.9623	11.4179	10.6509	11.2595	11.3068
VIT_11s0052g00160	ATP binding , related	12.171	12.0503	10.4872	9.51475	9.75501	9.62478	9.04584	8.76245	12.134	12.1198	9.32581	8.84604	10.2352	9.64797	8.62467	8.49694
VIT_06s0004g02170	Histidinol-phosphate aminotransferase	11.2319	11.2757	10.8992	10.7372	10.6146	10.6594	11.3851	11.5049	10.7387	10.7902	10.6256	11.062	10.4644	10.5159	11.0238	11.1773
VIT_05s0020g04130	Perakine reductase aldo/keto reductase	12.7998	12.9493	13.1413	12.8293	12.3752	12.1499	9.96079	9.89409	12.8802	12.8529	13.3176	13.1534	12.7193	12.5757	10.3389	9.70609
VIT_09s0070g00240	Cinnamoyl-CoA reductase	13.0221	12.9997	11.0758	12.7459	11.8635	12.1167	11.8279	10.9988	12.8525	12.9513	10.5785	10.4265	11.3009	10.9592	11.2153	10.4783
VIT_18s0072g00550	Unknown protein	12.4873	13.6857	14.4408	14.0905	14.4293	14.395	13.7653	13.6296	14.2858	13.735	13.5767	13.656	14.5611	14.6284	14.3626	14.1821
VIT_01s0127g00340	Unknown	5.98983	6.63115	6.22871	9.40103	8.62449	8.46881	8.76543	9.13211	5.39907	7.299	7.03427	6.83934	5.81973	5.88254	5.50134	4.98475
VIT_15s0046g03240	Unknown protein	9.31826	9.18334	6.0331	9.04001	9.62674	9.28557	9.21028	9.39625	8.46699	8.18815	5.25151	4.84819	5.29374	5.24023	4.76271	4.29523
VIT_04s0008g00870	Phosphoethanolamine/phosphocholine phosphatase	12.3618	11.9768	10.3633	9.69587	11.6615	11.2112	9.3467	10.0497	11.6962	11.5561	9.30089	8.91894	11.1554	11.15	11.4902	11.3352
VIT_08s0007g00020	Cation/hydrogen exchanger 20 (CHX20)	8.60733	8.27277	9.88084	11.6396	11.1124	10.9768	10.9153	11.055	8.48324	8.41132	10.1954	9.60931	10.9876	10.9012	9.52428	8.87803
VIT_07s0031g03050	GTP-binding protein LepA	11.1313	11.6045	11.6053	12.0178	11.7064	11.7397	11.4497	11.5593	11.5525	11.6817	11.9353	11.7009	11.5572	11.5462	11.1518	11.1688
VIT_03s0088g00300	Unknown	9.67554	9.49791	8.63474	9.47614	9.20648	8.99826	9.85283	9.96919	9.88699	9.90118	9.2055	8.28033	8.68088	7.80409	9.13037	9.16234
VIT_10s0116g00410	Gibberellin 2-beta-dioxygenase 7	9.58651	10.6912	9.52138	11.3187	11.4161	11.5375	11.4811	11.9561	10.3712	10.9771	9.48329	9.70824	11.2935	12.3729	10.5888	11.331
VIT_17s0000g04490	Extracellular Ca2+ sensing receptor	13.428	13.6294	12.3786	13.0061	12.3603	12.3569	12.1778	12.3082	13.6125	13.7097	12.1962	11.8976	11.6662	11.5569	11.5965	11.5746
VIT_14s0066g02350	Galactinol synthase	12.6315	12.6291	13.628	12.6607	13.9345	13.4798	12.0716	11.9883	13.4626	12.0109	11.8764	11.7713	12.8826	13.9981	13.063	12.9699
VIT_18s0122g01380	Crp1 protein	10.9199	11.0154	11.142	11.539	11.4667	11.369	11.7567	11.9468	11.2365	11.2729	11.1638	10.6533	11.1551	10.637	11.4493	11.3554
VIT_05s0062g01340	Unknown protein	9.4566	9.42365	9.88543	9.52744	9.30776	9.2674	9.89892	10.2196	9.59144	9.50651	9.94694	9.43286	10.0276	9.75375	10.563	10.5407
VIT_12s0059g01400	Tyrosine specific protein phosphatase	9.55298	9.19366	7.09374	10.3684	9.87869	9.80126	11.143	10.6162	9.22654	9.04893	6.40077	5.74268	7.95198	7.73975	9.49314	9.46747
VIT_07s0005g06200	RPM1 (resistance to p. syringae pv maculicola 1)	7.69574	8.01141	7.96128	8.69249	8.17561	8.22364	8.83833	8.65692	6.8695	6.82707	7.43026	8.01302	8.18422	8.12103	8.3969	7.92517
VIT_00s0125g00250	Zinc finger (ubiquitin-hydrolase) domain-containing	9.24655	9.08447	9.98474	9.67747	9.68198	9.5666	9.83791	10.0884	9.32614	9.25347	10.2352	9.68691	10.3062	10.2561	10.4955	10.5423
VIT_18s0075g01040	Zinc finger (C2H2 type) family	8.21597	8.13827	8.61128	7.96433	8.62041	8.48181	7.83504	7.80971	7.42155	7.65466	8.09098	8.66498	8.20334	8.59799	8.08933	8.39928
VIT_03s0038g00220	Purple acid phosphatase 10 ATPAP10/PAP10	10.6586	10.9637	8.48121	10.9726	10.6388	10.3928	11.6074	11.0732	11.0711	11.1244	8.07431	8.72424	8.93052	8.6584	11.3249	11.2908
VIT_01s0011g03080	Methionine aminopeptidase 1B, chloroplast precursor	11.178	11.6597	12.0361	12.4899	12.3966	12.3947	12.2056	12.1453	12.0838	12.2368	12.4354	12.3807	12.3592	12.1392	12.2239	12.183
VIT_04s0023g03780	Cell cycle checkpoint protein RAD17 (AtRAD17)	10.6767	10.8291	11.8106	11.558	12.0602	11.8978	11.8067	11.8605	10.9998	10.8846	11.1934	10.8329	11.6629	11.5817	12.4165	12.3631
VIT_00s0218g00190	UDP-rhamnose:rhamnosyltransferase	10.2615	10.3953	11.48	12.0767	11.6406	11.6995	12.6075	12.5498	10.4076	10.4981	11.9975	11.7604	12.2319	11.9316	12.3433	12.4323
VIT_16s0098g01820	Unknown protein	12.6202	12.3485	12.0882	11.7491	11.7011	11.694	11.466	11.4638	12.2824	12.2655	12.2281	12.1816	12.0395	12.0052	11.4431	11.4734
VIT_04s0043g00370	Ammonium transporter 1;2	12.3828	12.2335	7.89894	9.90318	10.1639	10.3311	9.90159	10.1792	12.2405	12.1126	8.22937	7.85828	8.12074	7.32765	7.04561	6.63104
VIT_14s0060g01700	fumarase	9.60171	9.74757	9.76862	9.4273	9.13275	9.11466	10.0548	10.1999	9.57897	9.52149	10.3614	10.1122	10.6541	10.474	10.4956	10.5932
VIT_00s0267g00050	No hit	12.0348	12.1434	9.30071	10.5401	8.67653	9.01619	8.22072	8.929	11.6187	11.8776	9.96648	10.8414	9.85916	10.5129	9.65813	9.8413
VIT_02s0087g00090	F-box family protein	11.5374	11.4559	10.2693	11.2777	10.883	10.6319	11.0868	11.0458	11.4026	11.3314	10.5334	10.1823	10.6721	11.0258	10.8	10.5372
VIT_00s0262g00010	Receptor kinase RK20-1	8.9605	9.0418	7.59127	9.65864	9.14999	9.23538	9.55083	8.6532	10.0231	10.0051	8.69073	8.65538	8.65835	8.59889	8.79454	7.74597
VIT_07s0104g01120	Rac GTPase activating protein	11.2468	11.0984	8.95548	10.8025	10.3947	10.1156	9.93735	10.2138	11.3277	11.367	9.18976	8.44845	7.45251	6.90461	6.71295	5.43881
VIT_07s0031g01840	WRKY Transcription Factor (VvWRKY23)	7.79189	7.77267	6.38588	7.64019	7.05821	6.99185	7.40511	7.05035	8.52114	8.3229	7.93951	7.15713	6.52918	6.33907	6.55963	6.14928
VIT_19s0140g00120	Gibberellin 2-beta-dioxygenase 1	9.32725	9.47537	9.94312	10.8472	9.35322	10.0311	9.69133	8.84912	10.6678	10.6666	11.0139	11.191	11.3749	11.9449	10.3279	10.0824
VIT_07s0005g02500	SNF7 family protein	9.71458	9.52864	9.75404	9.34282	9.7275	9.67953	9.84637	10.1084	9.79309	9.65042	10.1389	9.62662	10.5171	10.4237	10.7567	10.8098
VIT_07s0104g01000	Histone H2AXa HTA5	6.94462	6.88598	6.73203	7.24188	7.52399	7.78148	7.07391	7.08883	7.07176	6.90379	8.04097	8.09854	8.37426	9.85504	9.0412	9.03192
VIT_02s0154g00040	Thylakoid lumenal protein	11.6443	11.8098	11.6389	12.4454	11.8929	11.8938	11.8655	11.9589	11.3631	11.7041	12.0176	11.7259	11.5989	11.6545	11.2	11.2395
VIT_08s0007g00750	SRG1 (senescence-related gene 1)	10.2771	10.4971	6.80145	9.02282	9.23525	8.87114	9.33009	9.55883	9.81392	10.3129	6.87738	7.87709	7.00767	6.81441	7.17017	7.39142
VIT_11s0052g01600	UDP-glucose flavonoid 3-O-glucosyltransferase 7	11.4638	12.0676	10.7357	11.9833	11.236	11.6484	11.8101	11.9923	11.4194	11.8942	10.5475	10.5754	10.6562	10.7766	10.6984	11.0245
VIT_19s0014g00070	Solanesyl diphosphate synthase	11.3398	11.408	11.7782	12.3359	11.9804	11.9829	12.0941	12.2368	11.4413	11.5052	11.8595	11.318	11.3265	11.154	11.3352	11.1808
VIT_07s0005g02450	Unknown protein	12.9879	12.8609	12.5943	12.9769	12.9806	12.9463	12.9198	12.8999	13.232	13.1158	12.8944	12.4461	12.8135	12.9915	11.807	11.6613
VIT_05s0094g00260	Chitinase, class IV [Vitis vinifera]	7.70675	7.55893	7.90092	9.94636	9.92646	9.83	9.86846	8.97711	7.99718	7.85851	8.1443	7.73469	8.18957	8.36367	8.49384	8.42137
VIT_00s0323g00040	Unknown protein	9.39727	9.53513	9.49392	10.3243	10.3549	10.427	10.365	10.6484	9.79791	10.0641	9.75424	9.07232	9.9457	9.89245	9.95921	9.67007
VIT_02s0025g03070	Zinc finger (C3HC4-type ring finger)	9.39977	8.86998	9.93846	11.4965	11.4251	11.1631	11.327	11.1829	8.91289	8.65488	9.53072	9.39435	9.65965	9.1017	9.22594	8.91812
VIT_08s0007g02720	Secoisolariciresinol dehydrogenase	8.46038	8.46845	8.81302	8.1712	7.78838	7.35274	7.06379	7.10401	8.70806	8.43723	8.70167	8.11	8.46247	8.26323	7.90036	7.9964
VIT_18s0072g00970	DegP protease,	12.3419	12.7252	12.2294	12.6252	12.0438	12.0158	11.8647	11.8557	12.7176	12.8329	12.6464	12.4682	12.1986	12.116	11.5906	11.4366
VIT_10s0003g01030	Unknown protein	6.7031	6.2455	6.63924	7.81047	8.20379	7.79483	9.80076	9.91057	6.12312	5.76478	6.78869	5.854	7.61538	7.72368	10.4528	10.8243
VIT_12s0059g02240	Unknown	10.2829	9.78426	11.3449	10.7189	10.7623	10.6041	11.1022	11.0912	10.0329	9.78875	10.9159	10.4964	11.0228	10.4401	10.8943	10.8108
VIT_11s0016g01000	flavonoid 3-monooxygenase	11.4878	11.5022	10.0824	9.32301	10.6706	10.5232	11.4732	11.2833	10.4102	10.6675	10.2988	10.806	8.88125	9.28013	10.2564	10.7942
VIT_00s0270g00090	Pentatricopeptide repeat-containing protein	9.50274	9.35599	9.35651	9.66207	9.66946	9.71611	10.7681	10.8146	9.40673	9.38286	9.29937	9.0246	9.88128	9.65428	10.4145	10.2786
VIT_13s0019g00670	No hit	10.8796	10.8848	11.4135	11.2377	11.3398	11.4546	11.4836	11.6792	11.171	11.1063	11.2673	10.8797	11.8625	11.8073	12.0659	12.0758
VIT_12s0028g03480	Wax synthase	10.0492	10.061	5.74651	8.65712	8.92174	8.8482	8.98213	9.43759	9.5813	9.65952	6.01802	5.56677	5.73427	5.98768	7.90038	7.77773
VIT_08s0040g03400	Short-chain dehydrogenase/reductase	13.0919	13.1544	10.9967	11.5317	11.4227	11.1219	11.1548	11.3991	13.412	13.235	10.7801	10.3973	10.2471	9.65536	9.68249	9.32713
VIT_08s0007g00120	Ubiquitin-conjugating enzyme 13 (UBC13), E2	13.5576	13.4474	14.5221	14.4241	14.4714	14.4525	14.1807	13.8933	13.3446	13.2556	14.3863	14.4007	14.0814	14.1168	13.6132	13.6471
VIT_08s0007g02160	Transposon protein, CACTA, En/Spm sub-class	11.0336	10.6351	11.0159	10.6061	10.5862	10.5189	10.567	10.4614	10.7798	10.6963	10.6958	10.0819	11.1343	10.3611	10.1469	10.2575
VIT_04s0023g01240	Anthocyanidin 3-O-glucosyltransferase	6.56631	6.62072	6.5548	9.51524	9.00348	8.62706	9.35979	9.51561	5.86313	6.1358	6.5633	6.4195	7.17665	6.73776	6.1636	5.56579
VIT_17s0000g04220	CHUP1 (chloroplast unusual positioning 1)	6.09732	6.0134	6.33056	10.0316	10.4049	10.2041	10.0312	10.0938	5.82605	5.73358	6.20649	5.69665	6.33335	6.31231	5.66494	5.69959
VIT_16s0039g02410	TPL/WSIP1 (WUS- interacting protein 1)	13.518	13.773	13.2008	13.4863	13.4505	13.3545	13.7299	13.8012	13.8886	13.8934	13.4407	13.2071	13.3605	13.3492	13.6595	13.5508
VIT_07s0031g02790	Unknown	10.7991	10.668	10.5597	10.11	9.98835	9.85281	9.1703	8.90821	10.8017	10.4621	10.156	10.3301	9.36255	9.25014	8.57107	8.70068
VIT_07s0005g06090	Pore-forming toxin-like protein Hfr-2	7.99538	7.69176	7.6934	11.4649	11.7395	11.8327	11.1899	10.8995	6.52695	6.25452	7.65422	6.7549	8.17987	7.71357	7.96523	7.05531
VIT_18s0001g13670	Glyoxal oxidase-related	7.88311	8.23633	6.05371	7.84901	8.49152	8.64915	7.83946	6.86997	8.13843	8.01448	6.28429	5.7099	6.94825	6.3777	7.72022	7.53308
VIT_18s0001g06840	Peroxidase GvPx2b class III	6.61501	6.14815	7.2282	10.9824	11.515	11.4099	11.2952	11.2503	7.54297	7.52876	7.23636	7.53775	9.11496	8.76065	8.08131	7.87663
VIT_01s0011g03120	Unknown protein	8.827	8.88722	9.77412	10.2405	9.67513	9.6303	9.64139	9.81749	9.03458	9.25563	9.88821	9.51256	9.39884	9.14324	9.35618	9.42413
VIT_06s0004g04460	ALB3 (ALBINO 3)	11.9483	12.0416	12.9465	13.2718	13.272	13.2175	13.0305	12.9985	12.2119	12.3825	12.9897	12.8379	13.0676	13.1904	12.7662	12.6463
VIT_01s0026g02680	Oxygen evolving enhancer 3 (PsbQ)	9.29586	9.02782	9.12748	10.429	10.6369	10.3436	10.3689	10.7359	9.10178	9.27129	9.43343	8.81227	9.27633	8.80108	8.41215	8.30859
VIT_16s0050g02540	Nodulin MtN3 family	7.31338	7.4618	7.9714	9.83044	9.31151	9.55505	9.7619	9.87166	8.36312	8.50207	7.9732	7.56347	7.49706	7.24171	7.11234	7.32883
VIT_11s0037g00610	Unknown protein	9.66457	9.72168	11.5321	11.1572	11.9229	12.1409	11.862	11.8984	10.2348	10.0116	11.4975	11.27	12.2515	12.7444	12.0108	11.9918
VIT_00s0220g00040	No hit	9.05303	9.19357	9.2323	8.99728	8.82832	9.20718	9.80137	9.93831	9.48456	9.61952	9.27117	9.38532	8.93395	9.21803	9.7607	9.73034
VIT_03s0063g00380	Abscisic acid 8` hydroxylase (CYP707A4) (VvA8H-CYP707A4)	7.70758	7.68772	6.57342	9.0402	8.48135	8.39948	8.95986	8.81471	8.36612	8.19897	6.93967	6.46944	6.56209	5.94544	5.27388	4.70884
VIT_03s0038g03560	CAO (CHAOS); chromatin binding	11.9489	12.1138	10.9748	11.7626	11.4067	11.4232	11.1591	11.4042	11.8707	12.1842	11.3896	10.7835	10.7541	10.3876	9.64066	9.30186
VIT_14s0006g01790	Beta-mannosidase	11.3282	11.8245	7.65997	9.76242	9.6551	9.38911	10.1472	10.1466	12.1125	12.0657	8.95331	8.41676	8.68714	8.0506	9.18347	9.06178
VIT_00s0188g00150	Auxilin	12.7566	12.6931	13.2745	13.0427	12.9361	12.8915	13.3693	13.494	12.7289	12.635	13.2119	13.0335	13.0415	12.903	13.4498	13.4106
VIT_09s0002g03930	Chaperonin GroEL	13.2061	13.3737	12.4526	12.6697	12.3672	12.4209	12.7028	12.6136	13.6815	13.6736	13.0799	13.0558	12.5129	12.658	12.6703	12.5891
VIT_11s0016g05430	Unknown protein	9.81941	9.85248	11.8397	12.5581	11.7995	11.9141	12.8522	12.6339	10.1396	9.91533	12.4182	12.2459	12.0641	12.4054	13.1816	13.2143
VIT_00s0144g00120	R protein MLA10	10.6783	10.5572	10.5972	10.115	10.0323	9.96423	11.0196	10.952	10.3762	10.3055	10.372	10.524	10.1357	9.67134	10.0693	10.3302
VIT_04s0023g01140	GNS1/SUR4 membrane protein	11.8791	12.2535	11.8769	12.444	11.6026	11.6995	11.0019	10.979	12.2282	12.3975	12.1611	12.2617	11.4207	11.7966	10.7261	10.6902
VIT_13s0064g01830	R protein disease resistance protein	9.00834	9.13438	9.26871	8.82172	8.99407	9.54638	10.0185	9.73199	9.04667	9.24845	9.32439	10.137	9.47625	9.33974	9.56622	9.68994
VIT_03s0063g02250	Polyol transporter 5	13.4307	13.5286	12.705	13.5794	12.5328	12.628	12.7142	12.6098	13.3464	13.5064	12.4796	11.9172	10.5321	10.2661	11.3299	11.0698
VIT_08s0058g00560	Prenylated rab acceptor (PRA1)	13.6602	13.7396	13.7929	13.9391	13.6402	13.8054	13.5099	13.3452	13.8186	13.7957	13.22	13.0775	13.5628	14.0146	13.689	13.4233
VIT_10s0116g01860	MATE efflux family protein	8.04967	8.31951	9.6896	10.9265	10.587	10.6471	10.205	9.9538	8.34941	8.64877	10.2687	9.98865	9.15212	9.12402	8.38012	8.22407
VIT_04s0023g00780	Phage shock protein A	12.0169	12.0376	11.805	12.0582	11.7331	11.7165	11.9154	11.9367	12.0917	12.0917	12.2139	12.0968	11.7879	11.6621	11.5953	11.5837
VIT_14s0030g01880	Calmodulin-binding region IQD26	7.78101	8.03869	10.7649	10.1246	10.8855	10.5595	11.2879	11.2727	7.86461	7.96765	10.6721	9.63747	11.5288	10.6184	10.7273	10.9136
VIT_02s0025g00170	No hit	13.1845	13.0643	13.2498	13.142	13.1871	13.1489	13.62	13.5076	12.8907	12.9175	12.985	12.9087	13.2373	13.1688	13.5557	13.5126
VIT_04s0008g00860	Ndr family protein	11.1748	11.5248	9.96118	10.8033	9.96186	9.92733	10.466	10.6722	11.6221	11.734	10.0737	10.2989	9.87458	10.7658	11.4029	11.2236
VIT_06s0009g01530	Embryonic abundant protein	11.8911	11.7492	10.5651	10.2342	10.4032	10.0175	9.92	9.73403	11.1682	11.0636	10.3847	10.1785	10.688	10.621	9.78902	9.69714
VIT_02s0154g00130	Exostosin (Xyloglucan galactosyltransferase KATAMARI 1)	9.47188	9.36301	10.0068	11.027	10.7372	10.8488	10.9587	10.5186	9.51204	9.52633	10.0086	9.8023	10.7371	10.2968	10.3356	10.0302
VIT_02s0025g03360	H(+)-ATPase 7 AHA7	8.37454	8.12721	8.9822	8.3065	8.57344	8.44776	7.8418	7.62472	7.70468	7.63143	8.47342	8.24804	7.92559	8.36898	8.15732	7.97264
VIT_08s0040g00390	Magnesium-protoporphyrin IX monomethyl ester [oxidative] cyclase	14.5373	14.6882	14.018	14.3422	14.1281	14.1208	13.741	13.9662	14.4425	14.5601	14.0476	14.0104	13.5672	13.4288	12.5677	12.5082
VIT_00s0259g00180	Nuclear transcription factor Y subunit B-3	11.3591	10.6616	8.02637	10.4006	10.7658	10.5947	10.6519	10.6493	10.3789	10.2012	8.19065	7.08635	8.12145	7.87336	8.20728	8.24654
VIT_10s0042g01050	Serine carboxypeptidase II	7.15777	6.96354	7.13878	9.79378	9.85111	9.94132	10.3716	10.5122	6.59821	6.51778	8.0784	7.36731	8.46119	7.86721	9.17938	9.46857
VIT_10s0003g02150	Trehalose-phosphate synthase 1	7.30624	8.0548	7.10094	9.58038	8.70392	8.65935	9.4549	8.58073	8.98211	9.08552	6.84661	7.57303	6.70011	6.84086	5.82262	6.28802
VIT_08s0007g00920	Tropinone reductase	6.98855	8.42894	9.96518	11.7343	10.8117	10.8936	10.1498	11.0962	6.61706	8.22855	10.1946	9.92924	9.33772	9.44376	8.36614	8.461
VIT_09s0018g01080	EFR (EF-TU receptor)	6.16909	6.46232	7.39331	9.76848	8.88892	8.90524	8.99228	8.97668	6.79059	6.35267	6.51946	7.15956	6.26687	6.18777	6.12036	6.95246
VIT_02s0025g02360	WNK kinase 6	11.6043	11.5296	11.7808	11.2717	11.8582	11.8922	11.905	12.018	11.3749	11.3287	11.2271	10.8805	11.7121	11.9216	12.3233	12.0647
VIT_04s0044g01070	Leaf senescence related protein-like	10.9153	10.7297	10.8166	10.6886	10.816	10.5315	11.6854	11.9757	10.3925	10.2751	10.3573	9.90508	11.1453	11.0043	12.0215	11.9638
VIT_12s0028g04030	Ankyrin repeat	8.56424	8.83285	6.7883	8.84491	8.46008	8.3061	8.3569	9.09905	8.12209	8.01757	6.16417	6.63514	5.49385	5.97246	6.73602	6.76975
VIT_11s0103g00180	Kinesin 4 motor protein	11.4564	11.5854	10.4515	10.0804	10.1669	10.3699	10.4013	10.3988	10.8016	11.0434	9.91066	10.4977	9.11878	10.1975	9.61682	9.7164
VIT_02s0025g04960	Unknown protein	9.1581	9.46273	7.6649	8.34083	7.83119	7.88547	9.31008	9.35862	10.4089	10.4753	8.77228	8.13987	8.78968	8.258	9.16055	9.19762
VIT_06s0004g02140	MATE efflux family protein	12.1918	12.2906	13.8673	13.6411	13.7658	13.7703	13.4893	13.4794	11.8168	12.0423	14.0212	13.968	13.8333	13.6867	13.7257	13.7183
VIT_06s0004g03100	MLO1	11.5419	11.9844	12.7624	13.3866	12.3825	12.8255	12.9716	12.9093	11.706	11.7689	12.5226	12.4908	12.2722	12.7349	13.148	13.0963
VIT_13s0067g01020	Leucoanthocyanidin dioxygenase	6.81057	7.26132	8.77383	9.93239	8.74124	9.7028	9.15502	8.16608	8.79651	8.85072	9.57042	9.76593	9.66622	10.1385	8.46185	8.4895
VIT_06s0004g07070	Protein kinase	11.2262	10.9459	10.657	10.1163	11.0798	10.7853	10.3791	10.2708	11.4232	11.2182	11.2546	10.885	11.5324	10.9628	10.9557	10.8862
VIT_00s0199g00280	No hit	7.82587	7.50167	9.0096	8.31732	9.03783	8.70731	8.74595	8.68776	7.27749	7.04472	8.38955	7.98348	8.78222	9.03256	8.91638	9.00037
VIT_17s0000g06040	Phytochrome kinase substrate 1	8.40628	8.06461	7.2289	9.26109	9.54846	9.12136	9.22695	9.81043	8.53862	8.41878	7.51408	6.88751	7.96138	7.60965	7.51628	6.99239
VIT_02s0025g01000	V-type H+-transporting ATPase subunit E	13.5957	13.4711	13.3108	13.2017	13.0781	12.9802	13.0041	13.0954	13.4374	13.461	13.3863	13.3278	13.1224	13.1886	13.1718	13.216
VIT_14s0030g00470	Stress regulated protein isoform 3	10.1653	10.1329	10.1442	10.613	10.2877	10.1148	10.6472	10.6824	10.0286	10.2284	10.1383	9.66785	9.78056	9.27587	9.12442	9.02159
VIT_15s0048g01090	SPX (SYG1/Pho81/XPR1) domain-containing protein	9.03921	9.46473	9.32904	10.5118	10.8037	10.8861	10.4245	10.9451	9.80046	9.69967	9.84729	9.58171	11.3016	10.9461	11.2537	11.1172
VIT_07s0031g02590	Beta-galactosidase	8.65802	9.01248	9.52544	10.0752	9.39683	9.23506	9.06156	9.12426	9.21594	9.24042	10.0514	10.1366	9.50374	9.63623	9.4496	9.37278
VIT_01s0010g01810	Tetratricopeptide repeat (TPR)-containing	13.8381	13.8589	11.7439	12.3	12.2602	12.1579	12.6628	12.6304	13.4796	13.6068	11.9964	11.6928	12.2305	12.1027	12.7729	12.6278
VIT_16s0148g00110	Receptor kinase homolog LRK10	5.7791	5.60178	9.12457	8.32225	7.79628	8.30573	8.03215	7.76505	5.74269	5.9133	8.01981	7.65169	6.44967	6.00383	8.13099	7.48971
VIT_13s0067g02380	Lateral organ boundaries Domain 15	9.52414	9.5044	8.90024	8.24395	8.68021	8.59115	7.7261	7.83287	9.53912	9.17849	8.30162	8.51708	8.93249	8.47245	7.33648	7.07896
VIT_09s0018g01960	Unknown protein	9.8922	10.0493	9.50424	10.2947	10.3997	10.2824	10.7148	10.6389	10.1304	10.1868	9.84481	9.67574	10.4298	10.3379	10.4946	10.4727
VIT_13s0064g00480	Beta-primeverosidase	10.3067	10.239	6.57637	7.95947	8.90398	8.71957	11.2751	11.338	8.16004	8.50018	6.12264	6.01183	8.27515	8.09052	10.7598	10.7715
VIT_19s0093g00510	S-2-hydroxy-acid oxidase, peroxisomal	12.3977	12.7972	13.5411	14.01	13.7327	13.739	13.548	13.3357	11.6826	12.2965	13.5615	13.3784	13.0483	12.9635	12.3159	12.2197
VIT_00s0250g00090	Oxidoreductase, 2OG-Fe(II) oxygenase	5.13541	5.26073	6.27193	9.45033	9.43172	9.64567	9.70918	6.84639	5.72426	5.10473	6.62652	6.09605	6.22275	5.95253	5.9856	4.95816
VIT_15s0048g01480	Geraniol 10-hydroxylase	10.4195	10.7028	10.7879	11.4162	10.8702	10.7109	11.8513	11.7881	9.42621	9.64616	10.155	10.4516	10.1482	10.2082	10.8853	11.2167
VIT_15s0048g01440	Geraniol 10-hydroxylase	8.13279	8.81822	9.80399	10.4352	9.61161	9.78082	10.8642	10.9215	7.5928	8.08935	8.95948	9.33761	8.77724	9.09733	9.91429	10.1117
VIT_13s0106g00250	Carboxylic ester hydrolase	12.2274	12.2205	8.83354	9.32917	9.21659	9.4504	7.12302	7.11929	12.1634	12.2571	8.75843	7.95582	9.98791	9.9685	7.681	7.66068
VIT_05s0049g01400	Alcohol oxidase	11.6971	12.009	11.1769	11.7474	11.3783	11.6389	11.4133	11.2324	11.9256	11.7452	11.0375	11.3204	11.4625	12.0569	11.4321	11.1189
VIT_01s0010g02740	4-coumarate-CoA ligase	11.6826	11.6649	8.82788	10.9891	10.494	10.5984	10.7026	10.0013	11.3787	11.4977	9.21507	8.45655	9.52194	9.48815	10.228	10.1963
VIT_01s0150g00090	AML5 (arabidopsis mei2-like protein 5)	13.6008	13.4746	13.3261	13.1045	13.5541	13.41	13.4097	13.3624	13.2887	13.308	13.1636	13.1737	12.9913	13.015	13.2241	13.2997
VIT_18s0001g11750	Ribosomal protein S9	11.6741	11.5476	10.9415	11.5227	11.3282	11.1741	10.9844	10.9982	11.413	11.7246	10.9981	10.972	10.7061	10.4779	10.0254	9.83279
VIT_19s0014g00160	LHCII type I CAB-1	14.3019	14.2782	12.5937	13.6202	12.4392	12.1963	11.5851	12.4932	13.8147	14.0822	12.4356	12.358	11.4195	11.2994	10.4399	9.49347
VIT_14s0083g00530	Cell division protein FtsH	10.8986	11.0645	11.1687	11.7096	11.3023	11.2262	11.9623	11.9651	11.3346	11.3835	12.2829	12.0713	11.6484	11.3522	11.673	11.8299
VIT_02s0012g01160	Proton-dependent oligopeptide transport (POT) family protein	7.06022	7.14039	6.87655	9.78744	9.18473	9.40056	8.84497	8.83883	6.69724	7.26905	7.33039	6.54527	7.30456	7.54928	6.82859	6.53775
VIT_06s0009g01420	Protease inhibitor/seed storage/lipid transfer protein (LTP)	13.3593	13.371	11.9127	12.8676	13.1615	12.9872	13.4742	13.392	13.2089	13.2824	11.0908	10.5546	12.2466	12.2038	12.8983	13.0398
VIT_00s0291g00060	Inorganic phosphate transporter 2-1, chloroplast precursor	13.4395	13.5659	11.8825	12.8615	12.0967	12.1633	12.0429	12.1175	13.22	13.3382	11.6138	11.0951	11.0009	10.9493	10.4589	10.0221
VIT_13s0074g00210	Pyruvate kinase	13.2207	13.1344	12.8922	13.1949	12.9879	12.8692	13.2399	13.1825	13.0933	13.13	13.1489	13.3449	12.8637	12.7849	13.26	13.2399
VIT_01s0127g00470	Galactinol synthase	9.88048	9.86634	11.6122	13.4679	12.5737	12.9467	13.7951	14.0138	9.64712	9.62189	11.8499	11.725	11.7296	12.1652	13.9993	14.2068
VIT_07s0205g00030	Zinc finger (C3HC4-type ring finger)	10.7782	10.7321	8.67074	9.83123	9.73932	9.89904	10.4395	10.5639	11.07	10.7375	9.46916	8.63781	9.08309	8.90485	9.75333	9.58975
VIT_03s0091g00230	Unknown protein	9.87333	11.249	10.4818	12.5809	11.037	11.4045	12.1484	13.3414	9.55092	10.4544	9.84765	8.99501	10.2761	10.0733	10.785	11.2621
VIT_18s0001g01630	Calcium-binding protein CML	6.88792	6.6247	7.07033	11.5748	11.2091	11.4708	10.7997	11.3644	6.39207	6.09429	6.6732	6.34027	6.82422	7.14577	7.04177	6.61408
VIT_18s0001g12430	Unknown protein	11.8626	11.7196	13.1375	12.8244	12.9922	12.9881	12.9567	13.1241	11.9265	11.7158	13.1975	13.1458	13.3318	13.2269	12.991	12.9882
VIT_00s1963g00010	Serine/threonine-protein phosphatase BSL3	9.59094	9.38701	10.0381	9.48635	10.2307	10.4621	10.5313	10.5083	9.59921	9.58489	10.2171	10.1037	10.4444	10.7706	10.4459	10.4957
VIT_16s0039g01410	Tocopherol O-methyltransferase, chloroplast precursor	12.2064	12.3929	11.3125	12.1321	11.3141	11.1008	11.9122	12.054	12.3213	12.2491	11.8773	11.3716	10.4926	10.2088	10.496	10.0221
VIT_17s0000g03940	ferulate 5-hydroxylase	9.8128	10.2003	7.29483	8.89351	8.44292	8.43157	8.81164	8.94298	11.0718	11.4292	8.27686	8.82506	7.6084	8.1305	8.10349	7.84515
VIT_02s0025g04650	putative MADS-box Supressor of Constans overexpression 1c (VviSOC1c)	7.09302	6.20889	5.89301	8.06693	7.86865	7.86424	8.29165	8.04205	6.86222	6.42927	5.39767	5.49067	5.22108	5.15353	5.51925	5.47101
VIT_12s0034g01870	Cupin	7.98932	8.05534	10.1122	9.22078	10.836	11.1233	11.6225	11.3224	7.76767	7.75869	10.2137	9.47391	11.3152	11.138	11.738	11.5803
VIT_09s0002g03670	No hit	8.03551	8.05122	8.92037	9.40263	9.01267	9.56927	10.684	10.8314	9.68543	9.92548	10.592	10.2748	10.5477	10.5386	11.2329	11.4199
VIT_04s0023g02570	Peroxidase 72	10.1884	9.96412	6.61966	8.66113	8.72634	8.35884	8.57786	7.99285	10.2464	10.1412	6.88518	6.88111	7.53789	7.05891	6.56665	6.55759
VIT_19s0015g02660	CYP72A59	6.58192	6.47283	7.94934	9.91589	9.01636	9.13274	9.65614	9.2283	5.82447	6.02169	7.19137	8.51637	7.06934	7.08416	6.74546	6.23204
VIT_11s0149g00280	Chitinase A	8.50282	8.21312	7.5056	9.09325	8.78411	9.02406	8.90359	9.16093	8.23788	8.16906	7.80559	7.285	8.29374	7.99119	7.50412	8.00262
VIT_08s0040g01470	Cis-zeatin O-beta-D-glucosyltransferase	8.75671	9.06236	9.83828	12.0419	11.1586	11.1099	10.968	11.5619	8.74137	9.22287	9.82789	9.31234	9.4794	9.06842	8.84842	7.54436
VIT_02s0087g00780	No hit	12.586	12.5156	13.6746	13.3554	13.4561	13.6249	13.1625	13.1811	13.0832	13.1572	13.3826	13.4982	13.5455	13.8002	13.5249	13.4462
VIT_02s0109g00080	Phosphoribulokinase	13.2996	13.7211	13.7477	14.152	13.7061	13.7249	13.6619	13.6363	13.4185	13.701	13.8971	13.8088	13.3508	13.4093	12.3545	12.1424
VIT_04s0008g03350	Unknown protein	11.8719	11.9124	12.9931	12.6708	12.6076	12.6754	12.1236	12.2221	11.9753	11.9275	12.4991	12.7303	12.3121	12.3056	12.1521	12.2814
VIT_13s0067g01460	Avr9/Cf-9 rapidly elicited protein	6.47882	6.54613	10.872	10.277	9.87435	9.58913	7.80567	7.56711	6.98132	6.95269	10.9567	10.4157	10.728	10.3339	8.61492	8.90769
VIT_07s0151g00780	Hemolysin A	11.088	11.0979	11.3421	11.1877	11.2869	11.2517	11.6866	11.7746	10.6932	10.7039	11.0669	10.8599	11.0311	10.9957	11.2334	11.5074
VIT_18s0122g00300	Unknown protein	11.0835	11.2141	8.63502	10.666	9.7596	9.69325	10.3644	9.27136	10.292	10.2462	7.77639	7.43217	9.88395	10.3493	9.90314	9.59005
VIT_14s0006g00960	DNA-repair protein complementing XP-C cells RAD4	11.8986	11.5676	11.8477	11.5735	11.5187	11.4758	11.9019	12.0456	11.6873	11.5444	11.8342	11.5254	11.9424	11.8294	12.352	12.1617
VIT_16s0039g01880	Calmodulin	10.5135	10.3272	10.8457	10.3956	10.5432	10.5234	10.5731	10.5184	10.0049	10.054	10.2163	9.95728	10.6374	10.7724	11.2585	10.9474
VIT_12s0055g00800	Arachidonic acid-induced DEA1	10.4701	10.216	8.84948	11.5767	11.6017	11.3807	11.3949	11.0338	9.68951	9.64397	6.75514	6.97068	8.23851	8.89455	9.13963	9.35686
VIT_00s0555g00020	flavonoid 3-monooxygenase	7.90323	7.51278	7.36765	9.29019	9.48461	9.53155	9.58008	9.76179	7.41577	7.17513	7.13554	6.32274	7.99858	7.76061	6.80667	7.19318
VIT_08s0040g02100	Zinc finger (C2H2 type) JACKDAW	9.1636	9.05658	8.77085	10.2579	10.4895	10.1887	10.831	10.4205	9.13559	8.99157	9.37306	9.08588	9.91981	9.34226	9.41907	9.56823
VIT_02s0025g02570	CYP78A8	9.35163	9.17729	8.03866	12.3957	10.3743	10.2017	11.0853	11.0341	8.71368	8.5036	7.91394	7.2986	8.64379	8.06592	6.45645	6.04143
VIT_10s0116g01740	ATP synthase gamma chain 1t (ATPC1)	13.049	13.0658	12.3905	13.328	12.9285	12.8043	12.7013	12.7069	12.6348	12.9577	12.2763	12.19	11.9292	11.551	10.6993	10.4872
VIT_16s0050g01660	UDP-glucoronosyl/UDP-glucosyl transferase UGT88A1	7.30699	7.4405	6.81574	8.63311	8.77961	8.64243	9.31994	8.97394	7.65819	7.82167	7.67682	6.57903	6.83151	6.76397	8.9615	8.9922
VIT_02s0025g01400	Leucine-rich repeat family protein stress	11.0833	10.8959	11.5919	11.2037	11.6368	11.4362	12.0935	12.1337	11.0385	10.9297	11.7757	11.494	12.1288	11.9452	12.412	12.4315
VIT_05s0094g00750	Stearoyl-CoA 9-desaturase	14.3768	14.3778	14.1166	14.2706	14.0583	13.9624	14.21	14.246	14.1959	14.2369	14.0797	14.1155	13.8613	13.8453	13.6563	13.6765
VIT_16s0100g00570	Dehydration-responsive protein	7.59664	7.43756	11.7881	11.3692	11.5978	11.6691	12.3437	12.3655	7.55708	7.41452	11.4566	11.124	12.4048	12.2232	12.8156	12.819
VIT_01s0244g00130	Inducer of CBF expression 1 ICE1	7.39574	7.54961	5.95136	9.27287	9.01126	8.75474	9.41746	9.44511	7.51514	7.50817	6.10252	5.88908	7.95071	7.98216	7.9516	8.06933
VIT_10s0042g00590	Leucine-rich repeat receptor-like protein kinase 1	6.27509	5.8976	7.05211	6.3278	6.81651	7.13422	5.68216	5.28357	5.76583	5.11199	5.59016	5.7417	4.92073	5.27813	6.86986	6.50969
VIT_03s0063g00140	Caffeoyl-CoA O-methyltransferase (CCoAOMT2)	11.2586	11.2252	10.4339	11.1234	10.6707	10.9174	10.4631	9.87624	11.4186	11.3325	9.78349	9.8046	9.97384	9.54433	10.3526	9.9022
VIT_06s0061g00970	Prolylcarboxypeptidase	7.01034	7.64708	7.28986	9.76788	9.74804	9.24187	9.89747	9.59487	6.98317	7.53213	8.49121	8.04623	8.06263	7.38405	7.14086	5.7443
VIT_15s0048g01130	Subtilase	8.60249	8.49525	7.32992	8.32771	8.4123	8.12149	7.98339	9.03721	8.96316	8.85314	7.016	6.69733	6.54953	6.94348	5.59305	5.01237
VIT_19s0014g03030	No hit	10.2282	9.94493	9.44565	8.92798	9.36293	9.2146	9.26489	9.38029	9.18281	9.10482	9.1737	9.5167	9.06494	9.40145	9.88793	10.0992
VIT_05s0062g01430	Glycosyl hydrolase family 17 protein	12.8795	12.97	11.7231	12.3134	11.6858	11.5372	11.3964	11.1737	12.6811	12.8553	11.3388	11.1999	12.0596	11.9086	11.2909	10.5192
VIT_07s0141g00610	Zinc finger (C3HC4-type ring finger)	10.4811	10.5135	12.0067	11.7375	11.5823	11.7375	11.4478	11.3157	11.0642	10.9492	12.2156	12.0112	12.1086	12.0483	11.747	11.6489
VIT_11s0016g04720	Blight-associated protein p12 precursor	10.8937	10.5103	10.6552	11.4483	12.0429	12.0779	12.342	12.1195	11.0564	10.7317	10.3249	9.99648	11.6358	11.5773	12.5573	12.3425
VIT_13s0019g05070	Nodulin family protein	6.04033	5.82125	7.68044	11.6039	10.8919	11.0075	11.6171	10.6484	6.16723	5.96353	8.95712	8.95286	8.94357	9.6124	8.60909	8.60551
VIT_13s0019g02100	No hit	8.23649	8.0197	6.54998	7.34725	7.69093	8.10571	7.68296	8.05567	7.51719	7.30701	5.75008	5.28211	6.69514	7.866	8.37898	8.36585
VIT_18s0001g07410	basic helix-loop-helix (bHLH) family	10.5731	10.2032	9.66416	10.7597	10.757	10.7679	11.5648	11.5021	10.0258	10.0316	10.4942	10.072	10.9992	10.5815	10.9759	10.849
VIT_02s0087g00390	Endonuclease	9.86664	10.2821	10.2965	10.5747	10.3422	10.3925	10.7332	10.7718	10.5319	10.5524	10.3448	9.89259	10.4794	10.5306	10.7155	10.7848
VIT_09s0054g00430	Unknown protein	12.5281	12.3682	9.29871	11.1846	11.3781	11.0365	11.4625	11.2783	12.2693	12.2583	8.61067	8.44121	9.12085	9.35856	10.565	10.2825
VIT_11s0016g02310	Thioredoxin 2	10.5555	10.4028	9.67032	11.0764	11.0722	11.0641	11.0089	10.9782	10.8445	10.8522	10.5908	10.3522	11.0551	11.7221	11.4066	11.1398
VIT_00s1553g00010	Subtilisin-like proteinase AIR3	10.3601	10.821	8.58379	9.14898	9.13365	9.15606	9.22297	8.34497	9.93769	10.1109	8.99849	8.95865	7.72777	7.62967	7.41905	7.48847
VIT_06s0061g00600	Nodulin family protein	7.97928	8.09018	9.57189	8.68409	9.16247	9.19283	7.57215	7.82127	8.2549	8.09934	10.1796	9.45704	10.498	10.0915	8.76892	8.5884
VIT_05s0049g00010	Cellulose synthase CSLG2	7.32007	7.90304	12.1661	12.6879	12.8098	12.9342	13.1664	13.2583	8.97203	9.02163	12.199	11.9614	12.4119	12.4697	12.721	12.5006
VIT_06s0004g03020	Beta-galactosidase	13.5252	13.6691	12.3225	12.8216	11.8805	12.1567	11.6366	11.8293	13.6718	13.6328	12.2448	12.2208	11.5576	11.5675	10.9621	10.7665
VIT_08s0058g01400	Phospholipid-translocating ATPase ALA1	12.0747	12.1096	12.4131	12.2056	12.5126	12.4058	12.9745	13.0138	12.3094	12.2717	12.2934	12.08	12.6576	12.4624	13.0372	13.005
VIT_04s0008g03400	ERF/AP2 Gene Family (VvERF035),Dehydration Responsive Element-Binding Transcription Factor (VvDREB04)	9.20624	8.76794	7.72071	10.0583	9.8555	9.57717	9.69688	9.76499	8.70159	8.25004	6.67589	7.43114	7.8309	7.72509	8.55697	8.35667
VIT_09s0002g04010	Ferredoxin	10.3657	10.722	10.613	11.5723	11.4607	11.1861	11.365	11.0934	10.415	10.7685	10.8695	10.4916	9.87418	9.29434	8.76301	8.70814
VIT_15s0021g01450	No hit	10.0631	9.77418	9.91123	9.43072	9.89709	9.86347	10.6404	10.5976	10.0251	10.0255	9.9313	9.48565	10.0631	10.0234	10.8349	10.682
VIT_03s0017g00620	GA 20-oxidase	7.46544	7.59129	8.01939	8.74571	8.44538	8.44568	9.51004	9.90226	7.23604	7.20156	8.44067	7.82915	7.99493	7.78587	8.50423	8.559
VIT_08s0056g01270	EGY1 (Ethylene-dependent gravitropism-deficient and yellow-green 1)	12.0285	11.9386	11.3516	11.7849	11.9055	11.633	12.1518	12.2078	11.8149	11.8115	11.7945	11.4992	11.5532	11.496	12.0987	12.0401
VIT_01s0011g03070	ERF/AP2 Gene Family (VvRAV1)	8.16123	7.96072	9.68807	11.4098	10.8369	11.0559	11.0444	9.46984	10.9069	10.1735	10.3501	10.392	10.9423	11.4832	9.37452	9.18772
VIT_16s0050g01810	F-box protein	10.0859	10.1354	10.7526	10.5809	10.4491	10.388	10.5802	10.7579	10.2208	10.1587	10.9082	10.7184	11.0141	11.0085	11.0448	11.0687
VIT_04s0023g00700	Serine carboxypeptidase S10	10.6538	11.1056	9.69462	10.8372	10.6763	10.7148	11.5539	11.7152	10.5019	10.5765	10.5862	10.4787	9.79414	9.87732	9.8517	10.0188
VIT_19s0140g00180	BCL-2-associated athanogene 7 ATBAG7	12.0619	11.9962	11.3	10.7689	11.6349	11.4386	11.1814	11.1531	11.3613	11.496	10.1951	10.5637	11.329	11.5199	11.3342	11.4695
VIT_01s0011g06200	Zinc finger protein 4	11.9854	11.9494	11.9683	12.405	12.2695	12.0708	11.7428	11.3516	11.9684	11.9812	11.8052	11.7701	11.68	11.5321	10.9825	10.5803
VIT_11s0052g00750	Serine carboxypeptidase 1 precursor	8.60839	8.88803	5.98675	7.10085	7.09205	7.06865	7.55972	7.56525	8.91053	8.8296	6.75772	6.10552	6.0484	6.26307	7.2078	6.89016
VIT_04s0069g00800	Splicing factor	13.8422	13.9544	13.896	14.1733	14.029	14.0987	14.3582	14.444	14.184	14.2224	14.0918	13.9031	13.9784	13.8651	14.1814	14.1101
VIT_01s0011g02080	Ribosomal protein L36a/L44 (RPL36aB) 60S	10.6258	10.4827	10.1962	10.9065	10.6802	10.5838	10.4814	10.3744	9.97366	9.84687	10.3416	10.5745	10.7148	10.6836	10.7343	10.5513
VIT_08s0007g00710	Unknown	12.3792	12.0226	10.1076	11.2439	11.5314	11.4078	10.7276	11.7837	12.5087	12.6693	11.094	10.7694	10.9919	10.4722	9.61104	9.46065
VIT_04s0008g03990	Unknown	4.95168	4.93987	5.44878	8.82728	9.12755	8.80674	8.78541	8.85336	4.82577	4.93104	5.13514	5.15828	5.70436	5.1495	4.769	5.0058
VIT_08s0032g00100	Heat shock HSP20 family protein	6.4835	5.97883	5.24669	4.25253	4.73221	4.60048	4.32787	4.35678	6.78338	6.61151	4.51213	5.35411	4.41696	4.17636	4.4686	4.43851
VIT_00s1557g00020	Lectin-receptor like protein kinase 3	7.26155	7.52247	7.50927	9.17523	8.76731	8.65578	8.89306	8.22952	7.69476	7.85476	8.75288	8.02713	8.44254	8.38421	8.14708	7.96852
VIT_15s0048g01250	putative MADS-box Supressor of Constans overexpression 1a (VviSOC1a)	6.23829	5.98941	5.39422	8.76615	8.89568	8.20259	8.49794	8.0896	6.75006	6.35096	5.46477	5.22181	5.84634	5.41879	5.5737	5.21009
VIT_13s0019g01070	Radical SAM domain-containing protein	10.8763	10.7703	9.99752	10.7549	10.3764	10.2222	11.234	11.1969	10.7729	10.7248	10.4331	9.99011	9.92629	9.65906	10.5458	10.4806
VIT_02s0241g00090	Translation release factor	8.76809	9.15266	9.77785	10.1472	9.81639	9.89565	9.92909	10.194	9.26759	9.3832	9.82978	9.33725	9.77831	9.68525	10.0463	10.0353
VIT_00s2594g00010	Receptor protein kinase	13.7686	14.024	13.4558	13.6951	12.693	12.8274	12.9162	13.0208	13.8182	13.8418	13.4453	13.395	12.7687	12.979	13.0596	12.8732
VIT_14s0066g01410	Peptidylprolyl isomerase	11.3086	11.337	10.0736	10.9671	10.8677	10.8488	10.7015	10.8711	11.61	11.8358	10.4688	9.9062	10.7457	10.5548	9.57328	9.31545
VIT_00s0868g00010	DNA-binding storekeeper protein	13.9964	13.9488	13.9418	13.812	13.7634	13.7925	14.0046	13.983	13.6971	13.7244	13.8103	13.7892	13.6269	13.6757	13.7787	13.8313
VIT_01s0026g01450	DnaJ homolog, subfamily B, member 4	12.3789	12.4109	13.0511	12.8222	13.064	12.878	12.7294	12.7273	12.6653	12.5804	13.0506	13.1428	13.0333	12.9769	13.333	13.4268
VIT_11s0052g00540	ABC protein 3 ATNAP3 non-intrinsic	13.1711	12.9542	13.964	13.6869	13.544	13.4231	12.3818	12.2219	12.0382	11.9753	13.5348	13.5105	13.4378	13.2946	12.0017	12.0632
VIT_08s0007g08680	Unknown protein	12.2343	12.2097	9.62911	10.9345	10.9195	10.8515	10.4924	10.3064	12.0115	11.8489	10.0722	9.58142	10.4638	10.768	10.4128	10.1343
VIT_08s0007g02450	Aspartic Protease (VvAP22)	8.43803	8.32484	8.12874	11.7122	11.7968	11.4826	11.2127	10.8981	7.33247	7.41909	8.32631	9.05857	7.53209	7.76501	6.30714	5.98842
VIT_18s0001g10690	BKI1 (BRI1 kinase inhibitor 1)	10.5923	11.1716	11.5355	12.0923	11.4375	11.0847	10.8909	10.9471	11.6283	11.5849	11.8725	11.5029	11.1988	10.3613	9.75271	9.75231
VIT_00s1235g00010	Unknown protein	8.30318	8.53787	8.34582	8.52541	8.47114	8.70743	8.37055	8.41673	9.48409	9.50676	9.15562	8.53701	9.04649	9.06363	8.57189	8.19897
VIT_12s0035g01780	Short-chain dehydrogenase/reductase (SDR)	11.2498	11.3218	11.5043	11.8784	11.6586	11.5682	11.8501	11.8586	11.0181	11.043	11.4143	10.9297	11.3953	11.0934	11.3728	11.3665
VIT_19s0014g05380	Monodehydroascorbate reductase	7.78139	8.38698	7.72012	9.20768	9.07381	9.10704	9.33047	9.52045	7.21922	7.45758	7.01918	8.85246	6.82512	7.33363	7.79822	8.22366
VIT_13s0019g03550	ERF/AP2 Gene Family (VvAP2-11)	9.26317	9.83578	9.24818	11.7518	11.2039	11.4535	11.374	11.2056	10.1584	10.4959	10.9047	11.385	10.8533	11.1579	10.0187	9.95951
VIT_03s0038g03670	MAP kinase activating protein	12.6957	12.7439	12.9432	12.7764	12.9708	12.9881	13.0825	13.1785	12.5698	12.4987	13.0575	12.8336	13.055	12.9197	13.1366	13.1589
VIT_07s0129g00680	Pentatricopeptide (PPR) repeat-containing protein	9.05074	9.26512	8.9577	9.53436	9.20959	9.12824	9.73669	9.54561	9.37775	9.19637	9.34587	8.67973	9.16019	9.07479	9.78058	9.64473
VIT_11s0016g00730	LHCA6 (Photosystem I light harvesting complex gene 6)	11.2656	11.5551	10.3144	11.0701	10.8656	10.6129	10.3395	11.0064	10.3591	11.0657	10.6991	9.83075	9.66388	9.27383	8.42426	7.44335
VIT_10s0116g01880	MATE efflux family protein	10.4638	10.5984	9.16037	10.5917	10.1944	10.2087	10.2746	10.817	10.7911	10.8115	9.94361	9.6283	9.50029	9.47773	9.15459	9.10726
VIT_15s0024g00040	LHCA3 (Photosystem I light harvesting complex gene 3)	14.4206	14.4971	14.0757	14.364	14.1124	14.1402	13.2422	13.092	14.453	14.4908	14.299	14.294	13.55	13.6702	12.3924	12.2896
VIT_19s0085g00300	CYP89A5	8.77701	8.32537	7.89269	7.48032	7.72854	7.41707	7.8346	7.72167	8.3228	8.10016	7.71952	6.82625	8.02877	7.87073	7.89104	7.78788
VIT_18s0001g11810	BEL1 homeobox 2 protein (BLH2) (SAWTOOTH 1)	6.1069	6.35927	6.02863	9.41792	8.75299	8.81184	9.21911	8.38482	7.39073	7.27928	6.27797	6.80359	6.25531	6.58037	6.61808	6.51436
VIT_02s0012g02160	Glycerol-3-phosphate acyltransferase	11.8166	11.8718	12.4022	12.6366	12.841	12.868	12.6223	12.4635	11.9425	12.0095	12.5717	12.496	12.6447	12.375	12.3376	12.4207
VIT_07s0005g04380	IAA12	11.5298	11.5592	10.412	10.8595	9.90453	9.84032	10.5874	10.6158	11.7078	11.6609	10.7274	10.2672	9.45776	9.35854	9.28624	9.37644
VIT_06s0061g00680	Unknown protein	11.8464	11.7559	10.8893	10.4735	10.34	10.3753	8.62568	8.2853	11.8933	11.7215	10.1706	10.3521	11.4508	11.412	10.1739	9.9431
VIT_03s0063g00810	Carboxyesterase 12; CXE12	13.2203	13.5442	12.1915	12.8407	12.9605	12.9315	13.4726	13.4371	13.182	13.3582	12.8071	12.652	13.169	13.0388	13.6234	13.8192
VIT_00s0606g00010	Transferase	9.41539	10.0297	8.91207	10.0235	9.17791	9.27666	10.1409	10.0821	8.69947	9.36775	9.27999	8.70577	8.57916	8.32764	8.60042	8.82823
VIT_08s0007g07870	basic helix-loop-helix (bHLH) family	10.9772	10.9538	8.01355	9.20794	8.9338	8.68503	8.8529	8.65034	10.8678	10.9033	8.95588	8.26442	8.45024	8.17845	8.19613	7.85868
VIT_18s0122g01250	No hit	10.413	10.3314	6.19568	10.172	10.5452	10.3311	9.99136	10.418	10.423	10.3747	6.07425	5.59144	6.67449	6.0495	5.93287	5.5285
VIT_13s0067g03290	Ribosomal protein L10	12.7439	12.7819	12.2316	12.885	12.7763	12.5679	12.396	12.3649	12.5317	12.6916	12.1586	11.7897	11.9383	11.7324	11.6678	11.5779
VIT_11s0016g02180	Amine oxidase	11.9299	11.7651	6.8665	8.05379	8.3664	7.85378	7.83571	8.38645	12.1793	12.1502	7.60335	6.28741	7.4289	6.73785	5.90465	5.15416
VIT_09s0002g07500	Hydrolase, alpha/beta fold	9.38554	9.71385	9.51955	10.1867	9.11961	9.33455	9.01336	9.70786	9.27296	9.52058	10.1341	9.62627	9.62716	9.63962	8.99817	8.66038
VIT_05s0077g00400	No hit	7.52389	7.92689	6.90976	9.02111	7.69462	7.7571	8.54406	9.6077	8.951	9.05788	8.21529	7.35037	6.91976	6.72225	7.90956	7.1076
VIT_18s0089g01170	LHCB5 (light harvesting complex of photosystem ii 5)	13.9338	14.0432	13.456	13.6883	13.2905	13.3611	12.6681	12.6489	13.9414	13.9766	13.6828	13.6963	13.1302	13.0868	11.991	11.8401
VIT_00s2698g00010	No hit	11.096	11.0402	10.4493	10.1429	10.0454	10.0644	9.93919	9.88948	11.0763	11.0227	10.7898	10.35	10.3905	10.4113	10.7309	10.6205
VIT_07s0005g01530	ATP-dependent Clp protease proteolytic subunit (ClpP1)	13.1188	13.199	12.6776	12.9971	12.9315	12.8504	13.0702	13.1694	13.1679	13.2048	12.9404	12.7656	13.0087	13.0055	12.9856	12.9149
VIT_12s0057g00780	Disease resistance protein	6.53192	5.98068	6.92087	9.19303	8.89377	8.77216	8.89353	7.4384	5.5459	5.58467	6.44044	5.5247	5.90338	6.44802	5.23276	5.49698
VIT_11s0016g04500	Protein phosphatase 2 (formerly 2A), regulatory subunit B'	13.5439	13.5688	12.9242	12.7764	12.4787	12.3668	11.7871	11.7419	13.6208	13.5333	12.8337	12.5856	12.6259	12.3646	11.8409	11.6238
VIT_01s0010g03560	CYP78A5	7.95169	8.0699	6.06389	8.6862	8.19211	7.65083	8.0711	9.16503	8.6283	8.53197	6.51614	6.02162	7.22515	6.14242	6.0216	5.36918
VIT_03s0038g03950	Phosphate carrier protein	7.0971	8.21909	7.55808	8.92236	7.25117	7.47522	8.06581	8.49655	7.1907	8.28792	7.47132	7.11502	6.69286	6.46155	7.87847	7.79856
VIT_05s0094g01120	NADP-dependent oxidoreductase	11.1246	11.1563	10.2088	11.5479	11.2963	11.3035	11.2095	11.1097	10.4287	10.6707	10.1701	10.2706	9.72042	10.1246	9.88617	9.74571
VIT_00s2652g00020	No hit	9.83691	9.60869	10.1346	9.70326	9.52122	9.6128	10.3552	10.3632	9.68846	9.64067	10.4933	10.4197	10.3939	10.1473	10.8954	10.824
VIT_03s0017g02300	Unknown protein	10.5334	10.4317	10.3872	10.9937	10.9466	10.6361	10.5901	10.6324	10.2261	10.2431	10.4739	9.89896	10.0911	9.93196	9.94788	9.86158
VIT_03s0017g02260	Protease inhibitor/seed storage/lipid transfer protein (LTP)	13.9392	14.2384	13.4758	14.0867	13.7911	13.7697	13.1726	12.467	14.3649	14.3151	13.7652	13.5542	13.2292	13.372	10.069	10.3265
VIT_14s0060g00680	Lipase GDSL	12.9077	12.761	8.77954	9.55986	8.9516	9.07426	8.5528	8.60611	12.8254	12.7399	8.9212	8.2051	7.42269	7.44601	8.03761	7.4613
VIT_17s0000g09570	CYP71A26	8.41351	8.29303	8.22412	11.3499	10.829	10.8855	11.1583	11.3395	7.80167	8.20736	8.53396	8.38995	8.84228	8.96434	10.2026	10.8218
VIT_01s0150g00120	ERF/AP2 Gene Family (VvERF112)	7.22105	7.46244	8.05281	9.97894	10.1721	10.1315	10.622	10.4325	7.50867	7.66016	7.98563	7.05296	8.87714	8.34178	9.19686	8.85172
VIT_17s0000g00200	Ethylene-responsive transcription factor ERF114	7.78545	7.61314	7.53818	9.82166	10.1892	10.0268	10.1966	9.146	7.536	7.27299	7.39831	7.94042	9.04197	8.90375	9.16295	9.10631
VIT_12s0059g02160	MATE efflux family protein	7.61563	7.62204	7.04896	8.84747	8.46019	8.41873	8.37479	8.12496	7.81993	7.95782	7.15621	7.97771	6.53543	6.98278	5.31469	5.8185
VIT_19s0014g01150	Curculin (mannose-binding) lectin	9.09723	8.69117	6.36844	6.06798	6.78088	6.29402	7.47102	7.92882	8.31535	8.23792	6.208	5.53671	6.46718	7.2705	8.44781	7.89478
VIT_11s0037g00070	Aldehyde Dehydrogenase (VvALDHI1B1)	14.1586	14.3805	13.4021	14.1573	13.3095	13.5434	13.5172	13.6659	13.9452	14.2167	13.5656	13.5571	13.2727	13.3466	13.0503	13.1535
VIT_17s0000g05640	Nitrate transporter 1:2	9.97805	10.4323	9.60642	10.4542	9.52821	9.27515	8.573	8.82595	9.38628	9.4903	9.41901	9.11492	8.98687	8.19579	6.8032	6.12181
VIT_18s0001g11800	BEL1-like homeodomain protein 4 (SAWTOOTH 2)	9.64929	9.30087	8.33245	11.5484	11.8046	11.5986	11.512	11.2369	9.61031	9.29715	8.67611	8.53166	8.44565	8.4058	8.52444	8.08407
VIT_14s0066g00140	RNA-binding protein RBP31	13.4353	13.4478	13.1782	13.4587	13.4549	13.4172	13.7184	13.6935	13.2882	13.3191	13.3164	13.2083	13.1344	13.0478	13.2671	13.2645
VIT_18s0001g07150	Serine/threonine-protein kinase	11.2486	11.028	11.4823	11.0173	10.9312	10.9198	10.5537	10.3248	10.9815	10.7335	11.1806	10.8815	11.2305	11.1721	10.3693	10.1475
VIT_02s0025g01710	Unknown	8.43013	9.31056	10.5341	12.226	10.9559	11.2163	11.3236	11.9707	7.80491	8.80883	9.3676	8.78356	9.26797	8.80639	9.64378	9.58711
VIT_11s0118g00620	Methyltransferase type 11	10.6922	11.0187	11.6875	12.3536	11.6386	11.6748	11.4747	11.8375	10.5346	10.7291	11.9348	11.7468	11.7541	11.7815	11.6739	11.7904
VIT_16s0098g01870	SOS3 (salt overly sensitive 3)	10.167	10.4244	7.55799	8.41024	8.16698	8.18953	8.64905	8.81501	10.6898	10.6294	8.91553	8.38077	7.93194	8.02288	8.14526	7.90887
VIT_00s0265g00130	Unknown protein	12.2554	11.8446	13.0968	12.751	13.0457	12.8662	13.2179	13.4083	11.5962	11.5831	12.7287	12.1974	12.6507	12.3733	13.1219	13.1264
VIT_09s0002g06010	Phospholipase/carboxylesterase	12.6357	12.6429	13.1377	13.2644	12.6874	12.5805	12.4469	12.3297	12.5103	12.501	13.0853	13.12	12.4833	12.6124	11.8928	11.9332
VIT_10s0003g04390	ABC Transporter (VvMRP17 - VvABCC17)	13.0487	13.0592	13.5004	13.2995	12.9898	13.0557	12.8095	12.8205	13.368	13.421	13.8275	13.8269	13.3784	13.1967	12.8305	12.9149
VIT_01s0146g00110	Peptidyl-prolyl cis-trans isomerase B (cyclophilin B)	10.7065	10.7175	10.1916	10.9767	11.0845	11.0337	11.2673	11.1529	11.0656	11.1346	10.6214	9.97253	11.1988	10.962	10.9185	10.8503
VIT_05s0077g02270	Unknown protein	11.5174	11.6386	7.72609	8.45869	8.43101	8.17435	8.83853	9.02453	11.7499	11.5502	7.96034	7.09291	8.40653	7.5901	7.84912	7.7068
VIT_09s0002g04280	Dynein light chain LC6, flagellar outer arm	10.4262	10.3606	13.6677	13.3077	13.6401	13.4185	13.4701	13.4178	10.5782	10.7552	13.4035	13.2091	13.4189	12.9501	13.6545	13.7339
VIT_15s0021g02260	Fibrillin-11	9.3837	9.30975	9.56301	10.0108	9.78443	9.72317	9.81252	9.90181	9.43183	9.58595	10.3449	9.88258	10.0197	9.91327	10.1349	10.2162
VIT_01s0026g02330	Phytochrome kinase substrate	9.91117	10.4549	8.00519	10.1243	10.0103	10.016	9.26478	9.64451	11.579	11.4064	6.52383	5.97908	7.25346	6.79463	5.97202	4.87298
VIT_18s0001g11580	CYP82A3	5.88756	5.64025	6.9701	11.378	10.9615	10.9318	12.1964	11.8339	5.68414	5.6132	6.53965	6.30539	7.03483	6.75595	8.35186	9.01052
VIT_17s0000g04650	Phosphoribulokinase/uridine kinase	10.9644	11.1604	11.2163	11.5579	10.8873	10.9583	11.457	11.5763	11.1955	11.1939	11.8033	11.5302	11.3128	11.1516	11.8426	11.8254
VIT_18s0001g01210	Senescence-inducible chloroplast stay-green protein 2	12.1091	11.9194	9.94062	10.6259	9.90252	9.82519	9.34314	9.90104	11.9076	11.8249	9.93938	9.26809	9.76771	9.03002	8.57851	8.32601
VIT_00s2377g00010	Unknown protein	9.68295	9.98308	11.0628	11.9491	12.3906	12.1328	12.103	12.3688	9.69872	9.84768	10.235	9.84869	12.2246	11.7971	11.6839	12.0059
VIT_09s0002g03690	Avr9/Cf-9 rapidly elicited protein 146	12.7615	12.5912	13.5688	13.3887	13.679	13.6248	13.7978	13.8772	12.9806	13.144	13.2416	13.0227	13.958	13.7912	14.0495	13.9439
VIT_11s0016g05540	Dicyanin	6.69631	6.52803	7.84751	10.5888	10.7335	10.7445	10.9923	9.32627	7.6297	7.61677	8.77137	7.47924	9.03994	9.65166	11.8998	10.3794
VIT_01s0127g00590	Protein disulfide isomerase	10.3621	10.4926	13.707	13.4057	13.8648	13.9017	13.7332	13.668	10.0062	9.92614	13.6333	13.5698	13.4178	13.4701	13.6148	13.7135
VIT_04s0008g01250	Unknown	12.6998	12.6149	9.31735	10.7564	10.3147	10.1999	10.7607	11.0661	12.3754	12.5935	10.146	9.75002	8.64934	8.31219	8.82511	8.99582
VIT_13s0106g00550	flavonol 3-sulfotransferase	13.3984	13.3289	10.8545	9.86792	8.91893	8.25335	7.0566	7.38101	13.3571	13.4069	10.7185	10.3494	10.2141	9.64768	8.80392	7.92912
VIT_07s0104g01350	Integral membrane family protein UPF0497	6.33677	5.91571	6.14384	7.46993	7.0736	7.20499	8.2117	8.28613	7.16589	7.27011	7.62432	6.69043	8.51843	8.2465	9.05011	9.12964
VIT_11s0016g02750	Ankyrin repeat protein	7.59279	7.50522	8.79719	8.13352	7.77672	7.84684	7.96266	7.88935	7.30627	7.15131	7.972	7.73517	5.72294	6.21129	7.76756	7.74615
VIT_01s0011g06590	Protease inhibitor/seed storage/lipid transfer protein (LTP)	10.5309	10.1741	6.89423	8.38827	7.51643	7.39238	8.23471	7.21999	10.4748	10.3357	8.00076	7.07065	6.419	6.03769	6.26	6.26565
VIT_04s0008g05590	F-type H+-transporting ATPase b chain CfoII	12.9922	13.2422	12.9681	13.3844	12.8225	12.6686	12.5077	12.2257	12.8801	13.145	13.1917	12.8779	12.3335	12.2893	11.5989	11.3101
VIT_16s0100g00930	Stilbene synthase (VvSTS23)	7.95231	7.29078	10.4975	11.7016	11.0796	11.4309	10.7444	10.2583	9.66778	8.31015	10.0624	10.4831	9.19248	10.7149	10.8802	10.6623
VIT_08s0007g08490	Zinc proteinase	12.4965	12.7476	13.1863	12.9116	13.0981	13.2612	12.6797	12.7083	12.9266	12.8867	13.1848	13.1813	13.3619	13.1947	13.1952	13.2676
VIT_06s0009g02930	Cytochrome P450, family 79, subfamily A, polypeptide 2	9.11712	9.64043	9.26402	10.6461	10.5242	10.2933	10.9516	10.8233	9.23436	9.90518	9.78461	9.28435	9.7074	9.31949	9.28908	9.63054
VIT_07s0031g01980	ERF/AP2 Gene Family (VvERF113)	7.64589	7.90005	8.03806	10.9746	10.8231	11.3515	10.4733	8.43816	8.53234	8.53842	11.0601	11.7824	11.7535	12.4663	11.1436	11.0119
VIT_09s0018g01220	Zinc finger (C3HC4-type ring finger)	10.5411	10.2471	10.5018	10.0122	10.4537	10.3472	10.2766	10.1771	10.4036	10.3583	9.78086	9.15147	10.9002	10.8069	10.1072	10.4405
VIT_08s0040g00710	3'-5' exonuclease domain-containing protein	9.91172	9.35983	11.1642	10.5748	10.8256	10.3055	10.2695	10.3262	9.36367	9.23528	10.568	10.0885	10.8191	10.4696	10.1273	9.94564
VIT_00s0233g00180	flavin-containing monooxygenase 3	12.5506	12.4351	12.8225	12.5993	12.8118	12.7537	13.3808	13.5073	12.4338	12.3711	13.1366	12.822	13.3303	13.0597	13.5647	13.5842
VIT_08s0007g03990	Cellulose synthase CSLA09	12.9997	13.264	9.7524	10.6277	9.79387	9.68709	11.5624	11.8753	13.2472	13.2527	10.1265	9.95819	10.1118	10.5263	10.2224	10.1627
VIT_12s0142g00170	Potassium transporter (KUP7)	12.9394	12.813	12.5788	12.401	12.4976	12.3419	12.7452	12.6718	12.824	12.802	12.7646	12.7151	12.7018	12.6162	12.7503	12.6638
VIT_10s0003g05330	Ethylene-regulated nuclear protein ERN1	11.775	11.9085	12.4583	11.914	12.6363	12.5771	11.4898	11.4559	12.7786	12.0445	11.614	11.5057	11.9134	12.8779	12.1105	11.809
VIT_05s0020g03140	Sugar transporter 13	8.67252	8.48104	7.23024	10.94	10.0574	10.4562	11.291	10.5466	8.32984	8.19813	7.5122	7.34674	7.37239	8.39573	10.1734	9.86544
VIT_18s0001g04890	Low affinity sulphate transporter	9.73427	9.88019	7.37768	10.005	10.3207	10.1771	10.085	10.0328	10.7965	10.6332	7.62367	7.12512	6.38078	6.41289	5.84003	5.27999
VIT_07s0005g02040	Alpha-L-fucosidase 2 precursor	6.01865	6.02786	6.10805	8.93089	7.89827	8.53032	9.01566	8.19433	6.35799	6.16658	6.27704	6.51532	5.96168	6.00959	7.14668	6.65408
VIT_13s0019g02050	Ribulose bisphosphate carboxylase/oxygenase activase, chloroplast	7.34638	7.40692	6.1773	10.1014	9.50114	9.59495	9.65763	10.3766	8.33326	8.43036	6.62734	6.40287	5.85943	5.49005	4.93698	5.0175
VIT_18s0001g13420	SHI-related sequence 5	10.6781	10.4435	10.8057	10.2263	9.98175	9.60606	9.99609	9.68779	10.433	10.3662	10.9995	10.7448	10.9144	10.6513	10.7926	10.6727
VIT_03s0038g00410	Enhanced disease susceptibility 5 EDS5	11.2459	11.5516	10.8917	11.5826	11.0293	10.9689	10.9284	11.0121	11.3991	11.4388	10.172	9.5216	10.2054	10.0402	10.0739	9.98139
VIT_14s0083g00070	Acclimation of photosynthesis to environment	11.6882	12.0032	12.5339	13.1509	12.5403	12.5979	12.6979	12.901	11.5695	11.8686	12.8348	12.4918	12.2444	12.3048	12.4876	12.4926
VIT_03s0063g02460	Transcription termination factor mitochondrial mTERF	10.4471	10.3415	9.44779	9.88085	9.81897	9.7696	10.4272	10.7307	9.81187	9.70698	9.77777	9.30561	9.66021	9.59312	10.3605	10.3613
VIT_17s0000g08920	Ribitol dehydrogenase	11.6374	11.408	8.27498	9.31998	7.8879	8.02599	8.43545	8.93504	11.3396	11.2465	9.1812	7.97675	9.04659	7.95921	7.12951	6.41928
VIT_13s0156g00470	No hit	11.4096	11.5795	10.9918	10.4378	10.4052	10.3516	11.253	11.4052	10.8713	10.8353	10.2292	10.4936	10.2912	10.0022	10.4424	10.7237
VIT_00s0302g00050	Zinc finger (DHHC type) family	12.7047	12.5136	12.6116	12.4031	12.4591	12.503	12.2147	12.4781	12.3676	12.2801	12.1328	12.119	12.6838	12.7382	12.6425	12.7122
VIT_06s0004g04120	Aquaporin TIP1;3	11.8629	11.7506	8.71279	10.9186	11.6949	11.2079	10.7207	10.7135	10.835	11.1465	6.75905	7.72138	9.27892	9.21323	8.86331	8.8882
VIT_06s0004g03590	TOE1 (target of eat1 1) related to apetala2 7	11.1151	11.6669	9.22112	11.234	10.9219	10.6436	11.4644	11.5835	11.9137	12.03	11.2559	11.0871	10.6234	10.8457	10.2504	10.2362
VIT_09s0018g01780	ACT domain repeat 1 (ACR1) uridylyltransferase	12.5262	12.5254	11.3443	11.8374	11.5455	11.512	11.5301	11.5499	12.7466	12.6061	11.3289	10.8091	10.808	10.7408	10.2994	10.1786
VIT_07s0130g00370	Smr protein/MutS2 C-terminal	11.8454	11.6485	11.9049	12.1953	12.0598	12.0302	12.7098	12.5467	11.9351	11.6057	12.2764	11.9382	12.2188	11.9224	12.2022	12.2574
VIT_01s0026g01730	WRKY Transcription Factor (VvWRKY02)	7.5213	7.6028	8.89695	11.233	10.503	10.7003	11.7424	10.0996	7.66426	7.55484	8.9926	8.99675	9.03573	9.05328	9.59424	9.01903
VIT_11s0118g00390	Oxidoreductase, 2OG-Fe(II) oxygenase	10.6558	10.5689	11.6007	11.3498	11.3193	11.3127	11.2444	11.4008	10.6757	10.7505	12.273	12.2038	11.9814	11.8849	11.7522	11.7022
VIT_14s0006g01880	ATP-dependent Clp protease proteolytic subunit (ClpP3)	12.7341	12.9729	12.8198	13.1476	13.1848	13.2	13.4506	13.4423	12.765	12.8415	12.8399	12.7471	13.0238	13.0895	13.1383	13.2055
VIT_00s0398g00060	Protein kinase	6.73557	6.7692	7.03525	7.42334	6.21045	6.46194	6.00107	5.24355	7.4106	7.41948	5.31788	6.17236	5.45221	5.59452	5.29949	5.49375
VIT_17s0000g09470	Nitrate transporter3.1	7.87138	7.70697	12.1789	13.0447	12.0299	12.0759	12.4031	12.2953	8.56125	8.45049	10.8118	10.6019	9.98883	9.91138	10.0199	10.0396
VIT_05s0077g01530	s16 (VvPR10.1)_Pathogenesis protein 10 [Vitis vinifera]	5.39591	4.81079	5.65527	8.13644	8.4118	8.81166	9.00175	7.81115	5.89631	5.39924	5.3946	5.75381	5.61232	5.48101	7.21811	7.25179
VIT_03s0063g00110	Cyclin delta-3	8.90502	9.28746	8.92482	10.0014	9.74715	9.62898	9.78863	9.78628	8.96316	9.03708	9.05919	9.10039	9.09707	8.82752	8.99937	8.7808
VIT_06s0004g02920	YrdC	11.0776	10.6636	10.1515	10.6818	10.9381	10.6442	11.234	11.2591	10.5859	10.3792	10.1171	9.35994	10.4219	10.2185	10.6726	10.6012
VIT_08s0007g02500	Transcription termination factor mitochondrial mTERF	11.61	11.705	11.2912	11.9497	12.1315	11.8223	11.2206	11.3496	11.3599	11.6197	11.1892	10.6217	11.6143	11.5116	11.2245	10.9413
VIT_09s0018g00290	Unknown protein	10.9192	11.2531	10.1153	11.3975	11.4778	11.4388	11.334	11.426	10.7367	11.0669	10.3141	9.8164	10.3637	10.0069	9.19169	9.11491
VIT_19s0085g00410	No hit	9.73953	9.84509	10.2589	9.99094	9.89851	10.0887	10.6531	10.5887	9.69501	9.92317	10.0267	10.224	10.0116	10.0704	10.3191	10.4378
VIT_06s0009g03120	Cytochrome P450, family 79, subfamily A, polypeptide 2	6.37911	6.42044	6.63392	5.82494	7.73251	7.74659	11.4825	11.6638	5.12852	5.52017	6.13393	5.71875	9.19476	8.65765	11.5418	11.6168
VIT_16s0039g01820	Unknown protein	10.8215	10.8247	11.4655	11.8643	11.3441	11.3059	11.3747	11.519	11.1788	11.2591	11.9191	11.6442	11.6133	11.3051	10.8055	10.6368
VIT_04s0008g01300	Glycine dehydrogenase	13.8932	14.176	13.8605	14.303	13.7409	13.7749	13.7569	13.8481	14.0036	14.1903	13.9191	13.9726	13.335	13.1657	13.1491	13.1306
VIT_14s0068g01540	PBS1 (avrPphB susceptible 1)	9.17127	9.12404	11.7125	11.2122	11.7098	12.1022	10.266	10.2088	9.36442	9.02332	12.2902	11.9923	11.985	12.1739	11.2824	10.9714
VIT_11s0206g00150	Unknown protein	10.1979	10.0775	10.4599	9.98119	9.92152	9.87712	10.1773	10.3022	10.5108	10.5348	10.5594	9.96956	10.444	10.1699	10.222	10.2372
VIT_02s0025g04340	Osmotin	8.47497	8.3418	9.81326	10.7939	11.2322	11.516	12.6951	12.9612	9.50578	9.2105	9.31293	8.90862	11.4227	11.8975	13.3968	13.0973
VIT_10s0003g01830	Aquaporin NIP1;2	12.4766	12.2793	11.0317	12.06	11.5151	11.5651	11.6446	10.6814	12.73	12.6134	11.5899	11.8253	11.7468	12.2306	10.5594	10.5319
VIT_14s0108g01290	Unknown protein	9.94918	9.82323	9.82454	10.7867	10.6719	10.4758	10.7249	10.7393	9.99869	10.2339	10.3004	9.66687	10.075	9.87395	10.1063	9.86113
VIT_01s0026g00990	Pyruvate dehydrogenase E1 component alpha subunit	13.9524	13.9932	13.4124	13.6089	13.7405	13.775	13.9066	13.7819	13.867	13.9481	13.5098	13.5883	13.3735	13.5153	13.474	13.6446
VIT_05s0020g02630	Isopentenyltransferase	6.95429	6.8559	7.11872	11.0174	9.38478	9.58524	10.4396	9.05042	6.71518	7.13078	7.5487	6.72134	6.16577	6.59282	5.64113	5.36619
VIT_05s0020g02300	TRNA/rRNA methyltransferase (SpoU)	10.6299	10.4393	10.86	10.46	10.6621	10.543	10.2923	10.1152	10.5403	10.3707	10.5503	10.3389	10.8795	10.8846	10.9628	10.8297
VIT_03s0091g00160	NtPRp27 secretory protein	8.65305	8.37268	9.16991	11.1608	11.0329	11.2926	11.0793	10.6678	10.0594	9.52057	10.0305	9.87639	10.0522	10.3433	12.0973	10.8127
VIT_12s0059g02140	F-box family protein	9.82411	9.45298	10.0385	10.8538	10.5278	10.3343	11.0578	10.9873	9.55064	9.41566	10.6131	10.0499	10.3199	9.76138	10.3613	10.1134
VIT_04s0023g03860	Rac-like GTP-binding protein ARAC1 precursor (GTPase protein ROP3)	12.881	12.7724	12.4711	12.2462	12.2273	12.1284	11.4522	11.3263	12.9715	12.8939	12.2516	12.2765	12.166	12.0343	11.1612	11.1508
VIT_04s0008g05420	SPX2 (SYG1/Pho81/XPR1) domain-containing protein SPX2	9.64159	9.55155	10.5694	11.0265	10.5458	10.5421	11.0006	10.6036	9.98202	10.0141	10.768	10.2592	11.2668	10.7924	11.2425	11.1188
VIT_03s0038g01450	No hit	7.79602	7.36993	7.96301	8.54444	8.43057	8.45996	8.24171	8.22779	7.80694	7.95633	8.73637	7.97077	9.17603	8.84517	9.17669	9.17823
VIT_07s0129g00380	Phototropic-responsive NPH3	10.2287	10.158	11.4347	12.1844	11.4534	11.3556	11.5285	11.8449	10.6454	10.713	11.1857	10.6802	9.48533	8.78028	9.32607	9.22562
VIT_00s0233g00100	PLATZ transcription factor	9.37094	9.20634	5.48575	4.86575	5.17041	5.01816	4.62044	4.59165	9.21999	9.1653	5.02232	5.38443	5.37283	5.59646	4.49963	4.79687
VIT_18s0041g00690	basic helix-loop-helix (bHLH) family	6.48542	6.43646	6.35523	8.85185	8.37451	8.12416	8.80343	8.44687	6.89703	6.69893	6.44625	6.09077	6.34584	6.11646	5.72302	5.85155
VIT_16s0039g00920	CYP89A28	10.5358	10.5812	10.8763	12.0149	11.2863	11.2766	11.5805	11.602	10.5894	10.8398	10.9688	10.7734	9.99519	9.93349	9.8658	9.88486
VIT_12s0035g00880	Lactoylglutathione lyase	13.8568	13.6571	13.3244	12.2936	12.9432	12.7133	9.81074	10.5128	13.8772	13.8242	12.973	12.9227	13.08	12.8639	11.2632	11.7072
VIT_17s0000g05610	Isopiperitenol dehydrogenase	11.7439	11.3203	10.403	11.1925	10.9809	10.7998	10.9028	10.9017	11.321	11.121	10.1527	9.61615	10.7836	10.5947	10.1188	9.43156
VIT_00s0253g00150	Methyl jasmonate esterase	5.85257	6.01306	6.92151	9.32849	8.03913	8.13587	8.82512	8.91815	6.38708	6.4614	7.66965	7.19696	7.49477	6.87588	7.09935	7.06978
VIT_04s0023g00720	Unknown protein	11.6252	11.9216	11.8123	12.6682	11.9255	12.3633	11.9406	11.9253	11.2204	11.6803	11.7662	11.217	10.9656	11.6801	10.2022	9.92117
VIT_19s0014g03660	LHCII type III, chloroplast precursor	14.5646	14.587	12.9744	13.8211	12.6461	12.4576	11.7637	11.9288	14.2829	14.4208	13.3679	13.466	11.9834	12.0732	9.80276	8.7691
VIT_03s0180g00260	Cinnamyl alcohol dehydrogenase	13.2356	13.1413	13.6124	13.7757	13.66	13.6053	13.6357	13.5996	13.4038	13.3347	14.0647	13.9404	13.5045	13.318	13.4093	13.4578
VIT_17s0000g06930	Unfertilized embryo sac 10 UNE10	10.2823	9.94301	6.95268	11.3145	11.3129	11.5527	10.9401	11.407	9.95834	9.64067	6.89616	6.88391	8.00852	8.40173	8.6932	8.65146
VIT_13s0067g01000	PHD finger protein alfin	13.3458	13.1115	13.2339	13.0365	12.9799	12.9089	12.7341	12.7223	13.288	13.2018	12.8924	12.6461	12.9314	12.7847	12.7576	12.6085
VIT_14s0006g02610	Unknown protein	6.14364	5.6486	6.08379	8.32211	7.76073	8.16833	8.66171	7.49957	6.56446	6.34181	7.42264	6.9842	8.60267	8.84206	9.55585	8.6027
VIT_02s0025g00840	Intracellular protein transport protein USO1	11.4041	11.4539	12.116	11.8715	11.8828	11.7735	12.2023	12.0125	11.6542	11.5861	11.9743	11.5787	11.8034	11.4788	11.6985	11.6061
VIT_04s0079g00630	Unknown	6.78893	6.61173	6.00628	8.16701	8.57622	8.30003	8.39266	8.0357	7.21975	6.87026	6.2123	6.14084	5.30779	5.14775	4.48998	4.97417
VIT_06s0004g03700	Phototropin-1	12.9486	12.9897	12.1899	12.3365	11.7207	11.6951	11.9192	11.7224	13.0338	12.9104	11.9161	11.8806	11.1388	10.9083	10.3437	10.2996
VIT_04s0043g00130	Mob1/phocein	12.6642	12.4727	12.8725	12.6286	12.8118	12.6778	12.761	12.785	12.6187	12.5911	13.0213	13.019	13.0165	12.9931	12.876	12.8942
VIT_00s2164g00010	Serine/threonine-protein phosphatase BSL3	9.59937	9.36768	10.1229	9.60892	10.2076	10.4874	10.595	10.5432	9.59218	9.5963	10.2081	10.4155	10.6755	10.9121	10.3612	10.505
VIT_00s0264g00010	Unknown protein	11.7603	11.69	11.1285	10.8302	10.6561	10.7077	10.244	10.1466	11.47	11.5634	10.3786	10.092	10.5443	10.4619	10.3098	10.3383
VIT_07s0005g02590	Polygalacturonase GH28	12.4127	12.4231	11.4603	11.2007	10.2703	10.2157	10.1349	9.97911	12.5407	12.4601	11.4738	11.1177	10.9584	10.788	10.6913	10.5044
VIT_07s0129g00200	Cyclin-D5-1	12.0084	12.2884	9.81551	9.21457	7.53197	7.51274	7.86544	8.17763	12.2523	12.2221	10.5084	9.83485	8.98819	8.53977	8.47636	7.72627
VIT_17s0000g01920	Nuclear transcription factor, X-box binding 1	11.532	11.2876	11.7955	11.5642	11.9292	11.9923	12.401	12.352	11.1058	11.0668	11.6301	11.5754	12.2437	12.1832	12.7291	12.644
VIT_00s0187g00160	Ripening-related protein	14.1444	14.3033	14.1809	13.563	14.3918	14.4777	13.3036	13.3597	14.0956	14.0664	13.0766	13.3546	14.117	14.0863	13.592	13.7422
VIT_07s0141g00590	Magnesium transporter CorA-like family protein (MRS2-2)	12.2564	12.2541	12.1738	11.9119	11.7558	11.7403	11.1031	11.1118	12.571	12.4859	12.5826	12.1921	12.2611	12.1237	11.4793	11.4407
VIT_07s0005g01470	Unknown protein	13.0509	13.0599	10.4128	11.6248	11.0488	10.9057	11.191	11.5448	12.7564	12.6952	10.8345	10.0853	10.7955	10.4293	10.5029	9.84451
VIT_08s0040g02860	RSZ33 (Arginine/serine-rich Zinc knuckle-containing protein 33)	12.5054	12.6009	12.726	12.9117	12.7652	12.728	13.7033	13.863	12.5855	12.6121	12.9233	12.8204	12.8647	12.8811	13.3601	13.3548
VIT_00s1674g00010	4-nitrophenylphosphatase	11.6039	11.9647	11.5599	12.1524	11.8264	11.9094	11.7897	11.8057	11.8053	12.0564	11.901	11.6651	11.6462	11.5917	11.2821	11.2394
VIT_09s0002g03360	Calmodulin binding protein	11.9613	11.9053	11.2355	11.8775	10.9858	10.7187	11.4666	11.4842	11.7374	11.7053	11.8778	11.4036	11.4073	11.4917	10.9038	10.8781
VIT_00s0258g00060	Receptor-like kinase ARK1AS	7.78312	7.70792	9.05267	8.53894	7.89298	8.13509	8.31819	8.0288	7.10509	7.2306	8.12862	9.41314	6.34348	7.25995	7.1181	7.51315
VIT_01s0146g00100	ACT domain containing protein (ACR4)	11.2118	10.6935	11.2083	11.4957	10.5009	10.3852	11.704	11.6813	10.9891	10.9599	11.2195	11.0453	11.09	10.7693	10.9629	11.1092
VIT_00s0324g00110	Haloacid dehalogenase hydrolase	11.125	10.9203	10.6443	11.2272	10.6877	10.6726	10.8953	11.0107	10.5145	10.5479	10.6424	10.6186	10.7982	10.6407	10.2698	10.3134
VIT_10s0116g00920	CERK1 (chitin elicitor receptor kinase 1)	5.5772	5.08548	5.82203	8.89899	9.11748	9.10642	9.18756	8.94348	5.14457	4.80687	6.00168	6.37361	8.04644	7.52691	7.68276	6.65175
VIT_01s0011g03520	Constans-like 16	9.63808	10.0334	9.37854	11.8644	11.1147	11.1366	11.855	11.109	11.3554	11.6713	10.7836	10.1566	11.0504	10.1759	9.35244	8.52017
VIT_14s0030g00220	Sugar transporter ERD6-like 5	8.75838	9.57303	7.0507	8.83353	6.02021	6.2251	5.38254	5.61085	8.75177	9.27867	8.62302	8.89663	7.10134	6.73397	6.11129	5.21157
VIT_16s0100g00490	Unknown protein	11.0175	11.1375	10.7889	11.2291	11.0567	11.0963	11.8686	12.0848	10.8994	10.8657	11.1016	10.6669	10.9558	10.7999	11.5134	11.4468
VIT_15s0048g01490	Geraniol 10-hydroxylase	9.54766	10.1426	10.5871	11.6838	10.8519	10.9931	11.8676	11.7641	8.50671	9.06001	10.1612	10.3207	10.43	10.5509	11.1616	11.2381
VIT_05s0077g01000	ATP binding protein	10.7627	10.8498	10.6574	10.3641	9.94746	9.8791	10.5123	10.5408	11.2779	11.1903	10.9698	10.6804	10.5759	10.4492	11.187	11.2279
VIT_00s0477g00030	MATE efflux family protein ripening responsive	11.919	11.4216	9.66985	11.0361	10.6355	10.6742	11.1627	11.2776	11.0373	11.2137	10.6246	10.2855	9.99393	10.0974	10.8243	10.69
VIT_02s0154g00220	Zinc finger (C2H2 type) family	11.5362	11.2152	8.51655	9.75646	10.0278	9.81351	9.64393	8.92003	11.0148	11.1019	11.0131	10.5542	9.15878	8.70326	8.36241	5.80602
VIT_09s0002g06980	Chloroplast post-illumination chlorophyll fluorescence increase protein	10.1436	10.2485	10.4454	11.8003	11.5158	11.2375	11.7439	11.5596	10.8883	11.0023	11.2392	10.8088	10.7535	10.4073	10.2045	10.1662
VIT_06s0004g03530	Nitrate excretion transporter1	10.0866	10.105	9.12314	9.63109	8.57431	8.2626	8.89208	8.83507	10.9154	10.8424	10.9499	10.7711	8.83825	8.93105	6.88411	6.15627
VIT_16s0050g00020	Cullin-4	9.77503	10.3471	8.17261	9.54121	8.63483	8.72681	8.90663	9.92084	8.44329	8.99662	7.21275	7.30254	7.36508	7.40702	7.59034	8.16234
VIT_19s0014g02250	Zinc-binding protein	9.40275	9.23595	9.19259	9.69359	9.69407	9.38106	10.7416	10.9451	9.26185	9.22243	9.86147	9.39933	10.0498	9.92089	10.4351	10.6098
VIT_17s0000g03030	DEAH (Asp-Glu-Ala-His) box polypeptide 36	11.2369	11.3645	11.1973	11.467	11.0864	11.0835	11.9553	12.0674	11.1268	11.2304	11.3399	11.1509	10.9035	10.8153	11.7234	11.6913
VIT_02s0025g05010	Ycf49	9.27966	9.06569	9.1923	9.8011	10.0484	9.79609	10.2146	10.5522	9.30572	9.24957	9.32993	8.3572	9.39656	9.12127	9.73703	9.65121
VIT_18s0001g12830	1,4-beta-mannan endohydrolase	13.0293	13.46	15.0154	14.8009	14.8896	14.9378	14.8505	14.9183	13.3213	13.3529	14.9469	14.9987	14.7707	14.8186	14.6254	14.8377
VIT_04s0008g04150	RD22	8.40629	8.65294	6.97465	8.01627	6.98339	7.09585	7.24525	7.95809	7.92201	8.04794	7.43754	8.08044	6.7214	6.76751	6.69225	6.38861
VIT_13s0074g00540	Lysine histidine transporter 1	9.11812	9.03031	10.6391	10.1075	9.81004	9.58732	10.4084	10.3791	8.90458	8.83427	10.9131	10.3668	10.3519	9.721	9.8129	9.70271
VIT_05s0062g00960	Exostosin (Xyloglucan galactosyltransferase KATAMARI 1)	12.5712	12.6532	12.1512	11.8851	11.8563	11.8752	12.5543	12.7276	12.0955	12.1191	11.7621	11.6798	12.0196	11.974	12.1096	12.2402
VIT_05s0020g02500	Unknown protein	8.25053	8.16282	8.68652	10.3267	10.0904	10.2499	12.2673	12.2707	8.40315	8.3778	7.41141	6.30703	8.31481	8.37761	12.1806	12.3966
VIT_18s0001g07320	2-oxoglutarate/malate carrier protein, Mitochondrial	12.2161	12.2971	13.3905	13.0754	13.2964	13.3408	12.0235	11.8021	12.5212	11.3895	11.1066	11.2601	12.5243	13.5423	13.1599	12.6239
VIT_11s0103g00760	CIA2 (chloroplast import apparatus 2)	11.3686	11.2637	10.5339	12.0701	11.4851	11.1173	11.6098	11.253	10.7327	11.207	10.1084	9.35697	9.19817	8.9461	9.79865	9.78838
VIT_16s0050g00850	C2 domain-containing protein	14.5184	14.6624	14.5033	14.7326	14.5813	14.6642	14.1523	13.9823	14.3157	14.3723	14.4405	14.4296	14.321	14.4779	13.8298	13.7927
VIT_11s0016g03910	Unknown protein	12.3156	12.381	12.0833	12.3867	12.0647	11.9996	12.0934	12.103	12.2459	12.1937	12.6386	12.322	12.1683	12.0901	12.1352	12.1317
VIT_19s0014g00570	Disease resistance protein RFL1	8.30029	8.11367	8.87751	8.33466	7.74391	8.10023	9.89989	10.0073	8.63211	8.76801	8.48282	7.63313	7.6801	7.29723	8.81291	8.72954
VIT_05s0020g02720	Aspartic Protease (VvAP11)	12.3403	11.7404	9.87952	12.1451	12.1109	12.1078	11.9134	11.8312	13.8229	13.4505	10.0351	9.76903	12.893	12.793	11.7027	11.1962
VIT_12s0035g00700	Unknown protein	10.2243	10.0154	10.9379	10.7125	10.7079	10.6395	10.7794	10.9302	10.109	10.106	11.343	11.2282	11.0981	11.083	11.4326	11.528
VIT_15s0048g00530	Auxin-responsive SAUR11	11.0884	11.0885	12.3491	12.7704	12.0279	11.7309	12.0731	11.7138	10.3489	10.0044	11.7517	11.5368	11.038	11.4903	11.7439	11.5257
VIT_19s0177g00030	Gibberellin 2-beta-dioxygenase 7	6.21373	6.3189	7.09107	8.677	7.40143	8.01605	8.30286	8.91542	5.63662	6.3859	10.7713	11.0574	9.67382	11.2835	8.87025	9.18598
VIT_13s0019g01810	Scarecrow transcription factor 14 (SCL14)	10.6363	10.5697	11.3588	11.6956	11.5376	11.5902	11.5025	11.5311	10.4602	10.46	11.0937	11.3294	11.3808	11.8946	11.8985	11.6868
VIT_15s0048g01240	MADS-box protein AGL20	6.95696	6.98222	6.99595	9.21741	9.21877	8.85636	8.70676	8.47819	6.35411	6.52015	6.23932	7.55466	6.2677	6.86021	6.72966	6.6776
VIT_14s0060g01050	Pentatricopeptide (PPR) repeat-containing protein	9.12178	9.13653	8.41712	9.88388	9.85938	9.52325	9.52841	9.47657	8.08485	8.28882	8.50565	7.55357	7.63135	7.36942	7.26749	7.23589
VIT_19s0090g01620	CYP89H3	7.41521	7.41976	7.8543	9.93865	9.94042	9.67249	10.1251	9.7019	6.47864	6.96452	8.03478	7.16542	7.50893	7.66725	7.02685	7.06443
VIT_03s0110g00230	Seed maturation protein PM23	10.9074	10.9006	11.3096	11.0253	11.052	11.136	11.3883	11.3433	9.86292	9.89657	10.5963	11.4506	10.1171	10.5863	10.8229	11.3392
VIT_11s0052g01630	Flavonoid 3-O-glucosyltransferase	10.2276	11.0719	9.87077	10.9641	9.91101	10.3154	10.5264	11.0505	9.3569	10.1297	9.13463	9.72947	9.03551	9.61207	10.1537	10.7842
VIT_17s0000g08440	Unknown protein	7.85663	7.71076	8.66677	7.92323	8.61707	8.41777	9.07737	9.12676	7.72176	7.77104	8.59596	8.04833	8.79199	8.81129	8.92262	8.86461
VIT_06s0004g01220	PAP/fibrillin family	8.25132	8.85474	8.43834	9.72822	9.63346	9.47312	9.56787	10.0921	9.14115	9.45696	9.47054	8.98936	8.73474	8.59741	8.46607	8.16964
VIT_04s0044g01530	UDP-glucuronic acid:anthocyanin glucuronosyltransferase	6.18403	5.58132	6.39092	9.46271	9.62643	9.26887	9.30108	9.92092	5.8	5.70837	5.93499	5.56765	6.43439	6.36529	5.12428	5.30204
VIT_01s0011g03390	Unknown protein	7.66063	7.60294	10.0152	10.4066	9.51439	9.70078	10.1153	10.1168	7.8694	7.84438	9.37486	8.9318	9.22668	9.61747	10.0776	9.81472
VIT_05s0077g00380	No hit	8.24949	8.34672	7.32081	9.34446	7.80789	7.85655	8.74183	9.53217	9.22658	9.39139	8.65511	8.49189	7.50388	7.25542	8.40381	7.8906
VIT_12s0055g01110	LHCB6 (light harvesting complex PSII)	14.7947	14.8886	13.6661	14.4165	13.7302	13.5807	12.8546	13.2299	14.6334	14.7968	14.0723	13.9204	13.1612	12.9236	11.698	10.7134
VIT_08s0058g00990	Peroxidase	7.02321	6.28182	6.71817	5.73229	6.14713	5.74138	5.65968	5.42778	7.59044	7.29481	6.06568	5.86588	6.70236	6.03415	5.50835	5.95066
VIT_06s0004g06130	Thiamine biosynthesis protein ThiC	12.637	12.5629	11.4958	12.3599	12.5586	12.5061	13.2102	12.9169	12.2632	12.3744	12.0808	11.5101	11.6286	11.3659	12.3337	12.28
VIT_02s0025g00350	Heavy-metal-associated domain-containing protein	6.07108	6.31249	8.03144	8.83857	8.57117	8.39889	8.33659	8.57883	6.17701	5.93825	7.13964	6.61371	6.27184	6.8674	8.85537	8.19679
VIT_15s0024g00660	Esterase	11.2828	11.1424	10.3767	11.4927	11.6089	11.3561	11.406	11.1758	11.027	11.0457	10.583	9.81428	10.1471	9.80011	9.42932	8.9987
VIT_10s0003g04270	BCL2 binding anthogene	11.912	11.7606	10.7233	11.3763	11.6687	11.5727	11.2718	11.2849	11.9859	12.0616	10.5987	10.4275	11.359	11.7457	11.7327	11.7636
VIT_06s0004g02640	Receptor protein kinase PERK1	11.9999	12.0789	9.63189	11.3993	11.315	11.3763	12.0937	12.1038	12.214	12.1392	10.1946	10.1074	9.96122	9.90661	10.076	10.113
VIT_05s0094g01230	Allyl alcohol dehydrogenase	7.00664	6.96253	8.30595	7.93611	7.31294	7.1794	7.69524	7.43802	7.37931	7.44602	8.44795	7.89084	8.09888	7.07165	6.97194	6.82552
VIT_17s0000g08680	IMP dehydrogenase/GMP reductase	12.2954	12.5166	9.82288	11.1405	10.5691	10.4203	10.0762	10.2652	12.433	12.4467	10.3784	9.72852	10.0104	9.2217	8.3888	6.69145
VIT_09s0018g00400	Unknown protein	10.3345	10.6393	9.90241	10.4794	10.2298	10.1607	9.54417	9.63024	10.6195	10.7438	10.3325	9.85781	10.1937	10.0589	9.20787	9.1364
VIT_15s0046g01330	Nucleotide-sugar transporter family protein	10.4532	10.3796	10.7317	10.2912	10.2207	10.2848	10.1927	10.5084	10.4446	10.5256	10.4392	10.2282	10.7181	10.7103	10.7568	10.7788
VIT_00s0704g00010	Derlin-2	12.8327	12.8856	13.0648	13.3416	13.3413	13.439	13.3412	13.2683	13.1841	13.2243	13.2244	13.2452	13.4076	13.2221	13.2792	13.3309
VIT_08s0007g01780	MRNA-capping enzyme	13.094	12.9787	13.1095	12.9358	12.9997	12.9436	13.097	13.1692	13.0484	12.9559	13.1169	12.9084	13.1533	13.1119	13.3094	13.2574
VIT_18s0001g15520	Leaf senescence protein	10.9556	11.1788	9.41239	10.2597	9.64801	9.47363	9.87741	10.0102	10.8587	11.0157	9.97673	9.55089	8.56005	8.56607	9.10113	8.85984
VIT_07s0151g01000	Photosystem I reaction center subunit II (PSAD)	8.10188	7.8913	7.65198	10.0608	10.656	10.4926	9.59545	10.5532	6.30115	7.32442	8.40934	8.45838	6.92276	6.48412	6.27881	6.58564
VIT_15s0021g01510	Phospholipase A1	6.77545	6.99876	7.50813	6.6597	7.12516	6.54473	5.74005	5.72478	7.28639	7.33894	7.18474	6.09859	7.69833	7.54198	6.17954	6.16784
VIT_19s0015g00710	Cellulose synthase CSLE1	8.52147	7.98167	12.405	11.6547	12.4341	12.4008	12.3015	12.0236	9.77879	9.09834	11.5398	11.1997	12.627	12.1912	12.2504	12.3284
VIT_10s0003g01170	basic helix-loop-helix (bHLH) family	9.45804	9.18686	9.48834	11.5565	11.4324	11.6466	12.0474	11.7902	10.0337	9.81555	11.0804	10.7816	10.9939	10.3459	11.1422	10.9939
VIT_17s0000g03690	Ribulose-1,5-bisphophate carboxylase/oxygenase small subunit	15.0163	15.1105	14.8718	15.2281	14.9005	14.8361	14.9236	14.7835	14.9464	15.0997	14.9167	14.8555	14.3487	14.2019	13.6825	13.6846
VIT_18s0001g11390	Aberrant testa shape	7.82377	7.47502	6.76075	8.77165	8.42508	8.52877	8.3208	7.62432	8.1543	8.03403	6.14015	6.61439	6.73484	6.96948	6.15339	6.05775
VIT_00s0181g00010	Sugar transporter 1 (VvHT8)	13.0176	12.9903	11.3034	13.09	12.8854	12.9198	13.0177	12.586	13.1039	12.8717	11.6314	11.7575	12.4508	12.4394	11.8811	11.8063
VIT_13s0019g04380	Auxin response factor 10	12.7718	12.7974	11.1359	11.9466	11.8656	12.1108	12.0704	11.8622	12.5148	12.5278	11.7869	11.9355	11.8827	12.5491	12.0288	11.9482
VIT_11s0016g01880	lycopene epsilon-cyclase (LECY) (VvLECY1)	11.1415	11.4284	10.2505	11.2399	11.0296	10.9762	10.9729	11.1093	11.6613	11.7289	11.32	10.8539	10.3629	9.81234	9.35948	8.90188
VIT_00s2582g00010	Unknown	13.1402	13.2017	12.9274	12.6795	12.5932	12.5983	12.4534	12.4124	13.068	13.1073	12.8832	12.9155	12.6653	12.5617	12.5491	12.6043
VIT_04s0044g00230	Monooxygenase (MO2)	7.98804	8.08724	10.3887	10.9115	10.864	10.858	10.1129	10.1104	8.58903	7.99104	9.21498	9.98903	9.09577	10.8399	10.8076	10.6876
VIT_05s0049g01620	Cyclopropane fatty acid synthase	10.2431	10.5518	9.79459	10.3581	8.57458	8.79399	8.14758	8.24271	8.85754	9.0894	9.04588	9.44068	7.06027	7.65416	6.82914	7.1114
VIT_16s0098g00150	Receptor serine/threonine kinase PR5K	7.93537	7.94913	8.72043	8.16055	7.53803	7.52568	6.74841	7.28397	8.28836	8.24938	7.83696	7.78648	6.85088	6.48816	5.9673	5.31582
VIT_16s0022g00470	Peroxisomal biogenesis factor 11 (PEX11)	10.9009	10.8594	9.37561	11.4552	11.1155	10.871	10.7066	11.18	10.092	10.0746	9.23021	8.52031	8.76102	7.91694	7.1854	6.7967
VIT_18s0001g09160	Cyclin, N-terminal	9.30366	9.15082	10.3187	9.75791	8.39466	8.5056	8.3371	8.38992	9.25659	9.26094	9.51066	9.0011	8.59158	8.77176	8.73844	8.58948
VIT_00s0780g00040	RGLG2 (ring Domain LIGASE2)	8.24456	8.14719	8.65208	10.3717	10.2042	10.2773	10.4104	8.6783	8.32591	8.00538	8.14577	8.20603	7.29616	7.81567	10.0589	8.75362
VIT_04s0008g06480	Alpha-1,3-galactosyltransferase	13.2297	13.1815	12.9729	12.8078	12.7562	12.7697	12.7056	12.7659	13.0962	13.1098	12.8283	12.7328	13.098	13.0468	13.2891	13.3119
VIT_03s0091g01080	1-aminocyclopropane-1-carboxylate oxidase	10.6922	10.4898	7.32058	8.48454	6.87523	7.00932	7.27622	7.46888	10.7214	10.4952	7.4152	6.62637	6.71224	6.71378	6.31211	5.74311
VIT_01s0127g00910	AERO1 (arabidopsis endoplasmic reticulum oxidoreductins 1)	5.95122	5.81896	7.04462	8.68273	9.07371	9.02876	10.1883	9.86654	6.28214	6.33641	6.31474	6.10365	7.88538	7.9311	9.87258	10.1091
VIT_16s0050g00440	No hit	7.54644	7.76277	8.73156	8.96973	8.01305	8.30885	10.164	10.1846	7.04329	7.85939	10.1689	9.87909	8.39385	7.48719	8.74072	8.4647
VIT_13s0067g01310	R protein disease resistance protein	6.06755	6.82144	5.87719	8.32141	8.69285	8.56781	9.1235	8.77329	6.25991	6.60777	6.27405	8.78194	8.76466	8.3295	8.20206	6.89252
VIT_18s0117g00030	No hit	9.23252	8.85778	10.5905	9.97617	10.0011	9.98498	8.82604	8.61467	10.5018	10.2485	10.76	10.888	11.5697	11.4242	10.3555	10.6139
VIT_18s0122g01240	Serine/threonine Protein kinase BNK1	10.738	11.0773	7.12669	10.2032	10.2026	10.1436	9.95968	10.1728	11.0225	11.0388	7.11332	7.26761	6.93015	6.70486	6.54421	6.75737
VIT_07s0141g00930	33 kDa secretory protein	5.92578	5.73092	5.91065	7.7408	8.10519	8.17038	8.03142	6.99644	6.61496	6.24362	6.24345	5.70229	5.60244	5.99962	7.58913	6.48937
VIT_15s0021g02690	Unfertilized embryo sac 10 UNE10	8.06683	8.98033	8.82366	11.9714	11.5611	11.6535	11.5865	11.8925	8.69692	9.12814	9.75788	9.243	9.23908	8.86918	8.76146	8.491
VIT_00s0193g00150	Ankyrin	5.7841	5.76218	5.59127	9.26415	10.2181	9.83505	9.76595	10.3283	6.06432	6.11318	6.11952	6.19596	4.88377	5.37182	5.76871	5.68067
VIT_15s0046g02160	Proline iminopeptidase	11.7783	11.8244	11.7566	11.5466	11.6074	11.605	11.03	11.0238	11.9949	11.9664	11.8922	11.7777	12.0017	11.8334	11.0297	10.8886
VIT_19s0015g00320	KCO1 (two pore K channel)	10.9409	10.9542	12.5777	12.7871	12.2329	12.2977	11.9625	11.9974	11.2062	10.9552	12.2804	12.1824	12.594	12.6616	12.3738	12.3712
VIT_03s0038g02190	Nodulin	13.4566	13.2157	11.3563	12.3035	11.5265	11.5021	13.029	13.2395	13.2734	13.168	12.4088	12.1923	12.5453	12.6145	13.0097	13.0061
VIT_11s0016g01110	Unknown protein	12.1475	12.0134	12.6192	12.2783	12.2851	12.1233	11.7566	11.7778	12.0949	11.9301	12.7019	12.4991	12.4564	12.2024	12.878	12.9063
VIT_10s0116g00600	RIC10 (ROP-Interactive crib motif-containing)	7.42383	7.69653	5.82355	8.28719	8.62519	8.5156	7.80215	8.2682	7.84041	8.1069	6.50374	6.10476	6.04846	6.07405	6.0791	6.13001
VIT_02s0012g01250	Carnitine/acylcarnitine carrier, Mitochondrial	13.4922	13.296	12.7433	12.8375	12.6238	12.5425	12.5714	12.6542	13.1342	13.1997	12.6768	12.5192	12.5811	12.6151	12.4827	12.5447
VIT_03s0038g00740	GC1 (GIANT chloroplast 1)	9.06412	9.29083	8.42002	9.82824	9.70581	9.60216	9.49079	9.92491	9.3091	9.69425	8.52879	7.85732	8.87877	8.54715	8.18011	8.07721
VIT_00s0880g00010	basic helix-loop-helix (bHLH) family	7.28858	6.98314	6.11156	9.11498	9.37897	8.86732	8.85889	8.44236	7.26438	7.39435	6.27947	6.86565	7.28479	6.46833	6.11746	6.03706
VIT_17s0000g03420	Unknown protein	6.97443	6.67311	7.46443	8.22874	8.24786	8.19673	8.19885	8.02113	6.96668	7.10442	7.4052	7.07906	7.6166	8.51214	8.41706	9.09225
VIT_08s0058g00470	Abscisic acid receptor PYL4 RCAR10	10.1209	10.3081	8.7064	11.9609	11.2537	11.5709	11.9851	8.86984	10.213	10.1002	8.74052	7.53288	9.51585	9.13968	8.35162	6.60243
VIT_19s0014g01680	TCP family transcription factor TCP3	12.5859	12.8846	9.11318	12.4094	12.5855	12.4068	12.5501	12.1621	12.9391	12.8545	8.51196	7.95932	8.94153	8.58013	9.25122	9.21405
VIT_14s0060g01940	Epoxide hydrolase	13.0427	13.0258	8.39104	7.85843	8.86661	8.08444	9.92698	10.2442	12.6779	12.657	8.2633	8.24966	9.20769	9.0477	10.082	10.2661
VIT_19s0014g00080	Steroid 5alpha-reductase	8.85716	9.31827	8.234	9.48917	8.54316	8.66225	8.89163	9.08481	8.35074	8.86979	7.46709	6.79122	6.44679	6.84755	7.42344	7.76674
VIT_15s0048g00310	Unknown protein	11.0451	11.0859	11.1964	10.8998	10.9567	10.9003	11.6004	11.6319	11.3283	11.3193	11.2289	10.9319	11.3792	11.3246	11.7128	11.7258
VIT_18s0041g00130	Unknown protein	6.0814	6.19027	6.20947	6.75556	6.71681	7.05501	7.25831	7.00668	7.35739	7.32683	7.95112	8.08174	8.25973	7.94535	8.41059	8.26606
VIT_01s0244g00110	Unknown protein	11.0897	10.8454	10.8804	11.2832	11.3029	11.1969	11.9	11.8957	10.9587	10.9234	11.4088	10.8936	11.7623	11.5653	10.9153	10.7063
VIT_04s0008g01670	PHD finger protein alfin	12.1491	12.0149	11.8975	11.7326	11.8073	11.5943	11.804	11.9384	11.8254	11.7546	12.051	11.899	12.0112	11.871	12.1031	12.1982
VIT_16s0039g00880	CYP89H3	6.26471	6.38845	8.32519	9.77049	8.04711	8.06479	11.7229	12.2944	5.97867	5.52219	7.83197	6.35189	6.73785	6.81514	11.6924	11.6342
VIT_00s0125g00280	Photosystem I reaction center subunit III (PSAF)	14.6314	14.6759	13.7423	14.2288	13.8458	13.782	13.3727	13.3656	14.5905	14.7014	14.0958	14.0405	13.69	13.4292	11.3815	10.9156
VIT_02s0025g00650	AAA-type ATPase	8.54778	8.33784	7.96194	8.98019	8.48495	8.29335	9.7931	9.71406	7.93379	7.89117	8.54949	8.50953	8.34351	8.66141	9.22748	9.2976
VIT_05s0049g00300	1-aminocyclopropane-1-carboxylate oxidase homolog 1	9.13359	9.71099	9.15783	10.3105	9.27765	9.41872	9.1497	9.53749	8.01716	8.53679	9.14378	9.43896	9.51715	9.52094	9.20425	8.92049
VIT_15s0048g02500	Thylakoid membrane phosphoprotein 14 kda, chloroplast precursor	11.4426	11.7642	11.6039	13.0305	13.0251	12.8824	12.8867	13.1113	11.5874	11.978	12.0953	11.5731	11.1027	10.7218	10.1071	9.75017
VIT_03s0063g00710	Carboxyesterase 12; CXE12	10.6593	10.3192	8.45002	9.38221	8.92613	8.9334	8.75442	8.49804	9.45871	9.55811	8.70177	8.65262	9.86229	9.55893	9.12902	8.41374
VIT_03s0088g01190	Malate dehydrogenase, glyoxysomal precursor	12.013	12.1919	11.7301	12.7873	12.5305	12.3532	12.4352	12.2918	11.7336	12.1389	12.2605	11.8831	11.347	11.0733	10.6735	10.6135
VIT_16s0039g00900	CYP89A28	11.6575	11.9008	12.3574	12.5951	11.4614	11.6258	12.1928	12.3101	11.8096	11.9792	12.378	12.2165	11.1308	11.0457	11.9529	11.8839
VIT_11s0052g01640	flavonol 3-O-glucosyltransferase	8.81157	9.45643	8.28957	9.38234	8.8553	9.195	9.22865	9.35689	8.0939	8.57004	7.75932	7.87373	7.18708	7.60952	7.1444	7.87211
VIT_00s0904g00010	Photosystem II oxygen-evolving enhancer protein PSBQ	14.0314	14.0509	13.0074	13.7158	13.5588	13.4865	12.8449	12.8648	13.7918	14.0297	13.3711	13.2904	12.7688	12.5462	11.0557	10.4067
VIT_16s0148g00280	Receptor kinase homolog LRK10	6.31924	6.23021	9.13436	8.81678	8.24219	8.23645	8.79208	8.48947	6.69651	6.73769	8.07443	7.78011	7.33875	6.27309	8.19119	8.2008
VIT_10s0003g02120	Lipase GDSL	12.6738	12.345	8.46875	9.7278	10.5413	10.8754	9.98049	9.37653	12.8805	12.7159	8.74225	8.36998	9.91921	11.0011	10.9581	10.6311
VIT_18s0001g09520	CYP81B2v2	6.37412	6.49623	5.70966	7.39534	7.72859	7.19086	7.85538	7.47084	7.63361	7.67098	5.27218	5.03608	5.15926	5.35784	4.86531	5.08311
VIT_04s0008g06780	Phospholipid-hydroperoxide glutathione peroxidase.	12.1622	12.2904	12.0651	12.7964	12.5096	12.513	12.4583	12.5893	12.2503	12.3192	12.0728	11.6569	12.2375	11.898	11.7192	11.5245
VIT_13s0019g05010	Nodulin-like protein	7.05634	6.85184	8.84973	10.9022	10.3992	10.5441	10.9095	10.5487	6.58308	6.53287	9.94134	10.2287	9.34502	10.3596	9.35478	9.04456
VIT_01s0010g03620	LHCA2 (Photosystem I light harvesting complex gene 2)	14.4734	14.507	13.9322	14.4052	13.9719	13.9572	13.2829	13.3919	14.4444	14.5461	14.2369	14.1677	13.6896	13.607	12.2886	12.2046
VIT_18s0001g14030	Lysine decarboxylase	10.7238	10.451	7.45143	9.33271	9.27472	9.29241	8.89066	9.02808	10.3694	10.2079	7.84358	7.62058	7.0499	7.00498	5.54004	5.83849
VIT_19s0015g01720	fructose-bisphosphate aldolase, cytoplasmic isozyme 1	6.0157	6.19887	6.63321	11.5588	12.0607	11.8428	11.4899	11.7537	5.71883	6.00183	6.62742	5.65146	7.59225	7.53714	6.70736	6.67051
VIT_14s0066g01000	Phosphate/phosphoenolpyruvate translocator	8.9446	9.40008	5.93198	8.32526	8.37735	8.52344	8.15477	9.2205	9.41118	9.83235	5.72945	7.02696	5.66201	5.40799	6.82022	6.6878
VIT_09s0070g00500	Ubiquitin-specific protease 3 (UBP3)	10.537	10.5981	11.0954	10.7237	10.8533	10.9281	10.6532	10.8284	10.6471	10.6952	11.0403	10.831	11.5073	11.3248	11.4619	11.4495
VIT_11s0065g01210	Zinc finger (C3HC4-type ring finger)	6.42708	6.20106	5.88059	7.96564	8.43725	7.95129	8.1528	8.0836	6.07988	6.26206	6.11373	6.60379	7.55378	7.47087	7.42728	5.27015
VIT_16s0022g00840	Invertase/pectin methylesterase inhibitor	8.3853	8.75381	6.60145	8.18049	7.78072	8.09553	6.94716	8.50877	8.50896	9.20304	7.90855	7.79521	6.80472	6.67689	5.25724	5.51264
VIT_00s0211g00090	Serine hydroxymethyltransferase 2	11.4281	12.0864	11.8962	12.5362	11.938	11.9634	12.0095	11.9454	10.2205	11.2563	12.2073	12.3234	11.2508	11.4154	11.2098	11.3287
VIT_00s0125g00180	Zinc finger (C3HC4-type ring finger)	12.7446	12.63	11.6765	12.0995	11.3249	11.5512	11.879	11.7078	12.3605	12.468	11.7773	11.6089	11.6487	11.7565	11.0209	10.9931
VIT_18s0001g01390	GA 20-oxidase	4.67228	4.67798	4.66238	9.34648	9.86961	9.42668	9.54111	9.14063	4.62614	4.74592	4.68773	5.11646	4.79076	4.83782	4.57516	4.48416
VIT_04s0008g02210	RPD1 (root primordium defective 1)	9.18803	9.07346	9.02642	8.66464	8.15555	8.22136	8.19311	8.46989	9.4983	9.40803	9.58068	9.09088	9.43176	9.35241	9.30388	9.38059
VIT_10s0003g04100	Auxin response factor 3	13.2034	13.4537	12.4892	12.934	12.0807	12.1062	12.61	12.2745	13.6004	13.6052	12.7687	12.7706	12.1288	12.0503	11.9079	11.7985
VIT_00s0872g00020	No hit	9.38017	9.71046	9.73461	9.2243	9.396	9.37689	9.53032	9.20527	7.48936	7.78588	7.23712	9.38472	6.20485	7.46224	8.0629	8.76114
VIT_18s0001g02740	Photosystem II 22 kDa protein PSBS	14.4388	14.4737	14.0727	14.5217	14.2741	14.2938	13.6202	13.5522	14.3386	14.5383	14.193	14.1109	14.0511	14.0822	13.2325	13.2082
VIT_08s0007g06870	Zinc finger protein 8	11.9864	11.6151	7.33533	10.886	11.3499	11.1145	10.7252	10.2203	11.1244	10.926	6.67485	6.35072	7.47951	7.19185	6.08736	5.90009
VIT_08s0056g01070	MATE efflux family protein	11.9834	12.4495	10.8618	12.0643	11.1285	11.6507	10.973	11.5495	11.8731	12.3141	11.3513	11.595	11.3999	11.8792	11.6278	11.873
VIT_19s0015g02750	CYP72A59	6.39408	6.55487	7.4963	8.79189	8.37976	8.27918	8.94662	8.50426	6.76516	6.95234	8.94174	8.64427	6.64654	6.44991	5.6562	6.53213
VIT_05s0136g00340	WNK kinase 6	10.966	10.9287	11.1208	10.6759	11.0798	11.2487	11.3953	11.3699	10.2305	10.2522	10.3002	10.5218	10.1992	10.9247	10.9474	11.1484
VIT_15s0046g01760	BTI1 (VIRB2- interacting protein 1)	14.5789	14.6184	14.7805	14.916	14.8423	14.8705	14.8429	14.8268	14.6788	14.6515	14.8893	14.8513	14.5816	14.552	14.5101	14.6373
VIT_00s0848g00010	Protein serine/threonine kinase	7.60204	7.1404	8.0163	7.49447	7.92815	7.72252	8.91306	8.96269	7.0909	7.50758	7.91192	7.54813	8.04155	8.50959	8.46347	8.43563
VIT_15s0046g02860	Riboflavin biosynthesis protein ribD	12.5183	12.5082	12.2338	12.3918	12.3763	12.3088	12.3005	12.3211	12.2539	12.1779	12.4164	12.3598	12.5471	12.2742	12.5203	12.5244
VIT_10s0092g00590	Leucine-rich repeat family	9.48665	9.76337	10.6111	11.2107	10.0299	10.2279	10.1124	9.83409	10.0425	10.1601	11.7014	11.8266	10.6942	10.7132	9.84684	9.66616
VIT_05s0020g04020	Unknown protein	12.842	12.7615	11.2844	12.0584	11.7546	11.4502	11.8556	11.8121	12.5283	12.6034	11.1042	10.5034	11.0982	10.5401	11.0425	10.9452
VIT_03s0038g01780	Triosephosphate isomerase, chloroplast precursor	13.5803	13.6529	12.8021	13.1556	13.2727	13.2056	13.362	13.416	13.7213	13.7519	13.0983	12.9708	13.3408	13.3037	13.1015	13.0122
VIT_06s0004g07650	Taxadien-5-alpha-ol-O-acetyltransferase	9.84584	9.71654	7.02839	8.2363	7.08151	7.29032	8.17965	7.55165	10.2087	9.83759	8.81608	7.44587	8.01726	7.0272	6.74156	5.9662
VIT_19s0015g01760	Photosystem I reaction center subunit V (PSAG)	14.0365	14.0341	13.1227	13.7368	13.267	13.0185	12.44	12.658	13.921	14.0345	13.2314	12.9244	12.5723	12.1531	10.9879	10.5238
VIT_16s0050g02330	Regulator of nonsense transcripts 1	8.37826	8.24207	9.88199	9.52114	9.105	9.21283	8.12519	7.91449	8.34766	8.29838	8.86362	8.72435	8.91649	9.11352	8.05259	8.32798
VIT_19s0014g02490	VQ motif-containing protein	11.9318	11.6062	10.0098	10.8814	10.7868	10.4476	11.1777	10.8942	11.5491	11.6055	10.425	10.1906	10.7851	10.1643	9.58933	9.77309
VIT_01s0011g06290	Purple acid phosphatase 3 ATPAP3/PAP3	12.9665	12.9184	12.3958	13.0814	13.068	13.0664	13.2232	13.0414	12.8092	12.7577	12.4014	11.9288	13.4217	13.2145	13.0642	12.9308
VIT_15s0021g00310	Ent-kaurenoic acid oxidase	10.4918	10.917	6.18374	5.55347	6.13769	5.96264	5.47915	5.52448	9.98447	9.58698	5.83149	5.53172	5.71217	6.01874	5.51475	5.50418
VIT_00s0211g00120	Glycine hydroxymethyltransferase	11.8144	12.5798	12.2488	12.9276	12.1358	12.3801	12.3695	12.3853	10.8483	11.9678	12.8117	12.7678	12.2522	12.2378	11.9328	11.9613
VIT_12s0028g01080	Photosystem II oxygen-evolving complex precursor, 23kda PSBP	14.3019	14.3626	13.9416	14.1332	13.9323	13.847	13.5714	13.5581	14.3907	14.4664	14.154	14.0096	13.7725	13.6551	12.8649	12.6794
VIT_05s0077g00160	Unknown	6.27785	6.19678	6.98921	6.39294	6.79265	6.8583	7.67869	7.90674	7.40655	7.12026	7.98173	7.50874	7.39687	6.72587	8.00881	8.13074
VIT_06s0061g00030	Hydroxyproline-rich glycoprotein	12.4038	12.3217	11.9875	11.8317	11.7153	11.7268	11.834	11.873	12.3566	12.3393	11.8361	11.56	12.1541	12.0781	12.1784	12.1444
VIT_01s0127g00540	Protein disulfide isomerase	13.5847	13.2896	12.5858	12.1293	12.6457	13.0537	11.121	11.1234	13.8569	13.7895	12.6735	12.6908	12.459	12.4283	11.8749	11.2525
VIT_06s0004g01150	No hit	7.30585	7.47005	10.0472	9.41156	9.16687	8.20152	7.92049	7.75173	9.01079	8.40566	8.87371	7.16028	8.8555	9.17299	9.20347	8.66444
VIT_03s0088g00380	Tubulin alpha	14.5806	14.7381	14.5649	14.4968	14.3197	14.4081	14.1286	14.1484	14.8003	14.7308	14.4909	14.5792	13.9489	14.0119	14.0401	14.1484
VIT_13s0019g02220	No hit	9.4185	9.89975	9.69352	9.71319	9.40094	9.93609	9.06336	8.9728	10.7827	10.9563	10.5636	10.5241	10.2104	9.94879	9.10674	8.99964
VIT_13s0147g00150	TIR-NBS-LRR-TIR disease resistance protein	6.28212	6.75925	8.42145	8.78799	9.04697	9.97602	9.45419	9.28684	7.33451	7.86004	9.11617	9.86874	8.27902	9.44719	9.47851	9.34389
VIT_12s0059g00880	WRKY Transcription Factor (VvWRKY37)	9.28891	10.4892	12.2147	12.9519	13.0166	13.4457	13.5342	13.3848	11.2742	11.4659	12.1543	12.0244	13.0404	13.2575	13.4956	13.0995
VIT_07s0031g02320	Leaf senescence protein	10.8262	10.8391	9.67759	9.38777	8.91127	8.61133	8.88473	9.08642	10.852	10.8484	9.9193	9.26268	10.0184	9.64919	10.0671	10.0433
VIT_11s0037g00680	Leucine Rich Repeat receptor-like kinase	7.96448	8.01737	7.58951	7.45682	7.04084	6.61958	8.09691	8.21689	6.78572	6.68557	8.27821	8.67579	5.88599	6.01446	5.95892	6.27819
VIT_01s0011g01310	Polygalacturonase QRT3	9.31997	9.28854	6.74491	6.19307	6.94861	6.61377	6.04635	5.91701	8.92005	8.69024	6.7916	6.30752	6.95078	7.1522	5.76211	5.24964
VIT_09s0002g00830	Unknown protein	12.1943	12.6521	12.8072	12.9059	12.9524	12.8594	13.1948	13.1922	12.9136	12.7878	13.0799	13.0445	12.7808	12.8262	13.1305	13.1719
VIT_00s0194g00040	No hit	11.1596	10.9385	11.4352	11.0544	11.2438	11.0605	11.5078	11.5255	11.0179	10.9869	11.1373	10.7881	11.4384	11.2603	12.0322	11.9519
VIT_09s0054g00820	Unknown protein	12.7163	12.6816	10.1478	9.78479	8.3248	8.03857	7.77998	8.16742	12.6215	12.6617	10.7905	10.4713	9.56428	9.07842	8.7432	7.84356
VIT_07s0031g01440	Receptor protein kinase	12.7591	12.6942	12.4621	12.3206	12.1933	12.0146	11.9842	12.0305	12.6608	12.6335	12.2438	12.0439	12.6806	12.425	12.2847	12.1528
VIT_19s0015g02180	Unknown	11.6865	11.5977	11.8768	11.6756	11.3478	11.1925	9.87376	9.56911	10.5769	10.6742	11.1683	11.561	10.1431	10.3954	9.37273	9.91663
VIT_03s0038g02490	SKP1	11.8731	11.569	11.4926	11.341	11.263	11.0883	11.4566	11.5343	11.0385	11.1239	11.3747	11.8072	10.6738	10.9998	11.0816	11.3304
VIT_00s0193g00080	Ankyrin	9.52311	10.2186	10.7196	10.7967	10.452	10.8726	9.91215	9.84569	11.2921	11.3538	11.0242	11.1258	10.2563	10.2832	10.0588	9.81615
VIT_17s0000g08460	Carbonic anhydrase, chloroplast precursor	9.02779	8.93456	7.75807	7.48628	6.76543	7.59745	7.05301	6.62387	9.2054	8.99796	7.63752	8.21135	6.74637	6.54599	5.95251	7.39312
VIT_08s0032g00350	No hit	9.01142	8.54325	9.73756	9.71477	10.2278	9.96493	9.85827	9.50421	8.55932	8.67528	9.69995	9.96431	9.65441	9.68596	9.57547	9.59094
VIT_12s0057g01510	Unknown protein	9.68017	10.0495	6.73841	6.90114	6.63389	6.41812	7.31186	7.58741	10.5059	10.616	6.43278	6.41048	6.99429	6.36814	7.89688	7.82253
VIT_04s0044g02020	Kinesin ZWI (ZWICHEL)	13.1578	13.1804	13.1443	13.0539	12.9451	12.9821	12.6309	12.889	13.1536	13.0679	13.0687	12.8352	12.9568	12.8649	13.184	13.0978
VIT_00s0207g00040	No hit	7.64838	7.60513	7.3718	8.34089	8.02215	7.82957	8.7654	9.03627	8.14492	8.19768	7.6555	7.22736	6.96954	6.64278	7.55805	7.33043
VIT_18s0001g06570	No hit	11.3828	11.0453	12.1319	11.7721	11.622	11.5261	11.5788	11.4609	10.9406	10.7812	12.0706	11.7209	11.6762	11.3158	11.6464	11.6762
VIT_16s0013g01070	ERF/AP2 Gene Family (VvERF085)	9.02206	9.06384	9.62528	9.07946	9.22616	8.69875	8.06343	8.04197	8.82363	8.38122	8.97886	9.02669	8.6454	8.59701	7.75007	8.2209
VIT_08s0007g05020	Dentin sialophosphoprotein	11.2553	11.4262	10.3063	10.4349	9.91057	10.1214	10.0582	9.98619	11.6285	11.5747	10.5986	10.0375	10.1608	9.4341	10.0647	9.77852
VIT_05s0165g00060	Ankyrin repeat family	7.48984	7.50205	7.73682	6.52048	7.57352	7.20929	6.21438	6.06096	6.35829	6.35065	6.92765	7.03165	7.46507	7.59192	5.8763	6.34345
VIT_19s0014g04090	Serine/threonine-protein kinase receptor ARK3	8.18237	8.09125	10.244	10.2309	9.97906	10.2177	10.3925	10.3435	7.2192	6.96192	9.8603	10.8577	9.27672	9.99371	11.0206	11.1737
VIT_05s0020g04960	No hit	10.0279	9.88607	9.88533	9.48294	9.28338	9.14492	9.48505	9.68909	9.10799	9.0504	9.02115	9.74907	8.37056	8.72541	9.44192	9.69785
VIT_00s2182g00020	No hit	10.3771	9.93686	10.5067	10.2745	10.6553	10.196	10.7326	10.4116	9.44916	9.52035	9.97761	9.82086	9.73194	9.74972	9.8259	9.95082
VIT_05s0049g00140	Unknown protein	11.177	10.9437	11.1474	11.5862	11.6945	11.231	11.4096	11.3887	11.7157	10.6391	10.3327	9.79643	10.9535	12.0004	11.578	11.3505
VIT_02s0025g01780	Cellulose synthase CSLG3	6.22422	6.4084	7.76583	7.9617	7.74937	8.12917	8.712	8.83754	7.15512	7.0343	8.61792	8.36727	9.00413	8.34562	8.76624	8.66401
VIT_04s0008g07260	EDR2 (enhanced disease resistance 2)	12.4079	12.449	12.2693	12.4964	12.5923	12.8946	12.7592	12.4878	12.1857	12.3114	11.7603	11.3573	12.3258	12.4732	12.3146	12.2614
VIT_09s0002g00740	COP1-interacting protein	13.2153	13.2153	13.2239	13.0244	13.2756	13.0559	12.7958	12.8268	13.1242	13.1139	12.8195	12.7461	13.1068	13.0004	13.1597	13.2003
VIT_07s0005g05180	No hit	14.4943	14.3558	9.40616	9.00873	9.72175	9.0546	7.46813	7.62134	14.4651	14.4435	9.41313	9.02443	9.77278	9.63043	7.6581	7.43989
VIT_08s0056g01160	BDG1 (BODYGUARD1) hydrolase	9.62584	9.72905	9.73193	10.1435	9.69862	9.43638	8.27465	8.9126	9.50576	9.61481	9.13687	8.59534	8.90681	8.73796	8.30655	8.02147
VIT_08s0007g07420	MUT9-related serine/threonine protein kinase	13.5325	13.8432	13.9314	13.8419	13.7317	13.868	13.7303	13.7516	13.9542	13.9795	14.1355	13.932	13.971	13.8438	13.9525	13.8431
VIT_10s0116g00100	Strubbelig receptor family 8	13.4731	13.8399	13.2059	13.5442	12.5656	12.7776	12.8888	13.003	13.7439	13.8041	13.3613	13.4383	12.8194	13.1383	13.1008	12.8856
VIT_04s0008g01280	No hit	11.2501	10.5652	9.72509	9.42981	9.39569	8.60043	9.86047	9.41545	10.3238	10.3526	9.65424	9.16489	10.4558	9.76146	9.64909	9.62083
VIT_19s0014g00550	Vacuolar sorting-associated protein (Vps27)	12.0902	12.437	12.8532	13.0143	12.8441	12.9507	12.8984	12.8159	12.5759	12.5954	13.1821	13.0686	12.9497	12.994	13.0811	12.9684
VIT_18s0041g02430	abscisic aldehyde oxidase (AAO3) (VvAAO3)	9.41925	9.6933	11.0788	11.0835	10.7903	11.03	10.5507	10.5945	9.51577	9.64634	11.0803	11.1152	10.2922	10.257	10.3398	10.2974
VIT_08s0040g01830	Integral membrane protein	9.78758	9.64618	10.7066	10.4811	10.821	10.5938	10.2683	10.3687	10.1794	10.0986	10.9931	10.7396	11.1224	10.88	10.7199	10.6788
VIT_17s0000g06090	Pentatricopeptide (PPR) repeat-containing protein	6.79605	7.30523	6.8533	7.12353	6.54656	7.32033	8.2622	8.3062	8.19792	8.14535	7.79294	7.08252	7.3535	7.10204	8.18383	7.65236
VIT_01s0010g02350	Protein phosphatase 2 (formerly 2A), regulatory subunit B'	11.5572	11.9053	11.9978	12.0066	12.0188	12.2049	12.3598	12.4196	12.0595	11.9222	11.9686	11.9301	12.3046	12.2991	12.6373	12.4733
VIT_09s0002g07030	TMM (too many mouths)	8.95537	9.43313	6.70476	6.28112	6.833	6.0857	6.12813	6.4371	9.21767	9.40359	6.64898	6.20617	6.68657	6.26044	6.13911	6.11631
VIT_00s0199g00080	Unknown protein	8.93339	9.40575	7.14926	7.42959	7.4308	7.70397	8.82814	8.92913	10.0482	10.1209	6.38036	6.79304	6.6381	7.0242	8.3053	8.34632
VIT_10s0003g04250	Glutathione S-transferase GSTU22	8.50956	8.65423	9.40117	9.55039	8.81546	9.27347	8.87835	8.52362	7.64631	7.76205	8.18726	9.89971	7.48965	7.65632	8.01185	8.39952
VIT_05s0049g00270	E8 protein	11.1213	11.4827	11.5358	11.4253	11.2905	11.4489	11.0801	11.064	10.7632	11.0567	11.3887	11.7135	10.7584	11.0201	10.6343	10.8305
VIT_10s0003g00520	Unknown protein	11.3826	11.1016	10.7223	10.6409	10.818	10.6731	10.7004	10.7891	10.8482	10.8064	10.4908	10.0605	10.6914	10.5342	11.065	11.1586
VIT_09s0002g01000	Ferredoxin 4Fe-4S, iron-sulfur binding	10.6055	10.6743	13.4575	13.2692	13.2351	12.8399	12.121	12.1895	10.1571	10.1416	11.953	11.7921	12.0174	11.8785	12.6315	12.4084
VIT_01s0011g03040	Unknown protein	11.543	11.5627	7.8977	6.94048	8.02258	7.58395	6.05391	6.31562	12.0302	12.0361	7.41874	6.47973	7.79635	7.29184	5.23001	5.41498
VIT_09s0070g00390	TMM (too many mouths)	6.04095	5.84972	7.41468	6.11159	7.06462	6.5077	5.59687	5.93481	5.43258	5.50119	6.35537	5.58794	7.11719	7.17925	6.10627	5.91205
VIT_01s0010g01280	No hit	8.27396	8.04762	8.87328	8.36685	9.0164	8.50035	9.59666	9.64582	7.99875	7.80103	8.62206	8.15889	8.74383	8.8062	9.57582	9.58966
VIT_08s0040g03180	APETALA2 (AP2) floral homeotic protein	10.2022	10.109	7.16845	6.93253	6.35537	6.12391	6.39862	6.41734	10.3464	10.4279	8.0391	7.41027	8.03782	7.7762	7.01715	6.15593
VIT_19s0014g03780	Unknown protein	8.92416	8.99292	7.75427	7.04655	6.63922	7.57383	6.15717	5.85717	9.28022	9.03867	7.94638	6.81434	7.13936	6.95053	7.52017	6.56014
VIT_10s0003g02500	Malate dehydrogenase, cytoplasmic 1	6.56171	6.70759	6.47405	5.9485	6.27377	5.83838	5.09659	5.30699	7.78651	8.18998	6.36239	6.10037	6.28807	6.08041	5.02399	5.03146
VIT_00s0211g00100	Glycine hydroxymethyltransferase	11.1062	12.3573	11.9025	12.7854	12.0186	12.4076	12.2696	12.4162	10.6301	11.7537	12.6245	12.5457	12.2465	12.2042	11.8791	11.7052
VIT_14s0066g02300	P-glycoprotein 17	9.53972	10.1098	7.87373	8.27922	8.07763	7.62593	8.72893	9.34639	9.97325	9.92666	8.61636	8.40176	7.68801	7.42041	8.21658	8.47707
VIT_09s0002g05750	Bromo adjacent region	8.04615	8.50507	5.77995	5.70263	5.83207	6.03842	7.16275	7.68166	9.45764	9.40127	5.98543	5.34495	6.49648	6.06503	7.18797	6.70861
VIT_00s0527g00010	Cig3	5.88284	6.67915	7.14111	7.55768	7.25491	8.62466	9.58982	9.85493	8.86967	8.81676	9.19902	8.48373	8.78114	8.40777	9.88692	9.36784
VIT_18s0001g03960	Mekk1	12.2346	12.5969	13.0706	13.16	13.0357	13.365	13.3468	13.2939	13.1058	13.0292	13.4315	13.3397	13.4313	13.5338	13.5546	13.4594
VIT_13s0156g00630	S-receptor kinase	7.41116	7.93524	9.8959	9.51996	9.41385	10.1179	8.83791	8.62271	8.27304	8.09063	9.44346	9.4189	9.28227	9.70861	8.96793	9.24184
VIT_12s0059g02750	Eukaryotic translation initiation factor-related	12.7234	12.7087	12.4851	12.2557	12.3041	11.9892	12.0722	11.9586	12.4641	12.3869	12.3268	12.0986	12.2393	12.1576	12.2635	12.2057
VIT_18s0001g09240	No hit	8.53079	8.46085	10.0771	9.51257	9.46365	8.93455	9.02313	8.61667	8.25959	7.39795	8.25677	8.39489	9.46932	9.82978	9.00745	8.9604
VIT_06s0080g00140	Pentatricopeptide (PPR) repeat-containing	5.2231	5.59313	4.87045	4.94219	5.37773	5.60937	7.04136	6.79299	6.20042	5.88519	4.64405	4.90469	5.73464	5.39735	6.66898	6.1441
VIT_00s0463g00020	Scarecrow transcription factor 5 (SCL5)	12.5676	12.8073	13.7242	13.1589	13.7012	13.365	12.8839	12.674	13.1693	12.3683	12.8293	12.9893	13.4126	13.8342	13.5132	13.2669
VIT_05s0102g00600	No hit	12.0359	11.8891	10.5253	10.3859	10.1378	9.42292	8.95476	9.46691	11.3497	11.2693	10.9352	11.0131	10.5546	10.4791	10.2072	10.4501
VIT_12s0028g01070	WD-repeat protein 26	12.7508	12.5641	12.9174	12.6937	12.8551	12.7186	13.0005	12.965	12.6188	12.7065	12.9053	12.9383	12.9445	12.8181	13.0254	13.0599
VIT_09s0002g00690	DnaJ homolog, subfamily B, member 6	13.4955	13.6179	12.9652	13.0258	12.8068	12.5549	11.6487	11.2294	13.4412	13.5477	12.8691	13.1094	12.6645	12.8568	12.2718	12.2598
VIT_12s0059g00900	Pentatricopeptide repeat	6.73442	6.60609	7.04074	7.04694	7.00904	7.55822	8.46258	8.41894	7.55637	7.47155	8.00317	6.85581	7.99706	7.98127	8.63074	8.4209
VIT_10s0003g01500	Zinc finger (C3HC4-type ring finger)	10.59	10.7781	12.4273	12.4205	11.8355	12.245	12.7857	12.7656	11.4099	11.2682	12.6808	12.4107	13.0872	12.9944	12.9674	12.8565
VIT_10s0116g00080	Tetratricopeptide repeat (TPR)-containing SET domain protein	9.30303	9.35853	6.55124	6.08146	6.54674	6.35626	6.11184	6.12852	9.9931	9.99724	6.27751	6.41045	7.51239	7.22264	5.81121	5.91713
VIT_06s0080g01090	CCR4-NOT transcription complex subunit 7/8	13.5501	13.4816	14.0804	13.579	13.832	13.4543	13.5249	13.2313	14.0654	13.3287	13.0892	12.7372	13.5511	14.0979	13.1942	13.1485
VIT_19s0014g03910	Ubiquitin-specific protease 14	9.35286	9.33483	9.2477	9.17097	9.13207	9.755	10.0344	10.193	9.6219	9.73729	9.64584	9.08995	9.61578	9.76688	10.2779	10.1158
VIT_09s0054g01490	No hit	6.63823	6.91895	7.04733	6.59945	6.2453	6.71163	8.03591	8.45508	5.33506	5.57415	6.13845	6.99807	5.18058	5.77102	6.17629	7.01433
VIT_00s0250g00020	Protein tyrosine phosphatase	11.8113	12.2241	12.1919	12.2635	12.0571	12.2454	12.3689	12.4868	12.5641	12.6147	12.6633	12.5131	12.3527	12.2099	12.0921	12.1077
VIT_00s0169g00110	No hit	8.2795	8.15505	7.59366	7.44109	6.65086	6.94433	7.28945	7.07199	7.33302	7.20037	6.96928	7.14459	6.04815	6.20857	6.88917	7.05623
VIT_01s0026g01030	Zinc finger (C3HC4-type ring finger)	11.612	11.8169	13.0674	12.42	13.2867	12.8978	12.3627	11.9015	12.3185	11.2746	12.1249	11.8279	12.6645	12.9058	12.3048	12.1523
VIT_12s0028g03270	Ethylene-responsive transcription factor 9	13.583	13.6031	14.1673	13.9498	14.4294	14.1539	14.2166	13.9096	13.7954	13.0152	12.8417	12.4858	13.8412	14.1663	13.8076	13.707
VIT_08s0007g00500	Telomere repeat binding factor like TRFL2	10.3273	10.3108	10.2496	10.2572	10.2589	9.98432	10.6276	10.7194	10.3917	10.4488	10.3009	9.9173	10.542	10.2705	10.8462	10.781
VIT_17s0000g05150	Enoyl-CoA hydratase	10.3756	10.3223	10.6275	10.5173	10.5556	10.3132	10.7748	10.9506	10.5257	10.3742	10.6761	10.2491	10.8083	10.6645	11.2649	11.2503
VIT_01s0010g03770	DnaJ homolog, subfamily B, member 12	10.3756	10.5935	11.4347	11.4133	11.0908	11.2278	11.3911	11.4507	10.9964	11.1599	11.5187	11.6426	11.5026	11.3799	11.5061	11.5215
VIT_11s0052g01730	1-deoxy-D-xylulose-5-phosphate synthase	10.5533	10.6219	9.51425	10.3136	8.894	9.75461	11.6248	11.8634	10.9676	11.3787	11.6511	12.0777	10.3403	11.3769	10.7267	10.6634
VIT_08s0040g01290	F-box family protein	8.86123	8.87873	9.25224	9.30379	10.1025	9.66757	10.6478	10.4417	8.71136	8.63278	9.317	8.63512	9.67706	9.37345	10.0612	10.2315
VIT_18s0041g02090	12-oxophytodienoate reductase 1	10.7766	10.9586	10.4376	10.4419	9.37986	9.77849	9.18967	9.6668	10.5135	10.781	10.0812	10.1097	9.03022	9.84305	10.1578	10.1655
VIT_07s0005g02070	No hit	10.7074	10.2403	9.30291	8.90856	8.33527	10.4973	7.77234	8.02444	10.1124	10.109	8.96033	9.1121	9.02435	9.03724	9.74045	8.77734
VIT_18s0001g15200	SIK1 (serine/threonine kinase 1)	9.887	9.79799	10.0793	9.76143	9.79488	9.59444	9.97711	9.68983	8.33545	8.2835	8.89892	9.47998	7.05506	8.15371	8.95765	9.50694
VIT_08s0007g07940	No hit	7.1889	7.08765	7.51241	7.86308	7.25574	7.91356	8.78508	9.061	6.6971	7.15192	7.17793	7.90977	8.69262	9.33537	8.99657	9.28007
VIT_18s0001g06060	UDP-glycosyltransferase 85A1	8.03118	8.02031	12.7272	12.2481	13.4218	13.5735	13.9255	13.6851	7.8042	7.78548	12.0619	12.4318	13.3288	13.2468	13.1619	13.2668
VIT_08s0007g08060	Zinc finger (HIT type) SEF	11.9003	11.6688	11.5882	11.464	11.6561	11.3312	10.9334	11.0385	11.2782	11.3266	11.0616	10.4862	11.6884	11.4685	11.4177	11.3881
VIT_18s0001g10710	Transcriptional factor B3	9.45929	9.21193	6.83604	6.81875	7.57592	7.08817	6.56094	6.37	9.82587	9.94675	6.95304	7.13639	7.3624	6.95529	6.43853	5.98913
VIT_18s0001g12040	Coniferyl-alcohol glucosyltransferase	7.12276	7.44205	6.07838	5.30644	6.00532	5.35763	4.97734	5.21902	7.5256	7.14244	5.76664	5.54942	6.53417	6.11686	5.41509	5.25956
VIT_13s0019g00840	UDP-glucuronate decarboxylase.	14.169	14.2387	14.2958	14.1854	14.2679	14.4618	14.4923	14.4891	14.2536	14.2402	14.2039	14.2973	14.3899	14.4342	14.416	14.5158
VIT_10s0003g04200	Lipase class 3	6.09731	5.92584	7.19172	6.2185	7.54259	6.79767	5.74131	5.22002	5.57425	5.65613	6.9032	6.60121	7.54604	7.50899	5.39743	5.0072
VIT_14s0030g00960	R protein MLA10	10.9295	11.3524	10.7031	10.7308	10.3572	10.9217	10.3622	10.2916	11.7585	12.0386	11.3039	12.021	10.0905	10.3523	10.2469	10.3118
VIT_09s0002g00630	No hit	11.3693	10.9545	11.898	12.1281	12.6784	12.0028	8.76005	9.47459	10.2542	10.3869	10.4724	10.818	11.2006	11.8057	10.745	10.8976
VIT_13s0074g00350	Unknown	6.73742	6.31203	7.98919	7.23604	7.30663	6.76548	6.59301	6.79832	6.72116	6.3338	7.0208	5.82423	7.09694	6.89728	5.2925	5.51059
VIT_03s0088g01050	Transposon protein, Mutator sub-class	10.9697	11.0631	11.2255	11.2191	11.1666	10.9703	11.676	11.4951	10.8761	10.9285	11.5389	11.4961	11.0383	10.8955	11.2836	11.3698
VIT_07s0185g00130	MAP kinase phosphatase 1	11.1444	11.1755	11.6419	11.5932	11.0775	10.4568	10.7517	10.6636	11.2696	11.257	11.6642	11.7909	11.0725	10.9005	11.071	11.1972
VIT_16s0050g00340	Disease resistance family protein	6.03924	6.62246	6.71485	6.58451	5.80236	6.85879	7.1222	7.15599	7.11643	7.2093	7.86357	7.40469	7.17308	6.7922	8.27988	7.89333
VIT_03s0063g00580	Rad54	7.9341	7.68863	7.87353	7.57648	7.60396	7.84638	7.88703	8.14597	7.61559	7.53915	8.19113	8.3362	8.66009	8.40069	9.07234	9.09806
VIT_10s0116g01760	Myb caprice CPC	9.79126	8.77418	10.4652	9.82506	10.101	9.50778	8.07171	8.23106	9.32419	9.01155	10.1239	9.9593	10.821	10.2283	9.60274	9.68727
VIT_06s0004g00850	DEAD box RNA helicase	12.4535	12.3866	12.3888	12.2049	12.1195	12.0448	12.3385	12.2829	12.2878	12.3191	12.2203	12.1561	11.9002	12.0007	12.2543	12.309
VIT_14s0066g02530	Fumarate reductase/succinate dehydrogenase flavoprotein	10.9691	10.7594	10.309	10.7371	10.1417	9.81106	9.87975	10.1049	10.8522	10.8821	10.9017	10.4434	10.3166	10.0007	9.90622	9.5997
VIT_09s0018g00950	Laccase	8.80672	9.14495	7.15267	7.339	6.29698	7.387	5.53614	5.48905	8.21167	7.99968	5.82044	6.2961	6.27771	6.33387	5.63774	6.02288
VIT_08s0040g02320	Pentatricopeptide (PPR) repeat-containing	5.70784	5.80086	5.70037	5.98676	5.78376	6.37631	7.15476	7.29983	7.03123	7.21912	6.89334	6.3991	6.43936	6.29357	7.33178	7.09238
VIT_08s0007g03910	CTR1 serine/threonine protein kinase	11.3143	11.1476	11.9235	11.8242	11.7274	11.8251	11.7743	11.7683	11.5411	11.4715	11.5287	11.5716	12.0482	12.0551	12.1217	12.0567
VIT_12s0055g00420	BZIP transcription factor (VvABF-6), Basic Leucine Zipper Transcription Factor (VvbZIP30)	12.1439	12.1153	12.5066	12.724	12.5648	12.9552	13.0361	13.0115	12.1051	12.3016	12.8824	12.5931	13.1615	13.1616	13.4168	13.3351
VIT_08s0040g02110	NAC domain-containing protein (VvNAC45)	6.64858	6.6397	7.33762	7.29132	7.51282	7.87314	7.72473	7.77199	7.06424	7.0073	8.1676	7.33019	8.31039	8.45948	9.43914	8.83234
VIT_12s0034g02600	Leucine Rich Repeat receptor-like kinase	8.40018	9.05037	7.41087	7.93224	7.19083	8.04758	9.37672	9.47773	7.93276	7.94677	7.63422	9.26208	5.66961	6.38446	6.70261	7.253
VIT_15s0046g01300	No hit	8.814	8.75734	11.2399	11.5881	11.0099	11.3314	11.4751	11.5787	8.1853	8.41364	11.1122	10.957	11.3179	11.5993	10.8415	11.0998
VIT_00s0776g00010	Strubbelig receptor family 3	11.45	11.5903	12.3129	12.147	11.8866	11.5055	11.7796	11.6552	11.6292	11.682	11.8392	11.8639	11.4879	11.2175	11.4536	11.4602
VIT_04s0008g01520	Heat shock protein 17.6 kDa class II	12.4531	12.6902	12.9038	13.3828	13.6854	13.265	14.086	14.1428	10.1941	10.5444	11.7046	12.3542	10.7856	11.6744	13.2211	13.2488
VIT_00s0202g00050	Unknown	5.64153	5.64961	6.47018	6.52918	6.06253	5.89043	5.99997	6.02498	4.44955	4.4332	5.49742	6.53635	4.95577	5.25207	4.84724	5.52702
VIT_08s0056g00380	Purple acid phosphatase 10 ATPAP10/PAP10	9.44412	9.43083	7.25309	7.70382	7.34273	7.12788	9.34791	9.65723	8.46698	8.68546	6.53899	7.8194	6.35761	6.33879	9.34529	9.63817
VIT_11s0016g04040	Unknown protein	11.8666	11.6326	12.1897	12.104	12.3049	12.1703	11.5501	11.7768	11.7059	11.6217	12.2658	12.0847	12.2264	12.2324	12.3603	12.4131
VIT_06s0061g01050	Protein kinase SRPK1	13.0203	12.8891	12.9954	12.9768	12.9663	12.9068	12.9552	13.1004	12.7329	12.7549	12.6276	12.4304	12.9041	12.8984	13.43	13.3502
VIT_12s0035g00550	Unknown protein	9.13688	8.23765	6.87853	6.3936	7.37609	6.97979	5.62032	5.70643	7.90273	7.62738	6.58993	5.97992	6.58378	7.06089	5.7946	5.64767
VIT_18s0001g07930	Oligopeptide transporter 2	10.1995	9.84636	7.01946	6.94143	7.23464	6.53571	6.17795	6.45419	9.99494	9.87767	6.4631	7.72262	7.53054	6.73051	6.34621	6.37115
VIT_07s0005g00620	U3 small nucleolar RNA-associated protein 14	12.2575	12.5395	12.5124	12.4799	12.6888	12.757	12.9266	13.0051	12.4805	12.5796	12.5505	12.4663	12.8509	12.8666	13.2599	13.2188
VIT_17s0000g01560	Component of oligomeric golgi complex 2	13.3674	13.3655	13.331	13.1119	13.0857	12.935	13.0205	13.1135	13.1694	13.194	13.2454	13.0847	13.1646	13.1012	13.1829	13.2862
VIT_00s0225g00130	Alanine transaminase.	13.6845	13.8182	13.988	14.1398	13.7816	13.8839	13.7865	13.8241	13.5166	13.7543	14.1285	14.1095	13.6654	13.7856	13.4774	13.5002
VIT_13s0067g01570	Lectin-like receptor kinase 7;2	10.8568	10.4837	10.5118	10.3017	10.5422	9.77809	10.0199	9.89844	10.0306	10.0267	11.0137	10.501	10.8937	10.4274	9.47098	9.80157
VIT_12s0028g03230	RNA helicase	6.61985	7.096	8.78499	9.00707	7.93531	8.87645	8.69591	8.7192	6.87508	7.28981	7.63665	7.68604	6.93895	7.48431	7.7891	8.14881
VIT_00s0323g00080	Elongation factor G, chloroplast precursor	12.7743	13.1695	13.1236	13.3443	12.7512	12.9973	12.8615	12.9034	12.734	12.9542	13.049	13.0263	12.7766	12.6064	12.5159	12.6286
VIT_01s0026g00910	Unknown	7.77873	7.63595	9.75686	8.95733	10.7025	10.2319	8.21647	8.13133	8.2796	7.71586	8.42729	8.80053	10.8248	11.8673	10.119	10.0912
VIT_16s0022g00310	EIX receptor 2	9.16807	9.07998	9.48454	9.02463	9.23523	9.46083	9.74134	10.0777	9.06978	8.9852	9.29082	9.72334	9.91433	10.1685	9.8963	10.016
VIT_16s0050g02100	Disease resistance	10.0233	10.2513	9.46177	9.97154	9.34598	9.68336	10.1291	10.4234	10.7249	10.8514	9.28937	9.54245	8.42848	8.76908	9.61555	9.64852
VIT_01s0244g00010	basic helix-loop-helix (bHLH) family (VvCEB1)	12.3382	12.16	13.915	13.7774	13.7575	13.6576	13.5758	13.6135	12.4213	12.4355	14.0389	14.0239	13.7727	13.6905	13.6985	13.6769
VIT_18s0001g14630	ATSYTB/NTMC2T1.2/NTMC2TYPE1.2/SYTB	12.4837	12.401	11.6612	12.0731	12.2561	12.579	12.2096	12.3876	12.6734	12.6334	12.3144	12.3429	12.9128	12.9941	12.2136	12.3471
VIT_18s0001g10470	Protein kinase MK6	10.8212	11.1681	12.0806	12.2015	11.7124	12.1478	12.4755	12.5987	11.4033	11.3054	11.622	11.7621	12.3798	12.5969	13.024	12.9361
VIT_01s0010g02290	Heat shock protein 26a, chloroplast	12.5397	12.8116	13.9613	14.2205	13.9046	13.4335	12.0532	12.993	11.3783	11.5893	13.298	13.4749	12.5003	13.2559	12.704	12.4383
VIT_01s0113g00420	Zinc finger (DHHC type)	12.0132	11.9811	11.923	11.6234	11.4747	11.2538	12.028	11.9351	12.286	12.2042	11.6533	11.2063	11.5961	11.2145	11.2431	11.2285
VIT_09s0070g00490	Protein phosphatase 2C	11.6826	11.4017	13.0348	13.1107	13.2333	13.504	12.8847	12.771	12.0257	11.8776	13.1515	13.267	13.5669	13.6538	13.5766	13.6219
VIT_06s0004g04250	Histone H2B	13.024	12.4604	11.8208	11.772	11.6421	11.4708	12.4522	12.6801	12.4315	12.5092	11.6692	11.6867	12.0537	12.0316	11.9953	12.1072
VIT_12s0034g00310	TIR-NBS disease resistance	8.71581	8.65894	9.43854	9.12317	8.98551	9.3127	9.54687	9.41881	8.51535	8.51312	8.77139	9.19512	8.03609	8.93538	9.01042	8.99339
VIT_18s0001g10050	LRX1 (leucine-rich repeat/extensin 1)	9.79842	9.73166	6.44276	6.32047	6.7076	6.31235	6.2146	6.44931	9.19938	9.08945	6.66257	6.8244	6.96774	6.32259	6.18821	6.14786
VIT_00s0207g00220	Cold acclimation protein	12.2352	12.0141	11.6883	11.6215	11.7237	11.4342	11.93	11.9982	12.0088	12.0426	11.6794	11.4501	11.8018	11.6221	12.2112	12.3265
VIT_08s0007g06630	DC1 domain-containing protein	10.8084	10.1076	8.55813	7.85728	7.1998	6.62409	6.09785	5.7899	10.2514	9.89931	8.33404	7.29543	7.44051	7.12946	6.20148	6.22445
VIT_08s0007g07350	Pyridoxamine 5'-phosphate oxidase	10.5791	11.0306	12.2812	12.1873	12.0561	12.304	12.099	12.2179	11.3298	11.2858	12.1479	12.0588	12.4755	12.5511	12.5754	12.6019
VIT_01s0026g02100	Unknown protein	12.0516	11.9817	12.4477	12.2809	12.865	12.4236	12.3927	12.4335	11.4751	11.489	12.8466	12.7522	13.1649	13.1267	13.101	13.2858
VIT_14s0068g02220	HcrVf1 protein	11.831	11.3208	11.4202	10.7234	11.0651	10.782	10.3268	10.4506	10.5992	10.2875	10.6396	10.6646	10.8159	10.9483	11.1084	11.2135
VIT_17s0000g01700	Leucine-rich repeat transmembrane protein kinase	12.4908	12.498	12.174	12.0756	11.9756	11.7028	11.9697	12.1987	12.6612	12.5886	12.4415	12.1429	12.5547	12.3441	12.5318	12.6157
VIT_09s0002g03590	ABC transporter G member 21	8.93907	8.73626	8.9163	8.8142	8.83297	8.52718	9.62221	9.7138	8.63772	8.66666	9.2438	8.78508	8.56567	8.42202	9.47919	9.48858
VIT_11s0065g01090	DEAD box RNA helicase RH10	9.35806	9.71836	10.1742	10.2982	9.87646	10.2354	10.6172	10.4173	10.1662	10.3694	10.4586	10.6204	10.5432	10.1919	10.9386	10.7315
VIT_05s0062g00150	Pentatricopeptide repeat protein	9.17434	9.45728	9.9209	9.82552	9.67467	10.0247	10.5366	10.6892	9.95922	10.0235	10.0352	9.72738	10.0917	9.78523	10.1592	10.2915
VIT_18s0001g14520	Unknown protein	10.6553	10.1717	12.4787	12.2615	12.071	11.8065	12.4263	12.4018	10.8135	10.6293	12.702	12.3213	12.8499	12.4682	13.0862	13.1365
VIT_05s0049g01360	HrBP1-1 PAP/fibrillin family	10.4962	10.6508	10.8151	11.1666	11.0505	10.8559	10.4026	10.6303	10.2616	10.375	10.9421	10.7063	10.8355	10.796	10.6348	10.6994
VIT_19s0015g00920	Heterogeneous nuclear ribonucleoprotein A1/A3	12.5228	12.5548	12.4977	12.6048	12.4339	12.6243	12.861	12.9677	12.5533	12.6891	13.0291	12.9906	12.6016	12.6481	12.8874	12.917
VIT_12s0035g01310	No hit	5.70253	5.83198	5.93116	6.19064	4.87653	5.26101	6.80915	6.98164	5.07427	5.35616	6.526	5.37948	5.51109	5.52614	7.5778	7.29131
VIT_05s0020g01010	No hit	10.6536	10.0728	8.32367	7.35726	8.37771	7.65519	8.71292	9.77752	9.36819	9.50107	7.50532	6.71017	7.38787	7.71779	7.42145	8.18659
VIT_15s0046g01960	Hydroquinone glucosyltransferase	10.6288	10.57	6.59521	6.44945	6.56143	6.15454	6.08498	5.95526	9.95021	10.1195	7.41374	6.33627	6.70912	6.43409	6.36363	5.82766
VIT_18s0001g07590	Argininosuccinate lyase	12.7833	12.773	12.6835	12.7585	12.5594	12.6738	12.3671	12.5096	12.9104	12.8287	12.7289	12.5711	12.8031	12.6829	12.419	12.3705
VIT_13s0073g00050	Cationic amino acid transporter 6	11.1537	11.0591	9.47527	9.51453	10.1309	9.46917	9.04457	8.98794	11.0302	10.653	9.4865	8.903	11.0403	10.592	9.93101	9.79525
VIT_18s0001g12290	Pore protein 24K chain	12.3315	12.329	11.6597	11.889	11.6206	11.4743	11.5441	11.6107	12.0458	11.9878	11.5392	11.3595	11.9595	11.8461	11.958	12.1373
VIT_05s0124g00630	Subtilisin serine protease	9.91863	9.84781	9.99693	9.68475	9.78295	9.62921	10.6454	10.7741	10.1825	10.1056	10.0595	9.87406	9.74166	9.68064	10.0785	10.0226
VIT_13s0067g00960	Ser/Thr protein kinase	11.882	11.8602	12.1651	12.1296	12.0924	12.2819	12.833	12.8952	11.9468	11.9197	11.9234	11.7099	12.0167	11.9184	12.6622	12.7908
VIT_11s0065g01110	Unknown	6.31354	6.11373	7.32011	7.61768	7.27973	7.64287	6.4991	6.38296	6.43205	6.29411	7.87916	7.55003	7.89708	7.97052	6.88092	6.80093
VIT_08s0032g01080	Ubiquitin carboxyl-terminal hydrolase 8	10.1277	9.76794	10.4308	10.6979	10.8083	11.185	11.1952	11.1433	10.6287	10.7919	11.1021	11.0564	11.0972	11.229	11.3151	11.2506
VIT_05s0020g00480	Mitochondrial substrate carrier family protein	9.58379	9.55226	9.90186	10.022	9.51998	8.88876	8.22384	8.28819	9.95682	9.86718	9.78108	9.8344	9.44408	9.6714	9.47651	9.38295
VIT_00s0335g00080	R protein MLA10	10.0084	10.0826	10.3935	10.3347	9.9797	10.5988	11.4639	11.5183	10.8096	11.061	10.9115	10.8055	10.8089	10.6117	10.5435	10.7196
VIT_08s0040g02380	Hydrolase, alpha/beta fold	12.8657	12.8339	12.0999	12.3381	12.1832	12.0499	12.1673	12.0098	13.1184	13.0636	12.5441	12.28	12.1263	11.7871	11.9669	11.7195
VIT_18s0001g09850	Myb domain protein R1	13.242	13.3555	14.1413	13.9459	14.3945	14.2464	13.9841	13.9377	13.4897	13.2191	13.3859	13.4911	14.0162	14.3209	14.5528	14.4811
VIT_16s0022g01620	Receptor protein kinase	11.2563	11.0879	6.11882	6.07195	6.22878	5.93031	5.54645	5.37218	11.3988	11.359	6.25773	5.95637	5.73296	5.43647	5.24201	5.15641
VIT_05s0029g00300	DNA repair protein RAD50	10.8488	10.8585	11.3048	11.0956	11.2569	11.0835	10.6112	10.6623	11.016	10.996	11.5193	11.2114	11.5135	11.4926	11.037	10.9185
VIT_04s0008g06060	Unknown	10.6761	10.3283	10.4346	10.2801	10.5885	10.317	11.0273	11.0482	10.8202	10.6265	10.0171	9.43368	10.5751	10.6888	10.3833	10.3378
VIT_02s0087g00320	Glycosyl transferase family 1 protein	9.39694	9.00262	9.66801	9.41587	9.48503	10.0078	10.3019	10.3404	8.29016	8.06281	9.07274	9.52718	8.79135	9.41376	9.56276	9.90306
VIT_07s0104g01790	Autophagy 18 ATG18d	12.3265	12.3849	12.8358	12.9636	12.7243	12.782	12.6818	12.4577	12.505	12.5171	13.3523	13.2652	12.9253	12.8392	12.5598	12.5814
VIT_09s0002g02410	RNA-binding protein	11.971	11.9889	11.8338	11.8112	11.6833	11.5527	11.6134	11.6944	12.11	11.9993	11.7882	11.2955	11.5017	11.3551	11.6594	11.6226
VIT_04s0008g01120	Glutaredoxin	12.2514	11.5715	13.2715	12.6668	13.3469	13.0626	12.2812	12.1919	11.8512	11.8899	13.2004	12.5971	13.5062	13.2081	12.4448	12.3251
VIT_10s0116g01550	Unknown protein	10.4007	10.3791	11.0045	11.0231	10.8657	10.6308	10.4435	10.8847	10.4674	10.4454	10.9565	10.6474	11.0135	10.8793	11.136	11.0108
VIT_02s0109g00400	Serine-type peptidase SLP3	12.388	12.5696	12.0305	12.2026	12.305	12.1962	12.2331	12.0119	11.5183	11.6061	11.6131	12.6764	9.82424	10.6376	10.5647	11.0167
VIT_15s0045g00680	R protein PRF disease resistance protein	7.91282	7.85206	9.29011	8.51134	9.06788	8.25358	8.30588	8.47876	8.46952	7.70002	7.08138	7.1389	6.90344	7.58741	8.9496	8.79495
VIT_10s0116g00760	Glucose-6-phosphate/phosphate translocator	12.8882	13.1109	12.3132	12.7369	12.674	12.9492	12.7773	12.6085	13.1445	13.3464	12.248	12.1531	12.96	12.9262	13.2529	13.2592
VIT_06s0009g01110	Cation exchanger (CAX7)	13.3051	13.3244	13.952	13.7982	13.7938	13.6287	12.2548	11.8139	13.5568	13.5658	14.2372	14.2882	13.5088	13.2133	12.1356	12.1429
VIT_00s1683g00010	Wound-responsive protein	11.1508	11.2884	11.1906	11.1444	11.1493	11.5374	10.8601	11.3057	11.5146	11.5286	11.6623	11.5165	11.9782	12.2067	11.6821	11.7691
VIT_04s0043g00310	Ribulose-phosphate 3-epimerase	10.9445	10.6992	11.1834	11.0508	11.3115	10.7736	9.10718	8.85432	10.7692	10.6598	10.4928	10.2448	11.3797	11.6748	11.1934	10.5739
VIT_19s0014g02160	Drought induced 19 protein	10.4948	10.4598	11.4961	11.641	11.2518	11.4016	11.49	11.5339	10.5672	10.5368	11.8599	11.4226	11.2987	11.2497	11.6298	11.439
VIT_08s0007g05390	ARR3 typeA	9.83681	10.649	9.55147	10.1588	9.66474	10.2876	10.8155	10.9632	10.3625	10.7934	9.82711	10.1258	11.1655	11.4391	11.1202	11.2005
VIT_09s0002g00360	Remorin	9.83022	9.7147	6.86441	6.72494	7.24172	6.73229	6.35922	6.00743	10.4518	10.1025	6.9932	5.89354	7.07008	6.85108	6.40639	5.88975
VIT_19s0014g02910	Expansin (VvEXPA20)	7.87742	7.73951	6.55083	6.49328	6.71466	6.45744	6.34593	6.30034	8.1652	7.90543	6.65778	6.65081	7.54175	7.65794	6.9196	6.76313
VIT_06s0004g02680	Lysine decarboxylase	13.1603	12.9774	12.8019	12.6686	12.1229	11.6536	13.1722	13.1145	12.6662	12.8666	13.4918	13.3797	12.3193	11.9973	12.4535	12.6721
VIT_16s0050g01150	Heat shock protein 90-1	12.1888	12.5879	13.2841	13.5651	13.0533	12.6134	12.2739	12.7951	11.5719	11.8481	13.0549	13.2675	11.7305	12.6424	12.6485	12.5061
VIT_00s0125g00190	Potassium transporter (KUP1)	10.6032	10.5565	11.2004	10.8554	11.3486	10.9202	12.2767	12.2357	10.0702	10.0232	10.5705	10.5286	10.8458	11.0549	12.0684	12.0997
VIT_00s0256g00050	Unknown	11.8131	12.3593	10.1927	10.2065	9.37979	9.75774	8.55018	8.17287	12.3304	12.4887	10.286	10.2111	8.78431	8.97028	8.41801	8.56519
VIT_05s0102g01160	FPA (FPA)	11.402	11.3389	11.3737	11.6023	11.6055	11.4628	11.8221	11.8623	11.7728	11.7337	12.003	11.8067	12.1178	12.0036	12.3441	12.1888
VIT_13s0106g00220	Unknown	12.1458	11.9503	12.5153	12.1206	12.4478	12.1823	12.1455	11.838	11.3121	11.3202	12.3069	12.5313	11.6051	11.6688	10.4719	10.6639
VIT_03s0088g00110	Serine carboxypeptidase SCPL17	10.7452	10.959	9.41932	9.26644	8.78807	9.02614	8.11813	8.4171	10.8165	10.8727	9.79257	9.71298	9.30224	8.97999	8.36206	8.36882
VIT_01s0011g04280	Receptor-like kinase ARK1AS	9.79068	9.7263	10.6785	10.4775	10.1842	10.4388	9.25934	8.95484	10.2501	10.0572	10.3323	9.87696	10.4096	10.4012	10.1031	9.8319
VIT_02s0012g01840	Phosphatidylinositol glycan, class X	11.6557	11.4369	11.6307	11.3992	11.3825	11.1945	10.761	10.9321	11.4221	11.4634	11.596	11.2528	11.6772	11.6714	11.5968	11.673
VIT_05s0077g00030	Ammonium transporter 1, member 1 (AMT1.1)	10.9037	10.9977	12.5409	12.9135	11.9231	12.1996	12.3366	11.7464	10.774	10.8293	12.8476	12.5389	12.5563	12.4511	11.9635	11.568
VIT_18s0122g00180	Calmodulin CML37	12.0841	12.0426	12.9937	12.4221	13.7238	12.9997	11.9893	11.9491	12.9368	11.4327	11.6506	12.2083	13.4169	14.1654	13.3775	13.0961
VIT_05s0020g01000	No hit	10.6209	10.0356	8.54811	7.35989	8.58709	7.92242	8.72204	9.47307	9.2364	9.43714	7.70812	6.92306	8.59642	8.65738	7.90616	8.31761
VIT_19s0014g03940	Sporocyteless	7.32619	7.19351	7.44322	7.10517	7.214	6.92531	7.20416	6.97296	7.00414	7.10121	7.75606	7.01784	8.3392	7.84559	6.9924	6.92929
VIT_13s0106g00010	Brassinosteroid insensitive 1-associated receptor kinase 1	10.4764	10.1564	10.9967	10.944	11.0447	11.1953	11.3426	11.1555	10.2254	10.228	10.5823	10.9434	10.4332	10.7796	11.0186	11.137
VIT_17s0000g07690	Transducin family protein / WD-40	13.2859	13.7335	10.994	11.2371	9.41264	9.09385	8.52746	8.48782	12.9197	13.0621	11.5223	11.5553	10.7797	10.287	9.79788	9.13191
VIT_13s0139g00310	DNA-directed RNA polymerase II subunit E	10.8441	10.7467	10.6932	10.375	10.4173	10.2216	10.8786	11.1184	10.7	10.5521	10.5898	10.2639	10.3371	10.2653	10.8063	10.9011
VIT_11s0037g00300	Signal recognition particle receptor alpha subunit	13.7579	13.692	14.1906	14.1095	13.9956	14.1381	14.2248	14.254	13.9148	13.9027	14.2884	14.3112	14.3318	14.394	14.3801	14.4522
VIT_18s0001g11820	LIM domain containing protein	12.2896	12.1453	12.8422	12.7896	12.8055	13.0653	12.7299	12.7304	12.2693	12.1519	12.8801	12.8497	13.1431	13.3383	13.2969	13.196
VIT_11s0016g04700	Beta-ketoacyl-CoA synthase	13.6317	13.557	14.3383	14.1715	14.5678	14.7042	13.8224	13.9439	13.8525	13.6329	13.586	13.7454	14.3739	14.6721	14.3447	14.3204
VIT_00s0790g00010	Pentatricopeptide (PPR) repeat-containing protein	8.07862	8.68209	7.76497	7.81107	7.51247	8.32484	9.13349	9.27061	8.89115	8.9513	8.32803	7.75443	8.33972	8.25231	9.59855	9.37223
VIT_13s0064g01250	Gamma response 1	7.57343	7.9168	7.42442	6.66062	7.46236	7.82255	8.01495	8.2473	8.08015	7.87013	6.50441	6.53095	7.75746	8.21425	8.82554	8.84935
VIT_16s0022g00510	Heat shock 22 kDa protein	13.9091	13.9255	14.0716	13.929	13.9526	13.3617	11.3916	12.0669	13.6142	13.6923	13.3382	13.905	13.4787	14.1209	13.7106	13.607
VIT_16s0039g02150	Unknown	11.3132	11.1011	11.5722	11.2857	11.3967	11.2226	11.4558	11.472	11.1808	11.0222	11.3284	11.0577	11.7476	11.6182	11.9294	11.7826
VIT_05s0020g00980	No hit	9.7841	9.26915	7.87939	6.85773	8.13495	7.55378	8.1586	8.71987	8.42753	8.64049	6.97829	6.29622	7.82935	7.5304	6.81552	7.24515
VIT_08s0007g01120	No hit	7.04124	6.65897	7.69288	7.09775	8.50636	7.93203	6.1288	6.51702	6.91522	7.00866	8.08912	7.98687	8.49778	9.08579	7.27849	7.52295
VIT_18s0001g06280	TIR-NBS-LRR disease resistance	7.26279	7.82052	8.41203	8.95691	8.36858	9.21102	9.23728	8.93388	8.09029	8.1788	7.89963	7.88288	8.84348	9.77417	8.54529	8.67491
VIT_01s0127g00560	Protein disulfide isomerase	11.5718	11.1039	10.8369	10.8549	11.3338	12.8302	10.6229	10.7267	11.8385	11.2784	11.3116	11.2749	10.9107	11.2258	11.0599	9.96314
VIT_11s0016g01630	PHD finger protein alfin	12.7184	12.5337	12.1649	12.0049	12.0662	11.8868	12.2284	12.1471	12.2438	12.2514	11.9974	12.487	11.6889	11.7689	11.8912	12.0719
VIT_04s0023g03800	Jasmonate methyltransferase	10.326	10.2997	10.1253	10.0286	9.84814	9.55553	7.62285	7.19134	8.59956	8.66884	9.09996	10.7484	8.12209	8.45811	6.21495	7.34196
VIT_19s0014g02900	Ring finger protein 185	9.87881	9.89441	9.86753	9.31149	10.6252	9.74248	8.71942	8.82308	11.4027	10.9577	9.65054	9.36506	10.7254	10.8748	9.65347	9.41025
VIT_16s0098g00670	Ribonuclease P/MRP protein subunit POP5	11.3697	11.1415	11.7902	11.5856	11.6972	11.6117	12.0364	12.112	11.3715	11.3891	11.9358	11.7482	11.9976	11.8019	11.9997	11.9755
VIT_09s0002g06350	Partner of SLD five, PSF1	8.65434	8.49962	7.38418	7.41986	6.71819	7.0192	7.79818	7.97612	8.78451	8.53001	7.88451	6.90616	7.30437	7.26509	8.66015	8.5811
VIT_15s0045g00880	R protein PRF disease resistance protein	8.86953	8.78674	10.3927	9.51161	10.1368	9.40947	9.25276	9.30552	9.99377	8.77887	8.54456	8.54062	8.73808	9.40134	10.7017	10.1139
VIT_19s0014g00780	RKF1 (receptor-like kinase in flowers 1)	5.68968	6.37212	5.91775	6.14052	5.37728	6.61756	6.48263	6.56182	8.1285	8.31617	6.36406	7.69101	5.17978	5.36023	5.41893	5.41778
VIT_02s0025g04160	Unknown protein	10.6012	10.7442	11.3583	11.5017	11.2466	11.669	11.5375	11.5772	10.8326	10.863	11.1177	10.9268	11.824	11.8622	12.0855	12.211
VIT_15s0046g01080	Glycosyl hydrolase family 18	8.98612	9.59737	10.0654	9.99303	9.79991	10.0607	10.0126	10.0377	10.1875	10.1957	10.8364	10.3357	10.5345	10.3215	10.4466	10.4101
VIT_00s0294g00040	Receptor serine/threonine kinase	6.0264	5.81071	6.24759	6.39471	5.7581	6.04104	7.93305	8.17678	6.94082	6.7612	7.56429	7.15244	6.81791	6.33595	7.0424	7.39948
VIT_04s0008g03870	Pentatricopeptide (PPR) repeat-containing	9.63219	9.77461	9.25885	9.16402	8.91006	9.25099	10.1832	10.156	10.155	10.0794	9.90525	9.63756	9.97959	9.73398	10.1312	10.1416
VIT_04s0023g01490	Ovate family protein 7 OFP7	12.1888	11.7011	12.3751	12.009	12.145	11.6429	10.3133	10.2301	11.1866	11.0031	11.8621	11.541	12.0766	11.6431	11.2927	11.2082
VIT_14s0083g00030	Sugar transporter 1	6.38221	6.33279	6.99287	6.40409	7.15747	6.60843	5.72758	6.22931	6.38137	6.35896	7.20614	6.07138	7.36251	7.08665	5.79579	5.3002
VIT_10s0003g05840	Unknown protein	12.6931	12.6485	12.8975	12.8069	12.9972	12.9351	12.9675	13.0631	12.5554	12.5141	12.6427	12.4745	12.9698	12.8571	13.0471	13.0325
VIT_02s0488g00030	No hit	10.4794	10.3679	10.3234	10.1472	11.0752	10.6834	10.9671	11.1001	10.802	10.7947	10.9977	10.6851	11.3591	11.3247	11.5911	11.6068
VIT_07s0005g02090	Ribosome-binding factor A; Glycoside hydrolase, family 28	8.2772	8.43768	6.87031	6.66307	6.98775	6.2007	6.68285	6.59057	7.9388	7.99934	6.63414	6.00221	6.11804	5.98005	4.95353	5.29338
VIT_03s0180g00290	Gibberellin-regulated protein 4 (GASA4)	12.105	11.8979	11.4619	11.2448	11.3496	11.0536	11.6969	11.5952	11.4457	11.4018	11.7268	11.4649	11.3561	11.2443	11.5935	11.5652
VIT_10s0071g01140	Unknown protein	12.4166	12.159	12.04	12.1235	12.1408	12.0419	12.2581	12.2229	11.9691	12.0574	11.9997	11.7077	12.2417	12.2055	12.2381	12.2829
VIT_09s0002g07540	VQ motif-containing protein	10.5058	10.0175	10.0082	9.04854	10.4995	9.44699	10.7821	11.0751	8.80742	8.39591	7.53186	7.33212	9.17864	9.33778	11.1187	10.8778
VIT_19s0014g04470	S-locus protein kinase	8.69717	9.16072	10.3535	10.3679	10.291	10.5503	10.3095	10.2162	8.00895	8.19516	9.86378	11.0583	9.27279	9.70966	10.0575	10.2166
VIT_11s0206g00080	Calmodulin-binding protein	8.19326	9.07399	10.5398	10.516	10.3093	11.2099	10.1742	10.236	10.7845	10.5374	11.2214	10.9455	11.5941	11.7512	11.4853	11.1083
VIT_09s0002g04890	R protein PRF disease resistance protein	7.17151	7.5093	8.29038	8.2167	7.79555	8.43798	8.96255	8.98029	7.03677	7.12856	7.64262	8.67562	7.35428	7.9073	8.37941	8.75579
VIT_08s0007g08370	Ribosomal protein S2 (RPS2D) 40S	14.8541	14.935	14.6541	14.6804	14.7308	14.6624	14.8713	14.7282	14.8647	14.8774	14.7054	14.6707	14.4682	14.5095	14.5251	14.613
VIT_15s0045g00920	R protein PRF disease resistance protein	7.55229	7.4791	8.61816	7.91674	8.32292	7.77594	7.99249	8.14397	8.30403	7.61472	7.82303	7.86181	7.64896	8.29247	8.62119	8.47952
VIT_18s0001g00700	Mechanosensitive ion channel	12.3431	12.3149	10.5987	10.4787	9.37172	8.98249	9.96882	10.0896	12.4642	12.4818	10.5117	10.1567	9.62633	9.52025	10.0959	10.0819
VIT_16s0013g00300	ATP-dependent DNA helicase	8.21391	8.48158	6.65633	7.17076	6.54818	6.89092	8.15043	8.46406	9.01715	8.91289	6.76968	6.36897	6.94327	6.94281	8.56016	8.39614
VIT_04s0008g01780	Transposon protein, putative, CACTA	11.5503	12.0123	12.2767	12.5138	12.5529	12.8088	13.0625	13.1347	12.3416	12.4389	13.0181	12.7556	12.8012	12.7988	12.9754	12.971
VIT_01s0010g03600	Rubber elongation factor (REF)	14.0841	13.9511	14.0908	14.0616	13.993	13.8474	13.4752	13.7038	13.9567	13.9397	14.1233	14.0478	13.8045	13.8819	13.6066	13.6079
VIT_09s0002g03320	Unknown protein	6.90451	6.64258	6.76411	6.43241	7.09559	6.71253	7.81624	7.98737	6.52493	6.39359	6.47976	6.64387	7.42664	7.13022	8.22504	8.49887
VIT_17s0000g03430	Adaptor-related protein complex 3, delta 1 sub	11.0066	11.1101	11.4133	11.2973	11.1661	11.3436	11.46	11.3959	11.3344	11.3554	11.251	11.0526	11.7639	11.6344	11.8227	11.7395
VIT_07s0104g01050	Homeobox protein	11.0447	10.9995	11.0896	11.1717	11.2419	11.5809	11.3599	11.5515	10.9531	10.9122	10.9627	10.5452	11.5174	11.5556	11.9521	11.8343
VIT_18s0041g01750	RPS4 (resistant to p. syringae 4)	10.0267	10.2206	11.2326	11.0797	10.3681	10.7417	10.9853	10.8093	10.4132	10.4458	10.6923	10.4971	10.4289	10.1839	10.6385	10.4818
VIT_01s0113g00470	Unknown protein	11.8325	11.7708	12.103	11.7489	11.2086	11.0331	10.4272	10.5774	11.4756	11.4162	11.6741	11.5811	11.9008	11.5603	11.5309	11.4384
VIT_19s0015g02010	Unknown	7.51425	7.16809	7.22164	6.5386	7.9451	7.29733	6.30246	5.81736	6.67571	6.35249	7.21032	6.88185	7.28749	7.56937	5.30434	5.59422
VIT_12s0057g01240	Indole-3-glycerol phosphate synthase	13.3269	13.2158	13.129	13.2595	13.4076	13.6211	13.4596	13.3915	13.2798	13.3161	13.5019	13.6114	13.4365	13.7867	13.5153	13.6617
VIT_08s0007g06500	Unknown protein	9.89722	9.47398	5.94961	5.71528	6.19154	5.58672	5.65941	6.05443	10.0665	10.1755	6.22478	5.89107	6.01302	5.72077	5.83114	5.92095
VIT_15s0021g00360	Pentatricopeptide repeat-containing protein	7.82125	7.72191	6.89086	7.09176	5.72723	6.32855	8.19295	8.27773	7.80045	7.92085	7.72565	6.57978	5.72677	5.87985	8.11978	7.82172
VIT_01s0146g00150	BCL-2-associated athanogene 5	11.7458	11.8189	12.4594	12.5629	12.4498	11.3762	8.11947	8.97841	11.476	11.4817	11.6768	12.2931	11.404	12.2992	11.2479	11.3292
VIT_04s0069g00270	Glutamate receptor 2.8	10.074	9.70271	11.0155	10.6116	10.9599	10.6109	9.54347	9.50055	9.78868	9.42148	10.5981	10.6246	11.1238	11.0293	10.8445	10.8254
VIT_18s0001g08160	No hit	6.60782	6.50278	7.27125	7.34573	7.09451	8.23192	7.92113	8.43695	6.72008	6.92047	8.64711	8.70705	10.7231	10.822	9.95186	9.93136
VIT_00s0192g00130	Ribosomal protein L8 (RPL8C) 60S	9.45272	9.65872	9.34967	9.02307	9.38852	9.08152	9.69328	9.54095	8.73741	8.67379	9.31531	9.39261	8.22373	8.73552	8.75	9.0584
VIT_14s0108g01040	KH domain-containing protein	13.3101	13.3489	13.1442	13.2197	13.1028	13.1685	13.3133	13.1266	13.3527	13.4077	13.0854	12.9826	12.591	12.5818	12.6144	12.7128
VIT_05s0102g00130	Unknown protein	13.502	13.3961	12.6471	12.4904	12.6563	12.3792	12.7029	12.852	13.0864	13.0656	12.4918	12.555	12.7882	12.613	13.0995	13.0169
VIT_09s0018g01680	Unknown protein	10.7748	10.5843	11.691	11.8168	11.4828	10.68	10.4367	10.7451	10.9288	10.6315	11.7391	11.6369	11.506	11.2285	10.9375	10.6933
VIT_15s0021g00400	No hit	9.5874	9.57086	8.87285	8.12625	8.67779	8.05733	6.32443	5.91336	9.1694	9.48555	8.91259	7.99273	8.34756	8.15104	5.47831	4.87303
VIT_15s0045g01020	R protein PRF disease resistance protein	7.94463	8.01002	9.87154	8.83166	9.40341	8.63395	9.16897	9.28981	8.75127	7.54353	7.76414	8.31123	7.15509	8.71148	9.31585	9.32068
VIT_04s0023g01840	GATA transcription factor 19	10.1028	9.74358	7.41536	6.74847	8.09799	7.45195	6.28872	6.32997	9.30843	9.11086	6.93145	6.94472	7.74589	7.37938	6.68433	6.16274
VIT_08s0007g02670	Secoisolariciresinol dehydrogenase	8.16437	8.007	7.35602	6.59799	7.56574	7.10383	5.88389	6.08689	8.14844	8.18653	7.33404	5.77694	7.24721	7.42674	6.24904	6.00135
VIT_04s0008g05720	Exostosin family protein	6.99967	6.70564	7.98351	7.95108	7.72114	7.06679	8.124	8.01533	6.83041	6.63453	8.20927	7.45023	8.00445	7.62731	8.19822	8.04464
VIT_00s0424g00030	Receptor serine/threonine kinase	9.3602	9.3085	10.0461	9.74259	8.97545	9.28866	10.811	10.7028	9.31899	9.37499	10.4068	10.9253	10.0831	9.60105	9.95743	10.283
VIT_17s0000g03230	Alpha-mannosidase	9.72704	10.0187	9.81941	9.90588	10.0035	10.7555	9.17777	8.92954	9.8658	9.79006	9.36609	10.0983	10.5675	10.787	11.3576	10.8053
VIT_10s0116g00470	Ubiquitin family	7.5025	6.89075	7.68193	7.58465	8.1769	7.71326	8.57599	8.73706	7.03257	7.11092	7.66537	6.9023	8.79482	9.82685	10.058	10.0258
VIT_05s0020g01610	MYB related DIRP family protein	12.0207	11.7938	12.1881	11.952	11.9871	11.7869	11.9309	11.8371	11.8717	11.8524	12.0141	11.8198	12.0734	11.9673	12.1781	12.217
VIT_11s0118g00330	Unknown protein	10.5885	10.6091	10.9716	10.9916	10.3744	10.0382	10.5376	10.858	10.8786	10.8102	10.982	10.6256	10.8458	10.1612	10.6497	10.788
VIT_01s0137g00750	Protein phosphatase 2C	9.44917	9.90017	6.68264	6.37269	7.25125	6.67577	6.174	5.96261	10.2403	10.3467	6.86901	5.96759	6.89978	6.88586	5.262	5.33468
VIT_08s0007g01930	Anthranilate N-benzoyltransferase	12.3494	12.3997	11.4186	12.216	11.0091	11.7143	10.8332	10.5132	12.869	12.9512	12.2942	12.8559	12.4012	12.3885	12.2509	12.3622
VIT_03s0038g03220	Chitin elicitor-binding CEBIP LysM domain-containing	13.0403	12.9746	10.9204	11.1405	11.1352	11.1679	10.5832	9.27995	13.1252	13.0331	11.0193	10.738	10.8703	10.81	10.7802	9.75229
VIT_13s0019g03180	Unknown protein	10.5059	10.3409	7.93752	8.57587	8.85868	8.83014	8.80413	8.13854	10.2749	10.2145	7.85083	7.07217	8.11193	7.98801	7.77034	7.36537
VIT_05s0029g01090	Alpha 1,3-glucosidase	13.7459	13.5678	13.523	13.4077	13.4701	13.3945	13.497	13.6823	13.4785	13.5592	13.4158	13.4518	13.5863	13.4866	13.74	13.8132
VIT_01s0011g03250	Fw2.2 ORFX	5.37309	4.74088	5.4327	6.70849	7.61906	7.32671	7.65959	4.90311	4.74918	4.76123	5.33828	4.71961	5.55476	5.6323	5.38104	5.01697
VIT_18s0001g05730	Adenosine 5'-phosphosulfate reductase 3	13.2288	13.3736	13.3463	13.4274	13.3649	13.3964	13.4061	13.6183	13.4247	13.5435	13.3088	13.1402	13.3335	13.4296	13.8302	13.7625
VIT_11s0016g05590	Axial regulator YABBY5	5.36525	5.10249	5.22439	9.16815	9.53645	9.59126	8.7318	9.59358	5.31156	5.4402	5.12309	4.51722	5.6675	5.32176	5.50571	5.11142
VIT_14s0030g00110	Auxin-responsive protein IAA27	11.6253	11.6174	11.0627	10.9936	10.3539	10.2113	10.2976	9.59825	10.7474	10.7989	10.8531	11.6356	9.76373	9.68231	8.97931	9.30049
VIT_09s0002g07880	Pyrophosphate-energized vacuolar membrane proton pump	13.3784	13.2885	13.0974	12.9301	13.0017	12.8468	13.022	13.2841	13.0018	13.1804	13.3162	13.348	13.0365	13.0111	13.3381	13.4153
VIT_00s1677g00010	Peroxidase 64	9.55503	9.05669	8.3519	7.70772	7.63718	7.49997	8.07278	8.28831	9.42184	9.22651	8.86365	8.24223	8.93677	8.92194	9.6732	9.66605
VIT_17s0000g09140	Elongation factor Tu, mitochondrial	10.4849	10.4065	9.75469	9.68119	9.77959	9.69949	9.74515	9.32747	8.72933	8.95051	8.83056	9.66024	8.34658	9.04563	9.05103	9.5288
VIT_05s0102g00390	far-red impaired responsive family protein	9.95063	9.92117	10.1434	10.0347	9.5513	9.50475	9.77619	10.0218	10.3715	10.1955	10.2367	9.99072	9.99924	9.67934	10.2428	10.3151
VIT_08s0007g07340	Unknown protein	12.5618	12.432	12.1209	12.3389	12.2355	12.3175	12.6375	12.9591	12.5788	12.5732	12.2975	12.1128	12.3957	12.3953	12.8778	12.767
VIT_00s0193g00030	Pentatricopeptide (PPR) repeat-containing protein	7.12241	7.23156	6.7868	6.70211	5.96352	6.48722	8.28489	8.53909	7.41063	7.55057	7.30096	6.50829	7.17561	6.87966	7.71024	7.99186
VIT_11s0016g01490	WAVY growth 2	11.6402	11.6172	11.4466	11.4099	11.4895	11.4308	11.4312	11.7345	11.8712	11.7922	11.444	11.134	11.747	11.6087	11.5415	11.4566
VIT_13s0067g03020	Unknown protein	11.2295	11.1957	9.4358	9.22832	8.95921	9.18564	9.25939	9.50662	11.4518	11.373	9.27833	8.7864	10.1755	10.1563	10.137	10.1404
VIT_17s0053g00520	Disease resistance protein (TIR-NBS-LRR class)	5.60927	5.94953	5.51004	5.27639	5.26615	5.33648	5.05218	4.45414	6.87547	6.89199	5.44737	5.38479	5.63293	5.47161	4.92938	4.91567
VIT_04s0044g01690	Glucose-inhibited division family A	10.4667	10.6929	10.6619	11.079	11.0787	11.1584	11.8409	11.8042	11.038	10.9568	11.1197	10.6607	11.401	11.2605	11.4996	11.4866
VIT_17s0000g09380	WNK kinase 3	11.1204	10.9806	11.1993	11.006	10.4494	10.4918	11.7396	11.9859	11.1349	11.1231	11.2993	11.2464	10.9975	10.7534	11.7719	11.8215
VIT_01s0150g00440	Respiratory burst oxidase protein D (RBOHD)	9.90457	10.1655	9.80244	10.0324	9.31157	9.45462	8.54101	7.37673	10.8732	10.5626	9.15207	9.39829	9.75983	10.643	9.15471	8.8453
VIT_15s0048g01710	Alcohol dehydrogenase	6.83595	6.69546	7.04724	8.54273	8.31249	8.46389	8.92521	10.4278	6.52298	6.71453	7.78761	7.22863	7.53441	7.35213	6.5931	6.49339
VIT_11s0016g01910	THO complex subunit 6	12.6142	12.4178	12.2553	12.2249	12.1764	12.0512	12.2051	12.0126	12.413	12.3798	12.255	12.1195	12.4641	12.3707	12.18	12.1086
VIT_17s0000g08770	Cysteine-rich receptor-like protein kinase 2	8.12592	8.01535	11.5449	11.8674	12.1883	12.2937	12.3095	11.94	8.24534	8.19703	11.7327	11.5583	12.3538	12.4733	12.1392	12.1995
VIT_01s0026g02310	SUR2	11.2418	11.3333	12.0728	12.054	11.8502	11.8862	12.0638	12.3444	11.5928	11.552	12.3016	12.0357	12.3146	12.4001	12.3751	12.3711
VIT_07s0185g00090	Receptor kinase ARK3	7.05526	7.36976	7.87942	7.80057	7.21676	7.30839	6.99252	6.67457	6.49516	6.29332	6.67048	7.85039	5.90658	6.47244	6.37162	7.16041
VIT_18s0001g11310	OBF binding protein 1	12.3292	12.1432	10.9948	10.7564	10.0965	10.4895	8.77613	8.31551	12.3474	12.0236	11.1689	11.2615	11.555	12.061	10.1879	10.0117
VIT_02s0025g03630	Cu2+-exporting ATPase HMA5 (heavy metal ATPase 5)	10.1212	10.2766	10.5858	10.2995	10.5232	10.5045	10.8045	10.6269	10.1416	10.1459	10.8319	10.7504	10.7528	10.5153	10.6876	10.9958
VIT_10s0092g00060	Group II intron splicing factor CRS1-related	9.38029	9.4722	9.36355	9.22994	9.12709	9.2753	10.125	10.4342	9.78132	9.77858	9.61789	9.02136	9.74792	9.63575	10.212	10.2477
VIT_01s0137g00120	Ribosomal protein S6 (RPS6B) 40S	12.251	12.2593	12.0824	12.2076	12.5349	12.5224	12.6305	12.1126	11.3956	11.7819	11.563	12.5428	11.0356	11.5746	11.4126	11.8172
VIT_12s0034g01920	No hit	10.221	10.3925	11.9773	11.1401	12.7102	12.7129	13.7334	13.9324	9.65256	9.42932	11.7646	11.4893	12.6237	12.6013	13.1358	13.3414
VIT_05s0062g00430	UDP-glucose:flavonoid 7-O-glucosyltransferase	12.8091	12.9552	11.3286	11.2604	9.72688	9.6072	8.99679	8.5933	12.2263	12.3369	10.7503	10.7342	9.19556	9.24159	8.57399	8.6163
VIT_12s0035g00060	DNA (cytosine-5)-methyltransferase	10.6955	10.6645	9.64319	10.0861	9.45047	9.57276	10.3521	10.1666	9.32432	9.46817	9.37912	10.6605	8.36647	8.66534	8.85103	9.13512
VIT_18s0001g05950	Cis-zeatin O-beta-D-glucosyltransferase	9.6923	9.57036	9.00703	9.38784	9.90574	9.8172	9.7453	9.1955	10.4417	10.1354	8.08589	8.87557	7.36807	8.27292	7.78998	8.04124
VIT_17s0000g03970	CCAAT displacement protein-related CASP	11.7711	12.2245	12.2035	12.2085	12.0301	12.1574	11.9606	12.1509	12.3569	12.3401	12.5569	12.3265	12.7232	12.6355	12.6496	12.528
VIT_18s0001g06180	Phosphate-induced protein 1	9.36936	9.1952	11.3635	10.8753	11.4669	11.5124	9.76949	9.01929	9.86503	9.70662	9.3719	10.2445	11.0975	12.1446	9.84927	9.72203
VIT_00s0524g00030	Armadillo/beta-catenin repeat protein / U-box domain-containing protein	11.8701	12.2933	13.9096	13.6335	14.2718	14.3855	13.4077	13.5199	12.9236	12.7557	13.1244	13.0258	14.2241	14.3199	14.2481	14.1279
VIT_07s0031g01890	No hit	6.79439	6.88116	7.15832	8.14048	6.91225	6.78407	6.64041	8.37467	7.05499	6.79697	8.19419	8.211	7.78082	7.63361	7.45857	7.14642
VIT_07s0129g00370	Unknown protein	8.76896	8.59086	7.77431	8.59517	7.81982	8.00211	8.43249	9.65481	8.46867	8.16893	7.40761	6.96182	8.16005	7.89917	6.79262	6.44193
VIT_19s0014g03380	3'(2') 5'-bisphosphate nucleotidase	11.1061	10.9892	10.8301	10.4675	11.2057	11.1077	10.976	11.4366	10.9662	10.9546	10.9352	10.6361	11.8015	11.8555	11.9057	11.9369
VIT_16s0148g00170	Protein binding / zinc ion binding	11.2519	11.3436	11.8823	12.1244	11.2439	11.7455	13.2316	13.4183	11.8583	11.8339	12.8348	12.9669	12.7251	12.0666	12.6702	12.8784
VIT_06s0009g03350	Phosphatidylglycerol specific phospholipase C	12.0166	12.4976	7.10483	7.36844	7.40793	7.16267	6.91598	7.61434	12.5477	12.648	8.10341	7.00277	7.30886	6.32416	5.85591	5.52105
VIT_07s0005g00450	Unknown protein	13.1273	12.9162	12.6673	12.8404	12.5192	12.4732	12.3604	12.529	13.0754	13.0589	12.897	12.5782	13.1232	12.9343	12.71	12.6987
VIT_05s0051g01070	Unknown	11.4977	11.3657	10.8941	10.5542	11.1808	10.9883	11.9955	11.8313	10.7995	10.859	10.3726	10.4588	10.5858	10.6197	11.6506	11.7832
VIT_19s0015g01810	Unknown protein	11.5106	12.271	12.8762	12.9954	12.8655	12.9696	13.4324	13.2848	12.6436	12.7071	13.171	13.0198	13.043	12.8183	13.2147	13.0408
VIT_02s0087g01020	CRK10 (cysteine-rich RLK10)	7.91789	7.72795	9.17326	9.43805	9.32261	9.48986	10.2256	9.63609	8.22671	7.70876	9.53055	9.22243	10.2038	10.3198	10.0702	9.99532
VIT_05s0020g04870	Membrane related protein CP5	14.0237	14.0306	14.0527	13.9913	13.6726	13.7381	13.5472	13.7088	14.0493	13.9727	14.1595	14.0504	13.5695	13.5023	13.5137	13.45
VIT_01s0011g03410	DNA repair protein RAD23	13.3752	13.5629	13.5111	13.6519	13.7299	13.7694	13.7834	13.4645	13.7111	13.7579	13.9267	13.9662	13.6687	13.5443	13.2957	13.3458
VIT_18s0075g00510	Calpain alkylated DNA repair protein alkB homolog 6	11.527	11.6206	11.8525	11.6214	11.7186	11.6862	11.6687	12.0687	11.6192	11.6045	11.6833	11.4707	12.1396	12.114	12.2503	12.3344
VIT_01s0011g04980	Sulfate transporter 91	10.6536	10.4278	7.81889	10.4851	10.5755	9.94862	10.0606	10.7291	10.5728	10.4281	7.7572	7.36541	8.28827	7.78934	7.64263	5.96222
VIT_04s0023g03070	Leucine-rich repeat family protein / extensin	12.0676	12.3498	8.92127	9.84326	10.1551	9.92867	9.91459	9.43733	12.4358	12.4502	7.76448	7.14341	8.77043	8.69415	9.58702	9.23109
VIT_17s0000g04470	No hit	9.75789	9.90908	9.9173	9.69227	10.24	10.3299	11.1919	11.3208	10.1267	10.0866	10.4175	10.3031	10.6586	10.2229	10.3627	10.5702
VIT_09s0002g00610	Ribosomal protein SA (RPSaB) 40S	14.3834	14.4017	14.3358	14.3783	14.3919	14.3852	14.5358	14.3215	14.4769	14.4894	14.3091	14.3146	14.0983	14.0867	14.0935	14.0628
VIT_09s0054g01590	Membrane related protein CP5	12.5373	12.4923	13.0146	13.0076	12.9004	12.8934	13.2203	13.3927	12.4963	12.4993	13.1244	13.0278	12.7041	12.4785	12.5908	12.73
VIT_10s0003g05560	Pentatricopeptide (PPR) repeat-containing protein	12.3941	12.4838	11.9629	11.9011	12.0201	11.9498	12.2707	12.6304	12.3079	12.3768	12.152	12.0048	12.3328	12.3426	12.85	12.8069
VIT_17s0000g02930	Glutathione S-transferase 25 GSTU7	10.0638	9.87527	11.8931	12.3878	11.9331	11.8232	12.0635	11.5501	9.77975	9.58484	11.2688	11.8148	9.75468	9.93271	10.7942	10.6834
VIT_06s0004g03010	Late embryogenesis abundant	7.21009	6.52176	7.66023	7.20039	7.37825	7.06228	7.7218	7.966	6.59352	6.17262	8.13707	7.17032	7.58711	7.31908	8.27966	8.46108
VIT_00s0199g00250	Zinc Finger Homeodomain Transcription Factor (VvZHD13)	8.15268	7.99404	6.5148	8.25702	8.05289	7.70882	8.34231	7.62119	8.31664	8.23883	7.11124	6.7949	6.85929	6.75007	7.3866	7.33472
VIT_18s0001g03470	Flavonol synthase	8.83941	10.4055	8.24331	10.006	8.66478	8.58443	10.8066	12.0837	7.40503	9.11619	7.81206	7.70197	7.92591	8.79481	11.1074	11.8359
VIT_18s0122g01120	Pentatricopeptide repeat	6.85798	7.57551	7.71332	8.09	7.67131	8.51619	9.08748	9.26602	8.81856	9.01879	8.92682	8.19166	8.83697	9.07153	9.66636	9.30089
VIT_09s0002g02950	No hit	7.74574	7.50955	7.25117	7.67999	8.19266	8.47166	7.49027	9.80677	8.03181	8.05235	7.48001	8.00477	6.71307	7.23002	7.09334	6.88291
VIT_08s0105g00200	U-box domain-containing protein	6.49051	6.07572	6.90791	8.59195	9.02289	9.01774	9.38001	7.33696	6.95096	6.37163	6.74519	6.18331	7.09362	7.11383	7.54992	6.63598
VIT_01s0026g00600	No hit	10.5261	11.0917	10.7412	11.7121	11.4944	11.8105	11.8049	11.4901	11.5198	11.8141	11.349	11.1194	12.1332	11.9904	11.7405	11.5846
VIT_13s0067g02570	Potassium transporter 2	14.1926	14.3055	13.749	13.6201	13.4327	13.3675	13.4459	13.5926	14.34	14.2929	14.0065	13.8385	13.9233	13.6143	13.626	13.5237
VIT_04s0008g01500	Heat shock protein 17.6 kDa class II	10.5077	10.6784	11.3055	11.7933	11.7671	11.3679	11.7152	12.3927	8.14032	8.12712	9.09594	10.644	9.45247	10.2479	10.7428	11.0332
VIT_05s0077g00120	DNA replication protein	10.0607	9.70827	9.14597	9.33206	9.42166	9.50039	10.4938	11.1524	10.1113	10.0881	9.20865	8.33127	9.99059	9.84664	11.325	11.2707
VIT_12s0035g00970	Evolutionarily conserved C-terminal region 11 ECT11	13.5949	13.5205	13.1513	12.9651	12.5869	12.558	12.123	11.8828	13.4672	13.5137	13.103	13.1415	12.4104	12.415	11.8552	11.8422
VIT_18s0075g00150	fanconi anemia group M protein	6.20946	6.53195	6.56593	7.0092	6.49929	7.61702	7.78709	7.99074	8.49785	8.6503	8.15696	7.89737	7.57718	7.79678	8.6459	8.35452
VIT_15s0048g02640	No hit	6.47548	6.05349	6.96568	6.35709	6.93633	6.73167	5.93918	6.1767	5.61341	5.68477	6.21626	6.425	7.58169	7.71981	6.70675	7.30579
VIT_02s0025g02510	Metal-nicotianamine transporter YSL1	10.8429	10.9463	11.6874	11.8799	12.0905	12.2348	11.8743	11.4904	10.9093	10.9202	10.8362	11.866	10.765	11.2256	10.6846	11.0967
VIT_00s0225g00160	Unknown protein	6.90081	6.97589	5.02467	4.73502	4.91528	4.7941	4.76309	5.13476	7.49159	7.72647	4.86218	5.28563	5.59035	5.11733	4.9788	4.88496
VIT_00s0309g00020	Histone-lysine N-methyltransferase, H3 lysine-9 specific SUVH5	9.53259	10.0121	10.156	10.2472	10.2879	10.5343	10.7115	10.847	10.6755	10.678	10.6412	10.1821	10.6632	10.5578	10.9223	10.7447
VIT_11s0052g01650	Pathogenesis-related protein 1 precursor (PRP 1)	14.1786	13.9725	10.5637	10.2016	10.0234	10.5738	8.23348	11.194	13.3473	13.5738	9.93127	9.0396	10.5974	9.81433	8.41437	8.09525
VIT_15s0045g00290	ECT2	10.5706	11.2897	11.7644	11.9975	11.7293	12.0988	11.999	11.6115	11.291	11.5809	11.7964	12.881	10.2197	11.1974	10.9831	11.1925
VIT_18s0001g07690	CTR1-like protein kinase	13.5831	13.1895	13.3467	13.3682	12.8232	13.0855	12.5002	12.236	13.2541	13.1835	13.2969	13.0816	12.9387	13.1892	11.8383	11.773
VIT_00s1397g00020	No hit	7.86591	8.25509	8.78994	9.24307	9.48589	9.92592	9.75066	9.03076	7.90348	8.04503	8.20934	9.71974	7.14271	8.11119	8.37821	8.82961
VIT_12s0059g00090	Ankyrin repeat	9.64501	9.51321	8.28121	8.62724	8.52835	8.18058	8.39443	8.04728	9.07077	8.81718	7.84215	8.55355	7.11929	7.5049	7.19197	7.56026
VIT_00s0566g00020	Unknown protein	9.71451	9.94822	10.7721	10.5496	10.4579	10.2993	10.7541	11.0404	9.62418	9.7059	10.9757	10.9315	10.7703	10.7314	11.0067	11.1992
VIT_00s0323g00060	Invertase/pectin methylesterase inhibitor	10.1877	10.0614	13.9225	13.8117	12.797	12.4935	11.3492	10.8615	9.87246	9.91084	14.4282	14.479	13.1454	13.2817	11.0386	10.3267
VIT_19s0014g00450	PMR5 (powdery mildew resistant 5)	12.2599	12.1193	14.205	14.1512	13.7614	13.62	14.4562	14.6112	12.459	12.3857	14.2999	14.2058	13.7488	13.5478	13.8318	13.725
VIT_02s0025g00970	ABC Transporter (VvMRP14 - VvABCC14)	9.8067	9.95821	9.13366	9.02269	8.43365	8.75118	9.00698	8.80616	9.30906	9.4168	9.70598	9.79357	8.55714	8.97218	8.86108	8.91159
VIT_01s0011g02630	No hit	7.6898	7.81767	8.39221	8.4028	8.25685	8.50917	7.21892	6.07983	9.12055	8.08792	7.09865	7.1067	9.30202	10.0071	7.29523	6.45004
VIT_14s0030g00200	Sugar transporter ERD6-like 5	9.83866	10.1116	7.59845	7.24096	6.99465	7.1977	7.06329	6.50746	10.2726	10.1913	8.39369	7.86418	7.70668	7.36357	7.07641	6.88781
VIT_16s0013g00550	No hit	4.90656	4.96209	5.20627	4.67713	4.90267	4.88453	8.31667	9.00827	4.82338	4.77932	5.09807	5.21057	5.12066	5.18318	5.34997	6.38067
VIT_02s0025g01370	Unknown protein	12.1778	12.2039	12.5378	12.6906	12.6271	12.7607	12.657	12.3322	12.2644	12.2681	12.5852	12.4531	12.4816	12.4579	12.2856	12.3167
VIT_14s0219g00110	Unknown protein	12.4462	12.2853	13.0667	12.6383	13.5014	13.3019	13.9065	14.0865	12.0498	11.9527	12.8535	12.4791	13.8722	13.6648	14.1492	14.2525
VIT_00s0259g00090	5'-AMP-activated protein kinase beta-2 subunit	8.39291	8.61726	8.64223	8.42036	7.56284	7.73295	9.4594	9.94148	8.06176	8.18993	8.39351	8.4191	8.24085	7.89367	9.9278	9.67448
VIT_03s0063g01850	AOS (allene oxide synthase)	5.51281	5.51315	5.89022	5.7218	6.15357	6.03499	6.06917	6.33974	4.59474	4.85487	5.72742	5.53344	5.91968	5.83307	5.92721	6.15504
VIT_16s0100g01240	No hit	10.0654	9.67308	10.5287	10.1708	9.95636	10.0108	10.7404	11.2121	10.4988	10.4457	10.7782	10.7211	11.0774	10.6956	11.1291	11.1685
VIT_15s0021g01210	Peptidyl-prolyl cis-trans isomerase, cyclophilin type	10.9292	10.8067	10.9358	10.9971	11.1042	10.98	10.9203	11.1003	10.4838	10.4473	10.9377	10.5596	10.8605	10.875	11.1901	11.2121
VIT_19s0014g00340	Zinc finger (C3HC4-type ring finger)	7.01915	7.27079	5.69914	5.74181	5.91764	5.64616	7.39405	7.79434	7.01736	6.94103	5.41472	5.57017	6.08154	6.04797	7.13461	6.94395
VIT_09s0018g02080	Coatomer beta subunit	6.44725	6.48124	8.23348	8.07137	7.59319	7.96976	8.7017	9.05203	6.28752	5.99127	7.82906	7.3302	8.12227	7.78035	9.27865	9.32284
VIT_00s0265g00100	Lectin-receptor like protein kinase 3	9.04694	8.74157	9.08771	9.81818	9.18308	8.76344	8.98183	9.13805	8.63741	8.73156	9.92275	9.93716	9.02197	8.90739	8.97766	8.91654
VIT_09s0002g02080	CYP90D2	10.308	9.90737	9.41766	9.59552	8.62417	8.26363	9.18291	9.56046	10.4875	10.4215	9.27487	8.03774	7.42873	7.2427	8.39377	8.33001
VIT_00s0265g00060	Unknown	13.0099	13.0006	13.4938	13.3512	13.292	13.3209	12.7856	12.9829	12.9927	12.9423	12.9593	13.0586	12.9545	13.2341	13.386	13.2409
VIT_00s0218g00100	Metal transporter Nramp6	11.6163	11.8957	9.32599	10.3068	7.7352	8.37381	7.50144	8.38822	11.7917	11.9841	9.278	9.17939	6.49032	5.9296	5.34548	5.67129
VIT_13s0139g00270	R protein MLA10	10.3406	10.4975	10.5414	10.3478	9.87015	10.0925	10.7628	10.3346	10.2649	10.434	10.6152	10.7719	10.0416	10.0016	10.0004	10.2765
VIT_10s0003g05320	Tubulin beta-7 chain	14.4201	14.4168	14.3136	14.2954	14.1754	14.1877	14.0279	14.1428	14.5189	14.4871	14.4142	14.3617	14.1936	14.2636	14.1146	14.1792
VIT_14s0081g00760	Activating signal cointegrator	10.6307	10.6218	10.932	10.9163	10.5633	10.3571	10.9222	11.025	10.6673	10.6219	11.5013	11.1495	11.2373	10.8592	11.1648	11.2382
VIT_18s0164g00070	Somatic embryogenesis protein kinase	13.6461	13.599	13.0413	12.9322	12.5967	12.6376	12.1656	12.2481	13.3753	13.3867	13.0826	13.1098	12.4376	12.4849	11.8932	11.871
VIT_11s0016g03500	Unknown protein	12.2403	11.7023	11.0915	10.4605	10.4373	10.0478	10.8943	11.3063	11.7186	11.3658	11.1557	10.3572	10.6781	10.167	10.4677	10.3368
VIT_00s0335g00090	R protein MLA10	11.6838	12.0418	11.9253	11.7568	11.3109	11.5802	12.2617	11.977	12.0604	12.2964	12.2961	12.3296	11.8109	11.6728	11.6288	11.8508
VIT_08s0007g05890	GTP binding	11.0589	11.0005	10.7049	10.8269	11.1761	11.0918	11.2978	11.1878	10.936	10.8933	11.4389	11.1734	11.4002	11.4077	11.2801	11.315
VIT_08s0040g02450	Unknown protein	11.1913	11.0277	11.0504	10.9253	10.9999	10.8705	11.3363	11.6157	11.1395	11.0599	11.0525	10.7126	11.1482	11.053	11.6691	11.8373
VIT_01s0127g00580	Subtilisin-like serine protease 2	9.93612	10.2237	9.93375	9.91861	9.42864	9.13839	10.1223	10.3147	10.1026	10.1717	9.86667	9.61915	8.49051	8.66547	9.83349	9.95226
VIT_17s0000g05120	ABC Transporter (VvTAP2 - VvABCB22)	12.7112	13.0871	13.1259	13.0561	13.005	13.1325	13.203	13.2802	13.328	13.3125	13.5185	13.3815	13.0487	12.9081	12.9565	12.9699
VIT_03s0017g02170	Zinc transporter ZIP5	10.4016	10.2076	10.844	11.7675	11.3647	11.3792	11.586	11.1346	11.1584	10.9379	11.968	11.9125	11.7965	11.6617	11.045	10.1322
VIT_14s0081g00680	Unknown protein	10.9408	11.135	11.3322	11.3845	11.2908	11.2221	11.2893	11.5832	11.2263	11.2128	11.6705	11.5817	11.7966	11.614	11.6377	11.6021
VIT_13s0067g02390	Unknown	12.6037	12.7705	8.56553	9.27586	9.98652	9.36648	9.28241	9.98801	12.5204	12.73	9.40731	8.93179	10.674	9.8324	8.79921	8.85805
VIT_02s0154g00260	Nitrate transporter	11.4057	11.402	12.2734	11.9649	13.1238	12.9931	9.98067	10.4334	12.2769	12.1991	12.3319	12.1975	13.2982	12.8688	10.2174	9.85445
VIT_02s0025g02930	Caffeic acid O-3-methyltransferase	6.45963	5.94202	9.75152	9.58334	10.5188	10.2484	11.0015	11.3517	5.53882	5.55115	8.67746	8.76619	9.29728	10.4246	11.265	11.5057
VIT_05s0077g01010	HCF107 (high chlorophyll fluorescent 107)	11.927	12.0697	12.4265	12.7467	12.1617	11.9787	11.8927	12.1051	12.1238	12.094	12.3562	12.1106	11.9099	11.5859	11.2159	11.4833
VIT_05s0077g00530	Unknown protein	11.8059	11.997	9.07312	8.91844	8.41194	8.10111	7.8543	8.22612	12.1946	12.2191	10.0207	10.3184	9.11851	8.93956	7.96857	8.25364
VIT_15s0021g01350	Transducin family protein / WD-40 repeat	12.6318	12.6811	12.1356	12.0398	11.8841	11.8313	11.6838	11.8633	12.6892	12.6069	12.0882	11.8888	11.8828	11.7462	11.9841	12.012
VIT_01s0011g02780	Unknown protein	10.9169	10.6114	9.0175	9.05542	8.38409	8.61675	8.09358	8.50971	10.4519	10.4283	8.56192	8.26878	8.41668	7.87655	7.64737	7.34267
VIT_01s0011g02660	No hit	7.69329	7.57341	8.31943	8.3281	8.19893	8.6704	6.71796	5.72426	8.82064	7.79736	7.19116	7.5942	7.22189	9.38417	6.8079	6.24648
VIT_06s0004g02100	3-beta-hydroxysteroid-delta-isomerase	11.6841	11.6539	11.6815	11.4798	11.5748	11.4673	11.7379	12.0139	11.548	11.4263	11.572	11.2225	11.9471	11.8146	12.2281	12.2327
VIT_11s0016g05580	Methyl-CpG-binding domain-containing protein	11.9825	12.3511	12.4359	12.4117	12.2911	12.4276	12.7152	12.8685	12.2688	12.253	12.7547	12.6815	12.4907	12.464	12.554	12.5719
VIT_18s0157g00170	Alliin lyase precursor	7.31215	7.06195	9.84566	10.2601	8.67029	8.69431	8.65478	9.71032	6.97851	7.21918	10.7934	10.695	8.58217	8.29127	8.90264	8.92223
VIT_19s0015g02540	CYP72A59	11.8242	12.0096	12.7183	13.0087	12.8148	12.7252	12.7521	12.2407	10.2885	10.6475	12.3721	13.0306	11.5648	11.6907	10.9409	11.3896
VIT_13s0064g00260	No hit	12.8158	12.6907	12.915	12.801	12.6727	12.685	12.2635	12.0959	12.6468	12.6568	12.9149	12.9376	12.4053	12.6292	12.4469	12.4526
VIT_08s0007g08460	Unknown protein	9.7813	9.74165	7.43978	7.1586	7.34755	7.375	6.81156	8.55548	9.50256	9.39014	7.88044	6.70742	6.4768	6.78118	5.90998	5.9325
VIT_00s0333g00050	DIR1 (defective IN induced resistance 1)	12.9964	12.5279	7.77422	7.70387	6.35951	6.63739	5.7773	6.32857	13.3391	13.4458	8.517	8.25184	6.69958	6.26127	5.63305	5.67152
VIT_06s0004g00200	Splicing factor YT521-B	14.2822	14.3942	14.6033	14.6004	14.399	14.4057	14.5101	14.4154	14.4416	14.4345	14.686	14.7069	14.2813	14.3789	14.3561	14.3788
VIT_13s0064g01740	Glycosyl hydrolase family 1 protein	13.0545	13.1279	6.07268	5.83648	6.57481	6.69907	9.42405	9.68426	12.1637	12.2319	5.29687	4.59106	4.9892	5.51162	8.54842	9.1324
VIT_13s0064g01870	R protein MLA10	10.0034	10.0407	10.3166	10.5942	10.4561	10.7756	10.721	10.2161	11.0188	11.2262	11.2735	11.726	10.3345	10.321	10.2862	10.3351
VIT_06s0009g00230	Unknown protein	10.946	11.2059	10.1929	10.7677	10.3139	10.1238	10.3419	9.59121	10.8432	10.743	10.186	9.53514	10.0224	10.0011	10.1779	9.94478
VIT_04s0008g03000	Cycloartenol synthase	6.14689	6.04529	6.75991	6.88638	7.48707	7.81619	8.72982	9.04219	6.08654	5.98747	7.26836	6.67073	8.52407	8.98189	10.0926	10.1662
VIT_04s0023g01660	Scarecrow-like transcription factor 7 (SCL7)	13.426	13.2949	12.8172	12.996	13.2443	12.9258	12.6009	11.8809	13.3182	13.2186	12.9982	13.1121	13.0174	13.125	11.2544	11.2531
VIT_01s0026g01440	Pentatricopeptide (PPR) repeat-containing protein	8.84484	8.66794	8.88651	8.85588	8.91632	8.67336	9.1826	8.91889	8.79757	8.57347	8.81521	8.28717	9.61582	9.38316	9.57125	9.53361
VIT_19s0027g01670	Cyclin-T1-4	12.8246	13.0207	12.9426	13.1171	13.2188	13.2605	13.4695	13.315	12.9362	12.995	13.2198	13.1749	13.0639	13.0493	12.9432	13.1412
VIT_02s0025g02030	No hit	9.03927	9.10279	8.06501	8.16829	8.09087	8.05052	9.64437	10.0047	8.93737	8.81881	7.96332	7.03049	7.51656	7.22024	9.44948	9.36901
VIT_02s0025g02640	Unknown protein	11.305	11.7563	11.3448	11.8754	10.7279	10.7286	9.82748	10.6117	10.8864	11.5361	10.3222	9.83105	9.94539	9.52059	9.35585	9.04227
VIT_04s0008g06610	3-hydroxyisobutyryl-CoA hydrolase	12.0414	11.8217	11.1173	11.0225	11.1517	11.0611	11.0293	10.6365	11.6846	11.6361	11.0634	11.2419	11.4759	11.4539	11.3161	11.3709
VIT_10s0071g01030	Transducin family protein / WD-40 repeat	13.0406	13.0141	12.9987	12.8735	13.2584	13.1593	13.4786	13.6036	13.0577	12.9829	13.0773	12.8513	13.3877	13.2373	13.7739	13.7339
VIT_01s0010g00140	No hit	9.46136	9.82906	9.64084	9.64721	9.78521	10.022	9.72636	9.42664	7.52329	7.91214	8.4854	10.1508	7.42884	8.3184	8.23107	9.03257
VIT_13s0067g02510	Protein phosphatase	12.2393	12.3666	12.6876	12.5441	12.2868	12.2629	12.341	12.5265	12.4031	12.4968	12.861	12.6177	12.8064	12.8311	12.9163	12.9325
VIT_01s0010g02030	Gamma-thionin precursor	13.1246	12.9391	14.7247	14.5681	14.9905	15.0356	15.1818	15.0713	13.0905	13.1286	14.3425	14.3701	15.1071	15.0474	15.0909	15.125
VIT_18s0001g01260	Zf A20 and AN1 domain-containing stress-associated protein 5	12.526	12.3752	12.8169	12.9647	12.6963	12.5862	12.9241	12.6462	12.0433	12.0944	12.881	12.9023	12.3713	12.4457	12.3252	12.5153
VIT_03s0038g04220	Dihydroflavonol-4-reductase	8.88765	8.35542	6.16214	5.56506	6.32428	6.14399	6.23374	7.12055	8.72677	8.60846	6.16542	5.70894	7.00321	6.75316	6.2852	5.96852
VIT_02s0025g00410	DNA topoisomerase VIA	8.3894	8.09794	6.39908	6.35479	6.63368	6.62934	6.4353	5.80355	8.3646	8.19326	6.35306	7.18306	6.85912	7.11841	6.28933	6.23856
VIT_11s0037g00220	No hit	14.0017	13.8613	14.05	13.7148	13.9009	13.7762	13.7221	14.0519	13.7931	13.7571	13.7212	13.87	14.0018	14.1113	14.0965	14.213
VIT_05s0029g00500	DnaJ homolog, subfamily A, member 2	12.1293	11.8386	12.8529	13.0864	13.2347	13.0621	12.4334	12.6852	12.1091	11.8514	13.0483	12.8409	13.6211	13.7308	13.9103	13.8326
VIT_18s0001g11300	LYS/HIS transporter 7 LHT7	11.4903	11.5729	7.68574	8.3011	8.61464	7.92277	8.0699	7.63677	11.7198	11.6442	7.56011	6.89151	7.80749	7.52167	6.97377	6.96769
VIT_03s0110g00330	Cinnamyl alcohol dehydrogenase	11.6804	11.7731	11.5119	11.3598	11.6648	11.7537	11.7568	11.4128	10.8071	11.0881	11.1376	12.1015	10.0934	10.8121	10.4823	11.158
VIT_08s0040g01440	TRNA (guanine-N(7)-)-methyltransferase	8.74578	8.56142	7.83611	8.24616	7.60554	7.6027	8.78399	9.06716	9.28436	9.26242	8.7269	8.06267	8.8521	8.7827	9.26853	9.27479
VIT_06s0004g00630	Accelerated cell death 1 ACD1	11.3702	11.4735	11.2228	11.511	11.093	11.0272	10.1476	9.35237	9.83598	10.0798	10.4919	12.3149	9.15987	10.0867	8.70747	9.26204
VIT_04s0008g01030	Unknown protein	12.0996	11.9732	12.2224	11.9954	12.058	12.0815	11.6349	12.0213	11.7844	11.8207	11.9423	11.9261	12.4829	12.4518	12.3873	12.4542
VIT_12s0059g02440	TraB domain-containing protein	11.6729	11.7528	11.9685	11.9677	11.9832	11.9626	12.3914	12.2796	12.0154	12.0392	12.3022	11.87	12.4843	12.3128	12.5562	12.5459
VIT_10s0003g04070	Metallo-beta-lactamase	11.9167	12.1301	11.9998	11.597	12.1723	12.2591	12.0323	12.2348	11.9306	11.9149	11.9513	11.976	12.5496	12.5512	12.2189	12.294
VIT_00s0198g00180	Unknown	10.9462	10.6668	10.176	9.90616	10.1319	9.84295	10.8489	10.7664	10.6718	10.5399	10.0471	9.53121	10.6307	10.3898	10.8442	10.848
VIT_11s0052g01570	MATE efflux family protein	11.3501	11.4507	11.0511	11.2227	10.5584	10.5355	9.83155	9.21278	11.2998	11.2876	10.8011	11.1673	9.9121	9.82803	7.69592	8.30367
VIT_10s0116g00440	Protein kinase G11A	13.9266	13.861	13.7336	13.7488	13.4111	13.3344	13.9385	13.812	14.0052	13.9827	13.875	13.7362	13.293	13.2037	13.1416	13.1403
VIT_18s0001g12280	Unknown protein	9.38036	9.33268	7.82904	7.68419	7.6209	7.94836	8.74378	9.1003	9.39355	9.3862	8.16014	7.57392	8.68723	8.61233	9.91439	9.91981
VIT_18s0001g06940	Purine permease 1 (PUP1)	8.75204	8.59918	11.1393	11.2889	10.4307	10.4193	10.7452	10.3019	9.20131	9.20451	11.3395	12.0152	10.0933	9.80337	9.49592	9.76169
VIT_11s0037g00340	Homoserine kinase (HSK)	13.1011	12.8714	12.5698	12.6653	12.4507	12.2931	12.237	12.1406	12.687	12.6609	12.4546	12.3267	12.6187	12.4466	12.2917	12.2225
VIT_18s0041g01080	Anthocyanidin 5,3-O-glucosyltransferase	10.7242	10.4735	10.418	9.84948	9.7653	9.50159	8.97865	9.37588	10.3737	10.3052	10.0944	10.3919	9.69148	9.75817	8.86369	8.68704
VIT_03s0017g00130	Unknown	12.2817	11.9116	12.5285	12.2088	12.4129	12.2075	11.5931	11.317	10.6202	10.7074	12.3018	12.3702	11.9056	11.9188	10.917	10.8398
VIT_04s0008g06490	Unknown protein	12.1325	12.1128	12.0827	11.9637	12.1024	12.095	12.1667	12.3725	12.1656	12.15	12.0266	11.7826	12.3869	12.3056	12.5832	12.5626
VIT_14s0006g01610	PMI2 (plastid movement impaired 2)	7.91004	7.80846	10.8914	11.3375	10.6063	10.6504	11.6085	11.4175	8.07637	8.02666	10.6697	10.1555	11.6355	11.4374	11.0312	10.9596
VIT_18s0001g07140	Zinc Finger Homeodomain Transcription Factor (VvZHD10)	7.79453	8.03622	6.96622	9.49461	9.26912	9.01866	9.44822	8.52311	8.67492	8.64658	7.9022	7.02485	8.92257	8.33608	7.58353	6.84654
VIT_00s0414g00060	Cellulose synthase CSLE1	8.23631	8.76816	10.7539	10.6835	10.533	10.7783	11.0567	10.6652	8.8445	8.64294	10.6749	11.649	10.106	10.1966	10.2799	10.2075
VIT_19s0014g05190	Cellulase precursor	12.5813	12.9561	12.984	13.0746	13.0302	12.9999	13.0793	13.307	12.9149	12.8682	13.1964	13.1052	13.0107	12.8854	13.2619	13.2457
VIT_07s0005g00750	Sucrose synthase	13.4212	13.454	14.089	13.7558	14.3433	14.4693	14.3044	14.4511	13.7427	13.7513	14.2146	14.2691	14.602	14.672	14.4521	14.5577
VIT_16s0050g02510	WRKY Transcription Factor (VvWRKY51)	5.84667	5.59838	8.41908	9.64257	8.88498	8.92332	9.5258	6.80285	7.59038	7.13019	8.5869	8.17825	8.1355	8.25274	7.45817	6.58914
VIT_03s0091g00940	Zfwd2 protein (ZFWD2)	7.97867	7.63779	7.64861	7.1863	7.55397	7.52573	8.35642	8.64796	7.79233	7.83108	7.24616	6.09465	7.66021	7.65838	8.38867	8.60754
VIT_10s0116g00800	CYP77A3	9.48895	9.49538	7.6486	7.56265	6.85502	6.84758	7.26286	6.78168	9.41186	9.49845	8.35587	7.44576	8.08666	7.39787	7.62982	7.76131
VIT_15s0021g00760	Ribosomal protein L13a 60S	13.2661	13.2564	12.8826	12.9095	13.0136	12.9517	13.1103	12.9364	12.4047	12.5624	12.2475	13.1144	11.8586	12.2563	12.1964	12.3864
VIT_19s0014g02410	L-ascorbate peroxidase 1, cytosolic (APX1)	13.4817	13.4669	13.3627	13.6693	13.6035	13.6008	13.4914	13.1934	13.0359	13.2395	13.2368	13.8775	12.2311	12.6253	12.4298	12.8551
VIT_18s0001g10190	PAB8 (poly(A) binding protein 8)	13.5211	13.6323	13.5845	13.761	13.7413	13.7584	13.6004	13.0586	13.2386	13.4283	13.3841	14.032	12.3506	12.77	12.2721	12.6297
VIT_16s0050g02640	Polypyrimidine tract-binding protein 2	12.8129	12.7907	12.9335	12.8944	12.9585	12.9431	12.7805	12.4869	13.0567	13.0773	12.9118	12.9317	12.8985	12.8393	12.5346	12.593
VIT_08s0007g01340	Proteasome inhibitor subunit 1 (PI31)	12.6102	12.5939	12.5096	12.5936	12.8733	12.9078	13.1947	13.3316	12.6256	12.5499	12.6547	12.4905	13.0993	13.011	13.4887	13.3526
VIT_19s0090g01750	Unknown protein	7.85026	8.07254	9.71052	10.8971	9.31126	9.40035	8.75527	10.5501	7.23064	8.06471	9.57493	9.22711	8.6052	8.61356	8.71096	8.86852
VIT_05s0062g00880	Ribosomal protein S11	11.7166	11.4957	11.1379	11.0106	11.1262	10.9878	11.4481	11.6722	11.1955	11.262	11.0342	10.7816	11.5323	11.4944	11.6997	11.6377
VIT_10s0116g00350	Unknown protein	12.3947	12.5227	12.3402	12.4722	11.9159	11.6733	11.3995	11.9227	12.7187	12.7198	12.8357	12.5554	12.3375	12.0052	11.4395	10.7579
VIT_06s0061g01020	Unknown protein	10.4664	10.4048	10.2821	10.2752	10.4062	10.4797	11.0499	11.3968	10.3759	10.2751	10.3483	9.79194	11.0809	11.0338	11.8131	11.7974
VIT_18s0001g06610	Plastid-targeted protein 2	12.191	12.1284	11.6912	11.5435	11.5286	11.5492	10.2686	10.4154	12.3223	12.2982	10.9425	10.7718	11.6429	12.0233	10.932	10.6742
VIT_09s0018g02140	No hit	7.72787	7.85663	8.232	8.43157	8.05299	8.57574	8.26157	8.02381	8.2386	8.49224	8.73598	8.65502	8.98808	8.62687	9.08322	8.93277
VIT_04s0008g05640	Protease inhibitor/seed storage/lipid transfer protein (LTP)	14.4654	14.1945	13.5609	13.7113	12.2756	12.3205	5.54854	9.73258	14.1274	14.2519	13.7416	13.6799	12.7245	12.9522	7.98515	6.69174
VIT_09s0002g05270	Gibberellin 3beta-hydroxylase3	11.7953	11.5495	7.47725	8.09841	8.01753	8.36711	7.16347	8.52879	10.8375	10.7228	6.83423	6.57037	7.32811	6.96552	5.10751	4.64131
VIT_02s0025g03140	Nodulin MtN21 family	5.49317	4.76486	8.53825	8.56424	7.44573	7.64818	6.19665	7.02779	4.98502	4.70848	9.24908	8.91481	8.64916	8.55275	7.14991	7.17935
VIT_07s0151g00200	Quinone-oxidoreductase, Chloroplast	13.5973	13.5425	13.5163	13.5681	13.2475	13.2149	13.1892	12.9929	13.1484	13.1738	13.4842	13.787	12.9146	13.0741	12.727	12.9516
VIT_11s0149g00180	No hit	9.54685	9.73648	9.6723	9.65078	9.5751	9.76138	10.7401	11.1436	9.93592	9.93353	10.1318	9.81979	10.1586	10.0407	11.2949	11.1316
VIT_12s0035g01880	Zinc Finger Homeodomain Transcription Factor (VvZHD7)	11.2851	11.3038	7.84526	9.94522	9.80085	9.27253	9.56404	10.0729	11.328	11.1668	8.37045	7.35441	8.44586	8.35861	6.99182	7.06015
VIT_15s0048g02220	Unknown protein	12.8748	12.889	11.9208	12.147	11.9195	11.7672	12.2627	12.4221	12.7516	12.7679	12.0552	11.8697	11.7478	11.4847	12.2956	12.2131
VIT_11s0016g00400	Zinc finger (FYVE type)	12.5162	12.3784	12.8948	12.9508	12.7626	12.6047	13.0351	13.1199	12.4334	12.4101	13.1178	12.9449	12.8098	12.8461	13.2451	13.1598
VIT_01s0011g00960	RPM1 (resistance to p. syringae pv maculicola 1)	8.95761	9.0343	9.02277	8.72995	8.61262	8.82884	9.31618	9.16236	7.65812	7.84611	8.15617	9.0534	7.53403	8.08548	8.41168	9.17175
VIT_00s0388g00040	Transducin family protein / WD-40 repeat	8.53121	9.05699	8.14011	8.37034	8.1869	7.91445	8.10497	9.1486	8.00814	8.68722	7.62424	6.63701	7.251	7.24852	6.48136	7.01438
VIT_04s0023g02860	MRNA cap guanine-N7 methyltransferase 1	9.45323	9.44789	9.38811	9.03754	9.30986	9.49079	10.0116	9.73603	8.30385	8.55329	8.57727	9.51704	8.30978	8.88382	9.63195	9.73487
VIT_03s0017g02380	SAR1 (suppressor of auxin resistance1) ( Nup160)	12.5319	12.5461	12.3771	12.1884	12.1786	12.1294	11.9995	12.1809	12.4463	12.4133	12.0515	11.9427	12.3284	12.193	12.3509	12.2402
VIT_16s0039g01390	TRNA-Ala synthetase, cytosolic	11.8432	12.1555	12.1728	12.2523	12.0596	12.3156	12.2076	11.9985	12.0044	12.0327	12.3231	12.708	11.9262	12.0586	11.9786	12.1824
VIT_14s0219g00280	Glycerol-3-phosphate dehydrogenase (NAD+)	12.8564	13.0558	9.32317	10.8083	9.56174	9.77441	9.50788	10.2988	12.913	12.8879	10.2389	10.1912	10.0268	9.87376	9.54998	9.22426
VIT_09s0002g03950	Unknown protein	7.8616	8.32515	8.87398	9.33384	8.93032	8.88691	10.3257	10.9579	8.12703	8.31459	10.1555	9.34134	9.86954	9.56062	10.8645	10.9573
VIT_09s0002g03290	Peroxiredoxin (alkyl hydroperoxide reductase subunit C)	14.3239	14.3516	13.9603	14.0948	13.9045	13.8586	14.1164	13.826	13.9611	14.1276	13.9901	14.3755	13.1421	13.3045	13.3592	13.5211
VIT_14s0068g01380	Constans-like 14	10.1883	10.407	7.69945	8.57578	8.57495	7.98451	9.27688	8.7645	11.3246	11.4453	10.228	9.67717	10.23	9.44538	8.60791	8.28118
VIT_18s0001g05680	Cryptochrome 1	13.0147	13.0702	13.6325	13.7209	13.5066	13.4741	13.5408	13.3816	13.2577	13.1827	13.5622	13.4293	13.3367	13.0638	12.8418	12.7964
VIT_18s0001g10460	Defective chloroplasts and leaves protein / DCL protein	11.8995	11.7719	11.8951	12.0242	11.9725	11.8497	11.5578	11.7702	11.48	11.4927	11.7796	11.7354	12.1904	12.1483	11.319	11.439
VIT_00s1348g00010	Ternary complex factor MIP1	10.8281	10.9131	7.90425	7.92741	7.56659	7.52818	8.87283	9.33846	10.5401	10.5886	8.40995	8.17264	7.15376	6.98349	9.04859	9.03092
VIT_07s0005g06510	No hit	8.89625	8.75376	9.77464	9.73466	9.68221	9.7572	9.72033	9.35854	9.08211	9.18996	10.6073	10.7943	9.69661	9.53259	9.17957	9.52997
VIT_17s0000g02000	IRE (incomplete root hair elongation)	12.6322	12.3937	12.5872	12.5529	12.7839	12.5609	12.8921	12.723	12.699	12.6588	12.8757	12.8014	13.0901	12.9908	13.0431	13.1593
VIT_13s0106g00470	RNA-binding protein 45 (RBP45)	12.625	12.6751	12.821	12.8467	12.7622	12.7747	12.6778	12.3484	12.3457	12.4195	12.5869	12.9277	12.1932	12.3389	11.8024	12.1495
VIT_00s1667g00010	LEM3 (ligand-effect modulator 3) family protein	11.9285	12.1776	11.6604	11.6095	11.6478	11.7121	11.3078	11.7336	12.3612	12.4029	12.05	12.011	12.0925	12.0561	11.8749	11.7501
VIT_05s0124g00280	Anthocyanin membrane protein 1	11.4484	11.452	11.958	11.8337	11.7193	11.7827	11.8564	12.285	11.2799	11.2909	11.5316	11.3961	11.656	11.52	12.3199	12.337
VIT_02s0025g03130	Nodulin MtN21 family	6.75424	6.06252	8.48677	8.4931	7.90708	8.09947	7.03537	7.6821	4.69989	4.98114	9.08377	8.85731	8.38221	8.30727	7.45202	7.26075
VIT_18s0001g05250	Dehydration Responsive Element-Binding Transcription Factor (VvDREB27)	13.574	13.5819	13.3981	13.3995	13.6497	13.7604	13.4291	13.1352	13.7174	13.4101	12.3426	12.756	13.2234	13.4374	13.1225	13.1897
VIT_10s0003g03560	Beta-amyrin synthase	9.71066	10.5355	11.7354	11.8661	11.3532	11.6383	9.83621	10.3248	10.3121	10.3753	11.5706	11.9934	10.8357	10.8965	9.99985	9.9583
VIT_05s0049g01900	Pentatricopeptide (PPR) repeat-containing	8.79018	8.94659	9.0583	8.69811	8.46136	8.5992	9.74931	9.91735	9.24069	9.07204	9.05682	8.32994	9.23568	8.89444	9.61816	9.42404
VIT_03s0038g02050	Dirigent protein pDIR7	11.9981	12.0483	8.60053	8.90881	8.96407	8.72298	9.79275	10.5533	11.443	11.7823	8.09343	8.27632	7.91019	8.01585	8.87748	8.91741
VIT_13s0158g00360	Calcium-transporting ATPase 11 ACA11	9.31176	9.05079	9.49455	9.5553	9.8253	9.79363	10.3194	10.8267	9.32465	9.10149	8.13681	7.35635	9.77517	10.2754	11.1983	11.3427
VIT_08s0058g01440	Ribosomal S6 kinase p90	12.7053	12.8096	12.6283	12.7316	12.9302	12.8412	13.0447	12.8989	12.542	12.582	12.1055	12.1365	12.7021	12.8662	12.7017	12.76
VIT_18s0001g06230	No hit	10.4218	10.7025	12.1398	12.1169	11.9762	12.202	10.9666	10.5099	11.3044	11.1473	10.9145	11.132	10.6419	11.4432	11.4847	11.4864
VIT_16s0148g00090	GASA4	10.4516	10.5436	10.3333	10.2527	10.061	9.91757	10.867	10.5791	10.3839	10.455	10.8472	10.7276	10.3581	10.1828	10.7567	10.7741
VIT_14s0108g00700	Aquaporin NIP1;2	12.6869	12.8574	7.15993	7.50722	7.92613	7.9739	6.43602	8.94083	12.6302	12.8539	8.98912	8.61538	10.6147	9.32689	8.01151	7.00335
VIT_12s0055g00900	RAE1 RNA export 1 homolog	11.7275	11.832	11.5393	11.7997	11.6842	11.8774	11.7409	11.8343	11.572	11.5587	12.0025	12.1354	12.1469	12.418	12.4667	12.5984
VIT_14s0006g01590	No hit	11.6524	11.6957	11.3914	11.399	11.4447	11.341	11.9045	11.6418	10.785	11.0091	11.098	11.9033	9.91467	10.6655	10.6706	11.1881
VIT_04s0008g03930	RD22	13.8656	13.9275	14.0838	14.0104	14.041	14.0893	14.3979	14.6625	13.8518	13.9425	14.2391	14.2995	13.8502	13.8047	14.2671	14.2963
VIT_02s0241g00170	Zinc finger (C2H2 type) family	9.07481	9.29527	9.97275	9.96679	9.7775	10.1816	10.2119	10.1324	10.0774	10.028	10.1058	9.7418	10.0306	9.92186	10.113	9.8427
VIT_05s0049g02300	Pentatricopeptide (PPR) repeat-containing protein	8.16462	8.28259	7.825	7.91071	7.56524	7.54446	8.24325	8.47566	8.32062	8.27866	8.35981	7.39765	8.50229	8.31338	9.02944	8.89571
VIT_04s0008g00150	NAC domain-containing protein (VvNAC04)	8.96012	8.55079	7.58442	8.40632	7.7535	7.90939	8.17851	6.82813	8.52278	8.12806	7.07349	6.62763	5.48603	5.99512	7.92185	6.46102
VIT_06s0004g06090	Diphenol oxidase	10.1695	10.879	8.82584	9.38143	8.58468	9.56507	7.31707	7.05182	10.9027	10.717	8.59756	7.36621	9.29777	8.66702	7.30825	7.35629
VIT_07s0197g00210	R protein disease resistance protein	12.603	12.7277	13.0985	13.068	13.2594	13.2114	12.7453	12.4764	12.7692	12.5636	12.3669	12.7501	11.9459	12.3777	12.3689	12.3239
VIT_03s0038g00700	Kinesin motor protein	12.6977	12.4157	12.0639	12.156	12.1567	11.9524	11.797	12.0653	12.3962	12.3345	12.0243	11.6131	12.0434	12.0417	12.1068	11.9732
VIT_19s0014g04630	S-locus protein kinase	9.04623	9.31702	10.9859	11.1272	10.9218	10.9973	10.4642	10.1608	8.43311	8.43688	10.5079	11.3399	9.99443	10.3095	9.80359	10.0266
VIT_00s0259g00200	Nudix hydrolase 2	11.7807	11.8587	11.9844	12.2397	11.9349	11.9064	11.6686	11.8606	11.6965	11.84	11.9862	11.9217	12.2002	12.0491	12.014	11.9911
VIT_12s0134g00670	Hydroxycinnamoyl-CoA:anthocyanin 5-aromatic acyltransferase	10.6089	10.2866	6.51978	7.73696	7.95018	7.6295	6.89835	7.56546	9.14922	9.27548	7.2559	7.24443	7.0688	6.49491	6.94935	6.50483
VIT_05s0020g02930	DNA-directed RNA polymerase III subunit C3	9.90932	10.5296	10.9577	10.9766	10.5599	10.7366	10.9964	10.8035	10.9795	10.8401	11.511	11.4351	11.0736	10.8237	10.7045	10.6032
VIT_06s0080g00970	NAC domain-containing protein (VvNAC67)	10.1124	9.76006	10.2516	9.93011	10.4205	10.255	10.6744	11.2068	9.91157	9.6802	9.68788	9.40258	11.3084	10.9591	11.4473	11.423
VIT_19s0015g02890	Glutathione S-transferase 25 GSTU25	12.1393	12.2958	12.4969	12.6818	12.7196	12.7286	12.7422	12.198	11.0506	11.2991	11.7816	12.9531	10.549	11.4296	11.1078	11.4549
VIT_10s0092g00560	Transducin protein	9.52678	10.2495	9.99662	9.82381	9.89754	10.3726	10.6976	10.5466	9.79447	9.94324	10.1288	10.1936	9.90758	10.1787	10.6812	10.802
VIT_05s0020g01160	Binding	8.86543	8.40242	5.15398	5.12317	5.1429	5.15734	5.61037	5.87088	9.20674	8.90668	5.39174	5.20968	5.19681	5.71852	6.10664	5.89295
VIT_08s0007g02940	NAC domain-containing protein (VvNAC62)	10.1991	9.89107	7.54941	7.57926	7.36662	7.29732	6.6184	7.09576	9.91773	9.53882	6.8083	5.93389	6.5609	7.49637	7.54979	6.38197
VIT_14s0171g00480	F-box domain containing protein	9.94497	10.6284	10.9316	11.5151	11.0177	11.4934	12.6349	12.9204	11.316	11.3484	11.7279	11.3121	12.0631	11.776	12.2897	12.1506
VIT_04s0023g00310	CBS domain-containing protein	12.8097	12.9915	13.1157	13.1642	13.0555	12.9958	12.8151	12.4706	13.0945	13.1552	13.0151	12.8598	12.8145	12.6982	12.5398	12.4594
VIT_12s0034g01350	R protein L6	10.5849	10.5421	11.8771	11.9302	11.7909	11.9547	11.896	11.4471	11.3385	11.217	11.6745	11.5958	12.0161	12.1162	12.0211	11.6786
VIT_13s0158g00290	R protein MLA10	9.49449	9.90723	10.2743	10.5142	10.2102	10.3011	10.1644	9.65804	10.54	10.6652	10.9679	11.0578	9.23165	9.45836	9.36589	9.34952
VIT_17s0000g08560	Phosphate/phosphoenolpyruvate translocator CUE1 (cab underexpressed 1)	13.0719	13.2784	12.86	13.1679	12.9993	12.9356	13.1795	12.8244	13.3369	13.3992	12.6325	12.4999	12.7331	12.7838	12.7688	12.872
VIT_04s0044g01490	2-oxoisovalerate dehydrogenase alpha subunit, mitochondrial precursor	8.63825	8.84143	7.15993	8.61178	8.36793	8.21701	8.91236	9.9479	9.62434	9.30842	8.05943	7.1889	6.48784	6.31063	6.14171	5.99558
VIT_13s0067g03180	Unknown protein	6.51575	6.23621	7.02311	7.67233	7.83701	8.09757	7.34649	8.63054	6.67569	6.86547	6.49914	6.24559	6.8583	7.02984	7.47618	7.78368
VIT_18s0157g00210	Inositol-1,4,5-trisphosphate 5-Phosphatase	12.1357	12.4028	12.9533	13.1018	12.6405	12.7715	13.5299	13.7037	12.2661	12.3057	13.0948	12.8881	12.3678	12.3155	12.8084	12.6822
VIT_18s0089g00790	Kinesin motor protein	10.6554	10.513	8.97573	8.55376	8.81554	8.77187	9.80689	10.2471	9.53257	9.63185	8.48888	8.70569	8.87253	9.25393	10.0325	10.0327
VIT_07s0005g03690	Protein kinase MK6	11.3358	11.535	11.1381	11.315	11.5331	11.7778	11.5071	11.6449	11.4395	11.4084	10.7953	11.1292	11.9238	12.1316	12.2142	12.207
VIT_16s0022g01450	UDP-D- glcucuronate 4-epimerase 2 GAE2	8.67932	9.22286	6.85775	7.00126	6.75578	6.80748	6.6576	7.07351	8.89894	8.78199	6.186	6.74941	7.37681	6.76091	6.8243	6.80197
VIT_14s0030g02010	Auxin-induced protein PCNT115	9.99786	10.1009	9.71935	9.79238	9.60702	9.77862	10.39	9.88777	9.16249	9.41116	9.33782	10.3619	7.57055	8.19215	9.1225	9.49701
VIT_04s0023g02590	Ribosomal protein L12	10.8796	10.692	10.4405	10.2535	10.131	10.1467	10.5631	10.8983	10.5887	10.5949	10.2356	10.0413	10.6562	10.4903	10.8589	10.9374
VIT_08s0007g02030	AUX1 protein	12.9256	13.1398	13.0108	13.3326	12.8568	12.712	12.8443	12.5874	13.414	13.4287	12.7897	12.6524	12.0377	12.2103	11.6611	11.5377
VIT_13s0019g04390	GATA transcription factor 10	13.1489	13.5781	13.9655	13.9931	14.0281	14.2221	13.1748	12.6514	13.543	13.4146	12.8283	12.8416	13.698	14.0314	13.8713	13.7061
VIT_14s0060g00950	Pentatricopeptide (PPR) repeat-containing	5.97115	7.04751	7.10472	8.12887	7.54579	7.86685	8.92048	8.61463	7.98551	8.10744	8.22823	7.51262	8.11387	7.20863	7.98347	7.83129
VIT_13s0101g00360	Valyl-tRNA synthetase	10.2916	10.769	10.6103	10.9971	11.0434	11.4646	11.7863	11.6039	11.213	11.3865	11.4796	11.3178	11.6135	11.512	11.9342	11.7871
VIT_17s0053g00180	Ascorbate peroxidase	13.3341	13.331	13.1396	13.4552	13.4706	13.4205	13.3925	13.0351	12.7588	13.1209	12.9183	13.7196	11.8878	12.4179	12.066	12.4796
VIT_07s0141g01020	No hit	8.63273	9.27508	9.9358	10.3125	10.4877	11.0256	11.1665	10.8955	10.9432	11.2542	11.1664	11.2919	10.6695	10.7028	10.4664	10.2649
VIT_13s0019g04460	Phenylalanine ammonia-lyase 2 (PAL2)	14.0915	14.2857	10.6158	11.8946	11.8765	12.0249	12.9735	13.1807	14.3229	14.3795	10.6419	10.7772	12.3446	12.1247	13.2402	13.4536
VIT_02s0012g00960	1-deoxy-D-xylulose-5-phosphate synthase	9.49269	9.98965	9.37516	9.384	9.10117	8.95651	8.97483	8.57396	8.9614	9.52506	9.43962	9.57559	8.31748	8.1655	7.78797	7.89926
VIT_08s0058g01100	Armadillo/beta-catenin repeat / U-box domain-containing protein	10.9431	11.2483	12.0809	11.9266	12.6203	12.8348	10.9791	10.2892	11.5392	11.4407	11.8199	11.9584	13.2555	13.7436	12.519	12.291
VIT_05s0062g00110	Unknown protein	10.3907	10.1248	9.66777	9.57463	9.42995	9.39581	9.8801	10.2326	10.2641	10.2323	10.2144	9.79383	10.0454	9.7819	10.2812	10.2731
VIT_05s0029g00640	Retrotransposon	10.6391	10.4728	8.43723	8.39298	8.31121	8.39676	9.25021	9.54018	10.5162	10.345	8.37203	7.61856	8.75098	8.58763	9.81011	9.71522
VIT_10s0003g01770	Heat shock transcription factor A4A	11.4955	11.6444	12.3263	12.0727	12.661	12.8354	12.586	12.6806	11.7121	11.5814	11.8903	11.8888	12.6268	12.7993	12.9778	12.8965
VIT_18s0001g06020	Phosphate-induced protein 1	12.1069	12.3253	14.0631	13.5547	14.2088	13.9931	12.1199	11.6153	12.759	11.8845	10.262	10.7664	12.0976	13.4225	12.58	12.2805
VIT_12s0059g02600	Receptor protein kinase RK20-1	5.90565	5.49136	5.84292	7.24625	8.24323	7.97446	7.56387	6.70224	5.77744	5.41782	5.65484	5.30821	5.86755	5.76906	5.21918	5.23744
VIT_04s0008g01550	Small molecular heat shock protein 17.5	11.9606	12.0847	12.5291	12.6969	12.9419	12.4875	12.6625	13.1354	10.269	10.5852	11.0101	11.7297	10.1974	11.3842	12.2185	12.3778
VIT_05s0051g00680	Unknown protein	12.711	12.3848	11.7015	11.9462	10.9183	11.2174	8.86698	10.1247	12.0557	12.0875	11.656	11.3715	11.8553	11.5725	10.552	9.64232
VIT_16s0039g02400	Protein kinase FU (FUSED)	11.6164	11.5217	8.82198	8.73981	8.01079	7.8815	9.2611	9.46807	11.8537	11.7304	9.29488	8.58422	8.60456	8.42349	9.41304	9.29686
VIT_02s0025g01730	3-oxoacyl-[acyl-carrier-protein] synthase	9.52883	9.34943	7.32012	7.38975	7.0531	7.36228	5.91707	7.03861	9.79982	9.73085	6.93724	7.83559	7.94046	7.66776	6.52249	7.11584
VIT_11s0016g01460	BRXL4 (Brevis radix like 4)	11.617	11.717	9.42176	10.1142	9.23943	9.439	10.0178	9.14433	11.8609	11.894	9.88608	9.02546	8.62943	8.20952	8.35728	8.09814
VIT_06s0004g06620	Zinc finger (C3HC4-type ring finger)	13.44	13.3276	13.3751	13.4368	13.3983	13.3802	13.3096	13.1073	13.5012	13.5267	13.4462	13.2315	13.5672	13.2897	13.3313	13.204
VIT_04s0008g03630	Binding	12.3972	12.3194	8.90316	9.13121	9.59563	9.31363	8.46371	9.76154	12.034	12.159	9.08075	8.23394	9.91385	9.26791	8.78122	8.25751
VIT_07s0031g02120	Unknown	9.64564	9.87017	9.91601	9.61219	9.51962	9.57363	9.8731	10.1974	9.10167	9.07764	9.62072	9.93216	9.67961	9.68577	10.2136	10.4081
VIT_05s0020g04300	Ca2+-ATPase 13 ACA13, plasma membrane	9.86463	10.2675	11.3995	11.2256	11.2299	12.0747	10.0175	9.64314	9.99289	9.77979	9.92061	11.5892	10.7869	12.74	12.0331	11.7869
VIT_00s2201g00010	Dihydrouridine synthase 2	10.257	10.4509	10.6867	10.4962	10.6534	10.993	10.4751	10.9165	10.3678	10.4868	10.6522	10.4268	11.4532	11.3954	11.7479	11.5935
VIT_15s0048g00630	Protease inhibitor/seed storage/lipid transfer protein (LTP)	10.2452	9.69699	6.7669	6.9603	8.68741	8.5814	6.40645	9.71069	9.40785	10.0414	6.47744	6.66725	8.2176	7.40175	6.27468	6.24461
VIT_01s0011g05200	Phosphoethanolamine N-methyltransferase 1	12.2654	12.2846	7.59343	7.68645	7.79824	7.7105	7.25518	9.29155	11.598	11.6629	8.22822	8.42472	9.55378	8.66871	8.04865	6.62205
VIT_03s0063g00340	No hit	6.93446	7.35076	8.71658	9.50675	9.27487	9.17326	10.1648	9.44019	8.75282	9.13461	9.88278	9.25978	11.1386	9.95164	9.58837	9.77382
VIT_14s0066g01350	No hit	13.3131	13.1589	13.9665	13.6753	13.976	13.8999	14.086	13.9803	13.2577	13.2611	13.8235	13.8016	14.0144	14.0387	14.1158	14.1827
VIT_00s0347g00070	S-locus lectin protein kinase	9.25161	9.53111	9.70808	9.94495	9.33717	9.38994	10.3599	10.0469	8.27166	8.51714	9.92643	11.1825	8.06567	8.91239	9.48188	10.0356
VIT_07s0104g01480	Cold-induced thioredoxin domain	12.0127	11.8869	12.4556	12.6444	12.7113	12.6792	12.9439	12.8801	11.9682	12.0166	12.723	12.5429	12.5823	12.351	12.7314	12.7802
VIT_13s0067g00540	Unknown	10.5006	10.4848	10.5661	10.7684	10.9245	10.9849	11.1536	10.4916	9.62263	9.9029	9.89366	11.4344	8.6493	9.34944	9.33583	10.0694
VIT_09s0002g03130	FRK1 (FLG22-induced receptor-like kinase 1)	9.49074	9.37728	6.27289	6.27732	6.58608	6.5792	8.24572	8.60846	9.69876	9.55821	6.30489	5.92389	5.926	6.02463	8.52711	8.63127
VIT_10s0003g04340	Glucan endo-1,3-beta-glucosidase	9.79839	8.93619	7.28753	6.27123	7.12568	6.63309	5.94985	6.21872	8.81402	8.5151	6.94284	7.21316	6.30387	6.5258	6.02079	5.68861
VIT_08s0105g00420	Unknown	8.73622	9.23756	7.79426	9.95283	10.0718	10.0697	9.91093	8.96981	9.37934	9.21954	8.37533	7.99949	9.64353	9.51844	10.1987	9.68736
VIT_06s0004g01670	UDP-glucoronosyl and UDP-glucosyl transferase	6.27253	6.69879	6.70027	8.98562	8.55767	8.85925	8.85348	6.18644	7.50869	7.32834	6.83222	6.51054	5.85531	5.91768	7.08748	6.12729
VIT_09s0002g01130	Acylamino-acid-releasing enzyme	11.1042	11.8435	11.771	12.1249	12.1992	12.636	12.3141	12.4395	12.5982	12.6437	12.8239	12.618	12.2693	12.273	12.3948	12.2087
VIT_11s0016g01250	Growth-regulating factor 6	7.54594	7.16753	6.65781	6.71569	6.82369	6.66087	7.74042	7.91821	6.86931	6.97704	6.72888	5.94693	6.62373	7.01406	7.48259	7.89599
VIT_18s0001g12260	Incomplete root hair elongation	10.4077	10.6411	12.174	12.0588	13.002	13.0431	12.3847	12.2014	10.7932	10.6084	12.172	11.8686	13.0719	13.0516	12.694	12.694
VIT_01s0026g01900	No hit	8.40613	8.48117	9.42996	9.24418	8.10949	8.11628	9.11508	9.25558	8.54622	8.54127	9.35709	9.01884	8.54211	8.72979	8.91903	9.00806
VIT_00s0505g00030	NADH dehydrogenase subunit 2	13.3242	13.3712	13.5839	13.6756	13.5545	13.5167	14.0914	13.7986	13.173	13.2293	13.5393	13.4382	13.4254	13.4844	13.601	13.5695
VIT_06s0004g03090	Syntaxin of plants SYP7	8.68841	8.65758	8.50257	8.34171	8.18284	8.2919	9.8713	10.1494	9.04463	8.836	8.59517	7.82413	8.62194	8.80949	10.0853	10.2036
VIT_11s0052g00820	Ribulose bisphosphate carboxylase small chain SSU40B, chloroplast	7.14476	7.16851	6.53201	6.80963	7.06972	6.95301	7.68199	8.01969	6.42422	6.55441	6.3401	6.68758	7.58948	7.16776	7.98161	8.41266
VIT_05s0102g01130	Unknown protein	10.4961	10.4125	11.3387	11.1758	11.3189	10.9333	10.7048	10.3414	10.5662	10.1262	9.72158	9.48513	10.0291	10.2074	11.1113	10.6725
VIT_04s0008g06170	Unknown protein	12.5178	12.5563	12.6766	12.6848	12.3929	12.4141	12.3384	12.5099	12.8186	12.9101	12.7524	12.623	12.4359	12.3755	12.5838	12.5362
VIT_04s0008g02690	ELM2 domain-containing protein	10.0855	9.45772	6.79144	5.96807	6.57962	6.30709	5.86402	6.45303	9.46189	9.36395	6.59011	6.79647	6.75009	6.24799	6.33424	6.23981
VIT_18s0001g09490	Metal transporter Nramp2	11.0582	10.978	11.9881	11.748	11.8131	11.9666	12.3724	12.4815	11.2308	11.2102	11.925	11.7483	12.4174	12.4917	12.8983	12.9741
VIT_17s0000g06750	Unknown protein	9.35944	8.94434	7.16061	7.2968	7.34975	7.40472	7.25022	7.94845	9.59638	9.56025	7.41732	6.36937	6.97049	7.08427	6.95638	6.73092
VIT_00s0279g00060	No hit	6.23033	6.92413	5.3752	5.28519	5.7184	5.73652	4.88576	5.21092	8.02478	8.2205	5.17652	5.00263	5.58438	5.34081	4.83336	4.61129
VIT_14s0128g00230	DNA binding	11.42	11.4744	11.5033	11.6127	11.4309	11.2568	11.9617	12.1331	11.6085	11.5462	11.5609	11.2704	11.3408	11.0664	11.5349	11.5437
VIT_04s0044g01020	Pectinesterase family	11.4804	11.7932	12.0631	11.931	11.6289	11.9563	11.1314	10.7407	11.6629	11.6106	11.9193	12.4214	11.5841	11.6219	10.9653	10.9547
VIT_07s0289g00080	UDP-glucose:salicylic acid glucosyltransferase	11.9235	12.0236	12.0417	12.2157	12.2421	12.2308	12.1475	11.7175	11.8376	11.8077	12.1611	12.3969	11.3885	11.4442	11.3371	11.5435
VIT_09s0002g03150	Lipase GDSL	5.13322	4.89006	5.10005	4.96641	5.76406	5.11975	4.74277	5.83933	4.80707	4.76369	5.18668	4.73592	6.16318	5.90581	5.23544	5.03267
VIT_15s0046g01340	Unknown protein	13.3039	12.9581	10.5708	11.2457	10.7525	10.7064	10.1073	11.2972	12.4683	12.773	9.53868	9.01907	10.1788	9.82191	9.23303	8.54515
VIT_14s0060g01440	DNA helicase RECQI1	10.3231	10.363	9.63859	9.47838	9.29591	9.32781	10.1351	10.3013	10.4803	10.4309	9.90105	9.3111	10.1637	9.82403	10.5937	10.46
VIT_14s0060g00260	Phytochrome interacting factor 3 (PIF3)	12.279	12.4853	11.5746	11.3983	11.4158	11.1584	11.4828	11.3729	12.5187	12.4071	12.4194	12.1607	11.513	11.3483	11.257	11.08
VIT_08s0040g01590	OTU-like cysteine protease Ovarian tumour, otubain	12.0058	12.2345	12.7159	12.614	12.6432	12.6605	12.6462	12.9582	12.3595	12.3666	12.6074	12.4606	13.0622	12.9984	12.9844	12.8759
VIT_00s0407g00040	Thymidylate synthase	9.19245	9.19559	9.56156	9.36317	9.48073	9.459	9.34448	9.55801	9.24568	9.13369	9.42902	9.45531	9.36322	9.77341	10.0287	10.1869
VIT_11s0016g01160	GCN5 N-acetyltransferase (GNAT)	10.0139	10.4086	8.87471	9.39285	8.57213	8.76541	8.03619	9.0187	10.4863	10.576	8.1562	8.44793	8.74048	7.98367	8.05193	7.54091
VIT_02s0154g00400	Scarecrow transcription factor 6 (SCL6)	13.2698	13.3612	13.3191	13.3237	13.308	13.2107	13.4953	13.3681	13.5399	13.5533	13.6264	13.2971	13.0772	12.8856	13.1702	13.1138
VIT_07s0031g02860	Elongation factor EF-2	11.9376	12.0049	11.9406	12.1385	12.2232	12.2564	12.5578	12.2722	11.3122	11.6361	11.8448	12.738	11.1331	11.4625	11.3267	11.797
VIT_14s0006g00450	myb domain protein 20	8.86618	8.95035	10.5134	10.4089	10.8696	10.3691	9.96437	8.21266	10.1005	9.02031	9.31698	9.19419	8.63796	8.7456	7.2192	6.81675
VIT_17s0000g04740	Transducin family protein / WD-40 repeat	12.2401	12.117	7.81746	7.69361	7.61378	7.76909	8.69253	8.97474	11.9074	11.8598	7.14409	7.54264	8.10605	8.46034	9.5852	9.51411
VIT_10s0003g01530	Unknown protein	9.98305	9.81608	9.99569	9.70466	9.92168	9.88906	10.487	10.6983	9.72856	9.67583	9.68069	9.15403	9.97745	10.1063	10.4499	10.4856
VIT_10s0042g00990	Unknown	11.9749	12.1347	12.4023	12.3183	12.3114	12.413	12.8593	12.5584	12.0445	12.1368	12.5154	12.7006	11.9404	12.0648	12.1595	12.2401
VIT_05s0094g00780	Cysteine synthase	13.4446	13.5437	13.088	13.3002	13.1752	13.2584	12.9701	12.7795	13.5573	13.5865	13.4227	13.391	12.8807	12.8365	12.6236	12.6209
VIT_03s0017g01310	Ribosomal protein S17 (RPS17D) 40S	11.7762	11.811	11.551	11.8848	12.0711	12.1157	11.8518	11.2793	9.88386	10.2917	10.5772	11.9657	9.57225	10.0888	9.5814	10.2494
VIT_08s0056g00800	myb domain protein 60 (VvMYB60)	10.8847	11.5624	9.45058	10.1233	10.1952	10.2455	10.0903	10.4348	11.3664	11.3951	10.3263	10.1878	10.4559	10.3653	9.53814	9.8426
VIT_14s0066g01080	ADP-ribosylation factor A1B	13.296	13.1537	14.0031	13.8701	13.9014	13.9107	13.8584	14.0435	12.8629	13.0449	13.7306	13.9539	13.6265	13.8275	13.6595	13.9225
VIT_07s0104g01510	Transcription termination factor mitochondrial mTERF	10.5273	10.2077	9.82496	9.56544	9.5198	9.18436	9.75303	9.63976	9.9939	10.0027	10.2308	10.0145	9.83958	9.65257	10.0223	10.0255
VIT_01s0011g00350	CYP78A5	9.07985	8.77208	8.2387	8.98555	8.55185	7.46147	8.33205	9.20317	8.06358	8.14681	7.37115	7.3821	7.57803	7.82462	7.5225	7.18799
VIT_10s0003g00500	NAC domain-containing protein (VvNAC38)	12.5537	12.5368	13.0434	12.7542	13.1297	13.1695	13.1872	13.1214	12.5601	12.593	12.8705	12.9765	13.1992	13.2252	13.1753	13.2347
VIT_05s0124g00250	Histone-lysine N-methyltransferase ATX1	11.3306	11.2788	10.6622	10.4944	10.6006	10.59	11.0287	11.19	11.2966	11.237	10.7503	10.5698	11.0828	10.9555	11.4482	11.4219
VIT_02s0012g03040	AAA-type ATPase	7.76419	8.03607	7.26875	7.26472	7.08614	7.62445	8.78718	8.20893	7.20424	7.37585	6.85441	7.25785	6.13607	6.49253	7.66471	8.13325
VIT_07s0104g00090	basic helix-loop-helix (VvMYC1)	12.3455	12.6896	11.4817	11.9547	11.5949	11.8839	11.7896	11.062	12.5633	12.6878	12.0337	11.6357	11.6523	11.3629	11.6725	11.4265
VIT_15s0046g02930	DNA-binding protein	13.4443	13.2781	12.9086	13.3052	13.1622	12.9884	13.6177	13.4722	13.6137	13.6888	13.2641	13.0775	12.9906	12.6872	12.5806	12.6067
VIT_18s0001g00430	Zf A20 and AN1 domain-containing stress-associated protein 5	12.5736	12.392	12.9013	12.9691	12.6822	12.6475	12.952	12.7309	12.1489	12.1789	12.9035	12.9825	12.4556	12.642	12.3679	12.5719
VIT_08s0032g00650	No hit	8.53016	8.57383	9.60836	9.6176	9.49802	9.60433	9.5981	9.20395	8.96874	9.08328	10.4152	10.6418	9.46345	9.14355	9.21055	9.48416
VIT_01s0010g01140	Unknown	10.5512	10.19	10.0136	10.647	10.5438	10.2826	10.4602	10.8203	9.41106	9.78446	10.0745	9.43173	9.95888	9.89163	10.1338	10.0336
VIT_14s0066g00610	Unknown protein	13.3584	13.7506	14.0415	13.9352	13.9134	13.9789	12.924	12.6099	13.8624	13.8809	14.1284	14.1056	13.6192	13.576	13.0254	13.2085
VIT_07s0031g00300	Anthranilate N-hydroxycinnamoyl/benzoyltransferase	10.5518	10.5238	7.64063	8.26185	8.892	8.39613	8.55417	8.36084	9.76708	9.86529	7.92671	7.73578	8.00634	7.7941	7.75647	7.93634
VIT_08s0040g01780	Lysine decarboxylase	7.32125	6.92931	6.33648	6.70018	6.47779	6.58518	8.43859	9.0071	7.07408	7.09255	6.46446	6.84865	7.09221	6.77946	8.09733	8.32934
VIT_11s0016g05070	Choline/ethanolamine kinase	11.0783	11.3362	11.4805	11.3558	12.0361	12.5181	11.1384	11.7718	11.6078	11.5453	11.6552	11.5621	12.9316	13.1434	12.627	12.5883
VIT_17s0000g09290	Protein kinase ATN1	9.59427	9.18411	6.39551	6.38433	6.91862	7.02246	7.84999	8.12726	10.1319	9.93809	6.9107	6.27949	7.98483	7.72053	8.38623	8.55482
VIT_18s0075g01070	No hit	11.2488	11.0674	10.7495	10.8833	10.6739	10.4671	11.2152	10.6196	10.3334	10.765	10.1839	10.6425	9.37028	9.49182	9.84344	10.3457
VIT_17s0000g06290	Lipase GDSL	8.19972	7.67341	8.49219	8.87677	9.17903	9.33414	7.97016	8.66865	8.53108	7.99825	8.20319	8.53151	9.57446	9.85596	8.36633	8.81362
VIT_14s0108g01340	Pentatricopeptide (PPR) repeat	10.575	10.4856	9.70536	10.1958	9.94296	9.7552	10.2032	10.3556	10.7757	10.7372	10.2772	9.65491	10.3195	10.0992	10.5609	10.573
VIT_12s0035g01020	Ribosomal protein L3B	13.3291	13.3186	12.5386	12.5968	12.7823	12.8132	12.7154	12.516	13.3978	13.5042	12.7137	12.7808	13.0523	13.1409	12.969	13.0561
VIT_06s0061g00740	Unknown	11.2496	11.3868	11.6997	11.5554	11.5152	11.4793	12.2519	12.0956	11.5286	11.3941	11.5787	11.36	11.6148	11.3133	11.7394	11.8049
VIT_01s0011g00120	Unknown protein	11.0508	10.9014	12.5076	12.5552	12.0165	11.9005	10.8554	11.5978	10.6913	10.6251	11.8864	11.6069	12.2398	11.3832	10.6109	10.5322
VIT_01s0146g00330	Hydroxyproline-rich glycoprotein family protein	10.035	10.5148	11.0363	11.5531	11.4856	11.7885	11.7186	11.52	11.0672	11.0501	11.5445	11.2875	11.91	11.8467	11.4528	11.3788
VIT_00s0587g00010	Replication factor A 1, rfa1	11.513	11.3138	10.8011	10.7693	10.6655	10.749	11.0847	10.5813	10.886	11.0388	10.288	10.8611	9.85985	10.23	10.1917	10.572
VIT_09s0002g02660	Unknown protein	10.0799	10.2634	10.0718	9.6682	9.62716	9.30167	10.0461	10.3614	9.81053	9.80723	10.0038	9.29242	9.80348	9.71524	10.6486	10.6367
VIT_10s0071g00870	High mobility group B 6	11.8911	11.4448	5.96575	5.60157	5.62172	5.52463	6.462	7.04414	11.4057	11.315	5.39196	5.67072	5.86615	5.61381	5.1895	5.90261
VIT_05s0020g00080	Unknown	12.0916	12.1022	12.2669	12.1735	12.1451	11.9844	12.3067	12.0007	11.8556	11.856	12.3965	12.4876	11.9507	11.9811	12.155	12.2432
VIT_19s0015g00480	No hit	8.60336	8.13642	8.80716	8.77893	8.29646	8.3316	9.08176	8.66366	8.55426	8.64986	9.23237	9.32178	8.91836	9.13425	9.16087	9.24937
VIT_18s0001g06430	Homeobox-leucine zipper protein ATHB-6	10.2496	9.94045	6.16426	5.84873	5.27082	5.19745	5.48569	5.05963	9.78616	9.56121	7.19715	7.00359	6.52391	5.65289	5.11901	4.85844
VIT_16s0039g01780	DNA replication complex GINS protein PSF2	10.0649	9.66474	5.99019	6.60419	6.61027	6.55546	7.67228	8.09219	9.25475	9.18909	6.44159	6.04349	6.52051	6.13124	7.71687	7.52472
VIT_08s0007g06890	Ribosomal protein L21 (RPL21A) 60S	14.1858	14.1246	14.3728	14.3428	14.2784	14.2329	14.2897	14.1353	14.1596	14.1572	14.3173	14.3655	13.9939	14.0089	13.7628	13.8234
VIT_11s0037g00590	Anthranilate N-hydroxycinnamoyl/benzoyltransferase	8.53048	8.68445	8.08881	8.73257	8.26577	8.11427	7.67055	7.12009	7.86863	8.41687	7.96096	8.40026	7.53779	7.17049	5.88849	6.45443
VIT_11s0016g04810	BAS1 (PHYB activation tagged suppressor 1)	13.2926	13.4599	12.5655	12.2722	9.51763	8.86919	8.85094	9.85154	12.9212	12.8832	14.0368	13.5961	11.7756	11.3936	10.6648	8.28194
VIT_11s0052g00640	Nitrogen fixation NifU	11.1267	11.0833	11.2234	11.7451	11.5941	11.4155	12.0176	12.1658	11.0428	11.1142	11.6026	11.3718	11.5425	11.3345	11.5932	11.6807
VIT_13s0067g01970	Laccase	11.1074	11.5653	10.6007	10.6965	9.87342	10.0203	8.0958	8.81469	11.1196	11.2109	9.57469	9.92951	9.95879	10.0591	8.83968	8.83089
VIT_00s0734g00030	Unknown protein	12.8914	13.058	13.0115	13.0679	12.6641	12.8429	12.0605	12.3943	13.0304	13.0641	12.6689	12.8532	13.1436	13.4486	12.9738	12.9339
VIT_06s0004g01360	Selenoprotein O	13.1172	13.0413	13.4841	13.6265	13.502	13.4654	13.4941	13.3996	13.3064	13.256	13.6472	13.5894	13.614	13.6982	13.8244	13.6736
VIT_14s0030g01610	Cytidine/deoxycytidylate deaminase	12.1288	11.8662	11.0033	11.0465	10.6437	10.6192	10.8032	11.4876	11.6613	11.6101	10.6653	10.2929	10.789	10.7904	11.7427	11.6511
VIT_14s0006g00250	Cysteine-rich repeat secretory protein 60	10.4161	10.2508	10.6116	10.6598	10.4932	10.6647	12.0522	12.3951	10.0622	10.1706	9.50596	8.90853	11.051	10.0726	11.7644	11.688
VIT_05s0020g03750	Protease inhibitor/seed storage/lipid transfer protein (LTP)	9.0343	8.81881	8.38077	8.32468	8.17303	8.17348	6.9187	7.88116	8.7547	8.60435	7.01624	6.61398	8.06175	8.19633	7.38845	7.24259
VIT_18s0001g04910	Sulfate transporter 1.3	10.2751	10.6066	11.4922	11.8432	11.3817	11.3404	10.9012	10.4775	10.5588	10.9155	11.9652	11.7924	10.9433	10.9779	10.9565	10.7466
VIT_01s0011g05210	Phosphoglucomutase	6.19367	6.02466	6.40941	9.59481	9.49075	8.87606	9.9686	9.35805	5.94387	5.79405	6.67996	6.5796	6.87095	6.66528	6.10434	6.31118
VIT_06s0061g00780	Zinc finger (C2H2 type) family	5.90504	5.56136	6.6537	5.98216	6.99157	6.43671	5.512	6.73933	5.53795	5.49833	6.56377	5.69793	7.30055	6.96454	5.13069	5.36493
VIT_16s0050g02400	ERF/AP2 Gene Family (VvERF054)	10.5613	10.8032	10.3745	10.2851	11.5946	11.2267	9.74758	9.09974	11.1962	10.3999	8.46985	8.48671	11.088	11.672	10.4344	9.99297
VIT_03s0091g00850	Unknown protein	10.4735	10.3523	10.692	10.9459	10.9737	10.6975	10.8612	11.283	10.6089	10.599	11.1647	10.9088	11.3245	10.8913	10.9504	10.9034
VIT_05s0029g00020	Ribosomal protein L13A (RPL13aD) 60S	14.3614	14.3355	14.6123	14.597	14.4813	14.4355	14.3841	14.2407	14.4879	14.4045	14.5132	14.504	14.5297	14.4166	14.1358	14.144
VIT_04s0069g01110	Tyrosine specific protein phosphatase	10.1173	10.3357	11.099	10.8735	10.7112	11.029	11.4096	11.092	10.6144	10.6775	11.3042	11.3643	10.9533	10.8359	11.0893	11.1047
VIT_08s0007g05470	No hit	9.01747	9.03812	7.16626	6.98291	7.54358	7.57841	7.06611	6.29661	9.57495	9.64675	6.74085	8.2776	6.5021	6.94132	4.91809	5.43664
VIT_16s0039g02750	NADH glutamate dehydrogenase	11.8671	11.924	11.7079	11.4192	12.3317	12.6313	11.0107	10.7388	12.4004	12.3361	11.6951	11.6116	12.732	12.8983	12.0123	12.025
VIT_09s0002g03760	Unknown	5.74016	5.82462	5.89067	7.17197	7.37284	6.89681	6.61295	7.67113	5.66383	5.72205	5.10812	5.43777	5.91905	5.85121	4.9802	4.94317
VIT_02s0033g00650	Serine/threonine protein phosphatase 7	8.3047	8.12497	8.48625	8.21225	8.13636	8.27261	8.52256	7.96904	6.7772	6.99889	7.05805	7.98857	6.85295	6.86142	7.26575	7.88735
VIT_18s0001g07260	Chaperone protein dnaJ	11.0268	10.8168	10.579	10.632	11.1054	10.9187	10.6011	11.0296	10.7223	10.5768	10.6663	10.6552	11.4219	11.6346	11.8091	11.7817
VIT_18s0001g04660	No hit	10.0834	9.58635	8.10197	7.79516	8.86819	8.85338	8.28751	8.78706	9.19913	9.26276	7.11258	6.67715	8.03567	9.40799	8.7106	8.71314
VIT_00s0199g00010	No hit	10.7586	10.2137	10.7007	10.5275	11.2544	11.0913	9.20668	9.76496	10.1171	9.87038	10.1115	10.7045	10.1781	10.4093	9.03561	9.73178
VIT_14s0108g01140	Emp24/gp25L/p24 family protein	12.6919	12.6385	12.5339	12.7551	12.7346	12.637	12.8527	13.0531	12.6235	12.6052	12.3268	12.2627	12.9264	12.7553	12.9533	12.8974
VIT_10s0003g00960	Carboxylic ester hydrolase	8.10249	7.59555	6.91942	7.84584	6.99906	7.03689	6.96635	8.16753	7.73798	7.61395	7.86474	7.42664	7.08878	6.87488	6.48021	6.69144
VIT_11s0037g00850	Tetratricopeptide repeat (TPR)-containing	12.6819	12.9395	12.7236	13.0565	12.6681	12.6906	12.5113	12.3648	12.2924	12.5722	12.448	12.1085	11.8583	11.7716	11.6191	11.4978
VIT_07s0031g01040	L-ascorbate oxidase	8.63496	8.67568	10.7089	10.9643	10.6442	11.053	10.045	9.25132	9.87466	9.24172	9.76201	9.12982	9.01698	9.72095	10.9799	9.72105
VIT_07s0141g01080	Digalactosyldiacylglycerol synthase 2, chloroplastic	12.6264	12.5665	12.7865	12.8081	12.8278	12.6639	13.1041	12.8989	12.1741	12.2058	12.559	12.9084	11.8039	12.182	12.3413	12.6165
VIT_02s0025g03150	Nuclear pore complex protein Nup98-Nup96	12.7441	12.6423	12.8366	12.8604	12.8988	12.9087	13.2582	13.0584	12.7135	12.798	13.0412	12.9528	12.6763	12.7071	12.9742	13.0134
VIT_06s0009g01770	Lipase GDSL	7.04624	7.02093	7.4168	7.9278	8.2448	8.26103	9.99582	10.3463	7.97482	7.75882	7.94332	7.54328	9.11423	9.31473	10.8202	10.9404
VIT_18s0117g00390	far-red impaired responsive family protein	11.7117	11.4373	11.6173	11.348	11.0077	10.7288	10.9541	10.6954	11.4025	11.3516	11.8138	11.5485	11.2566	11.0765	10.7747	10.8621
VIT_17s0000g08880	Transcription factor jumonji, jmjC	9.68719	9.66028	10.1168	9.9468	9.65845	9.72212	10.0594	10.3813	9.83209	9.74559	10.0345	9.56231	10.4781	10.2423	11.0864	10.9634
VIT_04s0008g00900	MYB divaricata	7.13881	6.82237	5.69161	7.12395	7.16829	7.02829	7.35709	7.981	8.03651	8.01959	6.30168	5.66324	5.25831	5.99159	6.86218	6.44992
VIT_02s0025g03420	Unknown protein	12.4526	12.722	12.0044	11.8393	11.2899	11.4843	11.3101	11.593	12.6793	12.5225	11.9132	11.7216	11.6814	11.5895	11.5054	11.3969
VIT_06s0009g02300	Cysteine desulfurase	11.1124	11.1289	11.0615	11.2139	11.0994	11.1107	11.5612	11.8456	11.3623	11.4452	11.4709	11.0369	11.854	11.6264	11.8008	11.797
VIT_14s0066g00290	RGLG2 (ring Domain LIGASE2)	12.9578	12.9423	13.1006	13.0384	13.1779	13.1451	13.46	13.6249	12.9526	12.8717	13.097	12.8593	12.9508	12.9115	13.1373	13.1703
VIT_00s2707g00010	UDP-glucosyltransferase	10.5386	10.1821	9.75972	9.51212	9.78064	9.31435	8.82368	9.35107	10.4637	10.319	9.85397	9.85814	9.22097	9.4678	7.69414	7.7875
VIT_09s0054g01320	No hit	8.5136	8.41765	9.60581	9.37193	8.46964	8.22404	8.39289	8.57119	8.0466	8.1696	9.33637	9.14639	6.86211	7.49202	7.64426	7.68284
VIT_12s0028g02070	Cupin, RmlC-type	11.8001	11.7499	11.7567	11.676	11.4405	11.4004	11.8254	11.9483	11.5334	11.5619	11.5591	11.2537	12.0397	11.8153	12.3902	12.3119
VIT_18s0041g00980	UDP-glucose: anthocyanidin 5,3-O-glucosyltransferase	10.7521	10.5551	10.4636	10.1718	10.268	9.96359	9.42522	9.19462	10.8696	10.7957	10.5147	10.3647	9.652	9.6059	8.44849	8.17858
VIT_00s0222g00100	CC-NBS-LRR class	7.20755	7.83246	7.87653	8.10816	8.22316	8.8327	9.02126	8.56673	8.44925	8.63547	8.67789	9.17113	6.9069	7.90718	8.07389	8.14593
VIT_05s0077g02280	Unknown protein	6.76156	6.43826	6.75739	6.39832	6.96399	6.25641	5.94212	10.2672	6.12749	6.06316	6.56035	6.3107	6.91685	6.70032	6.29448	5.82042
VIT_01s0026g01170	Unknown	5.40301	5.66674	6.05706	6.14186	5.65522	5.95893	6.83529	7.22791	6.29935	6.45817	5.67004	5.46622	6.25199	5.73422	7.24411	7.16636
VIT_12s0035g00800	DEAH (Asp-Glu-Ala-His) box polypeptide 36	10.1913	10.5726	10.5324	10.7908	11.0073	10.8554	11.1628	10.857	11.1369	11.0418	11.0034	10.5573	11.4747	11.3221	11.4918	11.4396
VIT_18s0001g07220	Cyclin delta-2	12.8943	13.2097	11.6621	11.2654	12.0836	12.1188	11.7331	11.903	12.8792	12.8075	10.9636	10.6349	11.6853	11.7843	12.5096	12.2834
VIT_13s0019g02880	UDP-glucoronosyl/UDP-glucosyl transferase	10.1736	10.0421	8.32996	7.96431	8.2753	7.68738	8.68678	9.02793	9.16397	9.18916	7.86059	7.84062	8.38541	7.68125	9.10248	8.95539
VIT_06s0004g05120	ARR1 typeB	10.2758	9.87075	10.8357	11.4844	11.5616	11.3504	12.5992	12.0786	10.264	10.3111	11.1448	10.4532	11.8747	11.3985	12.1162	12.2173
VIT_14s0006g03250	AWPM-19	8.28575	7.84902	8.32611	9.59708	8.86878	8.53359	9.03167	9.85074	8.11615	8.39734	9.18508	8.50222	9.30705	8.61927	8.53955	8.86757
VIT_05s0049g02220	Histone-lysine N-methyltransferase, H3 lysine-9 specific SUVH9	12.636	12.576	11.959	11.9235	11.6853	11.4213	12.0885	12.3382	12.6434	12.6181	11.8672	11.5907	12.0771	11.8706	12.5316	12.443
VIT_04s0008g07150	Aspartic Protease (VvAP8)	6.02081	6.37877	8.743	9.87012	9.34996	9.56752	9.44515	6.18611	7.55283	7.25484	8.38725	8.43611	6.82773	6.00784	7.15175	6.79513
VIT_14s0060g01730	No hit	13.1086	12.8446	14.2353	14.1125	13.5191	13.3905	13.672	13.4955	13.1259	12.9576	14.1404	14.2131	13.1369	13.0453	12.9834	13.0722
VIT_12s0057g01330	Zinc finger (C3HC4-type ring finger)	13.678	13.4025	13.584	13.4739	13.7611	13.4182	14.0947	14.4037	13.481	13.3885	14.0826	14.0772	13.7275	13.808	14.0482	14.1825
VIT_14s0068g00400	Hydrolase, alpha/beta fold family	9.90732	9.79201	7.70932	7.89574	9.36969	9.08287	10.0071	10.5092	9.87103	9.81228	7.64887	6.63894	9.47567	9.23934	9.96309	10.0667
VIT_12s0057g01380	Tetraspanning membrane protein, SFT2	11.2342	11.034	11.7641	11.542	11.4291	11.1822	11.3426	11.5895	11.2786	11.1863	11.9179	11.6026	11.8945	11.9237	11.8642	11.8115
VIT_18s0164g00060	Calcium-dependent cysteine-type endopeptidase DEK1	11.9253	12.0464	11.7873	11.8219	12.045	11.951	12.4297	12.0976	11.9806	12.0089	11.9474	12.0749	11.1785	11.3298	11.3256	11.6348
VIT_07s0005g00510	Monoglyceride lipase	12.6846	12.3575	10.3176	11.07	10.8484	10.4422	10.9986	10.62	12.307	12.3285	10.9391	10.264	10.5093	9.99574	9.70556	9.56407
VIT_19s0015g02700	Glutathione S-transferase 25 GSTU25	12.8625	13.0042	13.3615	13.6584	13.4487	13.3835	13.4815	13.264	12.399	12.5508	12.9692	13.7973	12.1775	12.6933	12.1357	12.5822
VIT_19s0093g00150	Glutathione S-transferase 25 GSTU25	13.1439	13.1564	13.4801	13.8145	13.7776	13.7096	13.9306	13.3614	12.5659	12.8415	13.4781	14.1719	12.3809	12.8034	12.6695	12.9115
VIT_06s0004g01920	Pentatricopeptide (PPR) repeat-containing protein	7.18303	7.29458	7.12535	7.36811	7.02999	6.98015	8.06186	7.86019	7.74698	7.76091	7.70072	7.2052	7.90999	7.70421	8.22175	8.14404
VIT_10s0003g02190	Nodulin MtN3 family	9.60808	9.64566	9.7063	9.84284	8.79832	8.97903	9.43289	9.92206	10.5116	10.8401	10.5819	10.2666	10.2122	10.021	10.235	9.97782
VIT_03s0063g00940	CRK (CDPK-related kinase)	12.0528	11.8576	10.6168	10.9547	10.9414	10.9297	11.5887	11.7792	11.8457	11.7858	10.8684	10.5623	10.982	10.8643	11.9824	11.9157
VIT_08s0056g01660	Histone-lysine N-methyltransferase SUVR3	9.25457	8.90593	9.3719	9.07186	8.82564	8.70808	9.10058	9.30359	9.29841	9.14641	9.90535	9.24078	9.94912	9.56659	9.80985	9.6953
VIT_00s0304g00020	UNE2 (unfertilized embryo sac 2)	12.1584	12.2451	11.698	11.3688	10.7425	10.6347	10.4331	10.7213	12.179	12.178	11.677	11.4528	10.3711	10.2247	10.2051	9.94822
VIT_00s0373g00020	HSL2 (HAESA-like 2)	11.4796	11.205	11.0151	10.952	10.403	10.4353	9.07777	8.58933	11.5286	11.1328	10.131	10.6429	10.9714	11.1286	11.0663	10.471
VIT_18s0072g00090	No hit	10.5877	11.1705	11.6784	11.5816	11.9224	12.4124	11.3627	11.6587	11.4519	11.5609	11.5424	11.6271	12.6106	12.7734	12.4043	12.4238
VIT_04s0008g00130	Avr9/Cf-9 rapidly elicited protein 146	10.2686	10.2517	6.75091	8.62914	8.37343	7.78563	8.58954	10.4635	9.30401	9.36908	8.47351	7.33048	7.09686	6.64195	5.63717	5.23437
VIT_12s0034g02210	CW14	9.60813	9.93104	11.1092	10.8498	11.588	11.5256	10.4769	10.185	8.96547	8.67997	8.71303	10.409	9.25268	10.7169	10.4433	10.9461
VIT_15s0021g02770	DNA binding / hydrolase, acting on ester bonds	10.7063	10.228	9.6223	9.65831	9.80577	9.4908	9.7623	9.88531	10.2708	10.2488	9.70868	9.36648	10.0306	10.0736	10.3316	10.2982
VIT_08s0007g00170	DPB-1 transcription factor (DPB)	8.60315	8.70333	8.12519	8.4211	8.34477	8.30489	8.89323	9.23086	8.73954	8.79016	8.65848	7.75196	9.39189	9.38495	10.0225	10.0057
VIT_06s0061g01490	ABC Transporter (VvPDR20 - VvABCG50)	9.67156	9.9247	12.2123	12.2347	11.9811	12.4539	10.9263	10.2224	10.3987	10.5152	11.8711	12.4674	11.5054	12.9363	10.6042	10.5438
VIT_19s0015g01570	No hit	9.78448	9.9703	10.6384	10.5685	10.6947	10.8745	9.86796	9.48033	10.3558	10.4195	11.1779	11.2894	10.145	10.2827	9.79284	9.72467
VIT_00s0346g00120	Sinapyl alcohol dehydrogenase	11.5469	11.4548	11.4014	11.5066	11.5237	11.5171	10.7551	11.1993	10.3385	10.7109	10.9532	11.665	10.3288	11.1592	10.6232	10.7383
VIT_14s0068g00120	feronia receptor-like kinase	11.7744	12.468	12.7069	12.9376	12.9401	13.2432	12.2861	11.7051	13.2767	13.1724	13.0453	13.1506	13.0783	13.3447	12.3318	12.1506
VIT_03s0038g02530	Pre-mRNA-splicing factor SYF2	11.2269	11.4293	11.6145	11.728	11.2909	11.3179	11.7344	11.9277	11.6356	11.5879	11.9929	11.801	11.7318	11.5822	11.7343	11.7834
VIT_18s0001g10740	Origin recognition complex subunit 2	9.08948	9.18946	6.47954	6.40296	6.6745	6.40963	7.95087	8.42448	9.33455	9.26753	6.68697	5.4639	6.14594	6.21163	7.957	7.8643
VIT_11s0037g00640	No hit	8.69634	9.01997	7.58305	7.18278	6.86326	7.21322	8.39696	8.75021	7.38439	7.51927	7.30963	8.98287	6.47935	6.7993	6.91274	7.10623
VIT_13s0147g00090	PAB8 (poly(A) binding protein 8)	13.1124	13.4175	13.1008	13.3261	13.3089	13.3613	13.2743	12.8858	13.067	13.2794	13.0917	13.66	12.2477	12.5443	12.3437	12.5953
VIT_09s0002g04340	Glabra2	13.1082	13.0182	12.7211	13.0019	12.7781	12.5892	13.0001	12.6223	12.7548	12.8847	13.1503	13.0356	12.6478	12.2859	12.7349	12.74
VIT_03s0038g03960	Calcium-dependent protein kinase (VvCPK2)	13.3319	13.4025	13.9034	13.8373	13.7102	13.8933	13.6992	13.8194	13.6458	13.5895	13.8099	13.7859	13.859	13.9558	14.1826	14.0343
VIT_17s0053g00790	No hit	7.95205	9.04419	9.06523	9.48433	9.63466	10.3855	10.0815	9.64898	8.47773	8.84344	8.71139	9.99947	7.993	8.68517	8.64711	9.40279
VIT_09s0002g05210	F-box family protein	11.422	10.5534	12.0157	12.095	12.447	12.4445	11.7517	11.0917	11.8283	11.9866	12.6853	13.4268	12.4992	12.9363	12.4885	12.7443
VIT_10s0071g00570	ZFWD1 (zinc finger WD40 repeat protein 1)	9.19987	8.59376	8.51498	7.96351	8.69097	8.40751	9.25504	9.44913	9.02656	8.70488	8.2049	8.03247	8.8473	8.92206	9.27246	9.42954
VIT_03s0038g02080	Pentatricopeptide (PPR) repeat-containing protein	9.44576	9.33789	8.87597	8.72588	8.60757	8.60031	9.43953	9.66969	9.35447	9.22498	9.03162	8.6308	9.5069	9.23234	9.73986	9.48736
VIT_18s0001g08320	IMP dehydrogenase/GMP reductase	13.532	13.6662	13.4989	13.3325	13.3148	13.3892	12.476	11.9217	13.4914	13.4503	12.0681	11.735	12.2003	12.6053	12.4489	12.1614
VIT_08s0058g00970	Cationic peroxidase	10.0351	9.77927	10.679	11.3844	11.5679	11.1886	11.3317	9.77439	9.76321	9.37235	10.1271	9.70957	10.6373	10.7065	9.14818	9.16012
VIT_02s0025g02540	Unknown protein	10.996	10.6666	9.7201	9.63209	9.4574	9.26338	8.44255	9.02457	10.494	10.5154	9.19055	9.04848	10.0337	10.1955	9.15614	8.92837
VIT_05s0094g01560	RIO kinase 2	10.8231	10.9982	11.0474	10.9433	11.1251	11.0742	11.3846	11.5543	11.0977	11.0634	11.2084	11.0205	11.6528	11.4528	11.8159	11.8653
VIT_16s0050g00690	Protein kinase	12.1725	12.4044	13.3614	13.3903	13.1107	13.039	13.2507	13.1196	12.2818	12.2465	13.2444	13.2075	12.8258	12.668	12.7848	12.691
VIT_18s0001g08230	Receptor-like protein kinase HAIKU2	12.2703	12.3687	12.2539	12.619	11.9965	12.1599	12.0702	11.2169	13.1476	12.9592	12.6578	12.7021	12.6969	12.7836	11.8818	11.5775
VIT_08s0040g02920	Pentatricopeptide (PPR) repeat-containing protein	9.71586	9.33385	9.08963	8.96926	8.4597	8.07413	8.95634	9.18507	9.06931	8.77233	9.21858	8.60213	8.77429	8.77454	9.34745	9.31402
VIT_13s0067g00660	Steroid 23-alpha-hydroxylase	12.5576	12.6398	11.3381	11.8929	12.6576	12.7279	12.9634	13.1696	13.293	13.1428	11.6647	11.239	13.156	12.9997	13.2876	13.2969
VIT_13s0067g00780	R protein PRF disease resistance protein	8.12534	7.93414	8.55054	8.26781	8.62556	8.92273	8.77605	8.24642	6.68637	6.87247	7.37026	8.52187	6.11706	6.32918	7.12617	7.5966
VIT_19s0085g00630	Defective in cullin neddylation DCN1 protein 2	12.3811	12.4126	13.0373	12.8526	12.9255	13.0449	13.0263	13.2056	12.6475	12.5734	13.036	13.0207	13.2143	13.1263	13.1924	13.2092
VIT_13s0019g02890	Glucosyltransferase-2	11.3076	11.2796	12.6887	12.4973	12.8435	12.9701	12.9579	12.8607	10.983	11.0299	12.2737	12.3508	12.5669	12.5759	12.5934	12.7312
VIT_16s0098g01830	Transcription factor jumonji (jmjC) domain-containing protein	12.6892	12.809	12.3782	12.3664	11.9505	12.0543	11.9376	11.6677	12.9125	12.9303	12.8275	12.6637	12.4427	12.2593	12.2921	12.2785
VIT_06s0004g07100	Translation initiation factor eIF-2 alpha subunit	11.1694	10.9522	11.2625	11.1552	11.5285	11.5299	11.7822	11.9752	10.7654	10.9043	11.1563	11.294	11.7739	11.7486	12.0604	12.0607
VIT_03s0063g01390	Phox (PX) domain-containing protein	10.9399	10.8555	11.2428	11.1355	11.1094	11.0769	11.622	11.7989	10.8327	10.7438	11.2597	10.8948	11.6348	11.4108	11.7511	11.7121
VIT_00s2504g00010	Elongation factor 1-alpha 1	14.2623	14.2818	14.418	14.4325	14.5308	14.5035	14.2082	13.9493	13.7044	14.0014	14.2187	14.3782	13.5743	13.8647	13.3257	13.4322
VIT_13s0019g02360	Aldehyde Dehydrogenase (VvALDHI8B1)	13.6204	13.7908	13.1718	13.2751	13.7031	13.7129	13.7251	13.9499	13.7958	13.7474	13.2736	13.2354	14.112	14	14.0893	14.0736
VIT_00s0286g00020	Curculin (mannose-binding) lectin	9.72094	9.67788	10.3952	10.3219	9.23491	9.12732	8.57537	8.2019	9.83654	9.70252	10.3266	10.5278	9.67241	9.66337	8.45689	8.22901
VIT_00s0245g00040	Unknown	8.37196	8.75746	6.4551	5.88741	6.25155	6.2178	6.27717	6.59965	8.67169	8.79379	5.97986	6.34759	6.84915	6.11387	5.39281	6.01431
VIT_07s0031g01270	Ring-H2 finger A2A	11.3177	10.8112	8.69804	9.38564	8.95893	8.34284	9.2503	10.0606	10.7577	10.8113	10.0454	9.52901	9.25487	8.28829	8.46168	8.45904
VIT_01s0011g02460	Receptor protein kinase PERK1	11.3861	11.6503	11.4044	11.5804	11.6199	11.6317	10.6022	10.2934	12.0216	11.918	11.0934	10.7358	11.5852	11.7472	11.7859	11.3613
VIT_07s0197g00010	Ribosomal protein L25	12.1255	11.7445	11.0096	10.7813	10.6836	10.5993	11.138	11.4933	11.7497	11.7227	11.1123	11.0425	11.1892	11.0052	11.4911	11.5238
VIT_17s0000g03760	Endonuclease/exonuclease/phosphatase family	10.7509	11.0629	10.8823	10.9132	11.0324	11.1876	11.2912	11.38	11.4755	11.4189	11.5203	11.4091	11.6769	11.4348	11.3118	11.3707
VIT_04s0023g03110	NAC domain-containing protein (VvNAC23)	8.70785	8.69271	6.6309	6.61484	7.04791	6.98319	6.48649	7.0331	8.775	8.78878	6.68096	5.80545	6.78135	6.59086	6.46866	6.14073
VIT_18s0122g00090	Transporter-related	12.5597	12.5257	12.9376	12.8175	12.8591	12.9213	12.4166	12.7436	12.6886	12.5818	12.3881	12.203	13.1528	13.0077	12.9728	12.771
VIT_11s0016g00050	Unknown protein	10.2902	10.371	9.63184	9.28604	9.0833	9.07307	9.13551	9.02504	10.4004	10.3091	9.16742	8.63756	9.25573	8.87904	8.96074	8.99189
VIT_14s0036g00660	Exportin-related	10.2255	10.4809	10.8838	10.9399	10.9892	11.0349	11.5095	11.6597	10.752	10.5853	11.32	11.1348	11.3821	11.4243	11.7258	11.7305
VIT_10s0003g03660	Beta-amyrin synthase	9.27389	9.64605	10.9563	10.5157	9.83987	9.68704	8.25554	8.76937	9.13183	8.92065	9.74147	10.3052	9.27826	9.05333	8.28274	8.44729
VIT_19s0015g02900	CYP72A1	9.16634	9.26559	10.4508	11.0321	10.8629	10.9084	10.7302	10.2293	7.34523	7.4005	9.83803	11.3103	8.8134	9.28711	8.46435	9.264
VIT_13s0019g00780	Histone H4	12.9736	12.4396	10.2799	10.2837	10.112	9.97878	11.3296	11.7333	12.5813	12.5909	9.36307	9.99554	9.35639	9.2744	9.1169	9.7446
VIT_05s0077g00430	Galactinol synthase	5.95991	5.93088	6.41618	7.95028	8.44708	9.09947	9.19967	9.97267	6.26081	5.94179	6.82404	6.28094	9.30162	9.96325	12.5718	12.8295
VIT_18s0166g00290	Protein kinase	10.1898	10.1749	10.0895	10.2563	9.95349	10.0846	10.668	10.9128	10.4685	10.3477	11.0784	10.6125	10.7762	10.4782	10.3956	10.3724
VIT_11s0016g00190	Transcription factor	12.167	12.0628	11.6395	11.6875	11.1037	11.0107	10.7619	10.5495	12.1938	12.1489	11.5557	11.3797	10.9696	10.6887	10.5224	10.3292
VIT_19s0014g03650	No hit	8.26654	8.09106	5.73174	6.50257	5.42465	5.39956	5.52776	6.93296	8.42575	8.72522	5.75737	5.63374	6.095	5.31462	5.18117	5.32011
VIT_14s0171g00200	Unknown	8.79317	8.75029	10.2638	10.262	10.3565	10.2593	10.1938	9.83049	7.45796	7.84503	8.89084	10.0332	8.53485	9.04129	9.16546	9.74218
VIT_11s0016g01150	OBP3-responsive gene 4 ORG4	11.3869	11.3507	11.7836	11.7207	11.3191	11.1331	11.4493	11.6798	11.6592	11.6087	11.759	11.3606	11.3725	11.0477	11.658	11.6456
VIT_04s0023g00860	Short-chain dehydrogenase/reductase	12.2142	11.9773	12.3864	12.4559	12.5242	12.4112	12.7508	12.9718	11.961	11.8546	12.4296	12.2589	12.6542	12.6621	12.9845	12.8812
VIT_01s0026g01480	Adenosine/AMP deaminase active site	11.3959	11.8635	12.047	11.8204	12.438	12.4366	12.5157	12.8305	11.9714	11.9391	11.9639	11.9104	12.6652	12.5329	13.0086	13.0331
VIT_05s0124g00260	Peptidyl tRNA hydrolases putative protein	10.7337	10.6203	10.9855	10.7794	10.4701	10.2929	11.2023	11.0199	10.3894	10.2473	10.769	10.5586	10.5267	10.446	11.1881	11.236
VIT_14s0060g00050	Nucleobase:cation symporter-1, NCS1 family	11.4313	11.1363	10.8907	11.2648	11.0846	10.752	11.6286	11.396	10.7614	10.6679	10.6845	10.2199	10.6572	10.3355	10.575	10.5131
VIT_16s0039g02360	Disease resistance protein (NBS-LRR class)	8.00483	8.08653	8.21427	8.42203	8.20763	8.17746	9.73604	9.05565	6.93834	6.88335	7.47753	9.24296	6.41157	7.16017	7.6108	8.18704
VIT_06s0009g02880	flavonoid 3',5'-hydroxylase i (F3'5'Hi) [Vitis vinifera]	13.4214	13.6274	11.2729	11.6545	12.1484	12.204	13.3034	13.1097	12.9928	13.3716	11.6607	11.4934	12.3323	12.273	12.692	12.9844
VIT_00s0410g00040	Anthranilate N-benzoyltransferase protein 1	8.51097	8.42951	9.86176	9.75734	10.3255	10.4893	9.4514	9.11254	7.18943	7.61405	8.88076	9.31937	8.82053	9.38804	8.60759	9.22368
VIT_05s0051g00700	No hit	9.91055	9.19541	7.81798	8.43583	8.1591	8.09249	7.24807	8.24473	9.18487	9.20259	8.0142	8.19001	7.82356	7.68107	6.82799	6.24822
VIT_15s0046g01060	Pentatricopeptide (PPR) repeat	9.31669	9.05513	8.29767	8.90056	8.30623	8.01319	8.76057	9.63429	9.41494	9.41915	9.02242	8.90153	9.30248	8.34919	8.75395	8.59855
VIT_01s0011g04760	myb domain protein 4 (VvMybC2-L1)	13.681	13.5451	13.5365	13.8184	12.8484	12.5877	13.4941	13.744	13.7642	13.6581	14.1155	13.8644	13.4644	12.5492	13.6711	13.6961
VIT_07s0104g00470	Unknown protein	9.04299	8.73541	7.87756	7.71392	7.09605	7.41504	7.59726	7.09809	9.0844	9.13314	6.16609	7.68166	6.5985	6.53425	6.58587	6.51469
VIT_19s0014g04750	Glycosyl hydrolase family 1 protein	7.25798	7.39251	6.94244	7.04417	7.43822	7.6476	8.58219	8.2864	7.59065	7.53019	7.36958	6.53365	7.83568	7.40882	8.03009	8.35323
VIT_08s0058g00150	Ammonium transporter 2	10.8881	10.8007	10.269	10.9946	10.2372	10.5775	10.4143	8.67857	11.9534	11.4915	9.7759	9.61514	11.2698	11.457	11.557	10.9168
VIT_14s0006g00780	No hit	11.7145	11.6093	11.6442	12.1148	11.9404	12.0807	12.5334	12.013	10.8503	11.2051	11.3096	11.9837	10.7727	11.0459	11.324	11.5334
VIT_07s0005g01730	flowering time control protein FCA	11.6039	11.9137	12.3669	12.4268	12.4187	12.4329	12.5636	12.3385	12.3048	12.2439	12.878	12.7364	12.6248	12.5024	12.4247	12.434
VIT_18s0089g01320	No hit	8.6198	8.3769	8.54362	8.7596	8.31293	8.18643	9.08858	9.32937	8.18836	8.07848	8.66999	8.55768	8.9455	8.71183	9.31215	9.34156
VIT_11s0103g00520	Unknown	7.78199	7.2256	10.7847	10.9324	9.96468	9.91454	9.84532	8.97365	8.32659	7.98619	10.8605	10.555	10.0085	9.70388	9.21528	9.07697
VIT_18s0072g00980	Leucine-rich repeat protein kinase	6.8906	7.24768	10.0183	10.2056	9.49225	9.704	9.33472	8.11585	8.59878	8.08898	9.60992	10.0377	8.19244	9.21799	9.57968	8.87186
VIT_04s0023g03470	DNAJ heat shock N-terminal domain-containing protein	9.87252	9.65707	11.6076	12.0904	12.4106	12.6994	12.5629	12.1252	11.1544	10.6805	11.282	11.493	12.4308	12.5829	12.0682	12.0919
VIT_06s0061g00360	UDP-glucoronosyl and UDP-glucosyl transferase	10.8132	10.752	7.74302	9.86832	9.01678	9.12484	9.51893	8.89449	10.9045	10.7845	10.4498	9.64905	7.81139	7.20987	6.55383	6.0719
VIT_06s0004g04220	No hit	11.5381	11.2263	10.8713	10.6102	11.1245	10.9181	11.1833	11.6	10.7074	10.6579	10.2884	10.6574	11.4804	11.549	12.0961	12.1707
VIT_15s0046g00370	Unknown protein	10.9989	11.4778	11.9572	11.9821	11.8366	11.9959	12.2556	12.4581	11.2957	11.3805	11.9093	11.6969	12.2076	11.9612	12.3018	12.364
VIT_03s0038g03040	Protein kinase	11.3926	11.4273	11.7643	11.7698	12.2959	12.3712	11.9872	12.1368	11.8804	11.9025	12.3242	12.2315	12.5248	12.5297	12.1327	12.0738
VIT_01s0010g01180	Unknown protein	12.3509	12.2859	12.0748	11.9745	12.5374	12.7279	12.189	12.4415	12.2747	12.315	11.6806	11.7635	12.1528	12.5129	12.6827	12.6519
VIT_11s0052g00790	Serine carboxypeptidase SCPL9	11.1081	11.3499	5.87092	6.39106	5.89136	5.66798	5.39378	5.67333	10.2231	10.1345	6.95982	6.98165	5.67233	5.96707	5.64852	5.29289
VIT_00s0841g00010	GTP binding protein	11.4061	11.4029	11.4361	11.2481	11.2436	11.16	11.5435	11.4772	10.9918	10.9125	11.1971	11.3614	10.9449	10.8949	11.3895	11.4805
VIT_17s0000g10400	Ribosomal protein S14 (Clone MCH1) 40S	12.476	12.5637	12.3082	12.4854	12.6112	12.5665	12.6082	12.0942	11.5986	11.7722	11.7803	12.7795	10.7718	11.4747	11.2397	11.7654
VIT_07s0129g00470	Unknown protein	10.9369	11.0058	11.4658	12.2666	11.5057	11.4204	10.3195	11.6579	10.6394	10.8963	11.0904	10.7685	10.755	10.5459	10.4322	10.0405
VIT_19s0093g00470	Transcription initiation factor TFIID subunit 11	11.4399	11.3849	11.5418	11.5865	11.586	11.4837	11.9491	12.1309	11.5454	11.4947	11.4027	10.9844	11.7924	11.5785	11.9831	11.9555
VIT_00s0684g00030	SEN1 (dark inducible 1)	9.32431	8.80964	10.6447	11.2069	10.4803	10.3307	9.98566	11.071	9.49885	9.42926	11.182	10.7915	9.49224	9.15398	9.33867	9.11032
VIT_18s0001g06030	Erg-1	10.1823	10.0538	12.7272	12.5908	13.1234	13.3796	11.7992	10.7764	11.8851	11.3102	9.96282	10.816	12.2332	13.7303	11.6563	11.3798
VIT_15s0024g00670	No hit	9.50802	9.66355	9.55688	9.28668	9.22012	9.1438	9.16513	8.81261	10.4384	10.8529	9.92189	9.42623	9.75474	9.58709	8.98532	8.6193
VIT_04s0008g03270	GATA transcription factor 11	11.7319	11.3395	6.76669	5.78034	6.81096	6.30251	6.68395	7.12752	11.5617	11.3807	7.10132	6.19525	8.35831	7.57414	7.79864	8.02175
VIT_05s0020g03270	S-receptor kinase	8.103	7.98849	10.1415	10.6889	10.3646	10.3103	10.3026	8.93412	8.66777	8.08704	9.08396	8.6158	8.18873	8.31682	10.2071	9.07853
VIT_04s0008g02300	Pyruvate dehydrogenase E1 beta subunit	11.0454	11.1397	10.7251	11.0301	11.1432	11.1954	11.5244	10.884	9.1292	9.36983	9.60957	11.5671	9.20376	9.75238	9.89847	10.6227
VIT_08s0007g04570	UGT73D1 (UDP-glucosyl transferase 73D1); UDP-glycosyltransferase	8.56229	8.67552	10.5885	11.031	11.5313	12.156	10.6631	8.82391	9.79287	9.20941	10.616	10.6326	12.0552	12.6351	10.6828	10.7805
VIT_05s0102g00080	U1 small nuclear ribonucleoprotein 70 kDa,	11.2806	11.2711	11.3999	11.3033	11.2367	11.0308	11.6955	11.5535	11.3529	11.2056	11.7834	11.4511	11.9225	11.5671	11.8127	11.8194
VIT_02s0025g01770	Cellulose synthase CSLG3	8.27561	8.34164	8.71106	9.13593	7.7464	7.85524	7.60947	7.18933	6.70675	7.30866	8.8884	10.148	6.52377	6.59975	5.84047	6.09299
VIT_19s0014g04930	Germacrene-D synthase (VvTPS28)	8.23059	8.44225	8.64791	9.32591	8.32499	9.6484	5.79317	7.48907	10.5897	10.0256	9.15376	10.4098	9.3776	10.8645	10.0754	10.3718
VIT_11s0052g00730	Adagio protein 1	13.4084	13.4655	13.8635	13.9341	13.9594	14.0085	14.2372	14.0558	13.5829	13.5181	14.08	13.9952	14.082	13.8601	14.0208	14.0446
VIT_14s0066g01070	Peptide deformylase, chloroplast precursor	10.3157	10.316	10.8472	10.7323	10.4611	10.4272	10.8767	11.1125	10.3542	10.4464	10.8622	10.621	11.0183	10.9582	10.9449	10.9553
VIT_19s0014g03500	Unknown protein	11.46	11.1372	11.9277	11.963	12.0713	11.8689	11.7799	12.137	11.1701	11.0773	12.0599	12.0364	12.0605	12.0794	12.0405	12.0032
VIT_01s0146g00170	N-ethylammeline chlorohydrolase BH0746	12.1087	11.9951	11.8035	11.8111	11.7685	11.6916	11.8113	12.0352	12.1956	12.0174	12.1448	11.8911	11.8358	11.7342	11.9692	11.9288
VIT_03s0038g00070	No hit	9.65501	10.4583	10.6707	11.2331	11.3021	11.9439	11.8958	11.3289	9.41599	9.96048	10.2543	12.0556	8.77789	10.0874	9.877	10.495
VIT_04s0008g03840	Ankyrin repeat	8.67178	8.5115	8.89512	10.5423	10.3856	10.3149	10.6172	9.47909	8.91952	8.98187	8.88489	8.42276	9.41429	8.68476	9.40879	9.19884
VIT_16s0022g00970	Pentatricopeptide (PPR) repeat-containing protein	9.43651	9.54542	9.42166	10.0165	9.85353	9.85925	10.3543	10.0954	9.46813	9.36424	9.94308	9.62236	10.5596	10.2722	10.7565	10.7362
VIT_10s0092g00710	Receptor protein kinase	10.7681	10.9383	11.6336	11.4577	12.2177	12.1969	11.7159	11.4229	10.8404	10.9275	11.489	11.5584	12.0923	12.0401	11.8864	12.0456
VIT_00s0181g00260	High-level expression of sugar-inducible like 1	10.6421	11.3849	11.8631	12.3375	12.278	12.9577	12.8318	12.709	12.1883	12.249	12.9822	13.0394	13.1766	13.3381	12.8131	12.6124
VIT_00s0187g00040	Cystatin	10.6408	9.9418	9.99971	10.1014	9.80034	9.36287	9.95221	10.3034	9.77066	9.56724	10.8901	10.5668	11.2369	11.0651	10.7212	10.1764
VIT_09s0002g06590	UDP-glucose:flavonoid 7-O-glucosyltransferase	6.47292	6.64469	6.551	5.91195	6.49929	6.27811	7.5876	8.10742	6.38406	6.70058	6.81057	6.09888	6.94536	6.75847	8.21348	8.40866
VIT_12s0057g01060	Jasmonate O-methyltransferase	11.0881	11.2437	8.65265	8.25781	9.09625	8.82614	10.4371	10.648	10.6771	10.4802	8.64297	7.6245	9.16803	8.73257	9.93525	10.2406
VIT_11s0078g00430	L-fucokinase	13.5358	13.4168	12.9321	12.8329	12.6698	12.5542	11.9963	12.3525	13.2952	13.2326	12.6396	12.4464	12.9139	12.865	12.7383	12.8105
VIT_12s0055g00040	CCR4-NOT transcription complex subunit 2	11.4519	11.599	11.7263	11.6557	11.6012	11.5457	11.88	11.4415	10.7421	10.9038	11.1417	11.7845	9.91871	10.6414	10.7447	11.0779
VIT_03s0038g03160	flavin-containing monooxygenase 1	11.4524	11.6797	8.52138	8.48776	8.88547	8.73209	8.56987	8.01414	12.0826	12.197	8.33107	9.55822	7.9827	8.47094	7.49424	7.93098
VIT_15s0048g02550	Pentatricopeptide (PPR) repeat	9.43104	9.8115	9.55908	9.92795	9.61103	9.7499	9.50714	10.1442	10.3015	10.4106	9.94418	9.30852	9.696	9.05925	9.19132	9.01118
VIT_03s0132g00050	ATHVA22A (Arabidopsis thaliana HVA22 homologue A)	11.8573	12.077	12.134	12.6128	12.8608	12.9187	12.4045	11.8338	11.237	11.5652	11.451	12.7913	10.9879	11.5437	11.2269	11.7224
VIT_06s0009g02420	Dual-specific kinase DSK1	6.68959	6.9718	7.74306	7.92659	7.2915	7.65696	9.04118	9.39922	6.9466	7.17881	7.71116	7.75443	7.66643	7.03915	8.95663	8.64418
VIT_06s0004g03580	CCR4-NOT transcription complex, subunit 4	12.8874	13.0941	13.1641	13.0709	13.1078	13.2222	13.462	13.5677	13.1781	13.1384	13.2733	13.2135	13.3394	13.2924	13.5257	13.439
VIT_12s0035g00130	TIR1 (transport inhibitor response 1)	10.6	10.9168	8.9039	9.5028	9.39617	9.50253	9.78767	9.18828	9.6947	10.2306	9.00717	9.16548	9.40476	9.24257	8.31147	8.19836
VIT_19s0090g00830	Aspartic Protease (VvAP45)	13.5421	13.5104	11.3717	11.4236	11.0639	11.0514	10.6816	11.1224	13.6672	13.6366	12.198	12.0486	11.4802	11.352	11.2949	11.2127
VIT_04s0044g01860	Auxin efflux carrier	12.0068	12.0866	12.8244	12.6385	12.832	12.9772	11.156	11.3664	12.3666	12.4255	13.1329	13.1623	13.5584	13.4351	12.4193	12.4712
VIT_18s0001g09340	Acyl-CoA binding protein	12.9885	12.8031	13.4528	13.5953	13.5296	13.5254	13.451	13.2242	12.9653	12.9888	13.6732	13.7829	13.7671	13.7201	13.4578	13.5284
VIT_00s0551g00030	Protein transport protein Sec61 subunit alpha	13.5504	13.4974	13.8285	13.7117	13.901	13.8131	13.9251	13.8009	13.1954	13.3373	13.678	13.8831	13.5335	13.5701	13.5207	13.677
VIT_03s0017g01650	Major Facilitator Superfamily	9.15185	9.26806	10.8033	11.0337	11.0465	10.9712	10.9545	10.6817	8.39941	8.58081	10.1389	10.6537	9.35189	9.78478	9.93557	10.2911
VIT_00s0256g00100	No hit	6.06379	5.97717	6.88641	7.53019	7.7277	7.61328	6.89803	8.8083	5.71923	5.85814	6.52146	6.86261	6.88236	7.00378	5.9886	6.11001
VIT_07s0130g00220	Peroxidase ATP32, class III	10.9933	10.5847	9.22015	9.94734	10.0451	9.79146	9.56068	8.42162	10.6566	10.426	10.055	9.64404	8.33538	8.08404	6.5762	6.46035
VIT_07s0031g00490	MAP3K protein kinase	8.47398	8.86002	7.14098	9.10356	9.16934	9.11839	9.5399	8.43649	8.8581	8.94608	7.02577	6.61687	7.97029	7.23771	7.72648	8.036
VIT_04s0008g03530	Ankyrin repeat	7.57559	7.41551	8.25179	9.90385	10.3026	10.2891	10.2809	8.00397	8.63062	7.89296	7.89825	7.2702	7.71389	7.87374	9.73223	8.52545
VIT_18s0089g00600	R protein L6	5.60394	6.48246	8.29348	8.2243	8.68232	9.28169	8.99176	9.28003	7.77225	8.16841	8.01277	7.58048	8.44439	8.84625	9.80711	9.36093
VIT_12s0035g00350	AAA-type ATPase	13.4048	13.4992	13.5615	13.3633	13.5734	13.7632	13.0758	12.9061	13.6816	13.4993	12.7075	12.9017	12.8165	13.0158	12.9513	13.0071
VIT_14s0108g00390	Homeobox-leucine zipper protein HB13	11.7484	11.6122	8.00228	7.45848	7.86081	7.64385	6.74426	6.98041	11.6695	11.5623	8.75468	8.38231	9.22039	8.65793	6.31382	6.08438
VIT_00s0360g00010	Unknown protein	9.4901	9.69042	11.9019	12.0643	12.0311	11.9964	12.7855	12.3396	10.9136	10.8247	12.4156	11.8138	12.2067	11.7324	11.8935	11.8153
VIT_03s0088g01180	Proline iminopeptidase	7.95218	8.2523	12.422	12.7207	13.1118	13.329	12.8168	11.9858	9.67499	9.01518	11.2741	11.3141	13.3357	13.7489	13.6652	13.5118
VIT_14s0128g00290	Pentatricopeptide (PPR) repeat-containing	10.3003	10.2178	9.3568	9.35107	8.71435	8.61793	9.56385	9.68035	10.2384	10.2141	9.65706	9.28119	9.63421	9.17115	9.78798	9.78577
VIT_05s0062g01060	WD-40 repeat	12.9676	12.9842	13.3206	13.3292	13.2213	13.2558	13.4997	13.582	13.1024	13.0428	13.5415	13.5665	13.6758	13.5519	13.8258	13.8001
VIT_01s0127g00120	Polygalacturonase GH28	10.1997	10.2672	4.79628	4.54221	4.81697	4.60911	4.94188	4.24267	10.108	10.0794	4.90965	4.42569	5.24845	4.75948	4.99891	4.76857
VIT_03s0038g04500	Bifunctional dihydrofolate reductase-thymidylate synthase 1	12.5488	12.6644	11.7051	11.6685	12.122	12.294	12.5633	12.3986	12.9215	12.9479	11.8453	11.7205	12.5339	12.513	12.8406	12.6435
VIT_18s0001g09700	F-box protein GID2	13.0076	12.8684	13.637	13.7508	13.3134	13.26	13.5488	13.3014	12.8027	12.7817	13.5598	13.2588	13.001	12.7987	12.8727	12.9189
VIT_06s0009g03080	Histone deacetylase (HD2A)	13.0653	13.0494	13.0309	13.1287	13.0446	12.9705	13.021	12.7481	12.9042	12.9884	12.9417	13.1386	12.6028	12.6253	12.5326	12.5275
VIT_14s0060g01390	Protein disulfide isomerase A6 precursor (P5)	13.231	13.1916	12.9577	12.6492	12.9395	12.9285	12.9377	13.2834	13.0268	13.0662	12.793	12.8913	13.0913	13.1368	13.305	13.375
VIT_18s0041g01220	GCN5 N-acetyltransferase (GNAT)	11.0777	10.8909	11.1428	11.3517	10.3809	10.2311	9.867	10.5115	10.2285	10.4854	9.84137	9.27891	9.06698	8.41222	8.51582	8.29284
VIT_17s0000g05440	Unknown protein	7.80854	7.67354	5.99614	7.63179	7.50312	7.48749	8.21846	7.19455	8.07459	7.63901	5.92232	5.98467	6.48875	5.84258	5.39309	5.93721
VIT_01s0011g03960	Protein kinase	6.41797	6.24778	7.04287	7.37537	7.55736	7.69726	7.20347	5.96859	6.92042	6.67023	6.66509	7.20606	6.20262	5.70847	6.31399	5.8959
VIT_12s0134g00100	Ribosomal protein L8 (RPL8C) 60S	11.5483	11.5937	11.1527	11.4339	11.5255	11.398	11.8084	11.5336	10.8625	10.9926	10.7539	11.3492	10.4729	10.7671	10.8606	11.0778
VIT_00s1002g00020	Protein kinase	11.5623	11.4679	10.5944	10.5155	10.0467	10.0534	10.6115	10.7256	12.1081	11.9136	10.7133	10.4161	10.1997	10.0837	10.4026	10.3604
VIT_02s0033g00710	No hit	9.75771	9.46461	10.2214	9.86423	10.5036	10.3324	9.81689	8.74713	7.49688	7.9322	8.823	10.1953	7.88847	8.46573	7.81379	8.36454
VIT_17s0053g00250	Translation initiation factor eIF-5A	12.5822	12.6028	12.4471	12.5206	12.6874	12.7047	12.7953	12.3717	11.3739	11.6939	11.7095	12.8564	10.8332	11.5283	11.3812	11.8903
VIT_13s0084g00760	WD repeat-containing protein 61	11.9572	11.8264	11.588	11.5625	11.5959	11.4385	11.4523	11.0039	11.247	11.4564	11.3846	11.6477	10.6557	10.9546	10.8232	10.9559
VIT_14s0081g00400	Ankyrin repeat	7.50405	7.415	6.42161	8.49685	8.96393	8.23245	8.79577	9.39294	9.005	8.68284	6.97085	6.33587	8.0882	7.87504	6.9953	4.69329
VIT_00s0317g00030	Unknown protein	8.85096	7.37516	5.91032	5.93324	6.66999	6.94724	5.81752	7.31033	9.42412	8.13567	6.10355	5.3141	7.20166	6.19687	5.19885	5.69139
VIT_18s0001g13030	No hit	13.4935	13.6871	13.2388	13.0601	12.8358	12.9335	12.9452	13.1663	13.7344	13.765	13.4108	13.4478	13.1764	12.9948	12.5548	12.6942
VIT_05s0094g01400	La domain-containing protein	13.613	13.982	14.2941	14.2261	14.2488	14.5243	14.5184	14.3706	14.1267	14.1558	14.5655	14.4916	14.3762	14.5041	14.3791	14.3362
VIT_12s0028g02330	No hit	11.2938	10.4274	10.3507	10.1116	10.1078	10.061	10.1112	10.4138	10.1997	10.2158	9.38041	9.36526	10.4502	10.3419	11.2777	11.5107
VIT_18s0076g00320	Nodulin	9.88301	9.33791	9.79378	9.67112	8.41384	8.21585	8.18909	8.93492	9.88961	9.89481	11.4108	11.0653	8.92387	8.97749	6.91869	6.49204
VIT_13s0019g04060	MLO1	8.3694	8.23641	8.37984	9.69201	9.46053	9.32548	10.3666	9.1929	8.38429	7.99442	8.1083	8.35783	7.52149	7.59978	7.65504	7.79641
VIT_08s0040g03100	Glutathione S-transferase GSTO1	12.3581	12.4364	12.5608	12.5088	12.6883	12.7547	12.8839	13.0784	12.1373	12.2265	12.3898	12.6113	12.6781	12.7957	13.1818	13.2109
VIT_00s0400g00030	HcrVf1 protein	13.7926	13.7476	12.9548	13.0204	12.3744	12.3603	12.1676	12.342	13.6751	13.7035	12.6833	12.77	12.246	12.4879	12.7616	12.5857
VIT_19s0014g00120	Signal peptidase I	11.4515	10.8864	10.5485	10.5045	10.6541	10.2168	11.168	11.474	10.6262	10.5812	10.3772	9.86657	10.89	10.6737	11.3952	11.3097
VIT_19s0177g00290	No hit	5.4822	5.53468	5.53663	5.70632	5.5798	5.32628	7.12788	7.76078	5.43171	5.50433	5.64934	6.02318	5.58887	5.20147	7.18559	7.75071
VIT_09s0002g03780	Integral membrane family protein UPF0497	11.1569	10.992	8.88893	9.73691	9.37005	9.2696	9.67807	10.1323	11.1829	11.2837	9.44235	9.44249	8.84602	8.31088	8.31769	8.51649
VIT_07s0104g01330	Unknown protein	9.20797	9.3586	9.75038	9.55995	9.47081	9.45267	9.93747	10.2755	9.73805	9.74357	9.91633	9.84538	9.95779	9.81212	10.2	10.2022
VIT_17s0000g08640	Unknown protein	7.67755	7.71529	6.51071	5.97666	6.57285	6.48542	5.89206	6.31982	7.93679	7.73975	6.26875	6.33996	6.83674	6.80483	6.23155	6.24974
VIT_18s0001g03900	R protein L6	7.6959	8.64683	9.61148	9.83774	10.3109	10.9285	10.8575	10.6441	9.9306	9.87738	10.265	10.0748	10.5454	10.598	10.9233	10.7612
VIT_06s0004g03240	Elongation factor 1-alpha 1	14.5769	14.5818	14.7977	14.6982	14.5947	14.5678	14.3683	14.1771	14.6536	14.6783	14.7349	14.9697	14.0733	14.3511	14.0001	14.1687
VIT_04s0044g01750	Thioredoxin reductase 2	12.9268	13.0362	13.1673	13.1921	13.0258	13.0124	12.8819	12.4474	12.9681	12.9194	13.2822	13.1534	12.8259	12.78	12.4202	12.3078
VIT_08s0040g02350	Xylan synthase	10.4043	10.407	10.567	10.4152	9.72233	9.50589	9.64248	9.28287	10.3608	10.1173	10.6131	10.041	10.137	9.74124	9.48526	9.16572
VIT_09s0002g08230	PTAC17 (plastid transcriptionally active17)	9.14938	9.35387	9.553	9.48092	9.05389	8.81735	9.91278	9.18944	7.66874	7.98021	10.2446	10.1262	8.23386	8.05475	8.75637	8.86884
VIT_05s0020g02290	Endonuclease	8.6911	8.46955	12.1823	11.7644	12.8455	12.8596	11.8219	11.4111	8.79615	8.71921	11.2206	10.7416	12.6729	12.6431	12.0342	11.9052
VIT_01s0010g00980	No hit	12.1818	12.5234	13.4507	13.3675	13.1681	13.3226	13.595	13.8273	12.6481	12.6319	12.9589	13.2013	12.5995	12.8325	13.1371	13.1982
VIT_13s0139g00100	Disease resistance protein (CC-NBS-LRR class)	11.3464	11.229	11.8176	11.6605	11.2273	11.156	12.088	11.7898	11.534	11.4034	12.0165	11.8528	11.7226	11.5031	11.7277	11.793
VIT_19s0085g00380	Phosphoglycerate kinase	13.7952	14.0399	13.2874	13.7416	13.4156	13.4974	13.2507	13.0439	13.9581	14.1968	13.5625	13.4718	13.3737	13.3341	12.808	12.7132
VIT_01s0011g03980	Wall-associated kinase	8.6899	8.31187	9.54911	10.4128	10.0846	9.84947	10.2369	9.50417	8.95493	8.7445	10.3751	9.83059	10.0221	9.4934	9.42739	9.07208
VIT_15s0021g02070	Unknown protein	9.15139	9.6825	9.91092	10.6574	9.47126	9.07784	10.9047	11.4142	8.4672	9.32192	10.2728	10.0575	10.1613	9.78773	10.3723	11.001
VIT_11s0016g04520	Transmembrane protein 19	11.5605	11.3433	11.3643	11.2689	11.4018	11.3075	11.544	11.8861	11.4813	11.3767	11.7919	11.5379	11.8224	11.6717	11.7846	11.8513
VIT_04s0008g05240	Brittle 1 protein	13.6428	13.788	13.6525	13.6295	13.4168	13.4762	13.2401	12.9291	13.9502	13.9571	13.8832	13.8808	13.338	13.3539	13.1003	12.9743
VIT_17s0000g02470	Thaumatin	14.3982	14.4731	11.2551	11.7725	11.1873	11.0767	10.9079	9.76548	14.5292	14.5246	11.8987	12.2456	11.9107	11.4333	10.5886	9.28079
VIT_03s0038g02610	Monooxygenase (MO2)	9.71919	9.54394	8.20155	8.28436	8.07007	8.40148	9.09096	9.69618	9.52872	9.40106	8.75556	7.77032	8.80918	8.69287	9.53792	9.27639
VIT_07s0005g01550	Polygalacturonase PG1	6.22666	6.25154	6.93575	6.73713	6.79195	7.03437	7.29737	8.38761	7.46917	7.17481	7.54708	6.963	7.92033	7.48842	7.98393	7.6729
VIT_05s0077g00700	ATP-binding	12.3453	12.5392	12.1102	12.0697	12.0896	12.1182	12.3183	12.4905	12.5952	12.4538	12.3631	12.2019	12.3278	12.2583	12.7881	12.7114
VIT_00s1003g00010	Senescence-associated protein	6.63251	6.71795	6.59028	6.99944	6.59895	6.58358	7.68965	7.95809	6.8989	7.11712	7.07426	6.70454	7.06906	5.97643	6.19598	6.59405
VIT_08s0058g01150	Unknown protein	11.9483	11.7336	12.3806	12.2535	12.3063	12.3257	12.6237	13.0037	11.8201	11.7745	12.2989	12.2126	12.6456	12.6017	13.0127	13.064
VIT_08s0007g01970	No hit	9.48471	9.72882	9.95768	9.89092	9.53681	9.80062	10.2064	10.5763	9.92103	10.0063	10.2348	10.1602	10.1387	10.041	10.4173	10.4617
VIT_09s0054g00830	Lipid-binding serum glycoprotein	10.711	10.5137	11.3897	11.384	10.9113	10.6775	11.0052	11.2169	10.5633	10.6808	11.8143	11.2678	11.0266	10.8193	11.0078	10.7409
VIT_16s0050g02670	Spermine synthase	12.3044	12.2872	12.1629	12.1519	12.4359	12.4114	13.0402	13.1273	12.3801	12.3243	12.5788	12.4059	12.4599	12.4331	12.9074	13.0586
VIT_13s0019g01990	Phospholipid/glycerol acyltransferase	9.63496	8.8052	9.74995	9.05523	10.0195	10.2154	7.75922	8.61657	9.70474	8.97552	9.06055	9.23236	10.5593	10.7156	8.56295	8.99113
VIT_00s0895g00010	Glucan 1,3-beta-glucosidase	11.2825	11.6032	9.51747	10.1168	10.3922	10.5113	10.868	10.2436	11.6763	11.5981	9.72033	9.18407	9.08367	9.30483	10.6052	9.80643
VIT_01s0011g02830	Signal peptidase I	6.75788	6.47103	6.94789	6.88461	7.01254	6.89116	7.73951	7.96144	6.67431	6.46722	7.07285	6.32709	7.54184	7.78053	8.57119	8.1177
VIT_00s0160g00150	No hit	7.88749	8.07211	8.43781	8.19899	8.44771	9.10249	8.98761	9.38025	8.9242	9.0427	9.20963	9.25921	8.89711	9.00551	9.59783	9.54482
VIT_12s0055g00820	Serine carboxypeptidase II	9.39445	9.69664	5.71702	5.97856	5.73769	5.79232	5.35352	5.09305	9.51517	9.36888	5.88019	6.14768	5.96434	6.25628	5.28968	5.46642
VIT_00s0252g00030	Unknown protein	11.7867	11.9676	11.9492	11.8679	11.9622	11.9734	12.0866	12.3166	11.8194	11.8178	12.0616	11.9162	12.2215	12.2122	12.4023	12.3192
VIT_00s0945g00010	Unknown protein	11.1279	10.9106	12.3435	11.8964	12.012	11.7601	10.1592	9.9452	10.6567	10.5219	12.1988	11.836	11.8326	11.9262	10.1736	10.0693
VIT_12s0034g02130	Serine carboxypeptidase precursor	11.1729	11.2751	11.2739	11.7027	11.9456	12.019	11.7295	11.1117	10.197	10.5152	10.6355	12.1029	9.75896	10.4946	10.2369	10.813
VIT_03s0063g00880	Calmodulin-binding protein	10.334	10.1463	10.6387	11.1642	11.0138	11.0592	11.385	10.7554	10.3667	9.99199	9.65924	9.07388	10.9089	10.9472	10.8489	10.905
VIT_00s0686g00010	GTP-binding protein engB	12.6685	12.8472	12.6887	13.0579	12.8408	12.7369	13.315	13.5276	12.5976	12.5637	12.9869	12.7841	12.6714	12.585	13.1692	13.0701
VIT_00s0658g00020	Protein kinase Xa21	8.04254	7.83627	8.89335	9.19603	9.56186	9.37688	9.25088	8.7592	7.85895	7.99067	8.88661	8.27089	8.66481	8.2902	7.88419	7.66489
VIT_06s0009g01470	Embryo-abundant protein-related	8.47005	8.33777	7.34933	7.24149	7.32956	7.27384	7.41669	6.48063	6.17492	6.44311	6.0361	7.29013	6.59032	6.48421	5.83357	6.51311
VIT_06s0009g01750	ATP-dependent RNA helicase DOB1	11.5215	11.5663	11.6202	11.5816	11.6514	11.6696	11.8921	11.9935	11.6359	11.5986	11.8392	11.6206	12.037	11.8517	12.0659	11.9882
VIT_12s0035g00160	Cleavage and polyadenylation specificity factor subunit 3	11.1678	11.2525	10.8037	10.7868	10.4408	10.4975	10.9278	10.6316	10.3275	10.4802	10.5417	11.6488	9.51244	10.0287	10.0516	10.5397
VIT_06s0009g00750	RAB GTPase RABA7	6.95049	7.10512	6.62215	6.69581	6.96695	6.86319	7.84789	7.02194	5.73348	6.02333	5.97979	6.51176	5.79983	6.51993	6.59111	6.97315
VIT_05s0020g00020	Signal recognition particle subunit 19 SRP19	10.7093	10.5838	11.3524	10.9788	11.2191	11.0165	11.2168	11.4322	10.8488	10.7744	11.3064	11.1057	11.6118	11.5085	11.641	11.5462
VIT_15s0046g00310	ERF/AP2 Gene Family (VvERF015),Dehydration Responsive Element-Binding Transcription Factor (VvDREB22)	9.56764	9.40437	5.71813	6.7587	6.6597	5.89252	5.89191	7.54045	8.82258	9.04785	6.87459	6.49303	7.54934	6.47248	5.58713	5.13945
VIT_08s0040g00890	Single-stranded nucleic acid binding R3H	13.9027	13.8715	14.3808	14.3209	14.3636	14.2891	14.2081	13.9995	13.8602	13.859	14.4174	14.4866	13.9284	13.9223	13.6106	13.7208
VIT_09s0002g06290	Ankyrin	7.76317	7.5088	7.30531	7.12723	6.95635	6.83922	6.89059	6.67137	7.9577	7.93422	7.77497	7.661	7.88623	7.32038	7.5468	7.28288
VIT_13s0074g00230	Outer envelope protein omp24	12.6176	12.0629	12.3099	12.4877	12.4628	12.1807	12.4049	12.7914	11.697	11.611	12.1681	11.7267	12.0888	12.0058	11.8296	11.6636
VIT_18s0001g10220	PAB8 (poly(A) binding protein 8)	13.724	13.6524	13.6651	13.6504	13.5647	13.4885	13.1941	12.9872	13.2251	13.3673	13.3681	13.8956	13.2169	13.3161	12.7249	12.9733
VIT_07s0005g04660	ABC transporter C member 9	10.8194	10.9085	10.9538	10.7878	11.3541	11.3229	11.2744	10.7106	9.48906	9.55894	9.76388	10.9922	9.13392	9.80392	9.93407	10.582
VIT_12s0055g00510	NAC domain-containing protein (VvNAC58)	8.08224	7.55088	8.10853	7.95747	8.60747	8.1732	7.48302	8.16804	8.0237	7.85911	8.12096	7.83524	8.54559	8.19351	6.56363	6.44396
VIT_05s0077g01720	SAG101 (senescence-associated gene 101)	12.7111	12.7266	13.369	13.5154	13.1849	13.4645	12.1866	11.7134	12.7827	12.6956	13.1021	13.4193	12.834	13.0779	12.4187	12.2729
VIT_13s0067g00280	Syntaxin 5	8.83861	9.05253	9.50548	9.49096	9.44129	9.52822	10.1865	10.4606	9.42951	9.36789	9.73299	9.11739	10.2917	9.99173	10.5569	10.5101
VIT_08s0032g00410	Myosin-like protein XIK	9.61463	10.2273	10.8271	10.867	11.0022	11.2129	10.7322	10.3396	9.79119	10.1395	10.6984	11.4968	9.98541	10.6158	10.0994	10.5158
VIT_06s0009g01660	RPS2 (resistant to p. syringae 2)	7.15881	7.30581	6.91449	7.29693	6.93735	6.79822	7.11335	6.7764	8.09403	7.98791	7.90665	7.29538	7.53269	7.00219	6.6108	6.5072

## Sheet: AN_1041genes
Gene ID	Functional Annotation	BO_C_1	BO_PFD_1	BO_C_2	BO_PFD_2	BO_C_3	BO_PFD_3	BO_C_4	BO_PFD_4	AN_C_1	AN_PFD_1	AN_C_2	AN_PFD_2	AN_C_3	AN_PFD_3	AN_C_4	AN_PFD_4
VIT_05s0077g02180	Chalcone reductase	6.72641	7.01477	7.74751	7.64963	7.64942	7.95462	8.59774	8.47858	6.99583	6.80494	7.61419	8.04302	7.31572	7.2529	7.81767	8.20719
VIT_02s0012g02810	CYP76C4	11.3152	10.7188	14.1111	13.7089	13.8605	13.5943	14.0028	14.1631	11.9326	11.2821	13.9602	13.6866	13.884	13.7694	13.9068	14.0253
VIT_06s0009g03670	F-box family protein	10.9681	10.1721	10.8558	10.3882	12.1923	12.1261	10.5987	10.8988	12.1101	10.6559	9.31164	9.40111	11.9728	12.962	12.4287	12.3989
VIT_17s0119g00110	GRAM domain-containing protein / ABA-responsive	10.1548	9.92999	11.9792	11.8402	11.1819	10.9105	9.497	9.34913	10.8928	10.5103	10.988	11.0666	10.1973	11.1718	10.5177	10.1123
VIT_07s0031g01070	Ascorbate oxidase	9.06245	8.91074	11.268	11.161	11.0885	11.3318	9.62678	9.17544	10.7184	9.89671	10.0312	9.57191	9.89792	10.9821	11.5527	10.336
VIT_17s0000g08080	Armadillo/beta-catenin repeat protein / U-box domain-containing protein	10.532	10.3431	12.188	10.9675	13.5595	13.0357	12.1828	11.7646	12.2521	9.52639	9.69228	9.63993	12.939	13.5859	12.6933	12.6265
VIT_08s0007g05010	Unknown protein	12.5609	12.8327	12.7087	12.7142	12.5632	12.661	11.4542	11.6743	12.0845	12.4223	12.3548	12.2406	12.3988	12.6473	11.3619	11.2861
VIT_12s0134g00170	No hit	12.1572	11.6223	14.1468	13.447	14.2954	13.8629	12.9883	12.9834	11.7179	10.3254	12.0644	11.9514	12.7017	13.7275	13.6611	13.4199
VIT_07s0005g01760	Glycerol-3-phosphate acyltransferase 3 (AtGPAT3)	8.07932	9.0762	10.3474	10.6355	10.3252	9.66379	9.33398	8.47773	11.4385	9.77719	7.74801	6.62744	8.04102	9.5065	10.1319	9.50907
VIT_08s0105g00180	U-box domain-containing protein	11.0136	11.1969	11.9562	11.2922	12.4401	12.561	10.9042	10.6479	13.5024	11.9696	11.1504	11.0109	12.7188	14.0648	11.5066	11.5096
VIT_01s0026g00190	Armadillo/beta-catenin repeat	9.21247	9.27939	11.3445	11.1908	11.1697	10.8527	11.504	11.2868	10.2586	8.954	11.0227	11.1237	11.6212	12.3787	11.3883	11.3939
VIT_08s0105g00190	U-box domain-containing protein	10.9621	11.2082	11.9476	11.3415	12.4093	12.5572	11.0329	10.6618	13.5547	11.9756	11.1048	10.9799	12.6812	14.0675	11.4316	11.4613
VIT_01s0026g00910	Unknown	7.77873	7.63595	9.75686	8.95733	10.7025	10.2319	8.21647	8.13133	8.2796	7.71586	8.42729	8.80053	10.8248	11.8673	10.119	10.0912
VIT_03s0063g00340	No hit	6.93446	7.35076	8.71658	9.50675	9.27487	9.17326	10.1648	9.44019	8.75282	9.13461	9.88278	9.25978	11.1386	9.95164	9.58837	9.77382
VIT_03s0097g00710	Glutamyl-tRNA reductase 1	11.3047	11.7267	12.6031	12.4427	12.851	12.9452	11.9093	11.4953	12.4472	11.7216	11.0632	11.071	12.1939	13.1127	12.6064	12.2209
VIT_13s0067g01730	Steroid 5alpha-reductase	8.90002	8.91678	8.23629	8.92486	8.85342	9.67848	9.25167	9.04317	8.32818	7.99892	8.94687	9.82868	9.8987	11.4488	11.0151	10.8939
VIT_08s0058g00690	WRKY Transcription Factor (VvWRKY24)	8.80928	9.6623	12.6838	12.2559	11.9985	11.5618	11.0935	10.9408	11.7868	10.7572	11.1102	11.0337	10.6073	11.9287	11.3782	11.0322
VIT_11s0052g00100	basic helix-loop-helix (bHLH) family	12.3792	12.2004	13.4368	13.3697	13.3874	13.4509	11.6712	11.6196	13.3046	12.9734	13.0864	13.3757	12.7516	13.6706	13.1927	12.9223
VIT_13s0019g00480	Zinc finger (C2H2 type) family	6.83594	6.63747	8.52016	8.06571	8.42235	8.26811	8.10915	7.95774	8.30571	6.84507	7.90551	7.28173	8.18067	9.56198	8.52737	8.36615
VIT_01s0011g02790	IDA (inflorescence deficient in abscission)	10.1681	9.84211	11.5638	11.0127	12.4617	12.2503	11.8747	12.162	9.8755	9.21815	10.6518	10.2265	12.0033	12.9266	12.5334	12.5969
VIT_18s0001g10500	Abscisic acid 8` hydroxylase (CYP707A2) (VvA8H-CYP707A2.3)	12.3268	12.8802	9.99503	10.8999	10.5625	10.3135	8.87207	8.323	11.9176	12.4616	7.58341	7.50655	10.3896	11.0939	8.14122	7.88109
VIT_15s0046g01140	WRKY Transcription Factor (VvWRKY47)	11.1775	11.6957	13.8216	13.7682	13.2718	13.0425	12.2047	11.5365	13.2062	12.4814	12.0876	11.9862	11.9424	12.4764	12.7034	11.9721
VIT_08s0007g08520	Unknown protein	11.8207	11.4275	12.4289	11.6589	12.0772	11.6946	10.7255	10.4937	12.1189	11.0441	10.5101	10.3853	11.2053	12.3345	10.4948	10.4749
VIT_10s0003g01650	Unknown	9.29742	9.01756	10.0296	9.49149	9.91185	9.96599	9.25334	8.83949	10.6735	9.2607	8.45494	7.88364	10.4186	11.2942	10.9027	10.5516
VIT_05s0020g02880	ADP-glucose pyrophosphorylase	9.03768	9.68251	8.66621	11.3695	10.7656	10.6175	10.4109	10.4663	8.2773	9.18997	8.91226	8.28108	9.10941	7.69585	8.10589	6.97822
VIT_16s0050g01600	UDP-glycosyltransferase 88A4	12.5934	12.3882	12.2798	12.2509	11.8491	11.8276	11.811	11.7584	11.899	12.0233	12.1912	12.3047	11.9458	11.8528	11.3501	11.5888
VIT_01s0011g04190	Unknown	8.29621	7.3736	9.80502	9.71531	8.21963	8.49227	9.02988	9.55542	8.07465	7.76354	10.2032	9.18008	10.4835	9.03443	8.04137	7.73356
VIT_04s0008g01550	Small molecular heat shock protein 17.5	11.9606	12.0847	12.5291	12.6969	12.9419	12.4875	12.6625	13.1354	10.269	10.5852	11.0101	11.7297	10.1974	11.3842	12.2185	12.3778
VIT_06s0004g04110	Unknown protein	8.03695	7.72349	12.7289	12.4068	11.8284	11.387	11.1315	11.003	8.07253	7.6926	12.6547	12.1499	11.859	10.9381	10.567	10.5472
VIT_12s0057g00470	C2 domain containing protein	10.7572	10.4164	10.9113	10.8764	10.0977	9.97704	10.1164	10.1598	10.9064	10.7513	11.4538	10.988	10.5074	9.62163	9.40013	9.39294
VIT_05s0020g01740	RanGAP1 interacting protein	12.113	12.1349	10.9563	10.7444	10.5219	10.3618	10.7351	10.7872	11.9974	11.9156	11.0566	10.6577	10.2708	9.8332	10.2535	10.1008
VIT_06s0061g01490	ABC Transporter (VvPDR20 - VvABCG50)	9.67156	9.9247	12.2123	12.2347	11.9811	12.4539	10.9263	10.2224	10.3987	10.5152	11.8711	12.4674	11.5054	12.9363	10.6042	10.5438
VIT_00s0194g00220	Unknown	11.73	11.6178	10.5338	10.4877	9.65362	9.69399	10.6529	10.8701	11.5519	11.3269	11.308	10.672	11.1349	10.3798	9.31678	9.76644
VIT_16s0022g00510	Heat shock 22 kDa protein	13.9091	13.9255	14.0716	13.929	13.9526	13.3617	11.3916	12.0669	13.6142	13.6923	13.3382	13.905	13.4787	14.1209	13.7106	13.607
VIT_06s0004g06130	Thiamine biosynthesis protein ThiC	12.637	12.5629	11.4958	12.3599	12.5586	12.5061	13.2102	12.9169	12.2632	12.3744	12.0808	11.5101	11.6286	11.3659	12.3337	12.28
VIT_16s0050g01210	Unknown	8.67118	8.48604	8.94368	8.72601	9.36026	10.2706	6.51407	6.49563	9.99636	9.25011	7.56384	9.71222	7.79678	10.5675	8.45091	8.40157
VIT_05s0049g00220	2-oxoglutarate-dependent dioxygenase	8.52917	8.6453	9.41825	10.7663	10.5882	10.7487	10.2723	10.1045	8.48139	8.4505	8.99217	10.0219	10.1546	11.8006	9.66106	9.65014
VIT_05s0077g01060	Aldehyde Dehydrogenase (VvALDH22A1)	13.9004	13.8006	13.265	13.2044	13.3268	13.2616	13.1084	13.0729	13.8265	13.8061	13.348	13.1354	13.6311	13.554	13.434	13.3584
VIT_07s0005g02800	ADP-glucose pyrophosphorylase large subunit 2	8.61303	8.42686	9.55886	9.53921	9.49363	9.27523	10.3699	10.6104	8.2825	8.3138	10.0623	9.67273	10.0194	9.97622	10.3314	10.4027
VIT_05s0102g00030	Ankyrin repeat protein family	6.98974	7.04034	6.77934	6.46235	6.75046	6.65583	5.97932	6.08315	7.10019	7.31299	6.49661	5.97843	9.00579	8.10505	7.87199	6.24016
VIT_03s0017g01290	ABC Transporter (VvWBC13 - VvABCG13)	11.3077	11.6044	10.7465	10.923	10.8402	10.9307	12.4075	12.6176	10.5038	10.6667	10.2949	10.7243	11.0812	11.5033	12.2221	12.479
VIT_05s0077g01720	SAG101 (senescence-associated gene 101)	12.7111	12.7266	13.369	13.5154	13.1849	13.4645	12.1866	11.7134	12.7827	12.6956	13.1021	13.4193	12.834	13.0779	12.4187	12.2729
VIT_04s0008g04250	Aspartate aminotransferase	9.61048	9.2597	7.60003	7.49944	7.23002	6.80293	6.69479	6.86152	9.24853	9.2757	8.27394	7.69578	8.25621	7.50217	7.32283	6.37676
VIT_01s0026g01430	Unknown protein	10.7028	11.2281	12.9546	12.8697	13.1171	13.2551	11.8506	11.2987	12.4896	12.2258	11.8585	11.6697	12.5765	13.1029	12.7406	12.305
VIT_01s0011g05200	Phosphoethanolamine N-methyltransferase 1	12.2654	12.2846	7.59343	7.68645	7.79824	7.7105	7.25518	9.29155	11.598	11.6629	8.22822	8.42472	9.55378	8.66871	8.04865	6.62205
VIT_02s0025g04440	ERF/AP2 Gene Family (VvERF018),Dehydration Responsive Element-Binding Transcription Factor (VvDREB02)	6.36183	6.2697	8.37356	8.41634	8.10886	8.4657	7.30384	6.33707	6.11733	5.89336	7.19132	6.81682	7.92082	9.23933	7.20488	6.63661
VIT_09s0002g00420	Senescence-associated protein	10.0448	9.57814	9.90443	10.1093	9.54949	9.8364	9.34024	9.40159	10.2933	10.9717	10.6043	10.6107	10.3277	10.8732	10.0907	10.2299
VIT_06s0004g04580	Protein kinase family protein	11.8178	11.8415	12.7938	13.0683	12.7523	12.6819	12.2462	11.7276	12.3931	12.182	12.9689	12.9462	13.2827	13.1781	12.9754	12.7657
VIT_00s0662g00040	Dehydration Responsive Element-Binding Transcription Factor (VvDREB38)	12.6054	12.5382	14.0091	13.9661	13.7095	13.6726	13.4694	13.4464	12.5057	12.2516	13.6744	13.6451	13.9984	13.7993	13.8505	13.8887
VIT_12s0028g01350	RKF1 (receptor-like kinase in flowers 1)	11.1742	11.3957	10.1281	10.6396	9.73479	9.86625	9.96617	9.38786	11.7143	11.9271	10.0121	10.0669	9.13858	9.1018	8.93518	8.88891
VIT_04s0008g06640	Endomembrane protein 70, TM4 ;	14.0699	14.1568	13.703	13.9364	13.4074	13.4983	13.1836	13.2546	14.3092	14.2669	13.6303	13.6754	13.3876	13.4388	13.3818	13.2614
VIT_01s0011g00930	FK506-binding protein genes family (VvFKBP13)	12.323	12.3593	11.8602	12.3875	11.3718	11.2914	10.913	10.9386	11.5197	11.9357	11.9218	11.6667	10.5416	10.6374	9.3471	8.79763
VIT_15s0045g00980	R protein PRF disease resistance protein	8.24156	8.17064	9.59657	8.8799	9.72958	9.38254	8.91438	8.85735	9.55724	8.59854	8.27219	8.39091	8.21258	9.18495	9.86388	9.35742
VIT_18s0166g00190	U-box domain-containing protein	10.9735	10.9726	11.8136	11.9036	11.9471	11.7963	11.2796	10.7893	12.2337	10.5841	10.3883	9.89292	11.5444	12.276	11.5131	11.325
VIT_10s0003g04990	feronia receptor-like kinase	11.191	11.0584	9.36622	9.21921	8.04035	7.90795	8.94209	9.11686	11.0919	10.8197	10.0077	9.29938	8.35027	7.96739	8.89007	8.9258
VIT_11s0016g01190	Auxin-independent growth promoter	12.7455	12.7861	13.3402	13.2088	13.3008	13.4686	12.6073	12.6723	12.9542	13.0402	12.7117	12.8087	13.224	13.5084	13.4649	13.2739
VIT_17s0000g07370	EDS1 (Enhanced disease susceptibility 1)	10.3337	9.8665	11.1058	10.6811	10.6122	11.0248	9.11092	8.6776	10.9387	10.2949	10.3353	10.6891	10.302	11.3573	10.528	9.98101
VIT_18s0001g15450	Alcohol dehydrogenase 3	12.8473	12.855	12.6236	12.3513	12.5055	12.6935	12.3947	12.4281	12.7944	12.6441	13.0621	12.9939	13.1068	12.9281	12.6446	12.5861
VIT_00s0291g00050	Octicosapeptide/Phox/Bem1p (PB1) domain-containing protein	6.28165	6.67857	10.3807	10.3535	11.1196	11.0957	12.29	12.0939	7.62715	7.25789	10.8246	10.2478	11.1648	11.1689	11.6774	12.0647
VIT_01s0010g00330	Clavata1 receptor kinase (CLV1)	10.632	10.8912	10.4807	10.279	10.3142	10.3441	10.3724	10.6085	10.7706	10.6031	9.72369	9.45059	10.0125	9.9277	10.3146	10.1128
VIT_14s0066g01840	SAG101 (senescence-associated gene 101)	9.5437	9.65457	11.043	10.6161	10.8157	11.5745	7.5545	7.32898	11.0502	9.93485	10.0779	9.76734	11.1719	11.6303	9.73881	9.17037
VIT_18s0041g01180	No hit	9.78043	9.92165	10.199	10.1821	9.08818	8.95006	8.83424	8.72866	9.27447	9.59233	9.34189	9.31318	7.64929	7.40716	7.2233	7.56279
VIT_04s0008g00330	Clavata1 receptor kinase (CLV1)	10.219	9.7743	11.8876	11.764	11.2304	11.4631	10.5324	10.5373	10.4439	9.80538	11.31	11.2091	9.73126	10.1141	11.5591	10.2296
VIT_06s0009g00680	Pyridine nucleotide-disulphide oxidoreductase	9.94151	10.0442	12.4057	12.2721	12.0767	12.2336	11.5234	11.5641	10.3231	10.0018	11.6346	11.6606	12.1858	12.4538	12.1988	12.0684
VIT_05s0020g04940	NBS-LRR type disease resistance protein	6.33258	6.53121	6.25732	5.99199	6.08336	6.03184	6.40141	6.54012	7.64925	7.01068	6.59179	6.75998	6.07737	6.15809	7.24925	7.01158
VIT_05s0029g00210	Ubiquitin-specific protease 2 (UBP2)	11.7997	11.926	12.4532	12.1844	12.2722	12.3443	12.889	13.0241	11.8634	11.7529	12.1853	12.0151	12.4595	12.3208	13.0045	12.9469
VIT_18s0001g05060	2,3-bisphosphoglycerate-dependent phosphoglycerate mutase	11.4734	12.1445	10.8923	11.3807	11.4171	11.643	11.8329	11.963	11.4086	11.8985	10.8825	10.8849	12.0119	12.146	13.0072	13.0707
VIT_13s0064g00900	Unknown protein	9.51	9.67933	10.045	11.0744	10.0733	9.97296	9.45039	10.3517	8.87464	9.68256	9.97832	9.50612	8.59306	8.43003	8.21868	8.07482
VIT_15s0021g02790	ATELC/ELC	11.8642	11.8385	12.9838	12.5414	13.6752	13.2602	12.7724	12.5635	12.3307	11.3488	12.2858	12.1757	13.2721	13.5787	12.9946	12.8806
VIT_14s0068g00030	feronia receptor-like kinase	11.7375	11.7317	12.3809	12.1404	11.9733	11.9749	10.6935	10.5624	12.4504	11.9681	11.5732	11.3713	12.0334	11.8217	11.0964	10.5646
VIT_04s0023g02380	R protein MLA10	10.0258	10.1124	12.0921	11.6856	11.6412	11.2132	10.5109	10.2579	11.3341	10.6104	10.8378	10.48	10.9936	11.5817	11.4626	11.0725
VIT_13s0067g00700	Hydrolase, alpha/beta fold	12.4072	12.3979	13.8313	13.547	14.3073	14.4624	13.7088	13.6899	13.3144	12.7012	12.7804	12.9961	14.5345	14.6197	14.4467	14.4447
VIT_06s0009g03000	Flavonoid 3',5'-hydroxylase	11.3473	11.888	9.38837	9.79675	10.1662	10.336	11.4612	11.2836	11.3857	12.1437	10.1818	9.59469	10.7172	10.5092	10.7862	11.2326
VIT_18s0075g00270	Unknown	8.57063	8.9196	9.87069	9.95634	6.37152	6.47654	7.13984	7.32541	8.90024	9.35715	11.4277	11.3267	9.13227	8.11801	7.53054	7.97339
VIT_05s0062g00640	UDP-glucose:flavonoid 7-O-glucosyltransferase	10.0763	10.5657	8.84171	10.5084	9.67604	10.0966	9.35453	10.0629	8.7844	9.97422	7.36653	8.8828	7.14622	7.2264	6.0904	6.35531
VIT_09s0096g00010	Disease resistance protein (NBS-LRR class)	9.42198	9.53047	9.81285	9.15748	8.87072	8.73397	8.31445	8.08078	10.3673	9.75205	9.08104	8.23115	8.28363	8.71112	8.78134	8.03519
VIT_10s0116g01540	Aminomethyltransferase	13.6182	13.8696	13.1332	13.4494	13.0064	13.2873	12.7592	12.5997	13.5796	13.8073	13.0678	13.058	12.6204	12.6438	12.1118	11.8545
VIT_11s0016g00910	Cation exchanger (CAX9)	12.4312	12.1193	13.1517	12.7478	13.4373	13.3703	12.3521	12.2908	12.5187	11.9109	12.1429	11.9431	12.8616	13.2016	12.6178	12.3603
VIT_15s0048g00740	No hit	6.73802	6.43604	8.23092	7.49145	9.37802	9.1431	8.85701	8.75596	7.01089	6.44214	6.48941	6.41221	10.4065	9.26134	9.793	10.0043
VIT_06s0004g01450	Lipoxygenase (LOX2)	11.6763	12.1412	11.0376	11.5237	11.3957	11.4874	10.9698	11.2366	10.913	11.307	10.9857	11.2147	10.8547	11.053	11.0548	11.2648
VIT_16s0013g00980	ERF/AP2 Gene Family (VvERF082)	12.4022	12.6091	13.1309	12.7722	12.5605	11.4248	12.0659	11.35	12.6722	11.8695	11.5233	11.6296	10.8289	11.2398	10.2894	10.5222
VIT_04s0008g00440	Clavata1 receptor kinase (CLV1)	9.78074	9.16669	11.223	10.989	10.3871	10.4502	9.58496	9.07621	10.5871	9.69337	10.738	10.8122	10.1162	10.2356	11.1018	9.70524
VIT_00s0372g00100	(+)-delta-cadinene synthase isozyme A	6.94061	7.51152	6.38602	7.08077	7.32877	7.86011	8.32098	8.65551	6.12147	6.64869	6.85145	7.51269	8.37438	8.23204	8.80548	9.2153
VIT_00s0620g00010	Triacylglycerol lipase	11.3414	11.553	8.75227	9.40256	8.78146	8.10866	9.53417	8.37759	12.16	10.3919	8.66327	7.07698	9.19084	9.27585	9.00488	8.75406
VIT_05s0020g01090	Basic Leucine Zipper Transcription Factor (VvbZIP15)	9.86789	10.3659	11.0535	12.0241	10.7346	11.0399	11.1654	11.4785	10.1856	10.521	10.8973	10.8487	10.3881	10.3465	10.0908	10.1596
VIT_18s0001g06690	Gibberellin 20 oxidase 2	13.1982	13.3538	6.79692	7.07524	6.17677	6.76829	6.12295	6.39847	12.6592	13.1426	6.15075	6.06821	7.28897	6.89465	6.28837	5.91557
VIT_18s0001g15150	Unknown protein	10.0853	10.2081	11.8683	12.1655	11.8334	11.5855	10.525	10.7081	11.2872	10.4563	11.1141	11.6932	10.1873	11.248	11.1027	10.9841
VIT_06s0009g03050	flavonoid 3',5'-hydroxylase m (F3'5'Hm) [Vitis vinifera]	12.1301	12.4584	10.0676	10.408	10.9999	11.1331	12.1848	12.0911	11.6937	12.2775	10.6067	10.0775	10.8886	10.7127	11.0002	11.5158
VIT_18s0001g14450	Ferredoxin:nadp+ Oxidoreductase PETH	12.2833	12.7853	12.409	12.8022	12.0109	12.2191	11.763	11.7433	12.4291	12.8889	13.0015	12.9107	11.8746	11.8688	11.1601	10.9989
VIT_02s0025g05170	Unknown protein	10.2747	10.3884	6.48143	7.53023	6.88175	6.3246	6.88181	6.74806	9.99159	10.3578	6.65302	6.22147	6.29237	5.93236	6.37936	6.2215
VIT_10s0003g04470	ABC Transporter (VvMRP20 - VvABCC20)	10.527	10.6778	11.6992	12.1981	11.6403	11.8066	11.3909	11.1638	10.7585	10.958	11.9401	11.6796	10.8542	11.0579	10.5441	10.3763
VIT_06s0009g02860	flavonoid 3',5'-hydroxylase f (F3'5'Hf) [Vitis vinifera]	12.3059	12.5036	10.1588	10.3749	11.0581	11.1955	12.3021	12.1376	11.8183	12.3307	10.4934	10.258	11.0421	10.8695	11.498	11.8564
VIT_15s0048g00940	ATP-dependent DNA helicase 2 subunit 2	9.24042	9.2165	10.1986	9.92662	9.35955	9.15873	9.54474	9.59036	9.22803	9.04214	10.2796	10.0193	8.92949	9.00757	9.05279	8.98376
VIT_14s0060g02330	Actin binding formin homology 1	9.87664	10.5191	5.27033	5.38314	5.73376	5.38696	5.19348	5.76969	10.3313	10.6064	6.14926	5.61089	5.73677	5.37383	4.97902	4.59244
VIT_08s0007g05520	Pentatricopeptide (PPR) repeat	11.3055	11.4816	9.88004	9.8112	9.47598	9.51756	9.79073	9.90459	11.912	11.6713	9.88224	9.49998	10.3899	10.3298	10.6165	10.4711
VIT_04s0044g00130	Unknown protein	11.3396	11.3036	11.1753	10.1311	12.8416	12.8367	12.1887	12.3253	11.6175	11.3573	10.7607	10.1941	13.4456	13.1725	12.6979	12.7278
VIT_17s0000g09550	CYP71A26	8.52871	9.07073	9.26956	12.0452	11.6165	11.5026	11.5575	11.4715	8.11221	9.10631	9.02738	8.8248	8.87891	9.29896	9.05472	9.84845
VIT_00s0389g00030	CYP72A54	10.5268	10.8852	10.7927	11.1351	10.3539	10.2609	10.1307	10.1611	10.4859	10.8535	10.6829	10.5634	9.50881	9.09565	8.06322	8.07364
VIT_18s0041g01290	Serine/threonine-protein kinase CCR4	9.30726	9.76362	11.1014	11.2576	10.6404	10.0018	10.3943	9.77715	11.7188	10.1167	10.139	9.54492	10.6407	11.4468	10.6426	9.98156
VIT_01s0011g02660	No hit	7.69329	7.57341	8.31943	8.3281	8.19893	8.6704	6.71796	5.72426	8.82064	7.79736	7.19116	7.5942	7.22189	9.38417	6.8079	6.24648
VIT_00s0586g00030	Stem-specific protein TSJT1	11.8997	10.4949	6.73406	6.1457	6.88239	7.37937	7.44624	7.96221	12.4067	11.5711	6.87601	6.21845	7.92889	8.32822	6.82656	7.42419
VIT_14s0108g01000	Calcium-binding EF hand	10.2474	10.3788	12.576	12.1601	11.2601	10.3977	11.3337	11.0055	11.0635	9.80638	10.4384	9.98612	10.3244	10.9169	11.502	10.9589
VIT_05s0020g03220	S-receptor kinase	10.3315	9.5288	11.8574	11.6174	11.0831	10.9905	9.11743	8.85626	10.6019	9.88828	11.7756	12.2333	11.0826	11.0993	11.7536	11.0973
VIT_06s0009g02850	Cytochrome P450, family 79, subfamily A, polypeptide 2	9.66825	10.2134	9.75113	10.8229	10.3417	10.2971	11.1102	11.0882	9.62365	10.2192	10.17	10.1457	9.61626	9.23704	9.76993	10.119
VIT_00s0211g00100	Glycine hydroxymethyltransferase	11.1062	12.3573	11.9025	12.7854	12.0186	12.4076	12.2696	12.4162	10.6301	11.7537	12.6245	12.5457	12.2465	12.2042	11.8791	11.7052
VIT_16s0022g02470	Cationic peroxidase	8.39528	8.06892	7.16244	7.08605	7.03101	7.20096	6.6668	7.05216	8.31878	7.88717	6.62349	6.12997	7.38868	6.89545	7.63676	7.81612
VIT_18s0001g09240	No hit	8.53079	8.46085	10.0771	9.51257	9.46365	8.93455	9.02313	8.61667	8.25959	7.39795	8.25677	8.39489	9.46932	9.82978	9.00745	8.9604
VIT_14s0060g00910	Metallopeptidase M24	11.7315	11.66	11.4782	11.4278	11.4276	11.3354	12.0791	12.2785	11.566	11.3967	11.2476	10.985	11.4378	11.4119	12.2193	12.176
VIT_14s0066g02610	Unknown	11.4778	11.3025	12.8677	12.5392	12.4339	11.704	11.2315	11.1101	12.294	11.4561	11.5268	11.2307	11.4075	11.993	12.1115	11.5162
VIT_01s0127g00340	Unknown	5.98983	6.63115	6.22871	9.40103	8.62449	8.46881	8.76543	9.13211	5.39907	7.299	7.03427	6.83934	5.81973	5.88254	5.50134	4.98475
VIT_03s0038g00690	Zinc finger (B-box type)	11.7106	11.2627	12.7476	12.54	12.5162	12.3592	12.7292	13.0011	11.4624	11.1662	12.0115	11.785	11.9564	11.7512	12.0391	11.9505
VIT_08s0007g03070	Pentatricopeptide (PPR) repeat-containing protein	9.11584	9.30845	9.00004	8.96408	9.13529	9.3312	10.2656	10.3034	9.29396	9.38077	9.07486	8.6905	9.37307	9.23267	10.0941	10.0867
VIT_07s0031g02130	Serine/threonine-protein kinase SRPK1	12.7552	13.0278	13.5169	13.4048	13.6476	13.9477	13.9684	13.95	13.2514	13.1706	13.2273	13.1956	13.6823	13.8363	13.9762	13.9584
VIT_01s0026g01030	Zinc finger (C3HC4-type ring finger)	11.612	11.8169	13.0674	12.42	13.2867	12.8978	12.3627	11.9015	12.3185	11.2746	12.1249	11.8279	12.6645	12.9058	12.3048	12.1523
VIT_03s0097g00460	Geraniol 10-hydroxylase	10.6126	10.1973	13.0149	12.8699	13.1018	12.9444	13.3908	13.102	10.7777	10.2289	12.6187	13.019	12.0685	12.3343	12.4471	12.7914
VIT_04s0023g02400	SEC14 cytosolic factor	7.82014	7.32225	6.39167	6.10649	6.59783	6.36855	5.5787	5.27401	7.29932	6.94509	6.20684	6.08738	7.07356	6.82181	5.27538	5.2717
VIT_18s0001g13380	Papain cysteine proteinase isoform I	11.6813	11.5211	9.62574	9.77783	9.72952	9.98008	8.86517	9.33554	11.2163	10.3436	9.98194	10.265	8.71252	9.7377	8.31425	8.81339
VIT_18s0001g13390	Papain cysteine proteinase isoform II	9.96749	9.65569	6.75336	7.06846	6.9476	7.3551	5.7749	5.45371	8.84292	7.97295	7.24694	6.80981	6.00734	7.29842	4.98375	5.52749
VIT_02s0012g02820	Geraniol 10-hydroxylase	8.92777	7.48882	12.004	11.3126	11.7876	11.4071	11.8343	11.9247	9.06365	8.31672	11.761	11.3439	11.7801	11.5801	11.3982	11.7936
VIT_12s0028g01150	Protein TRANSPARENT TESTA 12	12.8932	13.0192	11.059	11.9259	11.4692	11.1777	11.695	11.3007	12.6977	13.188	10.957	10.8718	11.2948	11.2393	11.9672	12.0668
VIT_06s0009g00480	Aluminium-tolerance ALMT1	11.0748	10.8437	7.92137	7.17656	8.11716	8.5056	6.60603	6.66169	11.5877	10.8446	6.67319	6.58138	6.86207	8.07431	8.67861	8.55818
VIT_10s0003g04210	Lipase class 3	7.00413	6.52885	8.7519	8.03978	8.46154	8.04233	7.41589	6.82802	9.10034	7.50956	8.39162	7.91121	8.57751	10.1887	7.52483	6.57596
VIT_04s0210g00050	Strictosidine synthase	9.63122	9.84421	11.9516	11.8419	12.8902	12.8206	11.7467	11.8267	8.22834	9.01324	12.0978	12.0995	13.4834	13.3837	12.2769	12.4703
VIT_07s0031g02790	Unknown	10.7991	10.668	10.5597	10.11	9.98835	9.85281	9.1703	8.90821	10.8017	10.4621	10.156	10.3301	9.36255	9.25014	8.57107	8.70068
VIT_13s0074g00100	3-phosphoinositide-dependent protein kinase	11.4476	11.7273	12.1127	11.9752	12.1596	12.2084	12.5407	12.6796	12.1965	12.085	12.1059	11.7513	12.3774	12.1025	12.4198	12.2721
VIT_07s0191g00230	Ring-H2 finger protein ATL5F	12.096	11.8664	13.1061	12.8469	13.405	13.3857	12.9992	13.0031	11.9893	11.4655	12.1941	12.2159	12.9175	13.2617	13.6993	13.5913
VIT_06s0004g06270	GDP-mannose transporter	7.97059	8.07991	6.76886	7.04673	6.27233	6.60979	7.494	7.51957	7.50833	6.95621	6.66091	5.73525	6.95336	6.47168	7.91309	7.93003
VIT_13s0064g01120	No hit	9.57211	9.05637	9.93817	9.40296	10.2184	10.3874	8.8799	8.7625	10.3427	9.45694	8.08017	8.74109	10.9232	12.0827	11.291	11.0026
VIT_18s0001g09230	Salt tolerance zinc finger	12.3987	12.8097	14.1507	13.6276	14.0672	13.6883	13.5818	13.2826	13.3957	12.2627	12.6424	12.5279	13.711	14.1578	13.4361	13.4715
VIT_19s0015g02500	CYP72A1	12.1906	12.5688	13.5076	13.5481	13.6492	13.7442	12.9872	12.8459	11.8529	12.2745	13.5488	13.5935	13.3788	13.4384	12.9383	12.9643
VIT_14s0060g01790	Unknown protein	10.2591	9.61763	8.5595	8.37206	8.3253	8.65491	7.39813	7.00184	8.70677	7.93754	8.6278	9.17782	7.4597	8.31194	6.26328	6.74088
VIT_06s0004g06840	Protein phosphatase 2C (VvPP2C-5)	11.2118	11.6032	13.084	12.5938	13.3249	13.0975	12.2777	12.118	12.868	11.4153	11.1435	10.9715	12.7895	13.5736	12.7988	12.6433
VIT_04s0008g02920	Desiccation protein PCC13-62 precursor	12.8498	12.9422	10.7047	11.625	11.1198	11.1163	11.4385	11.7159	12.909	13.0624	10.539	10.0291	11.6323	11.4649	12.2312	12.2726
VIT_00s0385g00020	Linalool synthase (VvTPS60)	8.3822	8.6175	8.16626	8.47503	8.86355	9.15872	9.06665	9.27416	7.11511	7.8176	8.13807	9.2545	8.75144	9.20523	9.59083	10.0387
VIT_08s0007g08540	Mg-chelatase subunit XANTHA-F	14.3585	14.4911	13.8998	14.365	13.5813	13.5368	13.2765	13.4366	14.2193	14.4367	13.694	13.6372	13.0943	12.8486	12.2837	12.1108
VIT_06s0009g03130	Cytochrome P450, family 79, subfamily A, polypeptide 2	7.43195	8.03359	6.80345	6.49228	7.77663	7.63153	11.2025	11.1095	6.47762	7.32757	6.29966	6.24623	7.50481	7.28112	10.0835	10.3881
VIT_00s0487g00010	Disease resistance protein (TIR-NBS-LRR class)	12.7861	12.9599	13.7359	13.3169	13.6865	13.4211	13.1703	12.8717	13.4118	12.6434	11.7133	11.312	12.1671	12.6462	12.7015	12.527
VIT_14s0068g00930	chalcone synthase 1 (CHS1)	14.4856	14.5623	11.3642	12.7454	12.1763	11.773	12.9855	12.9196	14.227	14.4684	10.9151	10.7709	11.301	10.9455	12.1784	12.4143
VIT_18s0001g02750	Unknown protein	12.7901	12.4918	12.8672	12.5443	13.1377	12.7858	12.9955	13.0579	12.7195	12.5262	12.4715	12.2856	13.127	13.0184	13.1189	13.2143
VIT_07s0031g01010	L-ascorbate oxidase	8.35454	8.0749	10.1983	10.5518	10.1578	10.5941	10.2803	9.5054	9.55468	9.1811	9.452	8.7848	9.1568	9.28381	10.6312	9.55637
VIT_17s0000g06340	putative MADS-box type delta 2b (VviMADSD2b)	10.6029	10.7251	11.8599	11.6881	11.7625	11.7076	12.3606	12.3459	11.3441	11.0671	12.1207	11.872	12.1005	12.0137	12.415	12.3812
VIT_04s0044g00820	S-receptor kinase	6.78311	6.60907	9.56775	9.42801	8.69345	9.15839	7.34874	7.08842	8.28729	7.64159	8.7715	8.63509	8.34976	8.98453	9.22944	8.75418
VIT_01s0011g05670	Nudix hydrolase 18	12.8379	12.7129	13.8894	13.6272	14.1867	14.2313	12.6189	12.1607	13.7564	13.3516	13.2468	13.452	14.2255	14.4997	13.6	13.4585
VIT_12s0059g01300	Unknown protein	11.3483	11.7225	12.9423	12.9038	13.4303	13.6291	12.9701	12.9551	12.5269	12.3876	12.2406	12.245	13.0429	13.4907	13.3033	13.0903
VIT_07s0197g00130	Disease resistance protein (TIR-NBS-LRR class)	12.7012	12.9417	13.7355	13.5994	13.6074	13.6264	13.0474	12.8179	13.2871	12.9497	12.7435	13.1843	12.5813	13.1017	13.0773	13.0112
VIT_15s0107g00200	No hit	8.75927	9.25102	9.31174	9.39257	9.37261	9.83298	10.2509	10.2711	9.25637	9.6677	9.78603	9.94981	10.2181	10.0088	9.95843	10.2287
VIT_19s0093g00510	S-2-hydroxy-acid oxidase, peroxisomal	12.3977	12.7972	13.5411	14.01	13.7327	13.739	13.548	13.3357	11.6826	12.2965	13.5615	13.3784	13.0483	12.9635	12.3159	12.2197
VIT_14s0068g00740	Avr9/Cf-9 rapidly elicited protein 146	11.4716	11.0696	9.3615	9.59629	10.4755	10.6589	11.0978	11.5209	11.3956	11.0944	8.68854	8.72365	10.9537	11.7872	11.8768	12.2115
VIT_01s0011g02800	RIC7 (ROP-interactive crib motif-containing protein 7)	10.906	11.1943	5.83861	5.62966	6.17837	6.12952	6.63961	6.68783	11.1559	11.4156	7.14489	5.97519	6.06209	5.99311	5.5626	5.91842
VIT_16s0098g00600	No hit	13.4509	13.383	13.3095	13.2288	12.9666	12.9354	11.8653	11.6849	12.7458	13.0634	12.1292	12.1798	13.3169	13.0089	12.1709	11.9735
VIT_04s0008g00420	Clavata1 receptor kinase (CLV1)	7.9165	7.76862	9.98017	9.96995	8.76898	8.92798	8.04456	7.47793	9.25242	8.44291	9.75616	9.89763	8.20007	8.82848	8.58013	8.1862
VIT_19s0014g01660	Stage III sporulation protein AA	11.3856	11.4989	11.7832	11.8867	11.6236	11.5452	11.8692	11.9393	11.4659	11.2353	11.8744	11.6098	11.6026	11.3531	11.6686	11.6909
VIT_17s0000g02230	TIFY gene family (VvJAZ11)	11.6569	12.0095	11.0004	11.6454	11.3133	11.2682	11.7118	11.9766	11.6112	11.9636	11.132	10.9587	11.0893	11.093	11.1318	11.1819
VIT_14s0108g00890	Beta-1,3-galactosyltransferase	7.81783	7.74361	11.3582	11.5111	10.999	11.5083	12.0271	12.2317	8.57495	8.30778	10.4718	10.56	11.0288	11.7644	12.5263	12.3327
VIT_04s0079g00220	Steroid sulfotransferase	6.71703	6.82538	7.13552	7.15166	7.76575	7.20058	7.41075	7.56133	6.91905	6.29757	7.74519	7.15229	7.82342	8.29459	8.39846	8.28307
VIT_14s0108g00830	myb domain protein 94	12.4463	12.3078	12.421	11.9208	12.5995	12.6381	12.7064	12.9421	12.5669	12.4235	11.7153	11.4081	13.1398	12.6482	13.141	13.0632
VIT_00s0684g00010	Protein kinase	12.9715	12.8909	11.9018	11.8179	11.6	11.5111	11.8952	11.9012	13.0612	12.8471	11.6632	12.0056	11.1607	11.0331	11.3371	11.289
VIT_08s0040g01470	Cis-zeatin O-beta-D-glucosyltransferase	8.75671	9.06236	9.83828	12.0419	11.1586	11.1099	10.968	11.5619	8.74137	9.22287	9.82789	9.31234	9.4794	9.06842	8.84842	7.54436
VIT_04s0044g00420	MTN21	7.94157	8.00449	10.6039	10.5918	10.0077	10.0268	8.79952	8.32832	8.26393	8.68882	10.498	11.055	9.13935	9.57518	8.58146	8.74549
VIT_11s0016g03000	Phosphoinositide 3-kinase regulatory subunit 4	12.3539	12.0939	12.7804	12.616	13.0543	12.9255	12.9934	13.0226	12.1901	11.9752	12.779	12.5195	13.1654	13.0581	13.3875	13.3648
VIT_02s0087g00650	Nod factor	11.3551	11.6085	11.7507	11.9327	12.1912	12.2099	12.5894	12.6297	11.4716	11.3942	11.7159	11.5999	11.9606	11.9281	12.4252	12.4441
VIT_18s0001g15310	Thioredoxin M-type	12.4144	12.4632	12.1061	12.8987	12.453	12.2985	11.8145	12.392	11.8855	12.3984	11.6813	11.4833	11.0371	10.5571	9.95589	9.76867
VIT_04s0023g00170	Unknown	9.98634	10.159	10.4372	10.4025	10.2907	10.3274	10.9117	10.8199	10.5428	10.3454	11.311	10.9408	10.7274	10.3375	10.6767	10.7652
VIT_04s0008g07190	No hit	9.62144	9.61584	10.8032	10.8574	11.2375	11.3704	9.19258	8.52411	9.5208	9.1367	10.4528	10.9986	9.66667	10.2094	7.51615	7.92264
VIT_15s0048g02070	BON2-associated protein (BAP2)	8.9534	8.86845	11.5951	11.5778	10.8855	10.5823	10.1984	9.41252	10.825	9.52847	8.92795	9.06977	10.1344	11.4284	11.381	10.3127
VIT_02s0033g00320	PRLI-interacting factor L	11.4533	11.626	11.3663	11.413	11.2989	11.3921	12.017	12.2122	11.4967	11.3706	11.505	11.3606	11.305	11.156	12.1396	12.1699
VIT_03s0017g01400	Adhesive/proline-rich protein	8.2382	7.94726	11.4322	10.8619	11.5697	11.4955	8.81094	8.42051	10.3956	9.48999	8.9345	9.97737	11.0621	12.734	11.0323	10.6767
VIT_13s0019g01130	DC1 domain-containing protein	12.2614	12.6983	13.7727	13.6552	13.9412	14.0507	12.5423	12.3716	13.382	12.8645	12.4477	12.6507	13.4597	13.9092	13.5237	13.2609
VIT_12s0057g00400	Threonyl-tRNA synthetase / threonine--tRNA ligase	12.8947	13.0888	13.0359	13.309	12.9518	12.9289	13.0689	13.0598	12.8673	13.085	12.9375	12.7702	12.6688	12.5631	12.2228	11.9848
VIT_14s0066g00850	Nitrate transporter2.5	10.586	11.2473	10.3004	11.0765	9.65499	9.7658	10.142	10.6389	10.4355	10.9035	11.6464	11.3881	10.602	10.4745	10.3873	9.61157
VIT_05s0049g01760	Proton gradient regulation 5 (PGR5)	11.957	12.0287	12.7115	12.871	12.2813	12.4299	11.3788	11.687	12.01	12.1943	11.9799	11.6182	11.6955	11.9169	11.6183	11.281
VIT_03s0017g00980	UDP-arabinose 4-epimerase 3	11.9456	11.6331	12.917	12.8397	12.9672	12.8658	12.8755	12.8977	11.3894	11.1559	12.5621	12.3131	12.8874	12.6919	13.2428	13.1145
VIT_01s0010g02980	Calcium-binding protein CML	5.98089	5.61331	6.7865	6.18802	6.46505	6.76365	5.51375	5.7958	6.11546	5.1637	5.27813	5.92308	6.14413	8.1582	6.07825	6.11407
VIT_08s0007g01070	DC1 domain-containing protein	5.39733	5.44728	7.36523	7.21586	7.47559	7.86695	6.37473	5.29384	7.10278	6.19204	6.57019	6.33674	6.78725	6.90956	5.71895	5.53496
VIT_11s0016g00730	LHCA6 (Photosystem I light harvesting complex gene 6)	11.2656	11.5551	10.3144	11.0701	10.8656	10.6129	10.3395	11.0064	10.3591	11.0657	10.6991	9.83075	9.66388	9.27383	8.42426	7.44335
VIT_09s0002g07500	Hydrolase, alpha/beta fold	9.38554	9.71385	9.51955	10.1867	9.11961	9.33455	9.01336	9.70786	9.27296	9.52058	10.1341	9.62627	9.62716	9.63962	8.99817	8.66038
VIT_10s0003g02890	LHCII type I CAB-1	15.0994	15.0388	14.3526	14.6416	14.0345	13.8682	12.4174	12.5329	14.668	14.8561	14.5282	14.6548	13.5179	13.593	11.1016	10.5909
VIT_16s0050g02400	ERF/AP2 Gene Family (VvERF054)	10.5613	10.8032	10.3745	10.2851	11.5946	11.2267	9.74758	9.09974	11.1962	10.3999	8.46985	8.48671	11.088	11.672	10.4344	9.99297
VIT_03s0038g03950	Phosphate carrier protein	7.0971	8.21909	7.55808	8.92236	7.25117	7.47522	8.06581	8.49655	7.1907	8.28792	7.47132	7.11502	6.69286	6.46155	7.87847	7.79856
VIT_19s0027g00230	NAC domain-containing protein (VvNAC33)	6.45272	6.3235	10.232	10.1109	11.4543	11.3887	11.6632	11.6286	7.82508	7.01041	9.89159	8.95652	12.2935	11.3075	11.3431	11.5391
VIT_17s0000g09100	Copper amine oxidase	13.3091	13.2347	12.9102	12.9071	12.3869	12.4437	12.842	12.9013	13.6563	13.5024	12.9165	12.7686	12.9161	12.5473	12.5764	12.5988
VIT_18s0001g12330	No hit	11.2616	10.6258	9.51726	8.87852	9.80729	9.89773	9.88634	10.0832	11.0757	10.2687	9.41406	9.03617	10.6829	11.5061	10.974	10.8161
VIT_04s0008g02170	DCL3 (DICER-like 3)	11.685	11.8055	11.808	11.8118	11.9924	12.4915	11.7195	11.66	11.8755	11.7766	11.8004	11.6703	12.3681	12.8409	12.3838	12.0707
VIT_15s0046g01570	Acidic endochitinase (CHIB1)	9.91508	9.67564	10.199	11.2495	11.118	11.3301	11.2844	11.2332	9.62789	9.21718	9.87431	8.30783	9.53364	9.8578	12.6395	11.287
VIT_16s0050g00110	Unknown protein	8.62393	8.8468	9.18652	9.19052	9.19402	9.31736	9.11361	8.88794	8.59778	8.76572	9.49425	8.71425	9.09252	9.1154	8.53926	8.6812
VIT_14s0108g00040	Structure-specific recognition protein 1 SSRP1	12.5915	12.9262	12.8001	12.903	13.0195	13.166	13.4569	13.4218	12.9857	12.9058	13.0045	12.8852	13.0682	13.0728	13.3321	13.4232
VIT_18s0001g01020	V-type H+-transporting ATPase subunit B	13.8011	13.965	13.56	13.3112	13.9666	13.9791	13.8961	13.9494	13.9076	13.9455	13.137	13.3263	13.8806	13.9802	14.1529	14.2753
VIT_10s0071g00470	GRAM domain-containing protein / ABA-responsive	10.0387	9.11288	9.58735	8.61582	11.0013	10.7866	10.7465	10.5103	9.78134	9.1428	8.58348	8.30665	10.7996	10.5043	10.4731	10.7916
VIT_06s0009g02930	Cytochrome P450, family 79, subfamily A, polypeptide 2	9.11712	9.64043	9.26402	10.6461	10.5242	10.2933	10.9516	10.8233	9.23436	9.90518	9.78461	9.28435	9.7074	9.31949	9.28908	9.63054
VIT_08s0007g07330	No hit	13.0653	13.035	13.4514	13.1165	13.3238	13.0965	13.0292	13.2594	12.5062	12.7826	11.9879	11.7647	12.3695	12.4861	13.1092	13.2027
VIT_10s0071g00500	GRAM domain-containing protein / ABA-responsive	10.0481	9.18013	9.09455	8.00896	10.2557	9.93693	10.3937	10.5348	9.18764	8.68616	7.76824	7.55118	11.6564	10.8679	11.2606	11.3045
VIT_02s0025g04200	Unknown	9.60011	9.35356	13.1171	12.9912	12.773	12.5499	11.5947	11.1788	10.8867	10.4662	13.3559	13.21	12.6877	12.3897	11.8903	11.815
VIT_01s0011g04550	Unknown protein	12.6224	12.3378	13.6509	13.0877	13.5135	13.2738	12.8203	12.6476	13.2659	12.1364	12.2979	11.9469	12.9236	13.5411	13.0424	12.9805
VIT_07s0141g00570	Photosystem II reaction centre W (PsbW)	13.7087	13.5808	13.3348	13.6601	13.098	12.9787	12.721	12.6876	13.4874	13.7565	13.6464	13.6414	12.7009	12.6942	11.8194	11.9003
VIT_18s0001g14900	La domain-containing protein	12.6098	13.4202	12.7874	12.8947	12.8325	12.9663	13.2077	13.226	13.3497	13.4787	13.0118	12.6459	12.8733	12.9415	13.3085	13.3119
VIT_19s0014g02120	Metallothionein	9.48353	9.48175	11.0761	10.7425	10.4839	10.287	9.30974	8.57219	11.2495	10.2301	8.93605	9.71751	10.5699	11.6817	11.0722	10.3121
VIT_10s0003g02190	Nodulin MtN3 family	9.60808	9.64566	9.7063	9.84284	8.79832	8.97903	9.43289	9.92206	10.5116	10.8401	10.5819	10.2666	10.2122	10.021	10.235	9.97782
VIT_16s0050g00410	Photoassimilate-responsive protein PAR-1a	6.54055	6.6314	8.17629	7.83185	7.51605	8.08822	7.08669	6.80791	8.01944	7.13826	7.42364	7.40209	7.31315	8.63534	9.43272	8.14956
VIT_06s0004g04950	Scarecrow-like transcription factor 14 SCL14	9.79237	9.75444	10.6901	10.6937	10.4278	10.3296	11.2305	11.3052	11.2402	10.3109	10.4763	10.3882	10.754	11.3016	11.0814	10.9719
VIT_17s0000g07350	Exocyst subunit EXO70 E2	10.874	10.9173	12.5525	12.2733	12.4608	12.6103	12.4813	12.3907	11.2158	10.8821	11.714	11.5435	12.3097	12.2677	12.6762	12.5868
VIT_08s0058g01390	WRKY Transcription Factor (VvWRKY25)	9.29535	9.1573	10.0409	11.7793	10.9828	11.5959	11.9677	11.0923	12.1175	11.4434	9.16157	8.34608	9.06915	9.11204	10.864	9.3789
VIT_16s0013g01120	ERF/AP2 Gene Family (VvERF092)	10.6262	11.277	13.4494	13.3981	12.8188	12.5043	13.3292	13.2568	11.9623	11.0651	12.6725	12.4044	12.4393	12.6357	12.8048	12.9603
VIT_09s0002g01020	Cation exchanger (CAX9)	12.4124	12.1329	12.506	12.4271	12.8253	12.8432	12.7629	12.9623	12.2552	11.9823	12.5724	12.4666	12.7197	12.8384	13.0644	13.0375
VIT_14s0060g00790	Galactinol synthase	9.84854	9.66925	12.2783	11.3457	14.2081	14.1355	12.1944	11.982	9.27085	8.78697	9.9662	9.94625	13.8071	13.9362	12.3299	12.8104
VIT_12s0057g00980	Phytochrome defective C (PHYC)	11.9542	11.9698	12.3716	12.2363	12.0302	11.8942	11.6046	11.5102	11.9582	11.626	12.3759	12.0561	12.1688	11.8053	11.801	11.6948
VIT_02s0025g01790	Cellulose synthase CSLG3	8.42245	8.04989	10.5975	10.3322	10.4155	10.2094	9.51098	9.30541	8.68784	8.40178	10.2547	10.3804	10.9126	10.5323	10.005	9.8744
VIT_00s0211g00160	Serine hydroxymethyltransferase 1	11.058	12.248	11.7835	12.7592	12.1504	12.4156	12.3312	12.4141	10.6154	11.802	12.6643	12.6195	12.3314	12.2434	11.8317	11.7859
VIT_01s0026g00300	Zinc finger (C3HC4-type ring finger)	11.3709	10.9381	9.94891	9.98448	8.96322	8.47606	8.51717	8.65164	11.4004	11.1742	9.83757	9.32195	9.49216	9.10129	9.52494	9.45347
VIT_15s0048g01410	NTMC2T4/NTMC2TYPE4; NTMC2T4/NTMC2TYPE4	13.5634	13.7726	13.311	13.4925	13.3127	13.4501	13.3922	13.4726	13.9036	13.8651	13.5761	13.5577	13.5499	13.5957	13.8279	13.7877
VIT_08s0105g00430	Omega-3 fatty acid desaturase, chloroplast precursor	12.3553	12.636	11.9607	12.4575	11.8492	12.1608	11.4927	11.4798	12.4688	12.7322	11.6583	11.882	11.5615	12.0477	11.3553	11.2403
VIT_00s0309g00090	Expansin (VvEXLB3)	7.75692	7.06146	9.41222	7.94651	10.912	9.8332	10.7708	9.74059	6.12017	5.28537	8.43545	8.27082	10.5225	10.2584	10.199	10.4045
VIT_11s0118g00510	Ubiquitin-associated (UBA)/TS-N domain-containing	11.3351	11.3199	11.9794	11.886	11.9103	11.8715	12.2804	12.5013	11.5965	11.4438	12.2033	12.0617	12.2568	11.9072	12.3849	12.3787
VIT_05s0049g01020	VvMyb15	6.67745	6.43678	10.8743	10.7746	10.0221	9.61633	12.2224	12.5364	7.90001	7.37559	9.53337	8.6235	11.5723	11.2036	12.1464	12.3227
VIT_07s0031g02570	CTV.22	9.94137	10.2193	10.4988	10.4286	10.3467	10.4731	11.1793	11.081	10.6008	10.4071	10.402	10.0661	10.5122	10.2401	11.0303	11.0389
VIT_02s0012g01590	Unknown protein	8.18843	7.85403	7.29546	8.09164	9.37712	9.03096	10.0557	10.055	9.0587	8.51369	7.22769	7.19224	9.2327	9.4654	9.90987	9.81671
VIT_00s1674g00010	4-nitrophenylphosphatase	11.6039	11.9647	11.5599	12.1524	11.8264	11.9094	11.7897	11.8057	11.8053	12.0564	11.901	11.6651	11.6462	11.5917	11.2821	11.2394
VIT_14s0030g00190	Unknown protein	8.99276	9.64204	10.9672	11.8699	11.2219	11.3111	12.1401	12.2097	9.39337	10.1461	9.7556	9.89866	10.3883	10.8527	10.4744	10.8055
VIT_10s0003g02900	LHCII type I CAB-1	14.8409	14.8797	13.3794	13.9549	13.3959	13.3277	11.4515	12.3958	14.4096	14.626	13.2569	13.868	12.3399	12.3704	10.0308	9.52806
VIT_15s0048g01490	Geraniol 10-hydroxylase	9.54766	10.1426	10.5871	11.6838	10.8519	10.9931	11.8676	11.7641	8.50671	9.06001	10.1612	10.3207	10.43	10.5509	11.1616	11.2381
VIT_06s0004g05090	Zinc finger (C3HC4-type ring finger)	12.682	12.7369	13.3505	13.0981	13.3152	13.3724	13.314	13.1344	13.2606	12.493	13.3313	13.2771	13.6508	14.0286	13.4212	13.3253
VIT_08s0007g05850	No hit	12.0442	11.5508	7.26861	7.46474	8.30112	8.23706	7.58949	7.62019	11.1074	11.576	8.18075	8.28154	10.2864	9.26125	8.9955	9.18192
VIT_06s0009g03110	Flavonoid 3',5'-hydroxylase [Vitis vinifera]	12.0695	12.3185	10.1746	10.2714	11.0231	11.1611	12.1593	12.0591	11.6633	12.3314	10.5969	10.3612	11.1037	10.8665	11.1284	11.7287
VIT_14s0060g01050	Pentatricopeptide (PPR) repeat-containing protein	9.12178	9.13653	8.41712	9.88388	9.85938	9.52325	9.52841	9.47657	8.08485	8.28882	8.50565	7.55357	7.63135	7.36942	7.26749	7.23589
VIT_11s0052g01630	Flavonoid 3-O-glucosyltransferase	10.2276	11.0719	9.87077	10.9641	9.91101	10.3154	10.5264	11.0505	9.3569	10.1297	9.13463	9.72947	9.03551	9.61207	10.1537	10.7842
VIT_13s0047g00300	No hit	9.67741	10.5801	10.3292	11.025	11.0182	11.5328	11.6618	11.445	11.1884	11.4249	11.3687	11.0897	11.7603	11.849	12.0663	11.7854
VIT_09s0054g01770	Oxidoreductase/ transcriptional repressor	12.3654	13.0368	13.1975	13.7178	13.0367	13.2312	12.6207	12.692	13.1206	13.2629	13.2672	13.0397	12.9512	12.8779	12.4362	12.2607
VIT_00s0878g00020	Stachyose synthase precursor	11.7224	12.007	11.3901	11.8422	11.2009	11.2637	11.181	11.3852	11.9008	12.1008	12.1099	11.9512	10.9286	10.8873	10.9546	10.8644
VIT_09s0096g00880	Transferase	9.5448	10.0501	9.10272	10.2012	9.26285	9.46678	10.2377	10.1553	8.67852	9.53414	9.19998	8.9066	8.04674	8.62327	8.57319	8.88708
VIT_13s0074g00620	Kelch repeat-containing protein	12.3287	12.3874	12.1956	12.2346	12.284	12.1796	12.0832	12.0327	12.6112	12.4454	12.5271	12.2509	12.2997	12.2056	11.8082	11.8015
VIT_18s0072g01090	TIR-NBS-LRR type R protein 7	10.3929	10.4378	10.2855	10.0724	8.80644	9.27988	11.0388	11.1939	9.1262	9.4388	9.16531	8.58656	9.86662	8.67093	9.90557	10.107
VIT_17s0000g07420	EDS1 (Enhanced disease susceptibility 1)	9.7709	9.32674	10.3816	10.1036	9.95785	10.4588	8.70877	7.61583	10.4386	9.87477	9.78181	9.73915	9.28679	10.2839	9.21825	8.69516
VIT_02s0012g02720	RPM1 (resistance to p. syringae pv maculicola 1)	7.25091	7.57481	7.2626	6.69951	6.89516	6.44436	6.08079	5.91116	8.37777	7.55566	6.16712	6.15095	6.89213	6.21279	6.05619	6.14544
VIT_04s0023g03880	Unknown	12.8045	12.9299	13.9743	13.61	13.2156	13.2417	12.99	12.8304	12.9989	12.8549	13.9303	14.0242	13.2211	13.1237	12.6069	12.6989
VIT_13s0019g04660	Amino acid permease	12.7605	12.8532	11.5811	11.0665	11.2796	11.3148	9.84914	10.0651	13.3452	13.1369	10.9831	10.4008	11.8921	11.6164	10.4543	10.2774
VIT_15s0045g00920	R protein PRF disease resistance protein	7.55229	7.4791	8.61816	7.91674	8.32292	7.77594	7.99249	8.14397	8.30403	7.61472	7.82303	7.86181	7.64896	8.29247	8.62119	8.47952
VIT_18s0001g05840	RNA recognition motif (RRM)-containing protein	10.2691	10.728	11.9517	11.6943	11.8819	12.4743	9.84432	10.0201	11.6807	11.4194	11.3843	11.0562	12.5236	12.463	11.7342	11.2868
VIT_07s0005g06360	E3 ubiquitin-protein ligase PRT1	12.3854	12.3237	11.9478	12.1165	12.1314	12.1079	12.239	12.3056	12.038	12.2299	11.9131	11.9482	12.1289	12.1335	12.3598	12.3484
VIT_04s0023g02130	1,4-beta-mannan endohydrolase	13.3708	13.2162	12.6564	12.438	12.4757	12.3055	12.864	12.699	13.2239	13.0238	13.088	13.0671	13.3218	12.7849	12.5987	12.7137
VIT_09s0054g00110	No hit	9.10622	9.38492	11.1206	11.1034	10.4469	10.5037	8.94711	8.8112	9.35484	8.7116	9.83234	10.5338	8.82637	9.9248	9.98256	9.74817
VIT_12s0028g01640	S-receptor kinase	11.4412	11.6146	12.5176	12.2454	12.0859	12.2582	10.889	10.6528	12.7506	12.0843	11.4877	11.4314	11.9006	12.3379	12.1773	11.5333
VIT_00s0317g00030	Unknown protein	8.85096	7.37516	5.91032	5.93324	6.66999	6.94724	5.81752	7.31033	9.42412	8.13567	6.10355	5.3141	7.20166	6.19687	5.19885	5.69139
VIT_12s0028g01690	WRKY DNA-binding protein 65	10.6896	10.2476	11.121	10.8494	11.1727	11.0962	9.88122	9.65074	10.5143	9.81462	9.91396	9.72516	10.63	11.0013	10.3599	10.2344
VIT_05s0020g03240	S-receptor kinase	8.27903	8.22227	11.3864	11.5658	10.5266	10.7149	9.74615	8.35174	10.6893	9.80246	11.9213	11.8779	10.8477	10.5786	11.6415	10.5379
VIT_11s0052g01640	flavonol 3-O-glucosyltransferase	8.81157	9.45643	8.28957	9.38234	8.8553	9.195	9.22865	9.35689	8.0939	8.57004	7.75932	7.87373	7.18708	7.60952	7.1444	7.87211
VIT_19s0085g00380	Phosphoglycerate kinase	13.7952	14.0399	13.2874	13.7416	13.4156	13.4974	13.2507	13.0439	13.9581	14.1968	13.5625	13.4718	13.3737	13.3341	12.808	12.7132
VIT_14s0066g01000	Phosphate/phosphoenolpyruvate translocator	8.9446	9.40008	5.93198	8.32526	8.37735	8.52344	8.15477	9.2205	9.41118	9.83235	5.72945	7.02696	5.66201	5.40799	6.82022	6.6878
VIT_01s0011g03980	Wall-associated kinase	8.6899	8.31187	9.54911	10.4128	10.0846	9.84947	10.2369	9.50417	8.95493	8.7445	10.3751	9.83059	10.0221	9.4934	9.42739	9.07208
VIT_15s0021g02070	Unknown protein	9.15139	9.6825	9.91092	10.6574	9.47126	9.07784	10.9047	11.4142	8.4672	9.32192	10.2728	10.0575	10.1613	9.78773	10.3723	11.001
VIT_13s0067g00110	CYP72A1	12.8424	12.8276	12.9438	12.884	12.0118	12.0322	10.5096	10.5811	13.2111	13.0415	12.8799	12.9142	11.8759	11.7385	10.9582	10.7257
VIT_09s0002g08420	Unknown	13.6243	13.5705	14.3746	14.3212	14.013	14.1113	13.8557	13.9166	13.5439	13.3507	14.1458	14.253	14.0723	14.2714	13.8724	13.8958
VIT_16s0022g00840	Invertase/pectin methylesterase inhibitor	8.3853	8.75381	6.60145	8.18049	7.78072	8.09553	6.94716	8.50877	8.50896	9.20304	7.90855	7.79521	6.80472	6.67689	5.25724	5.51264
VIT_07s0005g01550	Polygalacturonase PG1	6.22666	6.25154	6.93575	6.73713	6.79195	7.03437	7.29737	8.38761	7.46917	7.17481	7.54708	6.963	7.92033	7.48842	7.98393	7.6729
VIT_00s0211g00090	Serine hydroxymethyltransferase 2	11.4281	12.0864	11.8962	12.5362	11.938	11.9634	12.0095	11.9454	10.2205	11.2563	12.2073	12.3234	11.2508	11.4154	11.2098	11.3287
VIT_15s0045g00640	R protein PRF disease resistance protein	7.12308	7.25882	8.57986	7.51257	8.19783	7.43274	7.46511	7.65562	7.69557	6.70821	6.55181	6.78851	6.37251	7.13839	8.38489	8.19799
VIT_08s0056g01070	MATE efflux family protein	11.9834	12.4495	10.8618	12.0643	11.1285	11.6507	10.973	11.5495	11.8731	12.3141	11.3513	11.595	11.3999	11.8792	11.6278	11.873
VIT_14s0060g01830	Unknown protein	11.5236	10.8634	9.58363	9.5763	9.38741	10.0846	8.09465	8.5965	11.0176	10.1534	10.1244	10.1646	9.01805	9.79134	7.38829	7.33705
VIT_13s0064g00720	Unknown protein	11.9557	12.0323	12.0294	12.233	12.1123	12.1521	12.5953	12.6479	12.0476	11.9391	12.4149	12.345	12.2347	12.1132	12.6092	12.6322
VIT_18s0072g00130	No hit	10.2921	9.4165	8.99979	9.14698	9.52999	8.99673	9.26334	9.13938	10.26	9.90948	9.02024	8.59831	9.37347	9.62259	9.54174	9.48682
VIT_18s0001g05990	UDP-glycosyltransferase 85A1	7.56373	7.78795	11.3512	10.7803	11.816	11.9916	12.2146	12.2139	7.54452	7.92879	10.6683	11.2381	11.4181	11.5465	11.3696	11.6446
VIT_17s0000g03390	Calmodulin binding protein	6.89136	7.38089	8.87945	9.20683	8.22554	8.13056	8.24958	7.21638	9.0228	8.08637	6.75265	6.39019	7.17574	7.33981	9.24243	7.95049
VIT_06s0009g02840	Flavonoid 3',5'-hydroxylase(F3'5'H)	13.3634	13.5627	10.8468	11.353	11.508	11.7666	12.9308	12.9162	13.0239	13.4712	11.4733	11.1899	12.2464	12.026	12.3689	12.8005
VIT_00s0211g00120	Glycine hydroxymethyltransferase	11.8144	12.5798	12.2488	12.9276	12.1358	12.3801	12.3695	12.3853	10.8483	11.9678	12.8117	12.7678	12.2522	12.2378	11.9328	11.9613
VIT_17s0000g02530	FK506-binding protein genes family (VvFKBP17-2)	11.4781	11.443	11.4682	12.2475	12.2182	12.0249	11.94	12.1578	11.2624	11.5521	11.6398	11.2552	10.7928	10.4509	9.78603	9.52628
VIT_03s0091g00260	Zinc finger protein 4	9.85016	9.63237	12.0626	11.7762	11.9766	11.757	12.5113	12.3223	10.041	10.0302	11.9532	11.3546	12.459	11.6228	12.2341	12.3134
VIT_05s0020g00700	Squamosa promoter-binding protein (VvSBP5)	13.2441	13.3868	13.1355	13.2177	13.034	12.9047	13.5598	13.5727	13.2834	13.2418	13.3853	13.1872	13.3702	13.2199	13.1963	13.1586
VIT_15s0024g00920	NFD4 (nuclear fusion defective 4)	12.3172	12.2681	11.7248	11.6383	12.2069	11.9203	11.9677	12.1574	11.9786	11.9705	11.9144	11.3366	12.6992	12.2274	12.9206	12.9091
VIT_04s0008g01270	Beta-1,3-galactosyltransferase 6	12.7047	12.9475	12.623	12.6349	12.272	12.1203	12.0102	12.0426	12.9788	12.9549	13.1139	12.7084	12.5963	12.3688	12.3935	12.2155
VIT_06s0004g03280	Transcription initiation factor TFIID subunit D7	13.5024	13.1971	12.5919	12.4795	12.4676	12.2904	12.935	13.1872	12.8724	12.7987	12.529	12.3174	12.7347	12.6289	13.036	12.9954
VIT_01s0011g04630	Ribose 5-phosphate isomerase	13.1269	13.1733	13.5784	13.561	13.7726	13.7505	13.5881	13.6008	13.4953	12.9576	12.7498	13.2059	13.1242	13.7433	13.4806	13.4668
VIT_04s0023g01530	Transcription initiation factor TFIIB	11.974	12.0335	12.362	12.4232	12.4843	12.4248	12.626	12.6344	12.1077	12.0976	12.6907	12.4845	12.3902	12.2046	12.3572	12.3997
VIT_13s0019g03630	Unknown	11.5917	11.3406	10.6181	10.4673	10.9194	10.8001	11.3655	11.3693	11.0778	11.1501	10.753	10.4817	11.4166	11.3416	11.6726	11.7948
VIT_11s0052g00350	Receptor kinase TRKe	7.68263	7.52338	9.14835	9.17919	8.78972	8.60675	9.87695	9.92682	7.76373	7.36122	9.0343	8.55053	8.634	8.26531	9.84275	9.58259
VIT_05s0020g03840	Unknown protein	11.5616	11.3244	11.2503	11.2064	10.866	10.5912	10.7056	10.6744	11.1763	11.153	11.2708	10.9178	10.8645	10.6923	10.8885	11.0408
VIT_05s0020g04600	Metallothionein	11.385	11.6249	12.0407	12.4104	12.1941	12.0729	11.406	11.6529	11.3685	11.4241	12.3453	11.9185	11.9905	11.9645	11.0818	10.8899
VIT_08s0040g00280	Aladin	11.1099	11.4651	10.9915	11.155	11.2783	11.5401	11.5223	11.5859	11.7385	11.7994	11.475	11.1251	11.7686	11.7982	11.8754	11.7863
VIT_08s0007g03110	Transposon protein, Mutator sub-class	13.6158	13.7249	13.579	13.7024	13.9396	14.039	13.4008	13.0699	13.9814	13.9339	13.9134	13.6518	14.1622	14.0613	13.2276	13.2173
VIT_14s0068g00510	Unknown	12.0578	11.476	12.3635	12.0958	12.3079	12.5302	9.81175	9.81907	10.6886	10.6204	11.4097	10.8326	12.8363	12.265	11.7608	11.7588
VIT_12s0028g00960	phytoene synthase (PSY) (VvPSY2)	11.3868	11.3495	11.8223	12.541	11.9085	11.8187	11.7415	11.6556	11.0013	11.2899	10.982	10.4594	11.4487	11.0863	11.2711	11.3625
VIT_05s0020g01270	Unknown protein	12.3533	11.8068	6.78869	6.21088	7.072	6.88959	6.47155	6.52748	11.9531	12.0781	6.64088	6.11138	7.4721	7.08264	6.44373	6.55115
VIT_18s0089g01100	No hit	6.65328	6.81968	7.44767	7.23659	6.83228	7.30556	8.10682	8.42644	6.57363	6.59627	6.93553	7.65461	6.65226	6.38725	8.08645	8.89165
VIT_07s0141g00460	Tubulin folding cofactor D	12.7375	12.5686	12.4791	12.226	12.2265	12.0046	12.0182	12.1619	12.5381	12.4212	12.2983	12.0952	12.26	12.1321	12.2366	12.3405
VIT_08s0007g05260	Glutamate synthase (GLU1), ferredoxin-dependent	13.3766	13.5969	13.5015	13.8852	13.9854	13.9442	13.8159	13.5419	13.3101	13.5461	13.5998	13.4811	13.4649	13.4474	13.1378	13.1492
VIT_09s0054g00690	Vacuolar processing enzyme alpha	13.5722	13.9063	5.89618	5.58856	6.69103	6.76655	4.89907	4.72684	13.484	13.6363	5.68368	4.85103	7.21202	5.10262	5.33488	5.16578
VIT_05s0020g01140	Ribosomal protein L18	13.4839	13.2498	12.0809	12.1359	12.3611	12.1231	11.9925	12.1827	13.0491	13.1283	12.1154	11.6319	11.8821	11.7376	11.3747	11.2405
VIT_17s0000g05840	Calmodulin binding IQD31 (IQ-domain 31)	13.1319	13.4393	11.4845	11.3603	11.0362	11.0576	10.5992	10.8288	13.4162	13.4565	11.7819	11.3342	11.5302	11.2662	11.1359	11.0682
VIT_12s0057g00700	Glucan endo-1,3-beta-glucosidase 3 precursor	10.8272	10.2695	12.2158	11.533	12.856	12.7503	12.5146	12.6094	10.0998	10.023	11.0911	10.727	12.8548	12.6332	12.5521	12.7561
VIT_10s0116g00720	Pre-mRNA cleavage complex	12.2405	12.2745	12.04	11.9016	12.173	12.1457	12.1984	12.1808	12.2323	12.1678	12.18	11.9939	12.5605	12.4675	12.7057	12.6716
VIT_09s0018g01400	DNA repair protein RAD23	12.3413	12.3185	12.0357	12.0454	12.04	11.9583	11.8406	11.872	12.3298	12.3085	11.8748	11.6667	12.0036	11.8806	12.1416	12.0579
VIT_04s0044g02020	Kinesin ZWI (ZWICHEL)	13.1578	13.1804	13.1443	13.0539	12.9451	12.9821	12.6309	12.889	13.1536	13.0679	13.0687	12.8352	12.9568	12.8649	13.184	13.0978
VIT_11s0016g00780	Unknown protein	12.8483	12.4601	12.5019	12.4681	12.6423	12.4959	12.9788	13.1174	12.3345	12.2661	12.3645	12.1897	12.8448	12.5925	12.9452	13.0465
VIT_11s0016g04130	Transcription factor	12.5597	12.7124	12.996	13.0533	12.9073	13.1994	13.3656	13.3291	12.9898	13.0047	13.1992	13.0554	13.2317	13.0686	13.4407	13.3404
VIT_18s0001g06570	No hit	11.3828	11.0453	12.1319	11.7721	11.622	11.5261	11.5788	11.4609	10.9406	10.7812	12.0706	11.7209	11.6762	11.3158	11.6464	11.6762
VIT_07s0129g01060	D-amino acid oxidase	12.7259	12.5619	13.0231	13.0339	13.1631	13.0957	12.9578	12.8303	12.0885	11.9527	12.9271	12.6094	12.8675	12.8324	12.7926	12.7454
VIT_12s0059g00090	Ankyrin repeat	9.64501	9.51321	8.28121	8.62724	8.52835	8.18058	8.39443	8.04728	9.07077	8.81718	7.84215	8.55355	7.11929	7.5049	7.19197	7.56026
VIT_09s0002g02570	No hit	6.20548	5.88033	6.30772	6.15685	6.19902	5.96657	6.59103	6.74866	6.32314	6.2368	6.18301	5.49275	6.34626	7.48616	7.63834	7.77806
VIT_09s0002g00960	Inter-alpha-trypsin inhibitor heavy chain	11.7836	11.5704	11.4702	11.6773	10.5011	10.6774	10.3635	10.2756	11.5102	11.4877	11.6	12.0405	10.9572	11.208	10.1342	10.1535
VIT_00s0194g00330	Proline-rich family protein	10.6164	10.7875	10.3273	10.3594	9.75031	9.72162	8.77063	9.11704	10.5888	10.606	10.6537	11.0972	9.63521	9.63666	9.36327	8.88888
VIT_05s0062g01070	Receptor protein kinase	12.5774	12.4687	10.9159	11.3826	11.244	10.886	10.9992	10.7384	12.623	12.5929	11.4798	10.8228	10.2714	9.69813	8.95715	8.35457
VIT_11s0016g03500	Unknown protein	12.2403	11.7023	11.0915	10.4605	10.4373	10.0478	10.8943	11.3063	11.7186	11.3658	11.1557	10.3572	10.6781	10.167	10.4677	10.3368
VIT_13s0019g02850	Heat shock protein 17.6 kDa class I	13.0686	13.3472	14.5397	14.5958	14.2601	13.7824	13.2283	13.8652	11.5099	11.8884	14.2345	14.4425	12.8969	13.7604	13.3192	13.1891
VIT_03s0180g00160	ATTIC21/CIA5/TIC21 (chloroplast import apparatus 5)	12.9233	12.8436	12.5025	12.5836	12.6621	12.5123	12.5126	12.5568	12.8336	12.8158	12.6647	12.5488	12.7935	12.712	12.5468	12.5512
VIT_14s0081g00680	Unknown protein	10.9408	11.135	11.3322	11.3845	11.2908	11.2221	11.2893	11.5832	11.2263	11.2128	11.6705	11.5817	11.7966	11.614	11.6377	11.6021
VIT_19s0014g02170	4-amino-4-deoxychorismate lyase	10.6393	10.3265	11.1966	11.3253	12.0418	11.9602	11.8718	11.8506	11.0499	10.5796	11.4987	11.0064	11.4393	11.4802	12.066	12.1016
VIT_08s0007g08300	Calcium-dependent protein kinase (VvCPK11)	13.2726	13.6185	14.0317	14.204	14.1554	14.334	14.0985	14.0956	13.8714	13.7934	13.9068	13.7666	13.9987	14.11	14.0131	13.8637
VIT_17s0000g07990	IS10 transposase	12.8685	12.7046	13.838	13.7209	13.7562	13.5969	13.7155	13.6596	12.9873	12.7371	14.0515	13.7942	13.9762	13.9005	13.6581	13.6641
VIT_06s0004g03790	NOX	4.96488	4.93272	5.37575	5.00092	5.3941	4.93621	4.84964	4.87267	4.90323	4.96305	5.82549	4.91443	5.65742	5.32012	5.19226	5.35025
VIT_18s0001g13790	Cytochrome P450, family 83, subfamily B, polypeptide 1	10.5777	10.6323	11.5572	11.8727	11.3401	11.2438	12.6018	12.5867	10.8644	10.8959	11.9311	11.6717	11.6073	11.1954	12.3626	12.483
VIT_00s0194g00030	Heat shock protein 81-2 (HSP81-2)	14.3575	14.5026	14.4431	14.3309	14.4041	14.4174	14.0655	14.1975	14.5257	14.5846	14.3666	14.5402	14.0193	14.2102	14.135	14.1136
VIT_09s0018g01140	Protein phosphatase 2C	12.9795	12.8496	12.7926	12.8498	12.6837	12.7005	12.6862	12.7209	12.6302	12.6672	12.8489	13.019	12.5052	12.6281	12.6672	12.6662
VIT_00s0463g00020	Scarecrow transcription factor 5 (SCL5)	12.5676	12.8073	13.7242	13.1589	13.7012	13.365	12.8839	12.674	13.1693	12.3683	12.8293	12.9893	13.4126	13.8342	13.5132	13.2669
VIT_16s0022g00540	Glycerol 3-phosphate permease	12.4639	12.3952	13.5963	13.626	13.6063	13.3623	13.6088	13.4818	12.1534	12.0701	13.2514	13.0593	13.6786	13.6168	13.6668	13.634
VIT_14s0006g02220	Histone chaperone ASF1B (Anti-silencing 1b)	13.1853	12.8622	12.5803	12.4419	12.5203	12.3413	12.6021	12.7523	12.492	12.4316	12.4087	12.1317	12.4779	12.294	12.7143	12.6977
VIT_17s0000g07130	Unknown protein	10.7956	10.6655	10.9447	10.762	10.9749	10.7785	11.5641	11.6586	10.6987	10.5259	11.0405	10.7226	11.1125	11.0649	11.2437	11.3152
VIT_18s0122g01220	DNA-binding bromodomain-containing protein	11.583	12.0453	12.2477	12.1596	12.0354	12.1549	12.5053	12.3642	12.0348	12.1087	12.5442	12.2977	12.5381	12.4742	12.6042	12.7323
VIT_02s0012g01800	Shikimate kinase	11.0523	11.0038	10.5104	10.6556	10.6578	10.4194	10.1219	10.2866	10.9667	10.8847	10.6549	10.2408	10.6918	10.5746	9.9274	9.93441
VIT_00s0267g00050	No hit	12.0348	12.1434	9.30071	10.5401	8.67653	9.01619	8.22072	8.929	11.6187	11.8776	9.96648	10.8414	9.85916	10.5129	9.65813	9.8413
VIT_14s0060g01430	Unknown protein	12.8152	12.6478	12.1597	11.8278	11.8006	11.6811	11.6313	11.769	12.7104	12.6117	11.9932	11.5645	12.444	11.9816	11.8662	11.834
VIT_00s0838g00020	Ribosomal protein S5	14.0713	14.0199	13.6999	13.9686	13.8161	13.8226	13.7265	13.625	13.8712	13.9594	13.8474	13.7057	13.7822	13.8124	13.4065	13.4148
VIT_14s0060g02440	Indeterminate(ID)-domain 2	10.4055	10.5831	11.2561	11.208	11.0716	10.8649	12.0197	11.8279	10.8143	10.8109	11.8458	11.3982	11.1335	10.7503	11.174	11.2078
VIT_16s0039g02410	TPL/WSIP1 (WUS- interacting protein 1)	13.518	13.773	13.2008	13.4863	13.4505	13.3545	13.7299	13.8012	13.8886	13.8934	13.4407	13.2071	13.3605	13.3492	13.6595	13.5508
VIT_09s0070g00120	Phosphatidylinositolglycan class O (PIG-O)	11.4846	11.4029	11.6002	11.3849	11.3622	11.2964	11.7665	11.7659	11.3772	11.2571	11.7535	11.5726	11.6854	11.5544	11.6831	11.7281
VIT_11s0052g00840	ERF/AP2 Gene Family (VvAP2-09)	10.5919	10.5111	8.31591	8.60554	8.613	8.54229	8.84613	8.43438	10.8344	10.6839	7.77311	7.17216	8.64749	7.98726	7.52348	7.86735
VIT_17s0000g04860	Unknown	11.4496	11.2279	11.8519	11.9161	11.62	11.4635	12.2228	12.3692	11.0786	11.0668	11.9395	11.5355	11.3923	11.2524	11.8279	11.8523
VIT_04s0008g05770	CBL-interacting protein kinase 25 (CIPK25)	12.8029	12.7565	12.85	12.8704	13.5072	13.3274	14.3735	14.2661	12.2726	12.2747	13.0003	12.5666	13.438	13.0933	14.1063	14.2007
VIT_03s0038g02890	F-box family protein	9.13718	8.88244	9.31042	8.74847	9.6649	9.40619	10.4677	10.5449	8.21078	8.14281	9.14791	8.67234	9.83935	9.88392	11.0928	11.1131
VIT_14s0081g00630	Ethylene receptor (EIN4)	12.4346	12.3952	12.5138	12.3793	12.3646	12.3459	12.6891	12.799	12.5929	12.4333	12.537	12.4257	12.6702	12.5116	12.7353	12.7256
VIT_19s0090g00130	Unknown protein	12.7795	12.869	13.1669	13.2725	12.8038	12.726	13.0983	12.9438	12.7851	12.7636	13.6031	13.4231	12.7761	12.6832	12.9435	12.9759
VIT_14s0030g01880	Calmodulin-binding region IQD26	7.78101	8.03869	10.7649	10.1246	10.8855	10.5595	11.2879	11.2727	7.86461	7.96765	10.6721	9.63747	11.5288	10.6184	10.7273	10.9136
VIT_08s0056g00640	Transposon protein, CACTA, En/Spm sub-class	13.4229	13.5777	12.5427	12.6349	12.4425	12.152	12.7281	12.9342	13.6419	13.5209	12.6003	12.1498	12.5915	12.2445	12.4051	12.354
VIT_18s0001g05690	Protein phosphatase 2C	10.8632	10.7404	12.7986	12.7006	13.3165	13.4076	13.1682	13.088	10.8783	10.8961	12.492	12.7063	13.679	13.6502	13.54	13.614
VIT_00s0516g00020	Calcium-binding EF hand family	10.7049	10.9438	9.90065	9.62086	9.22151	9.27184	9.15857	9.12691	11.2142	11.1806	10.4313	9.93353	10.0638	10.0807	9.89363	9.83786
VIT_06s0004g03840	Chitinase 2	11.6241	11.3993	10.4425	10.6364	10.8205	10.5762	10.7966	11.0089	11.0726	11.0431	10.4488	9.88411	10.6846	10.5301	10.7319	10.646
VIT_18s0001g03730	SET Domain group 37	11.3474	11.3922	11.1128	11.1892	10.902	10.8418	10.7433	10.7284	11.5819	11.4936	11.1143	10.7337	11.0842	10.9162	10.8413	10.7436
VIT_18s0075g00310	R protein L6	4.67361	4.709	5.18591	5.65053	5.2438	5.92972	6.35504	6.38107	4.75504	5.20417	5.70307	6.19558	4.81653	4.8639	4.88376	4.92743
VIT_14s0108g00270	Aldose 1-epimerase	13.119	13.0224	12.326	12.597	13.0089	12.9498	12.6638	12.8408	12.8583	12.9362	12.1748	11.8762	12.3543	12.1604	12.978	12.8984
VIT_07s0031g03220	Patellin-1	13.4081	13.6943	12.8376	12.702	11.6759	11.7594	11.8602	12.1831	13.8468	13.7802	12.3566	11.6843	11.4226	11.1485	12.5792	12.3325
VIT_09s0002g00440	No hit	9.6879	9.48221	9.59705	9.49944	9.32801	9.372	9.96026	10.1133	9.68142	9.66218	9.94541	9.49919	10.0225	9.73677	9.28518	9.45351
VIT_06s0004g03670	Protein kinase APK1B, chloroplast precursor	11.7598	11.942	12.4488	12.5147	13.1411	13.1469	13.0152	13.1105	12.1154	12.0539	12.5512	12.2781	12.9586	12.9729	13.3834	13.2398
VIT_11s0016g01950	Casein kinase I delta	12.8593	12.9808	13.3511	13.3938	13.4685	13.912	12.8804	12.9344	12.999	13.0705	13.0968	13.4009	13.1315	13.8992	13.2848	13.1908
VIT_04s0043g00970	ABC transporter g family pleiotropic drug resistance 12 PDR12	8.63494	8.26324	8.37567	8.3922	8.13747	8.10158	8.82315	9.04697	8.54619	8.57163	8.2344	7.66923	7.66826	7.6622	8.48826	8.45035
VIT_08s0007g01940	UDP-sulfoquinovose:DAG sulfoquinovosyltransferase	11.6227	11.6655	11.7577	12.5397	12.0814	12.2071	12.3781	12.0048	11.7196	11.7168	11.6581	11.3795	11.4194	11.1575	11.5971	11.5242
VIT_01s0010g02410	Unknown protein	12.0816	12.1584	11.8336	11.9616	11.7749	11.5417	11.8845	11.9847	12.0798	12.0391	12.2777	11.948	12.1179	11.9249	11.8899	11.9388
VIT_14s0108g01070	NAC domain-containing protein (VvNAC11)	8.93618	8.89242	11.0747	11.1323	10.525	10.103	11.8848	11.7645	8.66485	8.47054	10.7535	9.72473	10.6282	9.69273	10.7475	11.0876
VIT_01s0026g02270	Kinase	11.3125	10.9108	12.0047	12.1698	11.5738	11.0062	10.3497	10.3414	10.5389	10.6101	11.8688	11.3604	11.1139	10.5449	9.7406	8.99756
VIT_05s0077g01740	Polygalacturonase GH28	12.233	12.5976	12.8152	12.4813	12.894	12.8935	11.9605	11.853	12.6834	12.6789	12.3169	12.1475	12.4327	12.456	12.1415	12.0595
VIT_05s0020g02420	BSD domain-containing protein	13.2259	13.4016	13.5957	13.609	13.3604	13.5762	13.5028	13.6307	13.1967	13.1945	13.2753	13.0332	13.7557	13.6732	13.9003	13.7756
VIT_07s0104g01480	Cold-induced thioredoxin domain	12.0127	11.8869	12.4556	12.6444	12.7113	12.6792	12.9439	12.8801	11.9682	12.0166	12.723	12.5429	12.5823	12.351	12.7314	12.7802
VIT_03s0017g01350	Ribosomal protein S6 (RPS6B) 40S	13.7833	13.749	13.6905	13.4341	13.6095	13.6494	13.7421	13.7282	13.469	13.6433	13.2809	13.6443	13.4487	13.5498	13.3526	13.584
VIT_15s0046g01020	Nucleotidyltransferase	12.2981	12.4644	12.0356	12.0547	11.9502	11.8899	12.4498	12.5123	12.5195	12.5425	12.1333	11.8284	11.7529	11.556	11.9321	12.0762
VIT_01s0026g00520	Nodulin MtN21 family	12.8135	12.9198	13.128	13.1045	12.4179	12.3037	11.793	11.7879	12.9361	12.9845	13.3534	13.1626	12.0688	12.0179	11.411	11.3358
VIT_00s0187g00300	fumarylacetoacetase	14.4834	14.4787	14.1741	14.0917	14.1698	14.1506	14.0744	14.0923	14.4549	14.5078	14.2306	14.1398	14.2241	14.1647	14.109	14.206
VIT_09s0002g01610	Midasin-related	12.3798	12.2607	12.8452	12.6977	12.2384	12.0659	13.0954	13.2043	12.66	12.4312	13.1276	12.7714	12.9926	12.5106	12.8443	12.8614
VIT_00s0199g00060	Pleckstriny (PH) domain-containing protein	6.75104	6.91098	6.32458	6.20958	6.11486	6.34815	6.85636	6.77213	8.2348	8.32161	7.29737	6.97309	6.33422	6.32458	6.13294	6.10401
VIT_14s0066g02120	Photosystem I P700 apoprotein A1 [Vitis vinifera]	7.13155	7.26483	8.88228	9.05169	8.23293	8.21893	7.96882	8.08471	6.21076	6.5449	8.73829	9.53662	8.43808	8.69656	8.47392	8.30216
VIT_14s0171g00230	Transcription termination factor mitochondrial mTERF	11.3693	11.5859	11.4206	11.6664	11.2046	10.9878	11.2596	11.4074	11.9312	12.0576	11.8279	11.4996	11.7247	11.413	11.4532	11.5342
VIT_02s0154g00400	Scarecrow transcription factor 6 (SCL6)	13.2698	13.3612	13.3191	13.3237	13.308	13.2107	13.4953	13.3681	13.5399	13.5533	13.6264	13.2971	13.0772	12.8856	13.1702	13.1138
VIT_00s0494g00010	Growth-regulating factor 1	9.86242	9.95182	7.22759	7.76408	7.60758	7.01116	7.23125	7.24457	10.1155	9.96299	7.96457	7.13841	7.6137	6.9143	6.76722	6.6449
VIT_06s0004g03770	Embryo-specific protein	11.2009	10.6645	8.90861	7.71225	8.63581	8.3688	8.63946	8.87509	10.4435	10.2561	7.36754	6.19371	8.63315	8.20557	9.76677	9.67695
VIT_17s0000g04230	Translation initiation factor eIF-2B delta subunit	11.7408	11.718	12.5349	12.6087	12.61	12.5103	13.0119	12.9597	11.8365	11.7795	12.5268	12.4327	12.8202	12.7325	13.003	13.0339
VIT_02s0025g02390	Oligopeptide transporter OPT7	12.5061	12.7274	10.376	11.2302	10.7413	10.5389	10.7095	10.1821	12.6184	12.7054	10.8679	10.1559	10.9433	10.8876	10.7832	10.8817
VIT_19s0014g04270	S-locus protein kinase	9.8648	10.24	10.7946	10.6268	10.3542	10.6432	9.94852	9.95477	10.3374	10.3738	11.3	11.7331	10.8745	11.0838	10.1244	10.313
VIT_17s0000g06790	flavin-containing monooxygenase	10.6455	10.7209	10.1127	10.2384	10.3257	10.5075	12.2496	12.7108	11.037	11.174	11.5928	12.1825	12.3319	12.5834	12.4617	12.5939
VIT_08s0056g01270	EGY1 (Ethylene-dependent gravitropism-deficient and yellow-green 1)	12.0285	11.9386	11.3516	11.7849	11.9055	11.633	12.1518	12.2078	11.8149	11.8115	11.7945	11.4992	11.5532	11.496	12.0987	12.0401
VIT_09s0018g01370	STE20/SPS1 proline-alanine-rich protein kinase	9.85498	9.78777	11.9931	11.7882	12.8571	12.6131	13.1662	13.2852	9.61419	9.62219	11.701	10.9973	12.8461	12.6759	13.3513	13.2668
VIT_19s0015g01290	Amino acid permease 7	10.4408	10.7617	10.0258	10.2785	11.9992	12.1235	11.087	11.0523	10.7913	10.7136	10.6834	10.0735	12.4467	12.3394	12.1869	12.3306
VIT_00s0187g00090	No hit	5.97204	6.01333	10.8246	11.6718	10.8224	10.9603	10.4525	10.6637	5.45479	5.66808	12.2329	11.6544	10.989	10.8061	9.63069	8.6269
VIT_01s0011g02000	Serine carboxypeptidase S10	10.9992	11.3567	11.5097	11.7782	11.2536	11.1379	11.1971	11.2437	10.6326	10.6854	11.6083	12.058	11.0392	10.8621	10.443	10.4569
VIT_06s0004g04560	Unknown protein	10.2648	10.1501	7.58825	7.9628	7.54712	7.36077	7.82722	7.73873	10.1737	9.91571	7.11576	6.39316	6.40906	6.46954	5.96368	5.87704
VIT_00s0291g00100	ABC Transporter (VvTAP1 - VvABCB21)	11.5624	11.5375	12.2105	12.1829	12.145	12.0291	11.9095	11.7046	11.3644	11.2942	12.1863	11.9399	12.1908	12.1169	12.0284	12.1633
VIT_13s0067g03380	Regulator of chromosome condensation (RCC1)	12.8155	12.8729	12.4482	12.3914	12.603	12.4797	12.6018	12.7043	12.7317	12.6143	12.3336	11.9586	12.3675	12.2094	12.6669	12.5417
VIT_05s0020g03890	Kinase interacting	13.7966	13.9141	13.6253	13.569	13.7474	13.7138	13.6524	13.6189	13.8963	13.883	13.6669	13.5094	13.7346	13.4215	13.8605	13.7541
VIT_01s0011g06400	Indeterminate(ID)-domain 16	12.2601	12.4145	12.1995	11.9205	11.2904	11.2581	12.3617	12.3867	12.428	12.4138	12.5466	12.0559	12.9277	12.2556	12.0061	11.9865
VIT_19s0014g04920	(-)-germacrene D synthase (VvTPS27)	9.3895	9.45918	7.6546	8.12557	7.65697	8.37045	5.48203	5.91487	8.55172	8.53073	7.33677	9.40309	6.71008	8.58062	7.84008	8.42119
VIT_03s0063g00750	Carboxylesterase CXE	13.5465	13.3436	13.5748	13.6341	13.2351	13.0018	13.3662	13.0963	13.0304	13.1229	14.0155	13.6371	13.2936	12.9381	12.6638	12.8145
VIT_18s0117g00390	far-red impaired responsive family protein	11.7117	11.4373	11.6173	11.348	11.0077	10.7288	10.9541	10.6954	11.4025	11.3516	11.8138	11.5485	11.2566	11.0765	10.7747	10.8621
VIT_12s0057g00020	Protein thylakoid formation1	12.6833	13.0407	13.341	13.5174	13.4169	13.5061	12.7409	12.8364	13.1001	13.2611	13.5806	13.4299	13.3871	13.3548	12.7866	12.7465
VIT_05s0062g01270	Cyclo-DOPA 5-O-glucosyltransferase	13.4458	13.5629	13.8353	14.0289	13.6719	13.6687	13.8897	13.9414	13.0416	13.0097	13.4854	13.2328	13.5335	13.3396	13.777	13.7633
VIT_11s0052g01400	Ribitol kinase	12.7515	12.6122	12.8841	12.8655	12.7919	12.7898	12.8568	12.7684	12.5472	12.5076	13.0834	12.9039	12.9329	12.8483	12.9125	12.9214
VIT_08s0040g03120	Pseudo-response regulator 7 (APRR7)	10.4702	10.4235	5.33379	5.33459	5.37213	5.19046	4.97858	4.95882	10.329	10.1005	5.19775	4.56826	6.08528	5.63711	5.20044	4.84454
VIT_01s0026g02580	Cycling DOF factor 2	10.9525	10.8331	12.039	12.0687	12.3697	11.8648	12.1437	12.094	10.8071	10.75	11.6901	11.2136	11.5695	11.1219	10.6407	10.6486
VIT_05s0051g00290	R protein L6	6.69942	6.85003	7.33476	7.3133	7.55111	8.79981	8.70047	8.81267	7.52311	8.18772	7.73772	8.79504	6.94746	8.03372	8.49945	8.46657
VIT_05s0020g01700	No hit	9.10288	8.83951	8.55107	9.09638	8.70705	8.48619	9.80308	9.39503	9.4143	9.06836	9.89933	9.19951	8.87089	8.75809	9.32565	8.97915
VIT_16s0039g02370	EIX receptor 2	6.81845	7.40072	8.57387	8.87811	9.10132	9.65846	10.6547	10.6006	7.85287	7.78331	9.17778	9.97968	9.24568	9.58428	9.87968	9.9928
VIT_10s0042g00440	Pentatricopeptide (PPR) repeat-containing protein	10.1314	10.0767	9.95485	9.98438	10.097	9.82384	10.9696	10.8379	10.0124	9.98752	10.2587	9.84124	10.3087	10.0862	10.5809	10.7385
VIT_13s0019g02300	Wall-associated receptor kinase-like 20	11.1873	11.4596	13.2186	13.1037	12.6862	12.5473	11.8776	11.507	12.2327	11.9793	14.1391	13.821	13.2953	12.6112	12.3309	11.8749
VIT_09s0002g01890	Hydroxyproline-rich glycoprotein	12.0332	12.2319	13.632	13.1741	13.6568	13.7071	12.6232	12.8999	12.1697	11.6382	12.5678	12.7672	13.7461	13.9441	13.7559	13.6595
VIT_05s0020g04080	1,2-dihydroxy-3-keto-5-methylthiopentene dioxygenase 2	13.2676	12.9043	13.4026	13.2277	13.4711	13.5301	13.8909	14.1195	12.8276	12.8392	13.3269	13.5653	13.486	13.5264	14.0811	14.0529
VIT_06s0009g03360	Unknown protein	11.8197	11.9306	11.4601	11.372	11.0312	10.9705	10.433	10.9262	11.9236	11.9496	11.1596	10.8923	11.2478	11.2373	11.5577	11.5636
VIT_14s0060g02250	Unknown protein	11.6719	11.5659	12.5434	12.5466	12.1213	12.1253	11.7452	11.8048	11.6908	11.5643	13.1046	12.8259	12.5493	12.3794	11.6726	11.596
VIT_19s0015g02080	(-)-germacrene D synthase, partial/pseudo	10.47	10.4302	7.44853	7.99909	6.88309	7.86017	5.49138	5.97225	9.31691	9.43974	7.14005	8.96309	6.2751	7.92321	7.51022	8.22083
VIT_08s0007g00820	Proteinase inhibitor	8.65093	8.15447	12.2453	12.1899	12.6114	12.3	12.824	12.9313	7.83499	7.81104	11.906	11.4827	12.763	13.0336	12.527	12.7102
VIT_17s0000g06310	Cycling DOF factor 2	11.6721	11.7298	12.2789	12.5647	12.2483	12.4638	12.7882	13.0717	12.2488	11.9312	12.0448	11.5072	11.7396	11.8975	12.1255	11.8848
VIT_18s0117g00210	myb domain protein 4	8.44798	8.49828	6.84143	7.18741	7.15668	6.78626	6.60831	6.20289	7.59366	7.71149	6.64863	5.60761	7.15342	6.38321	5.84163	5.61815
VIT_17s0000g08480	ATMYB66/WER/WER1 (WEREWOLF 1)	12.1425	11.734	10.775	10.3902	10.4339	10.0708	8.70924	9.23056	11.3152	11.4877	9.98632	9.18056	10.1508	9.68635	8.69436	8.82552
VIT_13s0074g00710	Unknown protein	12.269	12.1844	12.0703	12.1497	11.9719	11.9314	12.6706	12.6329	12.3798	12.3509	12.4127	12.1544	12.3174	11.9617	12.4408	12.4681
VIT_16s0148g00240	Receptor kinase homolog LRK14	10.2957	10.4358	11.1044	11.0727	10.1589	10.4905	12.2864	12.3908	10.7022	10.6411	11.6393	12.1398	11.4663	11.0534	11.3834	11.6572
VIT_07s0005g02960	Kelch repeat-containing F-box protein	12.1029	11.8768	12.4275	12.3654	12.4782	12.5471	12.6835	12.8523	11.7777	11.6949	12.6376	12.3731	12.9368	12.8269	12.8807	12.6792
VIT_16s0050g02720	Receptor kinase homolog LRK10	7.43833	7.74212	10.2915	9.98165	9.81624	9.90753	9.74801	9.3596	8.1115	8.09695	9.58649	9.27943	8.32038	7.95098	9.33231	8.72501
VIT_00s0391g00020	Protein cbbY	12.8969	12.8567	12.4155	12.7491	12.2355	12.1887	12.3307	12.5347	12.2171	12.2672	12.4771	12.1698	12.1153	12.0112	11.9011	11.8873
VIT_14s0128g00430	Protein kinase NPK1 (ANP1)	12.6525	12.3859	11.0156	10.733	10.901	10.6228	10.8958	11.1221	12.0233	11.883	10.7616	10.3373	11.381	11.1719	11.4567	11.4152
VIT_05s0049g00410	1-aminocyclopropane-1-carboxylate oxidase	9.29049	9.75063	10.1365	10.3942	9.87235	10.1189	9.63597	9.46238	9.84955	10.011	10.538	11.09	10.2358	10.1743	9.64289	9.69403
VIT_10s0116g01610	Monocopper oxidase SKS4 (SKU5 Similar 4)	12.6932	12.627	7.60816	7.41609	7.7704	7.31244	7.1003	7.27613	12.3877	12.2953	7.63643	6.79866	8.28625	7.81172	7.5787	7.10117
VIT_03s0063g02210	Unknown protein	11.012	11.2061	11.4187	11.3676	11.3078	11.704	10.4582	10.4722	10.7219	10.7839	10.6692	11.2159	10.5465	11.4997	10.9448	11.0965
VIT_19s0015g00550	Nudix hydrolase 10	13.267	13.0986	13.2636	13.3632	13.6291	13.6851	13.6801	13.6889	13.129	12.9143	12.6255	12.3843	12.6896	12.7678	13.0271	12.9704
VIT_06s0004g03910	Unknown protein	11.363	10.6977	11.903	11.3784	13.4152	13.1354	13.7831	13.9714	10.4067	10.1482	11.5021	10.9753	13.6807	13.2603	13.7518	13.8423
VIT_00s0160g00370	Meiotic recombination 11 MRE11	5.69469	6.53732	6.58846	6.85108	6.69025	7.77006	7.50107	7.39819	6.58323	7.31439	6.02747	7.74815	5.24478	5.93227	7.48241	7.30722
VIT_08s0007g04510	RPG related protein 1 RR1	10.2649	10.5972	10.4099	10.2642	8.97673	9.16617	6.81412	7.0836	10.5594	10.3717	11.1017	10.4579	9.45036	9.47847	7.93843	7.75916
VIT_11s0016g00100	Adapter protein SPIKE1 (SPK1)	13.3947	13.4021	12.8208	12.8391	12.6199	12.5197	12.5195	12.421	13.3594	13.3714	13.1287	12.8772	12.6573	12.6981	12.4148	12.3086
VIT_00s0429g00030	SET domain-containing protein (TXR7)	11.1102	11.5291	11.3083	11.5894	11.6388	11.7518	12.5078	12.5938	11.5846	11.6098	11.399	11.117	11.6837	11.6175	12.1782	11.8557
VIT_00s0360g00020	Unknown protein	12.7548	12.786	13.9597	14.0083	13.8628	13.7703	14.2854	14.1836	13.1774	13.1098	14.0888	13.8953	13.8702	13.5587	13.6881	13.7384
VIT_04s0043g00400	Exosome complex component CSL4	13.1323	12.802	12.6356	12.606	12.6802	12.4886	13.0888	13.2719	12.8099	12.7721	12.7373	12.4458	12.7739	12.6978	13.0912	13.0412
VIT_00s1291g00020	Binding	12.5607	12.189	12.3392	12.3187	11.6897	11.4241	11.8851	11.8183	11.7639	11.6667	12.2496	11.7142	11.2969	11.0015	11.0786	10.9371
VIT_18s0001g10360	Unknown protein	13.6775	13.7887	14.1469	14.0728	13.9819	13.9641	14.2169	14.3122	13.6812	13.591	13.8766	13.6818	13.8966	13.846	14.0359	14.0844
VIT_14s0083g00030	Sugar transporter 1	6.38221	6.33279	6.99287	6.40409	7.15747	6.60843	5.72758	6.22931	6.38137	6.35896	7.20614	6.07138	7.36251	7.08665	5.79579	5.3002
VIT_16s0148g00410	Receptor serine/threonine kinase	10.3642	10.4717	11.0575	11.0515	10.1453	10.5388	12.1887	12.4082	10.6573	10.683	11.6843	11.9722	11.4035	11.0146	11.4579	11.6896
VIT_06s0061g00010	Magnesium-chelatase subunit chlD, chloroplast precursor	11.7286	11.7026	10.964	11.4049	11.282	11.328	10.7956	10.6345	11.8137	11.9236	11.3446	11.076	11.1041	10.8565	10.2323	10.1482
VIT_08s0058g00810	D-alanine--D-alanine ligase	11.8422	11.7726	11.2907	11.2054	10.8773	10.7386	10.3532	10.5862	11.787	11.7485	11.6427	11.4586	11.1018	11.0515	10.5306	10.6267
VIT_15s0045g00540	Vesicle coat complex COPII, subunit SEC23	13.1748	13.0425	12.8848	12.8536	12.9244	12.7058	13.1089	13.1824	13.0852	13.0159	13.0759	12.8316	13.0662	12.905	13.0986	13.1483
VIT_17s0000g04270	Peptidyl-prolyl cis-trans isomerase B	11.2077	10.8986	10.057	10.7907	10.8829	10.4973	10.5985	10.8346	10.1264	10.3926	10.5662	10.0092	10.8142	10.3425	9.4946	9.55341
VIT_13s0073g00140	Ovate family protein 13 OFP13	12.553	11.8355	9.76367	8.844	7.63698	7.24453	7.3858	6.75295	11.2882	10.9292	11.273	10.3102	7.80709	6.8497	6.2864	6.45666
VIT_00s2829g00010	Unknown	12.2685	12.5129	12.3599	12.435	11.9257	11.9254	11.551	11.8749	12.5217	12.6575	12.6403	12.3054	12.2995	11.8423	11.309	11.1893
VIT_14s0060g01260	Peptide chain release factor 2	11.1146	10.9548	10.7255	10.7529	10.9042	10.9655	11.7723	11.6774	10.912	10.9077	11.1171	10.7181	11.2983	11.0726	11.7713	11.7424
VIT_06s0004g04620	Unknown	11.2945	11.1817	12.086	12.286	11.8144	11.6035	11.5529	11.5529	11.2864	11.246	12.4443	12.1889	12.1919	11.7851	10.976	10.7644
VIT_02s0025g04820	Subtilisin P69E protein	5.10481	4.9306	6.19007	5.73462	6.44988	5.90302	5.11108	4.97473	4.9678	4.82864	6.18103	5.2706	6.48721	5.91224	5.31674	5.22203
VIT_06s0004g08200	Ubiquitin-conjugating enzyme E2 D/E	13.6237	13.5372	13.4906	13.4395	13.3697	13.2293	13.0097	12.9255	13.4861	13.4827	13.5715	13.9078	13.5935	13.5583	13.0844	13.14
VIT_05s0020g04860	Zinc knuckle	11.1736	11.6249	12.1878	12.4154	11.3807	11.6693	12.257	11.9695	11.9312	11.9639	12.2153	12.0415	10.9414	10.7548	10.0579	10.0374
VIT_14s0128g00440	Tangled	10.9076	11.077	7.08132	6.77283	6.83307	6.89718	7.43252	7.52017	11.4705	11.6462	6.39634	5.70947	6.48467	6.63881	6.20415	6.33758
VIT_05s0062g01030	Unknown protein	12.0047	12.1743	12.3227	12.4578	11.956	11.8245	12.4215	12.3105	12.042	12.0765	12.7185	12.5302	12.065	11.8751	12.263	12.2688
VIT_16s0100g00340	CDPK	13.5216	13.5063	13.7436	13.4856	13.4923	13.3844	13.6906	13.5254	13.5224	13.4992	13.9565	13.8146	13.5221	13.3702	13.4483	13.4346
VIT_00s0270g00120	Alpha-amylase/subtilisin inhibitor	6.92543	6.33378	6.77295	6.78483	6.77415	6.6655	7.61611	9.75157	6.58242	6.43318	7.20686	6.12251	7.42403	7.63031	8.23692	8.96677
VIT_00s0577g00010	CDPK protein kinase	13.2305	13.1962	12.2906	12.2972	12.3446	12.1802	11.9081	11.9095	13.1353	13.0391	12.5591	12.3141	12.2239	12.0706	11.7786	11.6962
VIT_05s0020g04620	basic helix-loop-helix (bHLH) family	11.8804	11.7822	11.781	12.1151	11.6527	11.5271	12.1949	12.1814	12.194	12.1623	12.8732	12.4092	12.8242	12.4064	12.2441	12.1966
VIT_04s0008g01650	Ankyrin repeat	6.41874	5.84402	6.46384	6.21671	6.91919	6.54338	6.18986	5.68487	6.05845	6.03823	6.89408	6.3825	6.72803	6.6541	5.88104	5.68616
VIT_00s0302g00010	Unknown protein	11.6224	11.7996	10.8524	10.7854	10.9044	10.7896	10.9216	10.8255	11.9215	12.1739	10.9246	10.499	10.4933	10.7189	10.4377	10.3408
VIT_13s0019g04450	ATSYTA/NTMC2T1.1/NTMC2TYPE1.1/SYTA	9.97712	9.84323	12.2092	11.9421	12.7981	12.7892	12.8068	12.877	9.74023	9.60726	12.0706	11.7258	12.9855	12.8602	13.0971	13.1614
VIT_00s0475g00040	myb family	12.3133	12.3032	12.1614	12.1224	12.0564	12.027	12.2133	12.2886	12.3	12.2775	12.482	12.3669	12.3163	12.2308	12.4773	12.3773
VIT_06s0004g07850	Unknown protein	12.1373	11.6416	11.4878	11.5936	11.5808	11.3545	11.4154	11.325	11.5019	11.428	11.4647	11.054	11.7447	11.6797	11.5376	11.5032
VIT_07s0141g00920	CYP94A1	12.64	12.6009	10.7812	11.0681	10.845	11.0263	10.9308	10.8886	11.9794	12.1513	10.6638	10.2108	11.0408	10.6677	10.9095	10.8074
VIT_06s0004g04650	Metallothionein	14.4302	14.3791	14.4989	14.575	14.6575	14.6762	15.1755	15.095	14.3819	14.4211	14.7423	14.8809	14.3914	14.4813	14.9443	15.0297
VIT_01s0137g00750	Protein phosphatase 2C	9.44917	9.90017	6.68264	6.37269	7.25125	6.67577	6.174	5.96261	10.2403	10.3467	6.86901	5.96759	6.89978	6.88586	5.262	5.33468
VIT_17s0119g00030	Guanine nucleotide-binding protein alpha-1 subunit	11.1744	11.093	11.0222	10.6937	10.7494	10.6511	10.6531	10.6756	11.084	11.0585	11.078	10.8018	11.3814	11.2549	11.1693	11.1557
VIT_11s0016g00660	ERF/AP2 Gene Family (VvERF009),Dehydration Responsive Element-Binding Transcription Factor (VvDREB13)	11.0252	10.8477	11.2058	10.1443	11.303	11.3289	10.5152	10.4582	12.7548	10.8779	9.28154	8.31402	10.521	11.9214	10.2226	9.91866
VIT_00s0199g00310	No hit	13.8821	13.9176	14.2554	14.1231	14.2912	14.1806	12.5588	12.3952	14.4375	14.2893	12.4317	12.6515	13.9185	14.5575	13.9694	13.7007
VIT_18s0041g02060	12-oxophytodienoate reductase 2	11.101	10.962	10.6002	10.5617	9.75554	9.99196	9.74879	9.77773	10.2287	10.3028	9.89894	9.97089	8.76207	9.83186	9.75199	9.96342
VIT_02s0025g04060	Rab/Ypt GTPase Ara4-interacting protein	11.3381	11.4741	12.8047	12.89	12.5542	12.203	11.8939	12.3705	10.9292	10.9973	12.8759	12.8237	12.0242	12.4702	12.3968	12.115
VIT_16s0100g00410	TraB protein	9.79433	9.85947	10.9308	11.3911	11.2487	11.1187	11.0073	10.8957	9.88902	9.93281	10.969	10.5776	11.0359	10.6967	9.97692	9.89207
VIT_02s0025g00360	1-aminocyclopropane-1-carboxylate synthase	13.5427	13.7027	13.2289	12.9034	13.0429	13.076	11.0463	10.7336	13.9706	13.7765	12.1559	12.5074	12.4611	13.1896	12.1973	11.9312
VIT_12s0034g00130	Anthocyanidin 3-O-glucosyltransferase	10.1836	10.7923	12.5743	13.021	12.5506	13.0487	11.7188	11.9289	10.654	11.0256	10.8313	10.9523	11.1823	12.7164	12.1577	11.8193
VIT_01s0150g00510	Protein phosphatase 2C	11.424	11.3527	11.2257	11.292	11.7871	11.7561	11.3861	11.2991	12.0651	11.9377	11.9424	11.7976	12.4328	12.0021	10.7232	10.6166
VIT_01s0011g01210	No hit	7.27637	7.08845	8.95373	8.06658	9.03279	9.71911	7.96787	7.99387	7.58241	7.43188	8.70414	8.64914	8.81595	9.82086	8.65732	8.6899
VIT_18s0072g00100	Unknown protein	12.2575	12.0742	12.8866	13.0216	12.9423	13.1526	13.0365	12.9415	12.4755	12.4028	13.0031	12.9897	12.9869	13.454	12.8754	12.8797
VIT_08s0007g01490	Unknown protein	11.7478	11.7086	10.1296	9.7096	9.24817	9.06617	9.39036	9.18916	11.7354	11.7432	9.98928	9.53332	9.1131	8.47503	8.85913	8.55529
VIT_02s0025g04540	Beta-lactamase, class A	13.1507	13.405	13.2254	13.089	13.5015	13.6672	12.8491	12.997	13.4327	13.5117	13.1767	13.0247	13.6851	13.524	13.098	13.2419
VIT_08s0040g01110	Serine carboxypeptidase II	7.53095	7.68229	10.3772	10.1273	10.1273	11.3616	6.67143	6.57514	7.05673	7.18398	8.8724	9.4506	10.945	12.7416	9.78257	9.55227
VIT_07s0031g00720	Ethylene-responsive transcription factor ERF109	6.55871	6.52694	8.67735	7.14664	9.92451	10.4299	6.11743	5.92703	8.4498	6.88507	6.17723	7.04372	9.50099	11.5569	7.8355	6.93965
VIT_08s0040g01370	Heavy-metal-associated domain-containing protein	13.8574	13.8314	13.7971	14.096	13.7648	13.8349	13.2365	12.9605	14.0281	13.9242	14.2127	14.2353	13.9816	14.2725	13.5755	13.568
VIT_00s0615g00020	Cinnamyl alcohol dehydrogenase	13.5505	13.5899	12.7571	13.0907	12.8604	13.0267	12.3237	12.4465	13.578	13.5313	12.9638	13.2311	12.3917	13.0561	12.694	12.6146
VIT_07s0031g01150	FK506-binding protein genes family (VvFKBP16-2)	10.6201	10.5761	10.4005	10.669	11.0448	10.963	10.8083	11.4062	10.6794	10.6513	10.3807	9.67987	10.643	10.1098	9.80656	9.63979
VIT_19s0014g03730	No hit	6.37384	5.8141	9.25907	9.16691	8.60367	8.7875	9.4263	9.12718	7.95809	7.9288	11.4384	11.3575	11.3224	10.34	9.47271	9.63493
VIT_00s0572g00010	Linalool synthase	10.5826	11.3767	7.63648	8.87265	6.95934	8.35639	6.66905	5.98185	11.4059	11.936	8.99414	9.86912	7.10647	8.17959	10.1114	10.2665
VIT_01s0137g00780	Unknown protein	10.8313	10.6956	10.7858	10.3026	12.1153	11.639	10.4233	10.5035	11.162	10.1575	8.68559	8.65398	10.5865	11.7323	11.1065	10.9478
VIT_12s0028g01720	Unknown	7.69289	7.4312	9.19394	9.42695	9.65364	9.24999	7.95301	7.74198	8.49607	8.49471	8.86227	9.68252	9.71079	10.4512	9.15925	9.01088
VIT_18s0001g01510	No hit	7.10783	6.71072	7.50955	6.67701	8.07483	7.61667	7.59529	8.05305	6.63398	6.69978	7.30183	7.60217	8.52343	7.88499	8.89048	8.73884
VIT_02s0087g00370	Anthranilate N-hydroxycinnamoyl/benzoyltransferase	8.87231	8.42019	10.7249	10.4719	8.10848	7.68492	7.80873	7.87719	7.94598	8.1498	11.8801	11.5308	9.84285	9.01297	8.29416	7.27146
VIT_18s0072g00770	fructose-1,6-bisphosphatase, cytosolic	11.085	11.6664	11.8599	12.2903	12.5763	12.8669	11.6907	11.829	11.9995	12.0288	11.8665	11.3895	12.1	12.4349	11.4544	11.037
VIT_13s0073g00390	No hit	9.03266	8.91948	8.84957	8.18679	8.51913	8.32693	8.13294	8.46082	6.40498	6.81648	7.42942	8.31133	6.13461	7.51652	7.18583	7.73235
VIT_00s0145g00110	Pirin	9.04091	9.22275	10.748	10.6444	11.0858	11.4889	10.866	11.1304	9.37193	9.29004	10.2816	10.6158	10.566	11.3628	11.416	11.6946
VIT_18s0072g00150	Unknown protein	9.59635	9.19374	8.67274	8.6998	8.10972	7.62347	7.89949	7.7715	8.54445	8.70373	8.69135	8.82977	8.02127	7.56124	8.02175	7.82198
VIT_02s0033g01060	Anthraniloyal-CoA: methanol anthraniloyal transferase	12.6132	12.5462	11.9733	12.4272	10.8618	11.6614	9.88851	9.25135	12.2814	12.4392	11.5409	12.5699	9.8462	12.0069	11.3016	11.7381
VIT_06s0009g01120	Pentatricopeptide (PPR) repeat	8.55963	8.64299	9.54892	9.54674	9.0301	9.01206	10.2655	10.37	8.94617	8.97289	9.51819	9.00967	9.38868	9.02579	10.3868	10.2829
VIT_01s0010g02950	Calcium-binding protein CML	9.31187	8.93521	11.4227	10.7784	11.5462	11.6552	8.78867	8.72037	10.3388	9.04816	9.5335	10.3107	10.5908	12.3407	9.58358	9.42123
VIT_18s0076g00260	Unknown protein	12.6583	12.8362	13.3123	13.3172	13.3665	13.3338	13.35	13.2365	12.9754	12.9321	13.4321	13.2835	13.4227	13.238	13.344	13.2566
VIT_00s0299g00100	Arabidopsis thaliana homeobox protein 2	12.3616	12.3043	11.5929	11.4552	11.4258	11.1671	11.8742	11.7991	12.1807	12.113	12.2937	11.7124	11.9451	11.3583	11.662	11.8002
VIT_10s0003g01990	RKF1 (receptor-like kinase in flowers 1)	10.9455	10.9307	11.413	11.5633	10.6654	11.9089	9.47858	9.5578	10.9588	10.7528	10.4705	10.6969	10.707	11.6765	10.9363	10.8303
VIT_00s0179g00150	Heat shock transcription factor A6B	10.5513	10.6825	9.52392	9.71529	10.2857	9.57226	7.76656	8.81974	9.7855	10.1033	9.11856	9.16436	8.87242	10.3647	9.55694	9.54807
VIT_13s0019g00490	PHD zinc finger protein	11.9304	12.0627	12.3472	12.4747	12.3874	12.3924	12.6455	12.4674	12.4156	12.2757	12.793	12.5001	12.5037	12.1576	12.2066	12.1797
VIT_15s0046g02130	EMB3001 (embryo defective 3001)	11.9547	12.0436	11.9124	11.7426	11.5437	11.5496	11.7728	11.5543	11.9816	12.0388	12.0391	11.9133	11.6897	11.3997	11.3288	11.1993
VIT_18s0089g00180	1,4-beta-mannan endohydrolase	7.05351	6.93782	7.79456	6.04607	9.90362	9.79605	10.5818	10.3393	6.36753	6.25054	6.24574	5.86246	10.4312	9.81262	9.61574	10.2374
VIT_18s0001g09330	Unknown protein	7.30062	7.21952	8.33285	8.23193	8.33995	9.29926	8.483	8.48192	7.89768	6.81476	7.43244	6.88796	9.23802	10.7657	10.0211	9.74343
VIT_14s0108g01450	Calmodulin-binding	11.0768	11.3849	11.985	11.617	12.236	12.6067	12.0366	12.1232	11.818	11.8835	11.5401	11.8725	12.3415	12.9642	12.6661	12.5592
VIT_06s0004g05960	Unknown protein	13.2593	13.0926	12.6425	12.9385	12.998	12.7691	13.2246	12.8652	12.7883	12.798	12.9034	12.5326	12.4647	12.0111	12.4936	12.4276
VIT_06s0080g00910	F-box family protein	8.35679	8.64685	10.66	10.8464	10.2368	10.3899	8.6837	8.33084	8.97182	8.45956	9.88866	9.54272	10.1219	11.6959	9.75779	9.56517
VIT_19s0014g01190	Alpha-1,3-mannosyltransferase ALG2	11.944	11.7989	12.1157	11.9763	12.0433	12.0672	12.0896	12.3107	11.9291	11.8444	12.1171	12.0844	12.5034	12.3354	12.0909	12.27
VIT_12s0059g01470	Unknown protein	10.978	10.8333	11.9297	11.5794	11.6279	11.6222	11.5847	11.6664	11.0142	10.9123	11.9536	11.9572	12.1528	11.9098	11.8534	11.89
VIT_15s0046g01050	Abscisic acid receptor PYL9 RCAR1	12.3916	11.8555	11.8333	12.6107	11.9991	11.9432	13.3145	13.2829	12.8468	12.7656	13.2996	12.9443	12.8407	12.2889	11.5117	11.4965
VIT_06s0004g03330	Lateral organ boundaries protein 11	9.16179	8.90491	9.77094	9.85901	10.6149	10.4258	9.7638	9.71441	9.10697	8.63843	9.18195	9.43121	10.7633	11.2303	11.2567	10.9254
VIT_18s0001g11740	Ring zinc finger ariadne protein ARI2	12.4393	12.7077	12.9656	12.9427	13.1562	13.2075	13.3019	13.184	12.7801	12.7658	13.1831	13.2236	13.3858	13.1763	13.4173	13.434
VIT_15s0046g02190	WRKY Transcription Factor (VvWRKY49)	11.6612	12.0277	12.1886	12.5032	11.7036	12.2099	11.1922	10.3487	12.5301	12.2563	11.6012	11.7568	11.96	13.2127	11.8729	11.5725
VIT_14s0083g01220	feronia receptor-like kinase	10.719	10.8236	11.3944	10.6899	11.7661	11.7138	9.16975	8.46737	12.5145	11.0779	9.39246	9.17581	11.2317	12.4809	10.0627	9.49669
VIT_03s0038g04210	Phototropin-2	8.47166	9.46623	8.74963	11.0018	11.2833	11.4018	11.6637	11.8243	9.54566	9.78731	9.29511	8.77772	9.93081	9.48705	9.8992	9.95341
VIT_12s0028g02810	Isoflavone methyltransferase/ Orcinol O-methyltransferase 1 oomt1	6.52095	6.04429	7.09351	7.55609	8.38447	8.05615	7.47164	7.64858	6.12906	5.76907	6.38529	5.96145	5.77968	6.85838	5.5888	5.55479
VIT_11s0016g03190	Unknown	5.99688	6.0447	7.37375	7.95416	8.27621	8.69704	9.26339	9.09273	7.21237	6.69353	7.00623	6.55242	7.65027	9.00322	8.94148	8.78426
VIT_05s0102g00210	Unknown protein	11.1354	11.2805	12.3182	12.1744	12.2828	12.2553	11.2015	10.8152	11.6604	11.391	11.4832	11.2931	11.9036	12.4655	12.0366	11.6615
VIT_19s0015g00130	Serine acetyltransferase 3	12.0236	12.176	12.6535	12.7852	13.0383	13.3451	12.2104	11.9352	12.5922	12.3169	12.1813	12.3278	13.0498	13.7109	13.0519	12.7882
VIT_08s0007g05020	Dentin sialophosphoprotein	11.2553	11.4262	10.3063	10.4349	9.91057	10.1214	10.0582	9.98619	11.6285	11.5747	10.5986	10.0375	10.1608	9.4341	10.0647	9.77852
VIT_05s0102g00400	far-red impaired responsive family protein	9.20194	9.34982	10.0358	9.90622	9.75883	9.9458	10.1485	10.2005	9.62571	9.65166	10.438	10.3277	10.6778	10.271	10.6359	10.5911
VIT_00s0615g00030	Mannitol dehydrogenase (ELI3-1)	14.1004	14.1213	13.4809	13.6392	13.3646	13.4514	12.2807	12.3738	13.8517	13.8689	13.5374	13.5832	13.1563	13.6704	13.0808	12.7403
VIT_06s0004g06580	PfkB-type carbohydrate kinase	12.5687	12.5644	13.1066	12.7791	13.3608	13.5824	12.5404	12.5444	12.4207	12.3076	12.5451	12.5674	13.2866	13.6763	13.355	13.3707
VIT_05s0049g00460	Basic helix-loop-helix ILR3	10.7813	10.4233	10.4324	10.5427	10.6564	11.1048	10.5291	10.5118	10.6351	10.6422	10.6013	10.8669	11.6484	12.2714	11.178	11.252
VIT_05s0049g00140	Unknown protein	11.177	10.9437	11.1474	11.5862	11.6945	11.231	11.4096	11.3887	11.7157	10.6391	10.3327	9.79643	10.9535	12.0004	11.578	11.3505
VIT_18s0072g00840	Sensitive to proton rhizotoxicity 1	11.7693	11.895	12.5226	12.3622	12.3768	12.3509	12.4049	12.4569	12.01	11.9246	12.2763	11.8808	11.8796	12.2188	12.0431	11.9001
VIT_13s0158g00340	Glycerol-3-phosphate dehydrogenase	11.2877	11.5936	12.8046	12.6789	12.9119	13.3022	11.9185	11.9716	11.7413	11.732	12.099	12.5648	12.8459	13.5411	13.1144	13.0115
VIT_18s0166g00020	RWP-RK domain-containing protein	7.70843	7.75588	8.44244	8.10679	8.81396	8.44559	8.45417	8.42653	6.89586	6.86904	7.73143	8.19347	8.07996	8.88551	8.0986	8.42294
VIT_08s0058g01340	Leucine-rich repeat transmembrane protein kinase	12.8206	12.9586	11.0257	11.0474	11.3172	11.1406	11.4461	11.472	13.0905	13.3178	11.1429	10.6878	11.3645	11.1327	11.1423	11.0787
VIT_08s0007g08870	Unknown	7.97168	7.62196	7.0974	7.63783	7.57935	7.89627	8.35588	8.27908	7.63286	7.69435	8.17688	8.25782	7.95535	9.7192	9.49132	9.47735
VIT_16s0039g01210	Ser/Thr receptor-like kinase1	7.51117	7.62959	10.0885	9.80002	8.85338	9.0692	9.52867	9.46977	7.98715	8.07593	10.7271	10.807	10.6443	9.94311	9.00747	8.9741
VIT_14s0066g02190	CW14	10.9615	11.341	13.0287	12.6506	13.5197	13.7033	11.9209	11.8607	12.0486	11.6725	11.2465	11.7299	12.574	13.4722	13.1032	12.9193
VIT_07s0197g00090	R protein disease resistance protein	12.0184	12.1813	13.1862	13.1185	13.1255	13.2905	11.7502	11.5196	12.6044	12.4891	12.4141	12.8264	12.9803	13.57	13.1556	12.9693
VIT_14s0083g00080	Unknown protein	12.594	12.9327	12.5524	12.2891	12.403	12.6478	11.0365	11.0435	12.8763	12.9385	12.7746	12.4686	12.8351	12.3701	11.3255	11.4085
VIT_13s0019g03040	Indole-3-acetate beta-glucosyltransferase	10.9077	11.0502	10.7848	11.4104	10.4105	10.6564	9.7278	9.45061	11.0665	11.2068	10.4623	10.6174	9.77501	10.458	9.38826	8.98906
VIT_04s0023g02460	Transducin protein	13.0186	13.0719	12.9992	12.9451	12.8858	12.8494	13.1474	13.0921	12.9479	12.9909	12.9804	13.1149	12.7479	13.0086	13.0999	13.0897
VIT_04s0008g06690	Proton gradient regulation 3	9.03517	8.94002	9.61482	9.80206	9.45143	9.03252	9.40566	9.43079	9.64654	9.6316	10.2856	9.85218	9.57908	8.82183	9.08525	8.96676
VIT_03s0063g01560	CYP82C1p	10.577	10.6678	10.0182	10.1362	9.53339	9.83154	8.20276	7.88863	10.7808	10.9192	9.8754	10.5877	9.08939	9.84195	8.28643	8.73473
VIT_14s0083g01130	MAP3K-like protein kinase, putative, expressed	11.4413	11.203	7.0939	7.36915	8.48774	8.00542	7.67129	8.47194	11.4191	11.2806	8.74493	8.23057	9.8849	9.16515	8.67974	8.75517
VIT_02s0025g05070	Microtubule motor PAK (phosphatidic acid kinase) KHC	13.0042	13.202	12.6918	12.6371	12.239	12.5827	11.8535	12.0088	13.2877	13.2066	12.374	12.4565	12.5509	12.9746	12.1898	12.0835
VIT_18s0001g12380	Continuous vascular ring (COV1)	10.1052	10.265	10.7281	10.9555	11.2443	11.2491	10.7727	10.9463	10.4154	10.3555	10.8472	11.0865	11.5102	12.0637	11.6362	11.6118
VIT_17s0000g01110	ATFP3 (Arabidopsis thaliana farnesylated protein 3	14.0739	14.2861	14.096	13.9945	12.7985	12.9857	13.0038	12.7539	14.2786	14.3987	14.4066	14.3658	13.1026	12.8199	12.7162	12.7206
VIT_05s0020g03880	TSO1 (chinese for 'ugly')	12.1947	12.2407	9.74532	9.19708	7.89698	7.89978	7.43139	7.4648	12.126	12.1635	9.85593	9.45979	8.89987	8.25466	7.59956	6.49714
VIT_01s0010g01870	Salicylic acid-induced fragment 1 protein	11.9547	11.687	9.87324	10.5629	11.2273	10.9284	11.0977	11.729	11.5813	11.4803	10.6815	10.5049	9.63942	9.12269	9.15342	9.3171
VIT_18s0001g14410	Unknown protein	10.395	10.827	12.1728	12.6216	12.2331	12.86	11.4297	11.3545	11.8292	11.7796	12.3715	12.5853	12.5204	13.1638	12.7919	12.3419
VIT_04s0023g01400	5-azacytidine resistance	12.6912	12.6086	12.4118	12.4803	12.5394	12.4034	12.6396	12.7842	12.5258	12.4511	12.4253	12.2657	12.5344	12.3608	12.806	12.7419
VIT_06s0061g01370	Unknown protein	11.2879	10.7979	10.8922	10.4374	10.2989	10.0371	9.4786	9.42788	10.7983	10.8155	10.5207	10.007	10.0146	9.63246	9.40607	9.59348
VIT_14s0066g00460	Serine/threonine protein kinase	13.1335	13.1708	12.9804	12.8459	13.0027	13.0284	13.2169	13.2605	13.1661	13.0185	12.8355	12.602	13.1291	12.7104	12.8588	12.8445
VIT_01s0010g03310	Unknown protein	11.5708	11.9192	11.4361	11.8154	11.5383	11.4751	11.6033	11.4666	12.0423	12.1487	11.7487	11.3925	11.7207	11.5239	11.5336	11.5335
VIT_15s0024g00800	No hit	12.3228	12.0884	13.2204	13.1482	13.1095	13.125	12.1221	12.086	12.5585	12.3144	12.7154	12.6356	13.1292	13.5229	12.5889	12.3925
VIT_07s0129g00240	C2H2 zinc finger protein AZF1	9.19871	8.80027	10.2584	10.756	10.5502	10.6577	10.1291	9.27566	10.0091	9.06479	9.2814	9.21476	10.2679	11.6776	9.69441	8.8892
VIT_15s0021g02270	Unknown protein	11.1236	10.9801	9.80093	10.0089	7.09299	7.34809	7.31483	7.47914	11.3784	11.6232	10.8193	10.715	9.09815	8.45374	7.89807	6.90507
VIT_19s0090g01770	Transcription termination factor mitochondrial mTERF	9.74042	10.0363	9.29706	9.54712	9.15104	9.15437	9.5275	9.68123	10.7521	10.7218	10.257	9.62092	10.2015	9.53621	9.74141	9.82444
VIT_12s0134g00240	Avr9/Cf-9 rapidly elicited protein 20	13.8455	13.6365	14.3465	14.2602	14.3138	14.0678	13.9651	13.844	13.8821	13.4283	13.081	13.0148	13.5639	14.1718	13.9325	13.8937
VIT_14s0060g01470	Calmodulin-binding protein	12.0532	12.2156	13.5625	13.6006	13.249	13.4438	11.9946	11.6168	12.861	12.7382	12.137	12.385	12.5068	13.1593	13.164	12.9371
VIT_11s0037g00290	Plastocyanin domain-containing protein	12.6611	11.8849	10.8722	11.1804	11.2104	11.8072	9.15487	10.2243	12.1146	11.5386	11.3601	10.819	10.533	11.4548	6.69758	6.71948
VIT_05s0062g00480	Xyloglucan endo-transglycosylase, C-terminal	12.2767	12.5147	13.4207	13.2009	12.9722	12.9971	12.003	12.6849	11.8144	12.0044	11.5208	12.3132	11.9973	12.9538	12.8715	13.0362
VIT_08s0007g05560	Protein kinase	12.7992	12.601	13.2735	12.8699	13.3753	13.6762	12.6858	12.6929	12.4713	12.6198	12.5038	13.0555	13.0312	13.7669	13.012	13.0845
VIT_01s0011g03370	Agenet domain-containing protein	12.5352	12.5448	12.9309	12.942	12.9525	12.9596	12.3041	12.2701	12.7126	12.6584	12.5525	12.8884	12.7512	13.2489	12.9877	12.9148
VIT_09s0002g08510	Expansin (VvEXPB1)	6.32688	6.44755	10.0729	10.724	8.22569	7.87481	6.65755	6.12989	5.87437	6.34795	11.1596	11.1323	10.0847	9.10941	7.20664	7.47196
VIT_09s0002g05320	2-oxoglutarate-dependent dioxygenase	9.68976	9.84625	4.55166	4.28437	4.6029	4.66529	4.41579	4.54775	9.91012	10.2591	4.87932	4.96427	7.93653	5.56762	5.17474	4.80813
VIT_07s0141g00270	Auxin-induced protein 22D	10.6097	10.8715	12.505	12.4459	11.4988	12.1236	10.3399	10.8453	11.9272	11.3915	11.7558	11.5343	11.4312	12.3675	10.5281	10.0859
VIT_04s0008g01570	Heat shock protein 17.6 kDa class II	11.1906	11.3024	11.8651	11.8271	11.866	11.1767	10.7171	11.7139	9.50645	9.769	10.3774	11.4317	9.33255	10.6776	10.6931	10.8871
VIT_05s0020g03010	Carboxylesterase CXE	10.744	10.3941	11.2752	11.6244	10.9296	10.6152	10.9134	10.9929	10.9474	11.1848	11.456	10.9038	9.89088	9.21562	9.20433	9.25106
VIT_04s0023g00730	Aspartic Protease (VvAP9)	13.2124	13.1409	13.6617	13.5739	13.9312	14.148	13.2591	13.2842	13.7516	13.555	13.4957	13.6316	14.2904	14.5475	14.1614	14.0568
VIT_05s0020g03190	Haloacid dehalogenase hydrolase	10.3919	10.3877	11.9937	12.1718	12.6986	13.2299	10.3798	10.9032	12.7507	12.7897	10.8481	11.3507	12.1113	13.6556	13.0405	12.9863
VIT_13s0067g03110	HEAT repeat-containing protein	11.6963	11.8121	12.1613	12.1886	12.1568	12.3662	11.9389	11.7438	12.1706	12.1936	12.3888	12.416	12.5986	12.894	12.2085	12.2254
VIT_02s0025g04130	Rhomboid ATRBL2	12.818	13.1309	14.218	13.8816	14.1462	14.1738	12.2068	11.7061	13.8465	13.7227	12.2108	12.7575	13.8064	14.3296	13.8877	13.565
VIT_02s0025g01280	WRKY Transcription Factor (VvWRKY05)	10.7249	11.7411	13.0803	12.7619	12.1513	11.6033	11.4965	10.6382	13.6767	12.243	11.6162	11.3203	11.7993	12.6119	11.1785	10.6281
VIT_14s0060g00980	Unknown	10.3869	10.1843	11.1767	11.1951	11.5737	12.1516	10.3377	10.0838	10.6206	10.6964	10.1673	10.2197	10.7278	11.5671	11.0889	10.7857
VIT_13s0019g02770	Heat shock protein 17.6 kDa class I	11.2278	11.4729	13.1006	13.4955	13.1143	12.3686	11.7767	12.5951	9.43704	9.83374	12.492	13.259	10.4523	11.7871	11.6693	11.4869
VIT_19s0138g00090	ERF/AP2 Gene Family (VvERF023)	11.4108	11.4919	13.2008	12.3175	13.4705	13.6761	11.4657	11.4863	12.37	11.3839	10.4853	10.0945	12.3424	13.5833	12.4188	11.8684
VIT_08s0040g02270	No hit	7.42427	7.14625	8.63625	8.40076	10.5101	9.85079	8.82675	8.44141	7.77151	7.00604	7.57954	6.92728	7.75073	9.34891	8.2984	8.49084
VIT_15s0024g01170	No hit	9.04311	9.14678	9.32714	9.0342	10.845	10.4055	8.05207	8.21579	9.71531	9.48837	8.29349	9.13237	9.55652	11.2876	9.35546	9.20347
VIT_08s0058g01160	No hit	8.69439	8.20618	11.7112	11.2048	12.4163	12.7964	8.93629	8.86693	10.9446	10.0303	10.1735	10.7017	12.2939	13.4233	11.1111	11.0743
VIT_02s0025g04560	Copper amine oxidase	12.8954	12.927	13.6192	13.8207	13.6679	13.5977	13.7906	13.8583	12.944	12.9337	13.8334	13.6974	13.4552	13.1823	13.3639	13.4145
VIT_00s0299g00110	Glycoprotein homolog, related	11.8281	11.9266	12.1474	12.0219	12.2223	12.063	12.3403	12.5159	11.6626	11.5487	11.8862	11.6629	12.2945	12.0187	12.3035	12.2247
VIT_13s0067g00260	Nematode-resistance protein	11.2018	11.4923	13.0949	12.6793	13.3935	13.337	11.8675	11.4915	12.8187	11.7412	11.607	11.8584	12.8485	13.6432	12.528	12.1853
VIT_18s0001g02300	NAC domain-containing protein (VvNAC08)	12.8382	12.7191	13.386	13.457	13.7834	13.748	13.5712	13.5083	13.1345	12.9536	13.3779	13.2659	13.6166	13.9507	13.7883	13.7244
[truncated: 487 more rows]

## Sheet: 125_common_genes
Gene ID	Functional Annotation	Gene Ontology	BOLOGNA									ANCONA
[truncated: 126 more rows]

## Sheet: legend
Supplementary File 3. Genes differentially expressed in at least one stage between PFD and C vines, in BO and AN. For all genes the log2 of the mean of expression of the three biological replicates is reported for each developmental stage and treatment in the two sites, together with the functional annotation. Sheet 3 lists the 125 commonly modulated genes with the indication of the stage at whic…
