# Supplementary material for: Transcriptional Responses to Pre-flowering Leaf Defoliation in Grapevine Berry from Different Growing Sites, Years, and Genotypes
Source: Front Plant Sci. 2017 May 2;8:630. doi: 10.3389/fpls.2017.00630 (PMC5411443; doi:10.3389/fpls.2017.00630)
Supplement: Supplementary file 5 [file Data_Sheet_4.XLSX]

## Sheet: Control vines
			BOLOGNA - C vines					ANCONA - C vines
Gene ID	Functional Annotation	KMC Median Centered - Cluster n°	Stage 1	Stage 2	Stage 3	Stage 4		Stage 1	Stage 2	Stage 3	Stage 4
VIT_02s0012g02820	Geraniol 10-hydroxylase	1	8.92777	12.004	11.7876	11.8343		9.06365	11.761	11.7801	11.3982
VIT_03s0091g00260	Zinc finger protein 4	1	9.85016	12.0626	11.9766	12.5113		10.041	11.9532	12.459	12.2341
VIT_07s0104g01480	Cold-induced thioredoxin domain	1	12.0127	12.4556	12.7113	12.9439		11.9682	12.723	12.5823	12.7314
VIT_11s0037g00610	Unknown protein	1	9.66457	11.5321	11.9229	11.862		10.2348	11.4975	12.2515	12.0108
VIT_14s0030g01880	Calmodulin-binding region IQD26	1	7.78101	10.7649	10.8855	11.2879		7.86461	10.6721	11.5288	10.7273
VIT_14s0081g00680	Unknown protein	1	10.9408	11.3322	11.2908	11.2893		11.2263	11.6705	11.7966	11.6377
VIT_15s0048g01490	Geraniol 10-hydroxylase	1	9.54766	10.5871	10.8519	11.8676		8.50671	10.1612	10.43	11.1616
VIT_01s0011g03090	Allene oxide cyclase	2	8.13479	8.09236	8.85152	9.47621		8.30365	8.37894	8.7911	9.41393
VIT_04s0008g03840	Ankyrin repeat	2	8.67178	8.89512	10.3856	10.6172		8.91952	8.88489	9.41429	9.40879
VIT_11s0016g05590	Axial regulator YABBY5	2	5.36525	5.22439	9.53645	8.7318		5.31156	5.12309	5.6675	5.50571
VIT_00s0323g00060	Invertase/pectin methylesterase inhibitor	3	10.1877	13.9225	12.797	11.3492		9.87246	14.4282	13.1454	11.0386
VIT_06s0061g01490	ABC transporter G member 22	3	9.67156	12.2123	11.9811	10.9263		10.3987	11.8711	11.5054	10.6042
VIT_18s0001g06570	No hit	3	11.3828	12.1319	11.622	11.5788		10.9406	12.0706	11.6762	11.6464
VIT_01s0011g00120	Unknown protein	4	11.0508	12.5076	12.0165	10.8554		10.6913	11.8864	12.2398	10.6109
VIT_14s0083g00030	Sugar transporter 1	4	6.38221	6.99287	7.15747	5.72758		6.38137	7.20614	7.36251	5.79579
VIT_01s0146g00150	BCL-2-associated athanogene 5	6	11.7458	12.4594	12.4498	8.11947		11.476	11.6768	11.404	11.2479
VIT_05s0051g00680	Unknown protein	6	12.711	11.7015	10.9183	8.86698		12.0557	11.656	11.8553	10.552
VIT_11s0118g00330	Unknown protein	6	10.5885	10.9716	10.3744	10.5376		10.8786	10.982	10.8458	10.6497
VIT_18s0001g13200	Cytokinin dehydrogenase 5 precursor	6	14.0754	14.0296	12.2211	10.4869		14.6703	14.6336	13.3364	12.3762
VIT_06s0004g07070	Protein kinase	7	11.2262	10.657	11.0798	10.3791		11.4232	11.2546	11.5324	10.9557
VIT_00s0317g00030	Unknown protein	8	8.85096	5.91032	6.66999	5.81752		9.42412	6.10355	7.20166	5.19885
VIT_01s0011g05200	Phosphoethanolamine N-methyltransferase 1	8	12.2654	7.59343	7.79824	7.25518		11.598	8.22822	9.55378	8.04865
VIT_03s0063g02380	Specific tissue protein 2	8	11.2391	6.01646	7.78862	6.76091		10.4327	6.31	9.26283	8.0568
VIT_08s0056g01070	MATE efflux family protein	8	11.9834	10.8618	11.1285	10.973		11.8731	11.3513	11.3999	11.6278
VIT_13s0019g04380	Auxin response factor 10	8	12.7718	11.1359	11.8656	12.0704		12.5148	11.7869	11.8827	12.0288
VIT_00s0218g00100	Metal transporter Nramp6	9	11.6163	9.32599	7.7352	7.50144		11.7917	9.278	6.49032	5.34548
VIT_00s0267g00050	No hit	9	12.0348	9.30071	8.67653	8.22072		11.6187	9.96648	9.85916	9.65813
VIT_00s0615g00020	Cinnamyl alcohol dehydrogenase	9	13.5505	12.7571	12.8604	12.3237		13.578	12.9638	12.3917	12.694
VIT_04s0008g04250	Aspartate aminotransferase	9	9.61048	7.60003	7.23002	6.69479		9.24853	8.27394	8.25621	7.32283
VIT_07s0129g00200	Cyclin-D5-1	9	12.0084	9.81551	7.53197	7.86544		12.2523	10.5084	8.98819	8.47636
VIT_08s0007g05020	Dentin sialophosphoprotein	9	11.2553	10.3063	9.91057	10.0582		11.6285	10.5986	10.1608	10.0647
VIT_11s0016g00190	Transcription factor	9	12.167	11.6395	11.1037	10.7619		12.1938	11.5557	10.9696	10.5224
VIT_11s0016g03500	Unknown protein	9	12.2403	11.0915	10.4373	10.8943		11.7186	11.1557	10.6781	10.4677
VIT_12s0028g01350	RKF1 (receptor-like kinase in flowers 1)	9	11.1742	10.1281	9.73479	9.96617		11.7143	10.0121	9.13858	8.93518
VIT_13s0019g03040	Indole-3-acetate beta-glucosyltransferase	9	10.9077	10.7848	10.4105	9.7278		11.0665	10.4623	9.77501	9.38826
VIT_03s0038g03950	Phosphate carrier protein	10	7.0971	7.55808	7.25117	8.06581		7.1907	7.47132	6.69286	7.87847
VIT_04s0043g00970	ABC transporter g family pleiotropic drug resistance 12 PDR12	10	8.63494	8.37567	8.13747	8.82315		8.54619	8.2344	7.66826	8.48826
VIT_11s0052g01630	Anthocyanidin 3-O-glucosyltransferase	10	10.2276	9.87077	9.91101	10.5264		9.3569	9.13463	9.03551	10.1537

## Sheet: FC
Gene ID	Functional Annotation	BOLOGNA - PFD/C Fold Change					ANCONA - PFD/C Fold Change
		Stage 1	Stage 2	Stage 3	Stage 4		Stage 1	Stage 2	Stage 3	Stage 4
VIT_04s0043g00970	ABC transporter g family pleiotropic drug resistance 12 PDR12	-1.29388	1.01152	-1.02519	1.16782		1.01778	-1.47956	-1.00421	-1.02662
VIT_06s0061g01490	ABC transporter G member 22	1.19179	1.01563	1.38782	-1.62889		1.0841	1.51183	2.69613	-1.04272
VIT_01s0011g03090	Allene oxide cyclase	-1.3428	2.34549	1.3002	-3.07509		-1.03914	-1.25621	2.20805	-1.23362
VIT_04s0008g03840	Ankyrin repeat	-1.11751	3.13217	-1.05024	-2.201		1.04416	-1.37757	-1.65809	-1.15665
VIT_11s0052g01630	Anthocyanidin 3-O-glucosyltransferase	1.7954	2.13365	1.32349	1.43798		1.70857	1.51031	1.49129	1.5481
VIT_04s0008g04250	Aspartate aminotransferase	-1.27524	-1.07221	-1.34452	1.12251		1.01901	-1.49293	-1.6865	-1.92661
VIT_13s0019g04380	Auxin response factor 10	1.01785	1.75404	1.18526	-1.15522		1.00912	1.10852	1.58708	-1.05746
VIT_11s0016g05590	Axial regulator YABBY5	-1.19977	15.3884	1.03872	1.81729		1.09326	-1.5219	-1.27081	-1.31429
VIT_01s0146g00150	BCL-2-associated athanogene 5	1.05194	1.07433	-2.10476	1.81371		1.00399	1.53298	1.85987	1.05793
VIT_14s0030g01880	Calmodulin-binding region IQD26	1.19555	-1.55871	-1.25348	-1.0106		1.07403	-2.04859	-1.87963	1.13784
VIT_00s0615g00020	Cinnamyl alcohol dehydrogenase	1.02766	1.26012	1.12213	1.0888		-1.03294	1.20356	1.58492	-1.05655
VIT_07s0104g01480	Cold-induced thioredoxin domain	-1.09112	1.13978	-1.02249	-1.04524		1.03411	-1.13301	-1.17392	1.03435
VIT_07s0129g00200	Cyclin-D5-1	1.21425	-1.51671	-1.01342	1.24159		-1.02111	-1.59497	-1.36455	-1.6819
VIT_18s0001g13200	Cytokinin dehydrogenase 5 precursor	1.34013	-1.10412	1.345	1.15524		-1.02507	-1.04455	1.03887	-1.5419
VIT_08s0007g05020	Dentin sialophosphoprotein	1.12574	1.09323	1.15732	-1.05119		-1.03798	-1.47542	-1.65481	-1.21939
VIT_15s0048g01490	Geraniol 10-hydroxylase	1.51036	2.13857	1.1029	-1.07431		1.46743	1.11687	1.08745	1.05449
VIT_02s0012g02820	Geraniol 10-hydroxylase	-2.71123	-1.61483	-1.30175	1.06465		-1.67822	-1.33524	-1.14869	1.31535
VIT_13s0019g03040	Indole-3-acetate beta-glucosyltransferase	1.10379	1.54289	1.18585	-1.21183		1.10212	1.11354	1.60546	-1.31878
VIT_00s0323g00060	Invertase/pectin methylesterase inhibitor	-1.09152	-1.07983	-1.23419	-1.40215		1.02697	1.03581	1.0991	-1.63797
VIT_08s0056g01070	MATE efflux family protein	1.3813	2.3013	1.4362	1.49119		1.35755	1.18401	1.39409	1.18525
VIT_00s0218g00100	Metal transporter Nramp6	1.21375	1.97364	1.55682	1.84905		1.1427	-1.07074	-1.475	1.25337
VIT_00s0267g00050	No hit	1.07822	2.361	1.26545	1.63385		1.19655	1.83396	1.57325	1.13537
VIT_18s0001g06570	No hit	-1.26361	-1.28319	-1.06872	-1.08518		-1.1168	-1.27427	-1.28378	1.02084
VIT_03s0038g03950	Phosphate carrier protein	2.17648	2.57447	1.168	1.34793		2.13942	-1.28014	-1.1739	-1.05695
VIT_01s0011g05200	Phosphoethanolamine N-methyltransferase 1	1.01342	1.0666	-1.0627	4.10213		1.04595	1.14592	-1.84685	-2.68813
VIT_06s0004g07070	Protein kinase	-1.21441	-1.45466	-1.22642	-1.07796		-1.15269	-1.29203	-1.48414	-1.04935
VIT_12s0028g01350	RKF1 (receptor-like kinase in flowers 1)	1.16596	1.42556	1.0954	-1.4931		1.15893	1.03874	-1.02582	-1.03259
VIT_03s0063g02380	Specific tissue protein 2	-2.28832	1.21885	-1.20975	3.23144		-1.23446	-1.54263	-1.6642	-6.21397
VIT_14s0083g00030	Sugar transporter 1	-1.03485	-1.50397	-1.46312	1.41591		-1.01566	-2.19582	-1.21071	-1.40989
VIT_11s0016g00190	Transcription factor	-1.07491	1.03388	-1.0666	-1.15863		-1.03158	-1.12976	-1.21489	-1.14332
VIT_14s0081g00680	Unknown protein	1.14409	1.03695	-1.04872	1.22595		-1.00934	-1.06342	-1.13498	-1.02493
VIT_11s0037g00610	Unknown protein	1.04038	-1.29677	1.1631	1.02552		-1.16735	-1.1708	1.40726	-1.01329
VIT_11s0118g00330	Unknown protein	1.01439	1.01393	-1.2625	1.24869		-1.04853	-1.28017	-1.60726	1.10062
VIT_01s0011g00120	Unknown protein	-1.10908	1.03354	-1.08373	1.67295		-1.04698	-1.21375	-1.81083	-1.0561
VIT_05s0051g00680	Unknown protein	-1.25371	1.18479	1.23035	2.3912		1.0223	-1.21798	-1.21657	-1.87857
VIT_11s0016g03500	Unknown protein	-1.45201	-1.54859	-1.3099	1.33048		-1.27703	-1.73928	-1.42515	-1.09498
VIT_00s0317g00030	Unknown protein	-2.78139	1.01601	1.21188	2.81436		-2.44264	-1.72842	-2.00664	1.40691
VIT_03s0091g00260	Zinc finger protein 4	-1.16295	-1.21955	-1.16438	-1.13993		-1.00751	-1.51422	-1.7854	1.05651

## Sheet: Cluster1
Ancona	VIT_02s0012g02820			Bologna	VIT_00s0211g00090
	VIT_02s0025g00650				VIT_00s0211g00100
	VIT_03s0091g00260				VIT_00s0211g00120
	VIT_05s0020g03220				VIT_01s0011g03980
	VIT_07s0104g01480				VIT_02s0012g02820
	VIT_10s0003g01170				VIT_02s0025g01850
	VIT_11s0037g00610				VIT_03s0063g00340
	VIT_12s0057g01240				VIT_03s0091g00260
	VIT_12s0059g02140				VIT_03s0091g00850
	VIT_14s0030g01880				VIT_04s0008g01550
	VIT_14s0081g00680				VIT_04s0044g00230
	VIT_15s0021g02070				VIT_05s0020g01090
	VIT_15s0046g02860				VIT_07s0005g01550
	VIT_15s0048g01490				VIT_07s0104g01480
	VIT_17s0000g09550				VIT_08s0040g01470
					VIT_11s0037g00610
					VIT_14s0030g01880
					VIT_14s0081g00680
					VIT_15s0021g02790
					VIT_15s0048g01490
					VIT_16s0100g00410
					VIT_16s0100g00930
					VIT_17s0000g08080
					VIT_19s0093g00510
					VIT_19s0177g00030

## Sheet: Cluster2
Ancona	VIT_00s0463g00020			Bologna	VIT_00s1674g00010
	VIT_01s0011g03090				VIT_01s0011g03090
	VIT_01s0026g00910				VIT_01s0127g00340
	VIT_04s0008g03840				VIT_04s0008g01520
	VIT_07s0005g01550				VIT_04s0008g03840
	VIT_11s0016g05590				VIT_05s0049g00140
	VIT_12s0134g00170				VIT_06s0009g02930
	VIT_15s0021g02790				VIT_06s0061g00970
	VIT_17s0000g02020				VIT_08s0058g00470
	VIT_18s0001g09240				VIT_10s0003g01170
					VIT_11s0016g05590
					VIT_12s0059g02140
					VIT_14s0060g01050
					VIT_14s0081g00400
					VIT_17s0000g09550
					VIT_18s0001g07140

## Sheet: Cluster3
Ancona	VIT_00s0211g00090			Bologna	VIT_00s0323g00060
	VIT_00s0211g00100				VIT_00s0463g00020
	VIT_00s0211g00120				VIT_01s0026g01030
	VIT_00s0323g00060				VIT_06s0061g01490
	VIT_01s0010g02290				VIT_12s0134g00170
	VIT_01s0011g03980				VIT_15s0045g00920
	VIT_01s0127g00340				VIT_18s0001g06030
	VIT_02s0025g01850				VIT_18s0001g06570
	VIT_03s0091g00850				VIT_18s0001g09240
	VIT_05s0020g01090
	VIT_06s0004g03790
	VIT_06s0061g00970
	VIT_06s0061g01490
	VIT_08s0040g01470
	VIT_18s0001g06570
	VIT_19s0093g00510
	VIT_19s0177g00030

## Sheet: Cluster 4
Ancona	VIT_01s0011g00120			Bologna	VIT_01s0010g02290
	VIT_03s0063g00340				VIT_01s0011g00120
	VIT_06s0009g02930				VIT_01s0011g02660
	VIT_09s0002g07500				VIT_01s0026g00910
	VIT_14s0083g00030				VIT_05s0020g03220
	VIT_16s0100g00410				VIT_05s0077g01720
					VIT_06s0004g03790
					VIT_10s0003g05330
					VIT_14s0083g00030
					VIT_17s0000g02020
					VIT_18s0001g07320

## Sheet: Cluster 5
Ancona	VIT_05s0049g00140			Bologna	VIT_01s0011g04980
	VIT_16s0022g00510				VIT_06s0004g06130
	VIT_16s0050g02400				VIT_08s0056g01270
	VIT_17s0000g08080				VIT_11s0016g01880
	VIT_18s0001g06030				VIT_11s0052g01640
	VIT_18s0001g07320				VIT_12s0057g01240
					VIT_14s0066g01000
					VIT_16s0022g00470
					VIT_16s0039g02410

## Sheet: Cluster 6
Ancona	VIT_00s0144g00120		Bologna	VIT_01s0146g00150
	VIT_00s1674g00010			VIT_04s0044g02020
	VIT_01s0011g04760			VIT_05s0051g00680
	VIT_01s0011g06200			VIT_07s0031g02790
	VIT_01s0146g00150			VIT_08s0007g02160
	VIT_02s0154g00400			VIT_09s0002g07500
	VIT_05s0051g00680			VIT_11s0118g00330
	VIT_05s0077g01720			VIT_13s0019g03040
	VIT_10s0003g02190			VIT_16s0022g00510
	VIT_11s0016g00730			VIT_18s0001g13200
	VIT_11s0016g01880			VIT_18s0117g00390
	VIT_11s0118g00330
	VIT_13s0019g04140
	VIT_14s0060g01050
	VIT_16s0022g00470
	VIT_16s0022g00840
	VIT_18s0001g13200
	VIT_18s0117g00390

## Sheet: Cluster 7
Ancona	VIT_01s0026g01030			Bologna	VIT_01s0011g06200
	VIT_06s0004g07070				VIT_06s0004g07070
	VIT_08s0007g02160				VIT_16s0050g02400
	VIT_18s0001g07140

## Sheet: Cluster 8
AN_	VIT_00s0245g00040			BO_	VIT_00s0317g00030
Ancona	VIT_00s0317g00030			Bologna	VIT_01s0011g05200
	VIT_01s0011g04980				VIT_01s0137g00750
	VIT_01s0011g05200				VIT_03s0063g02380
	VIT_03s0063g02380				VIT_05s0020g02480
	VIT_08s0007g02940				VIT_05s0062g00640
	VIT_08s0056g01070				VIT_06s0004g01450
	VIT_08s0058g00470				VIT_07s0104g01120
	VIT_10s0003g05330				VIT_08s0056g01070
	VIT_13s0019g04380				VIT_10s0003g01830
	VIT_14s0066g01000				VIT_11s0016g00730
	VIT_14s0081g00400				VIT_12s0059g00090
	VIT_16s0039g02410				VIT_13s0019g04140
	VIT_18s0001g10500				VIT_13s0019g04380
					VIT_14s0068g01380
					VIT_15s0046g02860
					VIT_16s0022g00840
					VIT_17s0000g08680
					VIT_19s0085g00380

[truncated: 3 more sheets: Cluster 9, Cluster 10, legend]
