# Supplementary material for: Transcriptional Responses to Pre-flowering Leaf Defoliation in Grapevine Berry from Different Growing Sites, Years, and Genotypes
Source: Front Plant Sci. 2017 May 2;8:630. doi: 10.3389/fpls.2017.00630 (PMC5411443; doi:10.3389/fpls.2017.00630)
Supplement: Supplementary file 6 [file Data_Sheet_5.XLSX]

## Sheet: Stage1
		BOLOGNA - PFD/C Fold Change				ANCONA- PFD/C Fold Change
Gene ID	Functional Annotation	Stage1	Stage2	Stage3	Stage4	Stage1	Stage2	Stage3	Stage4
VIT_18s0001g03470	Flavonol synthase	2.96097	3.39327	-1.05727	2.42348	3.27424	-1.0793	1.82627	1.65696
VIT_08s0007g00920	Tropinone reductase	2.71394	3.40852	1.0584	1.92707	3.05568	-1.20194	1.07627	1.06796
VIT_00s0211g00100	Glycine hydroxymethyltransferase	2.38028	1.84402	1.30951	1.10696	2.17887	-1.05615	-1.02974	-1.12813
VIT_00s0211g00160	Serine hydroxymethyltransferase 1	2.28165	1.96659	1.20184	1.0591	2.27626	-1.0315	-1.0629	-1.03228
VIT_03s0038g03950	Phosphate carrier protein	2.17648	2.57447	1.168	1.34793	2.13942	-1.28014	-1.1739	-1.05695
VIT_00s0317g00030	Unknown protein	-2.78139	1.01601	1.21188	2.81436	-2.44264	-1.72842	-2.00664	1.40691

## Sheet: Stage2
		BOLOGNA - PFD/C Fold Change				ANCONA- PFD/C Fold Change
Gene ID	Functional Annotation	Stage1	Stage2	Stage3	Stage4	Stage1	Stage2	Stage3	Stage4
VIT_13s0067g01310	R protein disease resistance protein	1.68633	5.44231	-1.09054	-1.27475	1.27267	5.6879	-1.35206	-2.47863
VIT_00s0245g00030	Integral membrane family protein	1.06206	2.11319	1.43324	1.6103	1.13042	8.00755	3.67667	1.57546
VIT_14s0066g01000	Phosphate/phosphoenolpyruvate translocator	1.37124	5.25353	1.10657	2.09323	1.33901	2.45803	-1.19252	-1.09613
VIT_15s0048g01240	MADS-box protein AGL20	1.01766	4.66366	-1.28558	-1.17168	1.12197	2.4886	1.50787	-1.03674
VIT_19s0015g02660	CYP72A59	-1.07855	3.9083	1.08402	-1.34521	1.14649	2.50534	1.01033	-1.42743
VIT_15s0048g01550	CYP76C1	1.27527	2.53057	-1.16856	-1.44355	1.41821	3.85787	1.19927	1.50514
VIT_19s0014g05380	Monodehydroascorbate reductase	1.5216	2.80413	1.0233	1.14074	1.17965	3.56346	1.42258	1.34298
VIT_10s0003g02160	Trehalose-phosphatase	-1.11143	4.19739	-1.23483	-1.08938	-1.08103	2.01606	1.18041	1.16409
VIT_05s0062g00640	UDP-glucose:flavonoid 7-O-glucosyltransferase	1.40382	3.17488	1.33841	1.634	2.28124	2.86051	1.05715	1.20156
VIT_12s0059g00050	Ankyrin repeat	1.01977	3.4177	-1.29409	1.69146	-1.2965	2.4461	1.18291	1.39701
VIT_15s0048g01530	Geraniol 10-hydroxylase	1.11185	2.74895	-1.05005	-1.13571	1.31109	2.74011	1.4044	1.34872
VIT_05s0049g00220	2-oxoglutarate-dependent dioxygenase	1.08382	2.54566	1.11765	-1.12338	-1.02165	2.04166	3.1295	-1.00759
VIT_10s0071g01120	Alpha-galactosidase	-1.04757	2.30015	-1.07627	-1.03958	-1.01642	2.245	-1.06541	1.25845
VIT_12s0142g00690	No hit	1.25203	2.17917	1.20135	-1.14434	1.39279	2.30201	1.54548	1.06031
VIT_01s0011g05380	Pectinesterase family	-1.06063	2.26051	-1.17115	1.95105	-1.05213	2.17285	-1.22226	1.04968
VIT_18s0001g12890	Jasmonate O-methyltransferase	1.27682	2.08092	2.69888	1.40332	1.23387	2.04626	2.37625	1.18967
VIT_14s0081g00020	Pathogenesis-related protein-4 (Chitinase )	1.01309	-2.01422	1.11718	-1.04204	-1.19454	-2.08857	1.13159	1.18863
VIT_01s0150g00300	Indole-3-acetic acid amido synthetase	-1.20205	-2.16956	1.24624	-1.04549	-1.25821	-2.03931	1.06132	-1.48268
VIT_05s0102g00950	Curculin-like (mannose-binding) lectin family	1.18531	-2.16976	-1.0947	1.08616	-1.15335	-2.14394	-1.28781	-1.00856
VIT_05s0094g00340	Chitinase class IV	-1.07672	-2.05303	1.01523	-1.00958	-1.18217	-2.3075	1.04636	1.03843
VIT_06s0004g03770	Embryo-specific protein	-1.4504	-2.29161	-1.20331	1.17743	-1.1387	-2.2561	-1.34498	-1.06424
VIT_14s0081g00030	Pathogenesis-related protein-4 (Chitinase )	-1.0346	-2.5101	1.06846	-1.02624	1.11765	-2.12328	1.05888	1.08544
VIT_08s0056g01260	Unknown protein	-1.18543	-2.24907	-1.20521	-1.01557	-1.00649	-2.64943	-1.09477	-1.20669
VIT_00s0724g00010	Pinene synthase	-1.21088	-2.45645	-1.24227	2.62915	-1.05274	-2.5684	1.07122	-1.11467
VIT_18s0001g04480	Germacrene-D synthase	-1.70113	-3.05604	1.30207	-1.41213	-1.31762	-2.31161	1.10799	1.99953
VIT_19s0014g03870	No hit	-1.33637	-3.0294	-1.24132	1.29501	-1.07143	-2.40472	1.13108	-1.08195
VIT_17s0000g09930	Unknown protein	-1.23351	-2.60154	-1.32335	1.37808	1.04483	-2.9327	-1.13476	-1.00458
VIT_03s0088g00710	Pathogenesis-related protein 1 precursor (PRP 1)	-1.39955	-2.00153	1.4976	1.46442	-1.20355	-7.52798	1.07684	-4.10169

## Sheet: Stage3
		BOLOGNA - PFD/C Fold Change				ANCONA - PFD/C Fold Change
Gene ID	Functional Annotation	Stage1	Stage2	Stage3	Stage4	Stage1	Stage2	Stage3	Stage4
VIT_11s0016g03730	No hit	-1.21126	-1.19333	2.38737	-1.09782	-1.11866	1.10818	13.9095	1.49653
VIT_05s0029g00320	Unknown	1.47664	1.26167	2.01304	1.34647	1.04498	3.51817	9.37386	1.48549
VIT_12s0059g02720	VvTPS33_Myrcene synthase	2.37058	-1.14633	2.80399	1.08162	1.01812	2.37279	7.18098	1.81982
VIT_06s0004g01570	No hit	1.13792	1.54227	2.69506	1.50953	-1.4256	1.02735	7.00919	1.03206
VIT_19s0014g04880	(-)-germacrene D synthase	1.14512	1.50807	2.40341	1.07818	1.2944	3.08845	5.8841	1.3839
VIT_19s0014g04840	(-)-germacrene D synthase	1.41311	1.36474	2.97232	-1.08724	-1.01418	5.56851	4.26771	1.75702
VIT_18s0086g00260	E3 ubiquitin-protein ligase TRIP12	3.58517	1.84665	3.26916	1.03663	1.43299	1.72936	3.77346	-1.01665
VIT_12s0059g02710	VvTPS32_Myrcene synthase	1.4031	1.49977	2.09971	2.76753	-1.2161	1.40704	4.71265	1.10107
VIT_00s0184g00120	R protein L6	2.21405	1.60282	3.74087	1.22022	1.17568	1.31571	2.94133	-1.35716
VIT_01s0146g00480	VvJAZ2_TIFY gene family	1.41582	1.45106	3.284	-1.69907	1.21538	1.41795	3.39315	1.18296
VIT_02s0033g01030	Anthraniloyal-CoA: methanol anthraniloyal transferase	-1.12255	1.43106	2.01424	-1.32267	1.1555	2.13953	4.45886	1.22479
VIT_03s0017g00210	Clathrin heavy chain	2.00302	1.34791	4.15104	-1.02734	1.53476	1.2382	2.21234	-1.28368
VIT_05s0124g00190	C2 domain-containing protein	2.18273	1.42364	3.8894	-1.0831	1.30627	1.1562	2.40995	-1.45012
VIT_08s0040g01060	Serine carboxypeptidase S10	-1.15874	-1.44666	2.64859	1.00275	-1.08038	1.15833	3.38725	-1.31272
VIT_07s0005g05900	Unknown	2.14744	-1.03574	3.87877	-1.03285	1.22659	1.09187	2.10964	-1.18115
VIT_14s0171g00500	No hit	-1.05178	1.47002	3.4554	-1.09747	1.32034	1.97263	2.50309	-1.11674
VIT_19s0014g04900	VvTPS27_(-)-germacrene D synthase	1.07421	1.50235	2.92716	2.19246	1.064	1.84131	2.96761	1.38114
VIT_08s0040g01130	Serine carboxypeptidase II	-1.20056	1.3543	2.95233	-1.36129	-1.02286	1.81453	2.88655	-1.11893
VIT_08s0040g01110	Serine carboxypeptidase II	1.1106	-1.18911	2.35266	-1.06902	1.09221	1.49299	3.47383	-1.17308
VIT_08s0007g06860	VvTPS31_Myrcene synthase	1.36261	1.17594	2.26823	2.34009	-1.14665	1.09978	3.40262	1.23738
VIT_05s0029g00620	Permease nonimprinted in Prader-Willi/Angelman	1.13998	1.62643	2.88853	1.29627	1.23571	1.239	2.6553	-1.26865
VIT_09s0002g05380	ABC transporter g family pleiotropic drug resistance 12 PDR12	2.00233	1.66839	2.37901	1.0629	1.15233	1.78578	3.14774	-1.07535
VIT_19s0014g04930	VvTPS28_Germacrene-D synthase	1.15802	1.59992	2.50257	3.2398	-1.47852	2.38836	2.80281	1.22809
VIT_06s0080g00090	CYP94A1	1.38028	1.02914	2.97069	-1.688	1.39225	2.22501	2.31093	-1.03613
VIT_08s0007g03900	Heat stress transcription factor A3	1.02073	1.77183	2.97743	1.25368	-1.19798	-1.04654	2.23336	-1.31388
VIT_08s0007g03650	Cucumisin precursor	-1.25566	-1.38812	2.28878	1.07605	-1.12026	1.44918	2.91294	-1.0774
VIT_03s0091g01150	Cleavage and polyadenylation specificity factor	1.32649	1.4616	2.37807	1.01407	1.25647	1.27378	2.75665	-1.08884
VIT_18s0001g12890	Jasmonate O-methyltransferase	1.27682	2.08092	2.69888	1.40332	1.23387	2.04626	2.37625	1.18967
VIT_06s0009g00500	No hit	2.88677	1.28247	2.50743	-1.11431	1.19084	1.13572	2.44569	-1.02557
VIT_00s0572g00010	Linalool synthase	1.73389	2.35572	2.63362	-1.61015	1.444	1.83399	2.10398	1.11351
VIT_00s0372g00040	VvTPS57_Linalool synthase	1.66265	2.07478	2.43884	-1.51488	1.51589	1.93307	2.28722	1.23515
VIT_09s0002g05470	ABC transporter g family pleiotropic drug resistance 12 PDR12	2.26608	1.45574	2.601	1.14698	1.41528	2.28997	2.07926	1.04841
VIT_18s0001g12900	S-adenosyl-L-methionine:salicylic acid carboxyl methyltransferase	1.28828	1.85933	2.59233	1.24502	1.22879	1.40407	2.08375	1.23176
VIT_05s0051g00290	R protein L6	1.11004	-1.01499	2.37627	1.08087	1.58514	2.08108	2.12323	-1.02305
VIT_17s0000g04370	Wall-associated kinase	1.56407	1.37033	2.31981	1.1803	1.00055	-1.45495	2.0274	-1.1874
VIT_00s0691g00010	Calcium-transporting ATPase 13 ACA13	1.30793	-1.00302	2.21652	-1.16479	-1.01966	1.08504	2.04987	-1.58654
VIT_00s0572g00020	VvTPS62_Linalool synthase	1.42296	2.2158	2.1544	-1.48064	1.44745	1.95756	2.05691	1.21931
VIT_00s2648g00010	FAD-dependent pyridine nucleotide-disulphide oxidoreductase	1.70363	1.80072	2.09724	1.29288	-1.00598	-1.70991	2.04425	-1.58402
VIT_00s0208g00050	Multidrug resistance-associated protein 3	1.61506	1.18158	2.08484	1.0027	1.25643	1.91194	2.00917	1.24158

## Sheet: Stage 4
		BOLOGNA				ANCONA
Gene ID	Functional Annotation	Stage1	Stage2	Stage3	Stage4	Stage1	Stage2	Stage3	Stage4
VIT_07s0141g00930	33 kDa secretory protein	-1.14461	3.55575	1.04622	-2.04909	-1.29355	-1.45514	1.31694	-2.14319
VIT_03s0038g03410	VvNAC41_NAC domain-containing protein	-1.29175	1.05896	-1.10122	-2.18255	-1.46635	-1.26591	-1.0236	-2.16917
VIT_04s0044g01990	Lectin protein kinase	-1.38237	1.54646	-1.09161	-2.32636	-1.1675	-1.67771	-1.70574	-2.15538
VIT_17s0000g03390	Calmodulin binding protein	1.40399	1.25473	-1.06805	-2.04657	-1.91379	-1.28562	1.12044	-2.44857
VIT_03s0038g03220	Chitin elicitor-binding CEBIP LysM domain-containing	-1.04653	1.16487	1.02297	-2.46776	-1.06589	-1.21534	-1.0427	-2.03899
VIT_17s0000g02470	Thaumatin	1.05332	1.43136	-1.07966	-2.20747	-1.00324	1.27184	-1.3922	-2.47571
VIT_05s0020g03270	S-receptor kinase	-1.08261	1.4614	-1.03834	-2.58201	-1.4956	-1.38334	1.09285	-2.18649
VIT_05s0020g03240	S-receptor kinase	-1.04013	1.13244	1.13938	-2.6288	-1.84916	-1.0306	-1.20507	-2.14892
VIT_16s0050g01400	C2 domain-containing protein	-1.19691	1.29989	-1.0028	-2.87167	-1.83078	-1.37121	1.92329	-2.05161
VIT_04s0008g00150	VvNAC04_NAC domain-containing protein	-1.32807	1.76774	1.11411	-2.54978	-1.31468	-1.36212	1.42315	-2.75267
VIT_18s0001g11680	Unknown protein	1.8706	1.7648	1.5379	-3.55226	-1.48061	1.13973	3.37201	-2.19409
VIT_00s0780g00040	RGLG2 (ring Domain LIGASE2)	-1.06982	3.29359	1.05199	-3.32208	-1.24879	1.04266	1.43348	-2.47123
VIT_00s0302g00020	LYS/HIS transporter 7 LHT7	1.1327	2.10619	1.11781	-3.01963	-1.13653	-1.56298	-1.04996	-2.80574
VIT_15s0048g01960	CYP87A3	-1.21376	1.40042	2.43847	-2.26709	1.08009	-1.00714	-1.17979	-3.60866
VIT_11s0016g05540	Dicyanin	-1.12372	6.68681	1.00766	-3.17341	-1.009	-2.44889	1.52808	-2.86862
VIT_04s0008g03530	Ankyrin repeat	-1.11735	3.14283	-1.00944	-4.84645	-1.66746	-1.54548	1.11717	-2.30821
VIT_09s0002g06890	Dicyanin blue copper protein	1.4556	2.32395	-1.41399	-4.53576	1.17384	-1.07141	-1.01304	-3.03231
VIT_00s0250g00090	Oxidoreductase, 2OG-Fe(II) oxygenase	1.09075	9.05306	1.15986	-7.27419	-1.53638	-1.4444	-1.206	-2.03841
VIT_08s0058g00470	Abscisic acid receptor PYL4 RCAR10	1.13855	9.54306	1.24595	-8.6653	-1.08134	-2.3096	-1.29789	-3.3617

## Sheet: legend
Supplementary File 5. Genes consistently modulated by the PFD filtered by a threshold of |FC| between C and PFD > 2 in both BO and AN in 2012. Differentially expressed genes at each stage are reported on separate sheets. For each gene the functional annotation and FC value between PFD and C are reported
